# Supplementary material for: Mechanical Coupling between Endoderm Invagination and Axis Extension in Drosophila
Source: PLoS Biol. 2015 Nov 6;13(11):e1002292. doi: 10.1371/journal.pbio.1002292 (PMC4636290; doi:10.1371/journal.pbio.1002292)
Supplement: S1 Data — Data for each graph is given in a separate sheet containing raw data values of x- and y-axes, along with the corresponding cell and embryo identifier for each data point when appropriate (cell identifier and embryo name, respectively). Each sheet is labelled with the relevant figure panel number. (XLSX) [file pbio.1002292.s001.xlsx]

## Sheet: Figure1F
cell identifier	Time after GBE onset (min)	AP cell length change (pp/min)	Embryo Name
49	0	-0.008235	wtLB023
50	0	0.013504	wtLB023
54	0	-0.004383	wtLB023
59	0	0.004467	wtLB023
64	0	0.014993	wtLB023
66	0	0.0092	wtLB023
72	0	-0.00526	wtLB023
75	0	0.023247	wtLB023
77	0	-0.000879	wtLB023
79	0	0.001771	wtLB023
82	0	0.024501	wtLB023
106	0	0.004096	wtLB023
115	0	-0.012707	wtLB023
142	0	0.014676	wtLB023
147	0	0.006283	wtLB023
153	0	-0.014054	wtLB023
170	0	-0.016017	wtLB023
178	0	-0.009517	wtLB023
180	0	-0.0006	wtLB023
182	0	0.011832	wtLB023
187	0	-0.003481	wtLB023
197	0	-0.02225	wtLB023
199	0	-0.021489	wtLB023
206	0	0.018433	wtLB023
212	0	0.006821	wtLB023
239	0	0.005733	wtLB023
279	0	0.013774	wtLB023
313	0	0.011986	wtLB023
314	0	0.047543	wtLB023
319	0	0.007932	wtLB023
361	0	0.015088	wtLB023
362	0	-0.006014	wtLB023
373	0	-0.014699	wtLB023
391	0	-0.006874	wtLB023
400	0	0.023045	wtLB023
421	0	0.011999	wtLB023
436	0	0.000559	wtLB023
537	0	0.004353	wtLB023
543	0	0.012093	wtLB023
41	0	0.005095	wtLB022
54	0	0.008866	wtLB022
60	0	-0.009635	wtLB022
66	0	-0.009793	wtLB022
74	0	0.016369	wtLB022
78	0	-0.002868	wtLB022
79	0	-0.015093	wtLB022
80	0	-0.017573	wtLB022
87	0	0.011566	wtLB022
90	0	-0.007181	wtLB022
96	0	-0.001979	wtLB022
101	0	0.000656	wtLB022
104	0	0.011787	wtLB022
105	0	0.026593	wtLB022
107	0	-0.007348	wtLB022
108	0	-0.006625	wtLB022
117	0	0.010738	wtLB022
119	0	0.014044	wtLB022
121	0	0.011412	wtLB022
132	0	0.000718	wtLB022
157	0	0.013233	wtLB022
207	0	0.021708	wtLB022
214	0	-0.018442	wtLB022
235	0	-0.014378	wtLB022
268	0	-0.009055	wtLB022
282	0	-0.032502	wtLB022
324	0	0.007087	wtLB022
333	0	0.008559	wtLB022
339	0	-0.002531	wtLB022
366	0	-0.00484	wtLB022
404	0	-0.009346	wtLB022
466	0	-0.016044	wtLB022
627	0	0.009982	wtLB022
662	0	-0.008255	wtLB022
714	0	-0.009726	wtLB022
786	0	0.021173	wtLB022
943	0	-0.019654	wtLB022
947	0	-0.008653	wtLB022
951	0	-0.031293	wtLB022
960	0	0.072935	wtLB022
1341	0	0.028022	wtLB022
1507	0	0.004494	wtLB022
2442	0	0.000157	wtLB022
2537	0	0.011326	wtLB022
2612	0	0.002862	wtLB022
2613	0	0.006222	wtLB022
2994	0	0.022471	wtLB022
2996	0	0.024962	wtLB022
3100	0	0.014998	wtLB022
3101	0	-0.002962	wtLB022
3125	0	0.041902	wtLB022
3186	0	0.01564	wtLB022
3206	0	0.016422	wtLB022
3277	0	-0.015012	wtLB022
3279	0	-0.016276	wtLB022
3283	0	0.002689	wtLB022
54	0	-0.060413	wtLB015
55	0	-0.0232	wtLB015
569	0	-0.025551	wtLB015
770	0	-0.072787	wtLB015
780	0	-0.01022	wtLB015
815	0	-0.000717	wtLB015
844	0	-0.003409	wtLB015
881	0	-0.020577	wtLB015
963	0	-0.02728	wtLB015
1743	0	-0.000723	wtLB015
1752	0	-0.023134	wtLB015
2096	0	-0.031677	wtLB015
2100	0	-0.033637	wtLB015
2187	0	0.02006	wtLB015
2196	0	-0.021745	wtLB015
2515	0	-0.046986	wtLB015
1674	0	-0.032906	wtLB011
987	0	0.040025	wtLB009
1137	0	-0.015459	wtLB009
1736	0	-0.052413	wtLB009
1886	0	-0.007592	wtLB009
1920	0	0.002626	wtLB009
1952	0	0.006651	wtLB009
49	0.5	-0.010757	wtLB023
50	0.5	-0.034208	wtLB023
54	0.5	-0.01637	wtLB023
59	0.5	0.009119	wtLB023
64	0.5	0.001454	wtLB023
66	0.5	-0.008954	wtLB023
72	0.5	-0.020333	wtLB023
75	0.5	0.013236	wtLB023
77	0.5	-0.005499	wtLB023
79	0.5	0.003426	wtLB023
82	0.5	0.0188	wtLB023
115	0.5	-0.013014	wtLB023
142	0.5	0.01604	wtLB023
147	0.5	-0.000849	wtLB023
153	0.5	-0.012058	wtLB023
170	0.5	-0.013878	wtLB023
178	0.5	-0.008357	wtLB023
180	0.5	-0.034513	wtLB023
182	0.5	0.009173	wtLB023
187	0.5	-0.007959	wtLB023
197	0.5	-0.027218	wtLB023
199	0.5	-0.016207	wtLB023
206	0.5	0.007454	wtLB023
212	0.5	-0.009326	wtLB023
217	0.5	0.009634	wtLB023
239	0.5	-0.005223	wtLB023
279	0.5	0.005234	wtLB023
313	0.5	-0.000154	wtLB023
314	0.5	0.035558	wtLB023
329	0.5	-0.029299	wtLB023
361	0.5	-0.003033	wtLB023
362	0.5	-0.011317	wtLB023
373	0.5	-0.000943	wtLB023
391	0.5	0.001813	wtLB023
400	0.5	0.009353	wtLB023
421	0.5	0.01936	wtLB023
431	0.5	0.017298	wtLB023
442	0.5	-0.01856	wtLB023
537	0.5	0.002755	wtLB023
538	0.5	-0.001072	wtLB023
543	0.5	0.011932	wtLB023
547	0.5	-0.021573	wtLB023
666	0.5	-0.001026	wtLB023
737	0.5	-0.003706	wtLB023
793	0.5	-0.018664	wtLB023
797	0.5	-0.034339	wtLB023
41	0.5	0.006541	wtLB022
54	0.5	-0.003542	wtLB022
60	0.5	-0.00078	wtLB022
66	0.5	-0.002321	wtLB022
74	0.5	0.001034	wtLB022
78	0.5	-0.000773	wtLB022
79	0.5	-0.006774	wtLB022
80	0.5	-0.000397	wtLB022
87	0.5	0.006987	wtLB022
90	0.5	-0.002367	wtLB022
96	0.5	-0.006247	wtLB022
101	0.5	-0.003333	wtLB022
104	0.5	0.002004	wtLB022
105	0.5	-0.001409	wtLB022
107	0.5	-0.016832	wtLB022
108	0.5	0.003669	wtLB022
117	0.5	0.004278	wtLB022
119	0.5	0.000618	wtLB022
121	0.5	0.01513	wtLB022
132	0.5	0.005554	wtLB022
157	0.5	0.009797	wtLB022
207	0.5	0.007527	wtLB022
214	0.5	-0.006063	wtLB022
235	0.5	0.007048	wtLB022
268	0.5	-0.011623	wtLB022
282	0.5	-0.015244	wtLB022
324	0.5	-0.000689	wtLB022
333	0.5	0.002442	wtLB022
339	0.5	-0.002019	wtLB022
366	0.5	-0.002086	wtLB022
404	0.5	-0.001444	wtLB022
466	0.5	0.011214	wtLB022
627	0.5	-0.004544	wtLB022
662	0.5	-0.008027	wtLB022
714	0.5	-0.007765	wtLB022
786	0.5	0.02119	wtLB022
943	0.5	0.00175	wtLB022
947	0.5	-0.000768	wtLB022
951	0.5	-0.011904	wtLB022
960	0.5	0.025126	wtLB022
1341	0.5	0.013209	wtLB022
1507	0.5	-0.000344	wtLB022
2442	0.5	0.002669	wtLB022
2537	0.5	0.003394	wtLB022
2612	0.5	0.011713	wtLB022
2613	0.5	0.025013	wtLB022
2618	0.5	0.003313	wtLB022
2994	0.5	0.020721	wtLB022
2996	0.5	0.027334	wtLB022
3005	0.5	0.016562	wtLB022
3100	0.5	0.020294	wtLB022
3101	0.5	0.007802	wtLB022
3125	0.5	0.029355	wtLB022
3186	0.5	0.02754	wtLB022
3206	0.5	0.036508	wtLB022
3215	0.5	0.02549	wtLB022
3216	0.5	-0.008738	wtLB022
3228	0.5	-0.056884	wtLB022
3270	0.5	-0.042034	wtLB022
3277	0.5	0.019491	wtLB022
3279	0.5	0.018847	wtLB022
3283	0.5	0.01596	wtLB022
3288	0.5	0.005306	wtLB022
3293	0.5	-0.003467	wtLB022
3298	0.5	-0.003088	wtLB022
3300	0.5	0.004565	wtLB022
3313	0.5	-0.023673	wtLB022
3328	0.5	0.009973	wtLB022
49	0.5	-0.034539	wtLB015
54	0.5	-0.049646	wtLB015
55	0.5	-0.007537	wtLB015
377	0.5	0.006676	wtLB015
569	0.5	-0.015139	wtLB015
602	0.5	-0.046276	wtLB015
770	0.5	-0.051405	wtLB015
780	0.5	-0.008647	wtLB015
815	0.5	-0.008639	wtLB015
844	0.5	-0.000304	wtLB015
881	0.5	-0.008951	wtLB015
963	0.5	-0.015083	wtLB015
1743	0.5	0.00224	wtLB015
1752	0.5	-0.001311	wtLB015
2096	0.5	-0.01593	wtLB015
2100	0.5	-0.010953	wtLB015
2187	0.5	0.008327	wtLB015
2196	0.5	-0.027156	wtLB015
2202	0.5	-0.030033	wtLB015
2210	0.5	-0.004093	wtLB015
2515	0.5	-0.018429	wtLB015
1674	0.5	-0.044829	wtLB011
1703	0.5	-0.045897	wtLB011
1780	0.5	0.011861	wtLB011
1785	0.5	0.006993	wtLB011
1808	0.5	0.033592	wtLB011
1865	0.5	0.009678	wtLB011
1866	0.5	-0.024718	wtLB011
987	0.5	0.010141	wtLB009
1073	0.5	-0.02625	wtLB009
1137	0.5	-0.020207	wtLB009
1736	0.5	-0.024466	wtLB009
1886	0.5	0.00639	wtLB009
1920	0.5	-0.006879	wtLB009
1937	0.5	-0.023252	wtLB009
1952	0.5	-0.001081	wtLB009
1995	0.5	-0.002614	wtLB009
2208	0.5	0.001844	wtLB009
49	1	-0.007405	wtLB023
50	1	-0.034893	wtLB023
54	1	0.001654	wtLB023
59	1	0.002547	wtLB023
64	1	0.005037	wtLB023
66	1	-0.000546	wtLB023
72	1	-0.016377	wtLB023
75	1	0.014871	wtLB023
77	1	-0.004454	wtLB023
79	1	-0.013214	wtLB023
82	1	0.019085	wtLB023
106	1	-0.015422	wtLB023
115	1	-0.008909	wtLB023
141	1	0.003414	wtLB023
142	1	0.023077	wtLB023
147	1	0.007566	wtLB023
153	1	-0.047231	wtLB023
170	1	-0.053115	wtLB023
172	1	-0.025025	wtLB023
178	1	0.014792	wtLB023
180	1	-0.0282	wtLB023
182	1	0.029185	wtLB023
187	1	0.007083	wtLB023
197	1	-0.02311	wtLB023
199	1	-0.040582	wtLB023
206	1	0.018302	wtLB023
212	1	-0.0162	wtLB023
217	1	0.021111	wtLB023
239	1	-0.033981	wtLB023
279	1	0.024193	wtLB023
313	1	-0.004381	wtLB023
314	1	0.0194	wtLB023
319	1	0.001199	wtLB023
349	1	-0.011949	wtLB023
361	1	0.008378	wtLB023
362	1	-0.011213	wtLB023
373	1	0.01004	wtLB023
391	1	0.008282	wtLB023
400	1	-0.012422	wtLB023
404	1	-0.011175	wtLB023
421	1	0.023001	wtLB023
431	1	-0.007074	wtLB023
442	1	-0.01572	wtLB023
509	1	-0.031894	wtLB023
537	1	0.004261	wtLB023
538	1	-0.011689	wtLB023
543	1	0.020827	wtLB023
547	1	-0.014863	wtLB023
556	1	-0.068001	wtLB023
592	1	-0.013396	wtLB023
597	1	-0.017475	wtLB023
666	1	-0.008699	wtLB023
681	1	0.003068	wtLB023
735	1	-0.029153	wtLB023
737	1	0.008752	wtLB023
739	1	0.005689	wtLB023
793	1	-0.018769	wtLB023
797	1	-0.028333	wtLB023
41	1	-0.01149	wtLB022
54	1	-0.012815	wtLB022
60	1	-0.007202	wtLB022
74	1	-0.011719	wtLB022
78	1	-0.003046	wtLB022
79	1	0.003512	wtLB022
80	1	0.006542	wtLB022
87	1	-0.005679	wtLB022
90	1	-0.002779	wtLB022
96	1	-0.013411	wtLB022
101	1	-0.003748	wtLB022
104	1	-0.011008	wtLB022
105	1	-0.013137	wtLB022
107	1	-0.014182	wtLB022
108	1	-0.002748	wtLB022
117	1	0.009249	wtLB022
119	1	-0.002164	wtLB022
121	1	0.005192	wtLB022
157	1	0.002024	wtLB022
207	1	-0.006985	wtLB022
214	1	-0.005984	wtLB022
235	1	0.000159	wtLB022
268	1	-0.006769	wtLB022
282	1	-0.008967	wtLB022
324	1	0.005184	wtLB022
333	1	-0.007913	wtLB022
339	1	0.014372	wtLB022
366	1	0.007827	wtLB022
404	1	-0.007818	wtLB022
466	1	0.01344	wtLB022
627	1	-0.016558	wtLB022
662	1	0.002443	wtLB022
714	1	-0.009557	wtLB022
786	1	0.002873	wtLB022
943	1	-0.010503	wtLB022
947	1	0.008972	wtLB022
951	1	-0.012427	wtLB022
960	1	0.017064	wtLB022
1341	1	0.002133	wtLB022
1507	1	-0.008365	wtLB022
2442	1	0.016965	wtLB022
2537	1	0.007339	wtLB022
2612	1	0.028569	wtLB022
2613	1	0.020105	wtLB022
2618	1	0.004008	wtLB022
2994	1	0.037496	wtLB022
2996	1	0.034319	wtLB022
3005	1	0.023531	wtLB022
3100	1	0.025341	wtLB022
3101	1	0.002617	wtLB022
3125	1	0.015814	wtLB022
3186	1	0.022609	wtLB022
3206	1	0.020717	wtLB022
3215	1	0.013469	wtLB022
3216	1	3.1e-05	wtLB022
3228	1	-0.041268	wtLB022
3229	1	0.015254	wtLB022
3258	1	0.026778	wtLB022
3264	1	-0.014262	wtLB022
3270	1	-0.012806	wtLB022
3277	1	0.014102	wtLB022
3279	1	0.00646	wtLB022
3283	1	0.006269	wtLB022
3288	1	-4.6e-05	wtLB022
3293	1	-0.010073	wtLB022
3298	1	-0.023299	wtLB022
3300	1	-0.012667	wtLB022
3313	1	-0.029224	wtLB022
3328	1	0.033282	wtLB022
3344	1	-0.017092	wtLB022
3346	1	0.048412	wtLB022
3466	1	0.000975	wtLB022
49	1	-0.037197	wtLB015
54	1	-0.045459	wtLB015
55	1	-0.012749	wtLB015
377	1	-0.004858	wtLB015
569	1	0.000335	wtLB015
602	1	-0.039458	wtLB015
770	1	-0.039569	wtLB015
780	1	-0.016237	wtLB015
815	1	-0.014501	wtLB015
844	1	0.028256	wtLB015
881	1	-0.026231	wtLB015
963	1	-0.029149	wtLB015
1384	1	-0.019727	wtLB015
1743	1	0.007791	wtLB015
1752	1	0.007729	wtLB015
2096	1	-0.015289	wtLB015
2100	1	-0.014011	wtLB015
2187	1	0.009409	wtLB015
2196	1	-0.015347	wtLB015
2202	1	-0.023105	wtLB015
2210	1	0.004133	wtLB015
2273	1	-0.004626	wtLB015
2515	1	-0.019647	wtLB015
2570	1	-0.008116	wtLB015
1703	1	-0.039145	wtLB011
1711	1	-0.008438	wtLB011
1780	1	-0.022165	wtLB011
1785	1	-0.002099	wtLB011
1808	1	0.013949	wtLB011
1824	1	-0.011911	wtLB011
1847	1	-0.016024	wtLB011
1865	1	0.004595	wtLB011
1866	1	-0.026634	wtLB011
1883	1	-0.000811	wtLB011
1976	1	0.012206	wtLB011
1980	1	-0.001101	wtLB011
987	1	0.008613	wtLB009
1073	1	-0.016096	wtLB009
1137	1	-0.013003	wtLB009
1736	1	-0.013934	wtLB009
1886	1	-0.017912	wtLB009
1920	1	0.003154	wtLB009
1937	1	-0.005274	wtLB009
1952	1	-0.00921	wtLB009
2069	1	-0.029671	wtLB009
2117	1	0.036387	wtLB009
2208	1	0.000783	wtLB009
2325	1	0.005988	wtLB009
49	1.5	0.015974	wtLB023
50	1.5	-0.049594	wtLB023
54	1.5	-0.003094	wtLB023
59	1.5	-0.017643	wtLB023
64	1.5	-0.002822	wtLB023
66	1.5	0.002948	wtLB023
67	1.5	-0.000283	wtLB023
72	1.5	-0.001859	wtLB023
75	1.5	0.002548	wtLB023
77	1.5	0.011986	wtLB023
79	1.5	-0.017393	wtLB023
82	1.5	-0.014325	wtLB023
115	1.5	-0.014507	wtLB023
141	1.5	-0.020778	wtLB023
147	1.5	0.013422	wtLB023
153	1.5	-0.057967	wtLB023
170	1.5	-0.060817	wtLB023
172	1.5	-0.033329	wtLB023
178	1.5	0.028207	wtLB023
180	1.5	-0.028606	wtLB023
182	1.5	0.002154	wtLB023
187	1.5	-0.002365	wtLB023
197	1.5	-0.021963	wtLB023
199	1.5	-0.027251	wtLB023
212	1.5	-0.0317	wtLB023
217	1.5	0.012532	wtLB023
239	1.5	-0.027254	wtLB023
279	1.5	0.025761	wtLB023
313	1.5	0.005975	wtLB023
314	1.5	-0.012453	wtLB023
349	1.5	-0.010404	wtLB023
357	1.5	-0.010615	wtLB023
361	1.5	0.005214	wtLB023
362	1.5	-0.011363	wtLB023
391	1.5	0.02627	wtLB023
400	1.5	-0.023941	wtLB023
404	1.5	-0.010041	wtLB023
421	1.5	0.032862	wtLB023
431	1.5	-0.029406	wtLB023
442	1.5	-0.02436	wtLB023
537	1.5	0.007735	wtLB023
538	1.5	-0.009297	wtLB023
556	1.5	-0.067587	wtLB023
592	1.5	-0.012482	wtLB023
597	1.5	0.003429	wtLB023
662	1.5	-0.045916	wtLB023
666	1.5	-0.012772	wtLB023
681	1.5	-0.014955	wtLB023
697	1.5	-0.003222	wtLB023
710	1.5	-0.027925	wtLB023
713	1.5	-0.007685	wtLB023
735	1.5	-0.016872	wtLB023
737	1.5	0.025154	wtLB023
739	1.5	0.005185	wtLB023
773	1.5	0.006488	wtLB023
793	1.5	-0.018862	wtLB023
795	1.5	0.04567	wtLB023
797	1.5	-0.044391	wtLB023
912	1.5	0.000423	wtLB023
41	1.5	-0.025439	wtLB022
54	1.5	-0.022743	wtLB022
60	1.5	0.007279	wtLB022
66	1.5	-0.017248	wtLB022
74	1.5	-0.011845	wtLB022
78	1.5	-0.010191	wtLB022
79	1.5	-0.000827	wtLB022
80	1.5	0.00597	wtLB022
87	1.5	-0.028517	wtLB022
90	1.5	0.001041	wtLB022
96	1.5	-0.013433	wtLB022
101	1.5	0.000168	wtLB022
104	1.5	-0.008834	wtLB022
105	1.5	-0.014716	wtLB022
107	1.5	0.014889	wtLB022
108	1.5	0.012723	wtLB022
111	1.5	0.023187	wtLB022
117	1.5	-0.008931	wtLB022
119	1.5	0.002003	wtLB022
121	1.5	-0.011006	wtLB022
132	1.5	0.002133	wtLB022
157	1.5	0.002556	wtLB022
207	1.5	-0.005029	wtLB022
214	1.5	0.012113	wtLB022
235	1.5	0.002924	wtLB022
268	1.5	-0.000387	wtLB022
282	1.5	0.010823	wtLB022
324	1.5	0.013657	wtLB022
333	1.5	-0.016416	wtLB022
339	1.5	0.018705	wtLB022
366	1.5	-0.006598	wtLB022
404	1.5	-0.011083	wtLB022
466	1.5	0.011625	wtLB022
627	1.5	-0.007442	wtLB022
662	1.5	-0.000268	wtLB022
714	1.5	-0.005166	wtLB022
786	1.5	-0.006083	wtLB022
943	1.5	0.001267	wtLB022
947	1.5	0.000541	wtLB022
951	1.5	-0.009936	wtLB022
960	1.5	-0.005499	wtLB022
1341	1.5	-0.00575	wtLB022
1507	1.5	0.00483	wtLB022
2442	1.5	0.01318	wtLB022
2537	1.5	0.022491	wtLB022
2612	1.5	0.031353	wtLB022
2613	1.5	0.010284	wtLB022
2618	1.5	0.019781	wtLB022
2994	1.5	0.040663	wtLB022
2996	1.5	0.032927	wtLB022
3005	1.5	0.011929	wtLB022
3100	1.5	0.009631	wtLB022
3101	1.5	-0.014243	wtLB022
3125	1.5	-0.013961	wtLB022
3186	1.5	0.019541	wtLB022
3206	1.5	0.016258	wtLB022
3211	1.5	0.000677	wtLB022
3215	1.5	0.011198	wtLB022
3216	1.5	0.003804	wtLB022
3228	1.5	-0.030569	wtLB022
3229	1.5	0.003913	wtLB022
3257	1.5	-0.032504	wtLB022
3258	1.5	0.018719	wtLB022
3264	1.5	-0.025395	wtLB022
3270	1.5	0.021053	wtLB022
3277	1.5	0.000811	wtLB022
3278	1.5	-0.006607	wtLB022
3279	1.5	0.003462	wtLB022
3280	1.5	0.018821	wtLB022
3283	1.5	0.013059	wtLB022
3284	1.5	0.000436	wtLB022
3288	1.5	-0.008589	wtLB022
3289	1.5	0.004145	wtLB022
3293	1.5	-0.012188	wtLB022
3294	1.5	0.004019	wtLB022
3298	1.5	-0.010435	wtLB022
3300	1.5	-0.028808	wtLB022
3313	1.5	-0.037392	wtLB022
3317	1.5	-0.044075	wtLB022
3328	1.5	0.029421	wtLB022
3344	1.5	-0.006886	wtLB022
3346	1.5	0.048487	wtLB022
3466	1.5	0.023176	wtLB022
49	1.5	-0.005239	wtLB015
54	1.5	-0.011516	wtLB015
55	1.5	-0.022942	wtLB015
377	1.5	0.002018	wtLB015
602	1.5	-0.004398	wtLB015
770	1.5	-0.010523	wtLB015
780	1.5	-0.014281	wtLB015
815	1.5	-0.019968	wtLB015
844	1.5	0.022724	wtLB015
881	1.5	-0.025785	wtLB015
963	1.5	-0.033461	wtLB015
1384	1.5	0.004931	wtLB015
2096	1.5	-0.016864	wtLB015
2100	1.5	0.002196	wtLB015
2196	1.5	-0.014764	wtLB015
2202	1.5	-0.000832	wtLB015
2210	1.5	0.018414	wtLB015
2273	1.5	-0.020522	wtLB015
2377	1.5	-0.004961	wtLB015
2468	1.5	-0.026442	wtLB015
2470	1.5	0.029248	wtLB015
2515	1.5	0.003217	wtLB015
2516	1.5	-0.001323	wtLB015
2570	1.5	-0.023202	wtLB015
2606	1.5	0.003028	wtLB015
2607	1.5	-0.02732	wtLB015
2617	1.5	0.008685	wtLB015
1674	1.5	-0.022319	wtLB011
1703	1.5	-0.032377	wtLB011
1711	1.5	-0.003552	wtLB011
1780	1.5	-0.024908	wtLB011
1785	1.5	-0.004348	wtLB011
1808	1.5	0.011328	wtLB011
1818	1.5	-0.005254	wtLB011
1824	1.5	-0.024112	wtLB011
1839	1.5	-7.4e-05	wtLB011
1847	1.5	-0.029045	wtLB011
1851	1.5	-0.009074	wtLB011
1865	1.5	0.021264	wtLB011
1866	1.5	0.003474	wtLB011
1881	1.5	-0.035204	wtLB011
1883	1.5	-0.000128	wtLB011
1885	1.5	0.002695	wtLB011
1966	1.5	-0.027283	wtLB011
1975	1.5	-0.023268	wtLB011
1976	1.5	0.012892	wtLB011
1980	1.5	-0.008083	wtLB011
1997	1.5	0.014761	wtLB011
2012	1.5	-0.016031	wtLB011
2013	1.5	0.020764	wtLB011
2015	1.5	-0.036337	wtLB011
1073	1.5	-0.015703	wtLB009
1137	1.5	-0.020252	wtLB009
1736	1.5	-0.00348	wtLB009
1886	1.5	-0.009085	wtLB009
1920	1.5	0.006703	wtLB009
1937	1.5	-0.0137	wtLB009
1952	1.5	0.013019	wtLB009
2069	1.5	-0.029389	wtLB009
2103	1.5	0.013955	wtLB009
2117	1.5	0.003958	wtLB009
2136	1.5	-0.02122	wtLB009
2193	1.5	-0.017308	wtLB009
2208	1.5	7.6e-05	wtLB009
2325	1.5	0.003973	wtLB009
49	2	-0.0082	wtLB023
50	2	-0.037596	wtLB023
54	2	-0.011931	wtLB023
59	2	-0.023223	wtLB023
64	2	-0.010138	wtLB023
67	2	-0.000132	wtLB023
72	2	-0.020403	wtLB023
75	2	-0.007007	wtLB023
77	2	-0.014193	wtLB023
79	2	-0.01606	wtLB023
82	2	0.00775	wtLB023
115	2	0.000831	wtLB023
141	2	-2.4e-05	wtLB023
147	2	-0.007654	wtLB023
153	2	-0.036705	wtLB023
170	2	-0.062383	wtLB023
172	2	-0.017478	wtLB023
178	2	0.023095	wtLB023
180	2	-0.037609	wtLB023
182	2	0.001185	wtLB023
187	2	0.003507	wtLB023
197	2	-0.022514	wtLB023
199	2	-0.026275	wtLB023
212	2	-0.019247	wtLB023
217	2	0.011561	wtLB023
239	2	-0.044466	wtLB023
269	2	-0.01204	wtLB023
279	2	-0.000484	wtLB023
314	2	-0.01162	wtLB023
319	2	0.025272	wtLB023
349	2	-0.014431	wtLB023
357	2	0.003508	wtLB023
361	2	-0.002025	wtLB023
362	2	0.007622	wtLB023
391	2	0.02857	wtLB023
400	2	-0.011399	wtLB023
404	2	-0.01854	wtLB023
421	2	0.024045	wtLB023
425	2	-0.007993	wtLB023
431	2	0.007388	wtLB023
442	2	-0.042033	wtLB023
509	2	-0.032108	wtLB023
537	2	0.012842	wtLB023
538	2	-0.003878	wtLB023
543	2	0.018026	wtLB023
547	2	-0.017907	wtLB023
556	2	-0.066877	wtLB023
592	2	-0.030071	wtLB023
597	2	-0.01746	wtLB023
662	2	-0.039567	wtLB023
666	2	-0.018568	wtLB023
681	2	-0.015788	wtLB023
697	2	-0.021867	wtLB023
710	2	-0.04672	wtLB023
713	2	-0.024742	wtLB023
732	2	0.002453	wtLB023
735	2	-0.031248	wtLB023
737	2	0.014843	wtLB023
739	2	-0.008175	wtLB023
741	2	0.005449	wtLB023
773	2	0.008078	wtLB023
814	2	0.00254	wtLB023
823	2	-0.040852	wtLB023
896	2	0.02305	wtLB023
912	2	-0.011216	wtLB023
922	2	0.013946	wtLB023
953	2	0.046161	wtLB023
990	2	0.034117	wtLB023
41	2	-0.059764	wtLB022
54	2	-0.020893	wtLB022
60	2	-0.002409	wtLB022
66	2	-0.008742	wtLB022
74	2	0.004196	wtLB022
78	2	-0.011173	wtLB022
79	2	-0.013893	wtLB022
80	2	0.004439	wtLB022
87	2	-0.028632	wtLB022
90	2	0.004463	wtLB022
96	2	0.014917	wtLB022
101	2	-0.006892	wtLB022
104	2	-0.020762	wtLB022
105	2	-0.040393	wtLB022
107	2	0.029012	wtLB022
108	2	0.028439	wtLB022
111	2	-0.013861	wtLB022
117	2	-0.02461	wtLB022
119	2	0.014475	wtLB022
121	2	-0.045842	wtLB022
157	2	0.003109	wtLB022
207	2	-0.005672	wtLB022
214	2	0.029691	wtLB022
235	2	-0.003209	wtLB022
268	2	-0.006033	wtLB022
282	2	0.01566	wtLB022
324	2	0.012953	wtLB022
333	2	-0.019511	wtLB022
339	2	0.030112	wtLB022
366	2	-0.008189	wtLB022
404	2	-0.013042	wtLB022
466	2	0.040542	wtLB022
627	2	-0.003658	wtLB022
662	2	-0.013925	wtLB022
714	2	0.018182	wtLB022
786	2	-0.004205	wtLB022
943	2	0.010915	wtLB022
947	2	-0.012655	wtLB022
951	2	0.011577	wtLB022
960	2	-0.055858	wtLB022
1341	2	-0.036058	wtLB022
1507	2	0.001634	wtLB022
2442	2	0.01262	wtLB022
2537	2	0.032376	wtLB022
2612	2	0.031625	wtLB022
2613	2	0.024174	wtLB022
2614	2	0.000973	wtLB022
2618	2	0.032951	wtLB022
2994	2	0.027647	wtLB022
2996	2	0.013306	wtLB022
3005	2	0.024722	wtLB022
3100	2	0.015751	wtLB022
3101	2	-0.038648	wtLB022
3125	2	-0.073979	wtLB022
3186	2	0.018637	wtLB022
3206	2	0.036899	wtLB022
3211	2	0.006106	wtLB022
3215	2	0.039501	wtLB022
3216	2	0.007411	wtLB022
3228	2	-0.017508	wtLB022
3229	2	0.001282	wtLB022
3230	2	0.040816	wtLB022
3257	2	-0.028759	wtLB022
3258	2	-0.007597	wtLB022
3264	2	-0.024053	wtLB022
3269	2	-0.006863	wtLB022
3270	2	0.036897	wtLB022
3272	2	-0.00332	wtLB022
3277	2	0.00616	wtLB022
3278	2	-0.014558	wtLB022
3279	2	0.011778	wtLB022
3280	2	0.002114	wtLB022
3283	2	0.025728	wtLB022
3284	2	-0.008103	wtLB022
3288	2	-0.022648	wtLB022
3289	2	0.009688	wtLB022
3293	2	-0.007286	wtLB022
3294	2	0.003799	wtLB022
3297	2	-0.02251	wtLB022
3298	2	0.025032	wtLB022
3300	2	-0.033079	wtLB022
3305	2	0.03539	wtLB022
3306	2	-0.001227	wtLB022
3307	2	0.028565	wtLB022
3309	2	0.031761	wtLB022
3313	2	-0.028122	wtLB022
3316	2	-0.001447	wtLB022
3317	2	-0.047825	wtLB022
3319	2	-0.00351	wtLB022
3328	2	0.017253	wtLB022
3331	2	-0.011639	wtLB022
3344	2	-0.008956	wtLB022
3346	2	0.03736	wtLB022
3360	2	-0.033224	wtLB022
3466	2	-0.001993	wtLB022
49	2	0.004681	wtLB015
54	2	0.005817	wtLB015
55	2	-0.038432	wtLB015
377	2	-0.027086	wtLB015
602	2	0.007567	wtLB015
780	2	0.00515	wtLB015
815	2	-0.020992	wtLB015
844	2	0.020318	wtLB015
881	2	-0.044371	wtLB015
963	2	-0.036221	wtLB015
1384	2	-0.006608	wtLB015
1743	2	0.004415	wtLB015
1752	2	-0.014021	wtLB015
2096	2	-0.009716	wtLB015
2100	2	0.015616	wtLB015
2187	2	0.006017	wtLB015
2196	2	-0.000121	wtLB015
2202	2	-0.006506	wtLB015
2210	2	0.011575	wtLB015
2273	2	0.000889	wtLB015
2377	2	0.012588	wtLB015
2468	2	-0.004626	wtLB015
2515	2	0.013904	wtLB015
2516	2	0.007671	wtLB015
2556	2	-0.018565	wtLB015
2560	2	0.040378	wtLB015
2570	2	-0.0097	wtLB015
2604	2	-0.009104	wtLB015
2606	2	0.022371	wtLB015
2607	2	0.004891	wtLB015
2645	2	-0.013555	wtLB015
2793	2	0.01427	wtLB015
2831	2	-0.002302	wtLB015
2836	2	-0.010034	wtLB015
1674	2	-0.014159	wtLB011
1711	2	-0.019069	wtLB011
1780	2	-0.01926	wtLB011
1785	2	-0.007762	wtLB011
1803	2	-0.017891	wtLB011
1808	2	-0.02415	wtLB011
1821	2	0.022154	wtLB011
1824	2	-0.02399	wtLB011
1847	2	-0.025986	wtLB011
1851	2	0.001325	wtLB011
1865	2	0.022615	wtLB011
1866	2	0.011157	wtLB011
1881	2	-0.024063	wtLB011
1883	2	-0.027573	wtLB011
1885	2	-0.008143	wtLB011
1966	2	-0.012978	wtLB011
1975	2	-0.042722	wtLB011
1976	2	0.007804	wtLB011
1980	2	-0.021854	wtLB011
1997	2	-0.017081	wtLB011
2005	2	-0.035733	wtLB011
2011	2	-0.035332	wtLB011
2012	2	-0.021255	wtLB011
2013	2	0.000209	wtLB011
2015	2	-0.037486	wtLB011
2031	2	0.02909	wtLB011
2036	2	0.006734	wtLB011
2047	2	0.004808	wtLB011
2066	2	0.032209	wtLB011
1073	2	-0.028197	wtLB009
1137	2	-0.011338	wtLB009
1736	2	0.002368	wtLB009
1886	2	-0.008686	wtLB009
1920	2	0.005255	wtLB009
1937	2	0.003358	wtLB009
1952	2	-0.010131	wtLB009
1994	2	-0.017165	wtLB009
2069	2	-0.022207	wtLB009
2103	2	-0.005185	wtLB009
2117	2	-0.0058	wtLB009
2136	2	-0.027212	wtLB009
2141	2	-0.018387	wtLB009
2162	2	-0.025886	wtLB009
2175	2	-0.022549	wtLB009
2193	2	-0.013603	wtLB009
2206	2	-0.004578	wtLB009
2209	2	0.007045	wtLB009
2224	2	-0.013312	wtLB009
2226	2	-0.011899	wtLB009
2325	2	0.005925	wtLB009
2395	2	0.007692	wtLB009
2398	2	0.005858	wtLB009
49	2.5	0.003698	wtLB023
50	2.5	-0.007264	wtLB023
54	2.5	-0.005152	wtLB023
59	2.5	-0.028692	wtLB023
64	2.5	-0.001235	wtLB023
67	2.5	-0.024046	wtLB023
72	2.5	-0.004073	wtLB023
75	2.5	0.003689	wtLB023
77	2.5	-0.013421	wtLB023
79	2.5	-0.022231	wtLB023
82	2.5	-0.004028	wtLB023
106	2.5	0.020237	wtLB023
141	2.5	0.006235	wtLB023
142	2.5	0.024858	wtLB023
147	2.5	-0.000311	wtLB023
170	2.5	-0.052165	wtLB023
172	2.5	-0.016072	wtLB023
178	2.5	0.021472	wtLB023
180	2.5	-0.021832	wtLB023
182	2.5	-0.010656	wtLB023
187	2.5	0.003848	wtLB023
197	2.5	-0.000984	wtLB023
199	2.5	-0.02522	wtLB023
212	2.5	-0.011286	wtLB023
217	2.5	0.009704	wtLB023
239	2.5	-0.030734	wtLB023
269	2.5	-0.003492	wtLB023
279	2.5	0.000223	wtLB023
314	2.5	-0.014976	wtLB023
319	2.5	0.029546	wtLB023
349	2.5	-0.023609	wtLB023
357	2.5	-0.008804	wtLB023
361	2.5	0.004111	wtLB023
362	2.5	0.003479	wtLB023
391	2.5	0.021626	wtLB023
400	2.5	-0.035571	wtLB023
404	2.5	-0.006557	wtLB023
421	2.5	0.015772	wtLB023
425	2.5	-0.000791	wtLB023
431	2.5	-0.009339	wtLB023
442	2.5	-0.035157	wtLB023
509	2.5	-0.030996	wtLB023
537	2.5	0.005566	wtLB023
538	2.5	-0.004112	wtLB023
543	2.5	0.027115	wtLB023
547	2.5	-0.014765	wtLB023
592	2.5	-0.039695	wtLB023
597	2.5	0.000301	wtLB023
644	2.5	0.013161	wtLB023
652	2.5	0.005012	wtLB023
656	2.5	0.039915	wtLB023
662	2.5	-0.02393	wtLB023
666	2.5	-0.024535	wtLB023
681	2.5	-0.006065	wtLB023
697	2.5	-0.0063	wtLB023
700	2.5	0.032488	wtLB023
710	2.5	-0.042452	wtLB023
713	2.5	-0.023247	wtLB023
732	2.5	0.008193	wtLB023
735	2.5	-0.016536	wtLB023
737	2.5	0.014156	wtLB023
739	2.5	-0.012923	wtLB023
741	2.5	0.010058	wtLB023
742	2.5	0.006049	wtLB023
773	2.5	-0.012089	wtLB023
778	2.5	0.010759	wtLB023
795	2.5	0.0275	wtLB023
801	2.5	-0.002881	wtLB023
814	2.5	-0.00444	wtLB023
823	2.5	-0.010717	wtLB023
842	2.5	0.021957	wtLB023
847	2.5	-0.043042	wtLB023
896	2.5	0.000268	wtLB023
912	2.5	-0.012591	wtLB023
918	2.5	-0.002251	wtLB023
922	2.5	-0.005552	wtLB023
932	2.5	-0.042499	wtLB023
953	2.5	0.019588	wtLB023
956	2.5	-0.016495	wtLB023
957	2.5	-0.028238	wtLB023
989	2.5	0.020493	wtLB023
990	2.5	0.013321	wtLB023
1034	2.5	0.009383	wtLB023
41	2.5	-0.060211	wtLB022
54	2.5	-0.020861	wtLB022
60	2.5	-0.003976	wtLB022
66	2.5	-0.011224	wtLB022
74	2.5	0.000302	wtLB022
78	2.5	-0.009972	wtLB022
79	2.5	-0.01971	wtLB022
80	2.5	-0.011864	wtLB022
87	2.5	-0.042852	wtLB022
90	2.5	-0.000422	wtLB022
96	2.5	0.014437	wtLB022
101	2.5	-0.025321	wtLB022
104	2.5	-0.014497	wtLB022
105	2.5	-0.037797	wtLB022
107	2.5	0.021719	wtLB022
108	2.5	0.015115	wtLB022
111	2.5	-0.002978	wtLB022
117	2.5	-0.022751	wtLB022
119	2.5	0.005685	wtLB022
121	2.5	-0.044948	wtLB022
132	2.5	-7.3e-05	wtLB022
157	2.5	0.004108	wtLB022
207	2.5	0.005056	wtLB022
214	2.5	0.008923	wtLB022
268	2.5	0.007037	wtLB022
282	2.5	0.017121	wtLB022
324	2.5	0.02374	wtLB022
333	2.5	-0.0175	wtLB022
339	2.5	0.020108	wtLB022
366	2.5	-0.00427	wtLB022
404	2.5	-0.005008	wtLB022
466	2.5	0.01567	wtLB022
627	2.5	0.001059	wtLB022
662	2.5	-0.017095	wtLB022
714	2.5	0.015607	wtLB022
786	2.5	-0.006371	wtLB022
943	2.5	0.010567	wtLB022
947	2.5	-0.015003	wtLB022
951	2.5	-0.000565	wtLB022
1341	2.5	-0.048814	wtLB022
1507	2.5	0.007075	wtLB022
2442	2.5	0.010656	wtLB022
2537	2.5	0.029832	wtLB022
2612	2.5	0.005186	wtLB022
2613	2.5	0.013564	wtLB022
2614	2.5	-0.009656	wtLB022
2618	2.5	0.028223	wtLB022
2994	2.5	0.026615	wtLB022
2996	2.5	0.007571	wtLB022
3005	2.5	0.02179	wtLB022
3100	2.5	0.009263	wtLB022
3101	2.5	-0.042013	wtLB022
3125	2.5	-0.076901	wtLB022
3186	2.5	0.006229	wtLB022
3206	2.5	0.023719	wtLB022
3211	2.5	0.017289	wtLB022
3215	2.5	0.023283	wtLB022
3216	2.5	0.006093	wtLB022
3225	2.5	0.025271	wtLB022
3228	2.5	-0.008688	wtLB022
3229	2.5	-0.017978	wtLB022
3230	2.5	0.022526	wtLB022
3257	2.5	-0.007347	wtLB022
3258	2.5	-0.000612	wtLB022
3264	2.5	-0.002993	wtLB022
3269	2.5	-0.005843	wtLB022
3270	2.5	0.028863	wtLB022
3272	2.5	0.009517	wtLB022
3277	2.5	-0.004098	wtLB022
3278	2.5	-0.011704	wtLB022
3279	2.5	-0.005385	wtLB022
3280	2.5	0.00204	wtLB022
3281	2.5	0.036198	wtLB022
3283	2.5	0.016643	wtLB022
3284	2.5	-0.017309	wtLB022
3288	2.5	-0.026927	wtLB022
3289	2.5	0.009605	wtLB022
3290	2.5	0.001617	wtLB022
3293	2.5	-0.008796	wtLB022
3294	2.5	-0.010622	wtLB022
3297	2.5	-0.038537	wtLB022
3298	2.5	0.012883	wtLB022
3300	2.5	-0.060814	wtLB022
3305	2.5	0.000782	wtLB022
3306	2.5	0.001	wtLB022
3307	2.5	0.002589	wtLB022
3309	2.5	0.019241	wtLB022
3313	2.5	-0.032952	wtLB022
3316	2.5	0.035635	wtLB022
3317	2.5	-0.036645	wtLB022
3319	2.5	-0.005394	wtLB022
3328	2.5	0.02991	wtLB022
3331	2.5	0.005681	wtLB022
3332	2.5	-0.013132	wtLB022
3344	2.5	-0.023396	wtLB022
3360	2.5	-0.007843	wtLB022
3368	2.5	-0.028023	wtLB022
3466	2.5	0.007436	wtLB022
3470	2.5	-0.014712	wtLB022
3481	2.5	0.010082	wtLB022
3490	2.5	-0.003381	wtLB022
3492	2.5	-0.004198	wtLB022
3507	2.5	0.025169	wtLB022
49	2.5	-0.001344	wtLB015
54	2.5	0.008093	wtLB015
55	2.5	-0.070774	wtLB015
377	2.5	-0.050849	wtLB015
602	2.5	0.0031	wtLB015
770	2.5	-0.00963	wtLB015
780	2.5	-0.023725	wtLB015
815	2.5	-0.019693	wtLB015
844	2.5	0.021785	wtLB015
881	2.5	-0.055748	wtLB015
963	2.5	-0.026176	wtLB015
1247	2.5	-0.118636	wtLB015
1384	2.5	-0.002531	wtLB015
1743	2.5	-0.01435	wtLB015
1752	2.5	-0.0412	wtLB015
2096	2.5	-0.022324	wtLB015
2100	2.5	-0.003834	wtLB015
2187	2.5	0.010412	wtLB015
2196	2.5	-0.002448	wtLB015
2202	2.5	-0.007852	wtLB015
2210	2.5	-0.002191	wtLB015
2273	2.5	-0.001438	wtLB015
2377	2.5	-0.009521	wtLB015
2468	2.5	-0.005293	wtLB015
2515	2.5	-0.010556	wtLB015
2516	2.5	-0.003034	wtLB015
2537	2.5	0.014671	wtLB015
2560	2.5	-0.008575	wtLB015
2570	2.5	-0.013525	wtLB015
2604	2.5	-0.02025	wtLB015
2606	2.5	0.02231	wtLB015
2607	2.5	0.00543	wtLB015
2610	2.5	0.027787	wtLB015
2616	2.5	0.013917	wtLB015
2617	2.5	0.00371	wtLB015
2618	2.5	-0.010314	wtLB015
2645	2.5	-0.026077	wtLB015
2661	2.5	0.01814	wtLB015
2793	2.5	-0.005281	wtLB015
2797	2.5	-0.023367	wtLB015
2813	2.5	-0.057352	wtLB015
2831	2.5	0.00704	wtLB015
2836	2.5	-0.066448	wtLB015
2849	2.5	-0.013016	wtLB015
1674	2.5	0.007721	wtLB011
1703	2.5	-0.029382	wtLB011
1711	2.5	-0.005598	wtLB011
1780	2.5	-0.007613	wtLB011
1785	2.5	-0.027723	wtLB011
1786	2.5	0.003057	wtLB011
1803	2.5	-0.010175	wtLB011
1808	2.5	-0.023247	wtLB011
1818	2.5	0.01087	wtLB011
1821	2.5	0.016297	wtLB011
1824	2.5	-0.053866	wtLB011
1839	2.5	0.002633	wtLB011
1847	2.5	-0.040209	wtLB011
1851	2.5	0.011323	wtLB011
1865	2.5	0.023342	wtLB011
1866	2.5	0.011955	wtLB011
1881	2.5	-0.008032	wtLB011
1883	2.5	-0.025499	wtLB011
1885	2.5	0.017755	wtLB011
1966	2.5	-0.00224	wtLB011
1975	2.5	-0.030878	wtLB011
1976	2.5	0.012846	wtLB011
1978	2.5	-0.006087	wtLB011
1980	2.5	0.00027	wtLB011
1997	2.5	-0.010037	wtLB011
2005	2.5	-0.011658	wtLB011
2008	2.5	0.012718	wtLB011
2011	2.5	-0.032039	wtLB011
2012	2.5	-0.030228	wtLB011
2013	2.5	0.002001	wtLB011
2015	2.5	-0.032364	wtLB011
2016	2.5	-0.014853	wtLB011
2031	2.5	-0.010264	wtLB011
2035	2.5	-0.051852	wtLB011
2036	2.5	0.001672	wtLB011
2047	2.5	0.003582	wtLB011
2049	2.5	0.009057	wtLB011
2050	2.5	0.056796	wtLB011
2066	2.5	0.033214	wtLB011
2075	2.5	-0.048701	wtLB011
2076	2.5	0.015388	wtLB011
2082	2.5	-0.07276	wtLB011
2089	2.5	-0.10138	wtLB011
2109	2.5	-0.021023	wtLB011
2120	2.5	-0.033306	wtLB011
1137	2.5	-0.004396	wtLB009
1736	2.5	0.005058	wtLB009
1886	2.5	-0.019454	wtLB009
1920	2.5	0.021121	wtLB009
1937	2.5	0.014402	wtLB009
1952	2.5	0.000662	wtLB009
1994	2.5	-0.01489	wtLB009
1995	2.5	-0.022484	wtLB009
2069	2.5	-0.016084	wtLB009
2103	2.5	-0.002859	wtLB009
2109	2.5	-0.0005	wtLB009
2117	2.5	-0.007067	wtLB009
2141	2.5	-0.003873	wtLB009
2162	2.5	-0.019893	wtLB009
2175	2.5	-0.02022	wtLB009
2193	2.5	-0.017105	wtLB009
2206	2.5	0.008552	wtLB009
2208	2.5	-0.009186	wtLB009
2209	2.5	0.010983	wtLB009
2219	2.5	0.004557	wtLB009
2224	2.5	-0.011534	wtLB009
2226	2.5	0.008605	wtLB009
2318	2.5	-0.02226	wtLB009
2325	2.5	0.016249	wtLB009
2361	2.5	-0.003225	wtLB009
2389	2.5	0.001447	wtLB009
2390	2.5	0.029203	wtLB009
2395	2.5	0.010843	wtLB009
2396	2.5	-0.019076	wtLB009
2398	2.5	0.007749	wtLB009
2409	2.5	-0.017875	wtLB009
2440	2.5	-0.021682	wtLB009
49	3	-0.018284	wtLB023
50	3	-0.004796	wtLB023
64	3	-0.007584	wtLB023
67	3	-0.017763	wtLB023
72	3	-0.008951	wtLB023
75	3	-0.009479	wtLB023
77	3	-0.016678	wtLB023
82	3	0.001684	wtLB023
141	3	-0.01818	wtLB023
142	3	0.014415	wtLB023
147	3	0.000974	wtLB023
153	3	-0.004067	wtLB023
170	3	-0.065961	wtLB023
172	3	-0.00977	wtLB023
178	3	0.031017	wtLB023
180	3	-0.011947	wtLB023
182	3	-0.005361	wtLB023
187	3	0.008015	wtLB023
197	3	-0.009982	wtLB023
199	3	-0.023073	wtLB023
206	3	0.04691	wtLB023
212	3	-0.015964	wtLB023
217	3	0.015512	wtLB023
239	3	-0.036251	wtLB023
269	3	0.001351	wtLB023
279	3	-0.014636	wtLB023
313	3	-0.004067	wtLB023
314	3	-0.001996	wtLB023
349	3	-0.016697	wtLB023
357	3	-0.006777	wtLB023
361	3	0.011145	wtLB023
362	3	0.004123	wtLB023
391	3	0.051071	wtLB023
400	3	-0.028712	wtLB023
404	3	-0.005138	wtLB023
425	3	0.001759	wtLB023
431	3	-0.004713	wtLB023
436	3	-0.011082	wtLB023
442	3	-0.030522	wtLB023
509	3	-0.010909	wtLB023
537	3	0.004507	wtLB023
538	3	0.013696	wtLB023
543	3	0.023933	wtLB023
547	3	0.003929	wtLB023
592	3	-0.046141	wtLB023
597	3	-0.023018	wtLB023
644	3	0.026344	wtLB023
656	3	0.006425	wtLB023
662	3	-0.028463	wtLB023
666	3	-0.019512	wtLB023
681	3	-0.003188	wtLB023
697	3	0.013374	wtLB023
700	3	0.023779	wtLB023
709	3	0.023084	wtLB023
710	3	-0.027884	wtLB023
713	3	-0.018775	wtLB023
732	3	0.018922	wtLB023
735	3	-0.036123	wtLB023
737	3	0.015574	wtLB023
739	3	-0.011153	wtLB023
741	3	0.022064	wtLB023
742	3	0.00121	wtLB023
773	3	-0.002265	wtLB023
778	3	0.017145	wtLB023
795	3	-0.005402	wtLB023
801	3	-0.009221	wtLB023
814	3	0.007239	wtLB023
823	3	-0.018164	wtLB023
842	3	0.029656	wtLB023
847	3	-0.010919	wtLB023
853	3	-0.016711	wtLB023
861	3	-0.038346	wtLB023
896	3	0.004202	wtLB023
912	3	-0.007655	wtLB023
913	3	-0.0044	wtLB023
918	3	-0.004367	wtLB023
922	3	-0.005714	wtLB023
924	3	-0.006633	wtLB023
926	3	-0.051301	wtLB023
932	3	-0.031954	wtLB023
933	3	0.020495	wtLB023
937	3	-0.004191	wtLB023
953	3	0.023892	wtLB023
954	3	-0.013338	wtLB023
956	3	0.001574	wtLB023
957	3	-0.013021	wtLB023
963	3	0.008668	wtLB023
968	3	0.06297	wtLB023
971	3	0.007027	wtLB023
979	3	-0.003643	wtLB023
989	3	0.015596	wtLB023
990	3	0.006046	wtLB023
992	3	-0.005554	wtLB023
996	3	0.022861	wtLB023
1000	3	0.02767	wtLB023
1004	3	-0.042452	wtLB023
1019	3	-0.038411	wtLB023
1034	3	0.003658	wtLB023
1038	3	0.00155	wtLB023
1058	3	-0.05297	wtLB023
1070	3	0.004939	wtLB023
1071	3	-0.003102	wtLB023
1074	3	0.054743	wtLB023
1077	3	0.005582	wtLB023
41	3	-0.023118	wtLB022
54	3	-0.018592	wtLB022
60	3	-0.001641	wtLB022
66	3	-0.014706	wtLB022
74	3	0.01127	wtLB022
78	3	-0.01395	wtLB022
79	3	-0.011987	wtLB022
80	3	-0.014289	wtLB022
87	3	-0.032273	wtLB022
90	3	-0.004744	wtLB022
96	3	0.013849	wtLB022
101	3	-0.018415	wtLB022
104	3	0.015445	wtLB022
105	3	-0.044403	wtLB022
107	3	0.02918	wtLB022
108	3	-0.01647	wtLB022
111	3	0.001045	wtLB022
117	3	-0.020728	wtLB022
119	3	0.00384	wtLB022
121	3	-0.023768	wtLB022
132	3	-0.002815	wtLB022
157	3	-2.8e-05	wtLB022
207	3	0.001804	wtLB022
214	3	-0.010211	wtLB022
235	3	-0.014676	wtLB022
268	3	0.011657	wtLB022
282	3	0.015222	wtLB022
324	3	0.023246	wtLB022
333	3	-0.014605	wtLB022
339	3	-0.008454	wtLB022
366	3	-0.0117	wtLB022
404	3	-0.020009	wtLB022
466	3	-0.00218	wtLB022
627	3	-0.003099	wtLB022
662	3	-0.023076	wtLB022
714	3	0.031744	wtLB022
786	3	0.007717	wtLB022
943	3	0.010784	wtLB022
947	3	-0.02104	wtLB022
951	3	-0.014672	wtLB022
1341	3	-0.041333	wtLB022
1507	3	-0.001108	wtLB022
2442	3	0.010547	wtLB022
2537	3	0.033838	wtLB022
2612	3	-0.003826	wtLB022
2613	3	0.000228	wtLB022
2618	3	0.016503	wtLB022
2994	3	0.002338	wtLB022
2996	3	-0.00756	wtLB022
3005	3	0.015969	wtLB022
3101	3	-0.031684	wtLB022
3186	3	0.009577	wtLB022
3206	3	0.019341	wtLB022
3211	3	0.008509	wtLB022
3215	3	0.029769	wtLB022
3216	3	0.003028	wtLB022
3225	3	0.028281	wtLB022
3228	3	-0.007406	wtLB022
3229	3	-0.004285	wtLB022
3230	3	0.020612	wtLB022
3233	3	0.014957	wtLB022
3257	3	-0.002665	wtLB022
3258	3	-0.003888	wtLB022
3264	3	-0.003088	wtLB022
3269	3	0.003174	wtLB022
3270	3	0.027119	wtLB022
3272	3	-0.007577	wtLB022
3277	3	-0.006913	wtLB022
3278	3	-0.036562	wtLB022
3279	3	-0.010835	wtLB022
3280	3	-0.000403	wtLB022
3281	3	0.021638	wtLB022
3283	3	0.018969	wtLB022
3284	3	-0.028246	wtLB022
3288	3	-0.022587	wtLB022
3289	3	-0.001877	wtLB022
3290	3	-0.009914	wtLB022
3293	3	0.002808	wtLB022
3294	3	-0.021145	wtLB022
3297	3	-0.012229	wtLB022
3298	3	0.004636	wtLB022
3300	3	-0.057865	wtLB022
3305	3	-0.01691	wtLB022
3306	3	0.017856	wtLB022
3307	3	-0.015209	wtLB022
3309	3	0.001548	wtLB022
3313	3	-0.034946	wtLB022
3316	3	0.018124	wtLB022
3317	3	-0.024463	wtLB022
3319	3	-0.005498	wtLB022
3324	3	-0.023732	wtLB022
3328	3	0.004386	wtLB022
3331	3	-0.016844	wtLB022
3332	3	0.004067	wtLB022
3344	3	-0.029155	wtLB022
3360	3	-0.008837	wtLB022
3368	3	-0.015597	wtLB022
3373	3	-1.3e-05	wtLB022
3466	3	0.013254	wtLB022
3470	3	-0.022122	wtLB022
3471	3	-0.010246	wtLB022
3481	3	-0.008039	wtLB022
3483	3	0.056041	wtLB022
3490	3	0.009412	wtLB022
3492	3	-0.004458	wtLB022
3499	3	-0.048406	wtLB022
3507	3	0.002923	wtLB022
3520	3	0.029433	wtLB022
3528	3	0.04585	wtLB022
3537	3	-0.03948	wtLB022
3546	3	-0.035744	wtLB022
3551	3	-0.001115	wtLB022
3555	3	0.012979	wtLB022
3557	3	-0.050886	wtLB022
3574	3	-0.005463	wtLB022
49	3	0.019352	wtLB015
54	3	0.016817	wtLB015
55	3	-0.036596	wtLB015
377	3	-0.040239	wtLB015
602	3	0.011689	wtLB015
770	3	0.00833	wtLB015
780	3	-0.006372	wtLB015
844	3	-0.020261	wtLB015
881	3	-0.017812	wtLB015
963	3	-0.002518	wtLB015
1247	3	-0.069443	wtLB015
1384	3	-0.010639	wtLB015
1743	3	-0.010159	wtLB015
1752	3	-0.043929	wtLB015
2096	3	-0.031102	wtLB015
2100	3	0.003086	wtLB015
2187	3	0.000911	wtLB015
2196	3	-0.006722	wtLB015
2202	3	0.003073	wtLB015
2210	3	-0.005926	wtLB015
2255	3	0.024166	wtLB015
2273	3	-0.002744	wtLB015
2377	3	-0.001734	wtLB015
2468	3	-0.01312	wtLB015
2470	3	-0.015737	wtLB015
2515	3	4.7e-05	wtLB015
2537	3	-0.001454	wtLB015
2560	3	-0.006664	wtLB015
2570	3	0.014276	wtLB015
2606	3	0.028945	wtLB015
2607	3	0.019572	wtLB015
2610	3	0.034627	wtLB015
2616	3	0.019623	wtLB015
2617	3	0.010495	wtLB015
2618	3	-0.024317	wtLB015
2635	3	-0.006128	wtLB015
2645	3	-0.01994	wtLB015
2661	3	0.032009	wtLB015
2789	3	0.008395	wtLB015
2793	3	0.007908	wtLB015
2797	3	-0.015246	wtLB015
2813	3	-0.037598	wtLB015
2823	3	-0.007547	wtLB015
2831	3	0.030496	wtLB015
2836	3	-0.051502	wtLB015
2847	3	-0.005412	wtLB015
2849	3	-0.007052	wtLB015
2852	3	-0.001787	wtLB015
2898	3	0.04524	wtLB015
1674	3	0.000408	wtLB011
1703	3	-0.019556	wtLB011
1711	3	-0.008441	wtLB011
1780	3	0.008836	wtLB011
1785	3	-0.013906	wtLB011
1786	3	0.0072	wtLB011
1803	3	-0.024288	wtLB011
1808	3	-0.019014	wtLB011
1818	3	0.016932	wtLB011
1821	3	0.034331	wtLB011
1824	3	-0.032005	wtLB011
1839	3	9.7e-05	wtLB011
1847	3	-0.014968	wtLB011
1851	3	0.002859	wtLB011
1865	3	0.013785	wtLB011
1866	3	0.016918	wtLB011
1870	3	-0.002503	wtLB011
1881	3	-0.025516	wtLB011
1883	3	-0.033411	wtLB011
1885	3	0.000117	wtLB011
1966	3	0.027075	wtLB011
1975	3	-0.053224	wtLB011
1976	3	0.03324	wtLB011
1978	3	0.003201	wtLB011
1980	3	-0.019189	wtLB011
1991	3	0.03788	wtLB011
1997	3	-0.005092	wtLB011
2005	3	-0.009365	wtLB011
2008	3	0.006598	wtLB011
2011	3	-0.022761	wtLB011
2012	3	-0.026216	wtLB011
2013	3	-0.007118	wtLB011
2015	3	-0.051395	wtLB011
2016	3	-0.023393	wtLB011
2031	3	-0.019755	wtLB011
2034	3	-0.026778	wtLB011
2035	3	-0.010066	wtLB011
2036	3	0.009732	wtLB011
2039	3	-0.024775	wtLB011
2044	3	-0.006868	wtLB011
2047	3	0.019697	wtLB011
2048	3	-0.005326	wtLB011
2049	3	-0.001577	wtLB011
2050	3	0.050937	wtLB011
2051	3	-0.010596	wtLB011
2062	3	-0.032527	wtLB011
2066	3	0.064046	wtLB011
2075	3	-0.062616	wtLB011
2076	3	-0.00465	wtLB011
2079	3	0.045772	wtLB011
2082	3	-0.030014	wtLB011
2087	3	-0.00508	wtLB011
2089	3	-0.050208	wtLB011
2091	3	0.033531	wtLB011
2093	3	-0.00616	wtLB011
2109	3	-0.013053	wtLB011
2112	3	0.0035	wtLB011
2115	3	-0.026104	wtLB011
2117	3	-0.013484	wtLB011
2120	3	-0.039437	wtLB011
1073	3	-0.018571	wtLB009
1137	3	-0.012096	wtLB009
1736	3	-0.012632	wtLB009
1886	3	-0.007732	wtLB009
1937	3	0.004008	wtLB009
1952	3	-0.000757	wtLB009
1994	3	-0.012063	wtLB009
1995	3	-0.005321	wtLB009
2069	3	-0.024153	wtLB009
2103	3	-0.021805	wtLB009
2109	3	-0.003866	wtLB009
2136	3	-0.029456	wtLB009
2141	3	-0.018216	wtLB009
2162	3	-0.019751	wtLB009
2175	3	-0.013839	wtLB009
2193	3	-0.011622	wtLB009
2206	3	0.012396	wtLB009
2208	3	-0.019744	wtLB009
2209	3	0.001226	wtLB009
2219	3	-0.000458	wtLB009
2224	3	-0.015135	wtLB009
2226	3	-0.002771	wtLB009
2317	3	0.024026	wtLB009
2318	3	-0.02195	wtLB009
2322	3	0.002129	wtLB009
2324	3	-0.006066	wtLB009
2337	3	-0.025392	wtLB009
2359	3	-0.009218	wtLB009
2361	3	0.013308	wtLB009
2389	3	-0.005489	wtLB009
2395	3	0.00865	wtLB009
2396	3	-0.011803	wtLB009
2398	3	0.002201	wtLB009
2409	3	-0.013791	wtLB009
2438	3	-0.000138	wtLB009
2440	3	-0.014201	wtLB009
2441	3	-0.026606	wtLB009
2462	3	-0.036241	wtLB009
2471	3	0.004887	wtLB009
2513	3	-0.009858	wtLB009
2526	3	0.001726	wtLB009
49	3.5	-0.036312	wtLB023
50	3.5	0.048243	wtLB023
66	3.5	0.037569	wtLB023
67	3.5	-0.014268	wtLB023
72	3.5	-0.020698	wtLB023
77	3.5	-0.022203	wtLB023
82	3.5	0.007629	wtLB023
141	3.5	-0.000703	wtLB023
142	3.5	0.020295	wtLB023
147	3.5	0.009409	wtLB023
153	3.5	0.013432	wtLB023
170	3.5	-0.021714	wtLB023
172	3.5	-0.018859	wtLB023
178	3.5	0.039808	wtLB023
180	3.5	0.023469	wtLB023
182	3.5	-0.000903	wtLB023
187	3.5	0.008589	wtLB023
197	3.5	0.003991	wtLB023
199	3.5	-0.008092	wtLB023
206	3.5	0.049622	wtLB023
212	3.5	0.004941	wtLB023
239	3.5	-0.01754	wtLB023
269	3.5	0.010366	wtLB023
279	3.5	-0.015884	wtLB023
313	3.5	0.001414	wtLB023
314	3.5	0.000318	wtLB023
319	3.5	0.05023	wtLB023
329	3.5	-0.026986	wtLB023
349	3.5	-0.02456	wtLB023
361	3.5	0.023225	wtLB023
362	3.5	-0.001834	wtLB023
400	3.5	-0.02414	wtLB023
404	3.5	-0.008363	wtLB023
425	3.5	0.006353	wtLB023
431	3.5	-0.001672	wtLB023
442	3.5	-0.019058	wtLB023
509	3.5	0.001476	wtLB023
538	3.5	0.015204	wtLB023
547	3.5	0.001637	wtLB023
592	3.5	-0.030571	wtLB023
597	3.5	-0.036151	wtLB023
644	3.5	0.02493	wtLB023
652	3.5	-0.0126	wtLB023
656	3.5	0.00726	wtLB023
662	3.5	0.01116	wtLB023
666	3.5	-0.015022	wtLB023
681	3.5	-0.004726	wtLB023
697	3.5	-0.001235	wtLB023
700	3.5	0.020815	wtLB023
709	3.5	0.02705	wtLB023
710	3.5	-0.024472	wtLB023
713	3.5	-0.024341	wtLB023
732	3.5	0.008532	wtLB023
735	3.5	-0.036981	wtLB023
737	3.5	0.011797	wtLB023
739	3.5	-0.015832	wtLB023
741	3.5	-0.009624	wtLB023
742	3.5	-0.005443	wtLB023
773	3.5	0.007907	wtLB023
778	3.5	0.018014	wtLB023
795	3.5	-0.030827	wtLB023
797	3.5	0.008926	wtLB023
798	3.5	-0.04481	wtLB023
801	3.5	-0.016908	wtLB023
814	3.5	0.007402	wtLB023
823	3.5	0.027884	wtLB023
842	3.5	0.017741	wtLB023
847	3.5	-0.018295	wtLB023
853	3.5	-0.008825	wtLB023
861	3.5	-0.011895	wtLB023
896	3.5	-0.004562	wtLB023
912	3.5	-0.005175	wtLB023
913	3.5	0.010386	wtLB023
918	3.5	-0.001586	wtLB023
922	3.5	-0.03648	wtLB023
924	3.5	0.001047	wtLB023
926	3.5	-0.02921	wtLB023
932	3.5	-0.043201	wtLB023
933	3.5	0.008388	wtLB023
937	3.5	0.003944	wtLB023
953	3.5	0.017575	wtLB023
954	3.5	-0.020444	wtLB023
956	3.5	0.002782	wtLB023
957	3.5	0.003478	wtLB023
960	3.5	0.038288	wtLB023
963	3.5	0.042396	wtLB023
968	3.5	0.023333	wtLB023
976	3.5	-0.025632	wtLB023
979	3.5	0.02121	wtLB023
980	3.5	0.016725	wtLB023
989	3.5	0.015122	wtLB023
990	3.5	0.006655	wtLB023
992	3.5	0.015924	wtLB023
993	3.5	0.003105	wtLB023
996	3.5	0.019131	wtLB023
1000	3.5	-0.010861	wtLB023
1003	3.5	0.009268	wtLB023
1004	3.5	-0.03804	wtLB023
1009	3.5	-0.025733	wtLB023
1011	3.5	-0.000938	wtLB023
1019	3.5	-0.035165	wtLB023
1031	3.5	0.016732	wtLB023
1032	3.5	-0.003841	wtLB023
1034	3.5	0.003271	wtLB023
1035	3.5	0.004895	wtLB023
1038	3.5	-0.027382	wtLB023
1052	3.5	-0.074536	wtLB023
1058	3.5	-0.036359	wtLB023
1070	3.5	-0.003922	wtLB023
1071	3.5	-0.015541	wtLB023
1074	3.5	0.016535	wtLB023
1096	3.5	0.004612	wtLB023
41	3.5	-0.006396	wtLB022
54	3.5	-0.018985	wtLB022
60	3.5	-0.009532	wtLB022
66	3.5	-0.012853	wtLB022
74	3.5	-0.003177	wtLB022
78	3.5	0.00296	wtLB022
79	3.5	-0.000325	wtLB022
80	3.5	-0.010888	wtLB022
87	3.5	-0.023306	wtLB022
90	3.5	-0.010009	wtLB022
96	3.5	-0.004449	wtLB022
101	3.5	-0.009154	wtLB022
104	3.5	0.006793	wtLB022
105	3.5	-0.007559	wtLB022
107	3.5	-0.007666	wtLB022
108	3.5	-0.022211	wtLB022
111	3.5	0.013994	wtLB022
117	3.5	-0.006445	wtLB022
119	3.5	-0.012565	wtLB022
121	3.5	-0.014803	wtLB022
132	3.5	-0.008781	wtLB022
157	3.5	-0.010392	wtLB022
207	3.5	-0.007825	wtLB022
214	3.5	-0.019385	wtLB022
235	3.5	-0.010768	wtLB022
268	3.5	0.020893	wtLB022
282	3.5	-0.006838	wtLB022
324	3.5	0.032554	wtLB022
333	3.5	-0.006856	wtLB022
339	3.5	-0.005693	wtLB022
366	3.5	-0.00639	wtLB022
404	3.5	-0.016197	wtLB022
466	3.5	-0.00347	wtLB022
627	3.5	-0.003809	wtLB022
662	3.5	-0.00557	wtLB022
714	3.5	0.022774	wtLB022
786	3.5	0.00971	wtLB022
943	3.5	0.012771	wtLB022
947	3.5	-0.017357	wtLB022
951	3.5	-0.037116	wtLB022
960	3.5	-0.055847	wtLB022
1341	3.5	-0.016206	wtLB022
1507	3.5	-0.00908	wtLB022
2442	3.5	0.016224	wtLB022
2537	3.5	0.008176	wtLB022
2612	3.5	0.000645	wtLB022
2613	3.5	0.008957	wtLB022
2618	3.5	-0.012483	wtLB022
2994	3.5	0.018375	wtLB022
3005	3.5	0.025404	wtLB022
3101	3.5	-0.025357	wtLB022
3186	3.5	0.002892	wtLB022
3206	3.5	0.023307	wtLB022
3211	3.5	0.003479	wtLB022
3215	3.5	0.039153	wtLB022
3216	3.5	-0.003774	wtLB022
3225	3.5	0.013103	wtLB022
3228	3.5	-0.018457	wtLB022
3229	3.5	-0.012355	wtLB022
3230	3.5	0.012557	wtLB022
3233	3.5	0.005169	wtLB022
3257	3.5	0.018336	wtLB022
3258	3.5	-0.018863	wtLB022
3264	3.5	0.005214	wtLB022
3269	3.5	0.002692	wtLB022
3270	3.5	-0.014034	wtLB022
3272	3.5	-0.008125	wtLB022
3277	3.5	0.009783	wtLB022
3278	3.5	-0.037471	wtLB022
3279	3.5	0.000959	wtLB022
3280	3.5	-0.015369	wtLB022
3281	3.5	0.00706	wtLB022
3283	3.5	0.022333	wtLB022
3284	3.5	-0.001226	wtLB022
3288	3.5	-0.007212	wtLB022
3289	3.5	0.000887	wtLB022
3290	3.5	-0.018879	wtLB022
3293	3.5	0.000564	wtLB022
3294	3.5	-0.011428	wtLB022
3297	3.5	-0.014106	wtLB022
3298	3.5	-0.014125	wtLB022
3300	3.5	-0.02685	wtLB022
3305	3.5	-0.003783	wtLB022
3306	3.5	0.013022	wtLB022
3307	3.5	-0.006458	wtLB022
3309	3.5	0.020435	wtLB022
3313	3.5	-0.023506	wtLB022
3316	3.5	-0.004736	wtLB022
3317	3.5	-0.043047	wtLB022
3324	3.5	-0.005176	wtLB022
3328	3.5	0.006984	wtLB022
3331	3.5	-0.026727	wtLB022
3332	3.5	-0.018996	wtLB022
3344	3.5	-0.003549	wtLB022
3360	3.5	0.000588	wtLB022
3368	3.5	-0.023153	wtLB022
3369	3.5	0.027677	wtLB022
3373	3.5	-0.01694	wtLB022
3466	3.5	0.00544	wtLB022
3470	3.5	-0.020322	wtLB022
3471	3.5	-0.008057	wtLB022
3481	3.5	-0.016613	wtLB022
3483	3.5	0.00667	wtLB022
3490	3.5	-0.006906	wtLB022
3492	3.5	0.002896	wtLB022
3499	3.5	-0.017252	wtLB022
3507	3.5	0.01583	wtLB022
3520	3.5	0.015748	wtLB022
3528	3.5	0.020975	wtLB022
3537	3.5	-0.022911	wtLB022
3546	3.5	-0.048936	wtLB022
3547	3.5	0.005934	wtLB022
3549	3.5	-0.015499	wtLB022
3551	3.5	-0.009318	wtLB022
3553	3.5	-0.013544	wtLB022
3555	3.5	-0.000171	wtLB022
3556	3.5	-0.004419	wtLB022
3557	3.5	-0.022194	wtLB022
3560	3.5	-0.001798	wtLB022
3570	3.5	0.011313	wtLB022
3572	3.5	0.031885	wtLB022
3574	3.5	0.019317	wtLB022
3575	3.5	-0.012741	wtLB022
3579	3.5	0.032662	wtLB022
3582	3.5	0.035507	wtLB022
3586	3.5	0.010023	wtLB022
3599	3.5	-0.025932	wtLB022
3602	3.5	-0.034957	wtLB022
3625	3.5	0.032561	wtLB022
3656	3.5	0.015949	wtLB022
49	3.5	0.01274	wtLB015
54	3.5	-0.008828	wtLB015
55	3.5	-0.030694	wtLB015
377	3.5	-0.032668	wtLB015
602	3.5	-0.015178	wtLB015
770	3.5	-0.008502	wtLB015
780	3.5	-0.001275	wtLB015
881	3.5	-0.012051	wtLB015
1247	3.5	-0.037663	wtLB015
1743	3.5	-0.019184	wtLB015
1752	3.5	-0.049445	wtLB015
2096	3.5	-0.030412	wtLB015
2100	3.5	0.00695	wtLB015
2187	3.5	-0.014957	wtLB015
2196	3.5	-0.022713	wtLB015
2202	3.5	-0.00805	wtLB015
2210	3.5	-0.008409	wtLB015
2255	3.5	-0.007492	wtLB015
2273	3.5	0.001892	wtLB015
2377	3.5	-0.007407	wtLB015
2468	3.5	-0.003306	wtLB015
2470	3.5	-0.015829	wtLB015
2515	3.5	-0.001921	wtLB015
2516	3.5	0.008833	wtLB015
2537	3.5	0.004297	wtLB015
2556	3.5	0.018649	wtLB015
2560	3.5	0.005221	wtLB015
2570	3.5	0.005078	wtLB015
2590	3.5	0.009023	wtLB015
2598	3.5	0.00615	wtLB015
2604	3.5	-0.003446	wtLB015
2606	3.5	0.02967	wtLB015
2607	3.5	0.034855	wtLB015
2610	3.5	0.008629	wtLB015
2611	3.5	-0.000667	wtLB015
2616	3.5	0.011799	wtLB015
2617	3.5	0.00428	wtLB015
2618	3.5	-0.001203	wtLB015
2635	3.5	-0.018956	wtLB015
2642	3.5	-0.01533	wtLB015
2645	3.5	-0.020203	wtLB015
2661	3.5	0.012753	wtLB015
2786	3.5	0.004773	wtLB015
2789	3.5	-0.035534	wtLB015
2793	3.5	-0.019034	wtLB015
2797	3.5	-0.010435	wtLB015
2810	3.5	0.012826	wtLB015
2813	3.5	-0.022256	wtLB015
2814	3.5	0.003764	wtLB015
2823	3.5	-0.004587	wtLB015
2831	3.5	0.017701	wtLB015
2836	3.5	-0.050059	wtLB015
2847	3.5	-0.002866	wtLB015
2849	3.5	0.007839	wtLB015
2852	3.5	-0.003776	wtLB015
2874	3.5	-0.002956	wtLB015
2882	3.5	0.047144	wtLB015
2884	3.5	0.031878	wtLB015
2898	3.5	0.034049	wtLB015
2965	3.5	0.010441	wtLB015
2985	3.5	0.04685	wtLB015
2990	3.5	0.026082	wtLB015
2993	3.5	0.000282	wtLB015
3017	3.5	0.002279	wtLB015
3028	3.5	0.064206	wtLB015
3038	3.5	0.016559	wtLB015
1674	3.5	0.010224	wtLB011
1703	3.5	-0.031296	wtLB011
1711	3.5	-0.00822	wtLB011
1780	3.5	0.013253	wtLB011
1785	3.5	-0.014559	wtLB011
1786	3.5	0.019863	wtLB011
1803	3.5	-0.016141	wtLB011
1808	3.5	-0.011768	wtLB011
1818	3.5	0.019274	wtLB011
1821	3.5	-0.010004	wtLB011
1824	3.5	-0.020944	wtLB011
1847	3.5	-0.00579	wtLB011
1851	3.5	0.014742	wtLB011
1865	3.5	-0.000219	wtLB011
1866	3.5	-0.015568	wtLB011
1870	3.5	-0.016385	wtLB011
1881	3.5	-0.02594	wtLB011
1883	3.5	-0.014205	wtLB011
1885	3.5	-0.002589	wtLB011
1966	3.5	0.02595	wtLB011
1975	3.5	-0.037526	wtLB011
1976	3.5	0.030744	wtLB011
1978	3.5	-0.007733	wtLB011
1980	3.5	-0.000672	wtLB011
1997	3.5	-0.024334	wtLB011
2004	3.5	0.004145	wtLB011
2005	3.5	-0.009271	wtLB011
2006	3.5	0.025701	wtLB011
2008	3.5	-0.002989	wtLB011
2011	3.5	-0.020102	wtLB011
2012	3.5	-0.00844	wtLB011
2013	3.5	0.001358	wtLB011
2014	3.5	-0.015419	wtLB011
2015	3.5	-0.027635	wtLB011
2016	3.5	-0.014371	wtLB011
2031	3.5	-0.000804	wtLB011
2034	3.5	-0.02723	wtLB011
2035	3.5	-0.013377	wtLB011
2036	3.5	0.044591	wtLB011
2039	3.5	-0.022745	wtLB011
2044	3.5	-0.004425	wtLB011
2047	3.5	0.022273	wtLB011
2048	3.5	-0.007089	wtLB011
2049	3.5	-0.004694	wtLB011
2050	3.5	0.026191	wtLB011
2051	3.5	-0.004444	wtLB011
2053	3.5	0.050837	wtLB011
2062	3.5	0.013078	wtLB011
2075	3.5	-0.032715	wtLB011
2076	3.5	0.001766	wtLB011
2078	3.5	-0.00895	wtLB011
2079	3.5	0.026175	wtLB011
2082	3.5	-0.020949	wtLB011
2084	3.5	0.02228	wtLB011
2087	3.5	0.010072	wtLB011
2088	3.5	0.044324	wtLB011
2089	3.5	-0.029832	wtLB011
2091	3.5	0.032343	wtLB011
2093	3.5	-0.021526	wtLB011
2109	3.5	-0.01367	wtLB011
2112	3.5	0.021151	wtLB011
2115	3.5	-0.014987	wtLB011
2116	3.5	-0.036159	wtLB011
2117	3.5	0.011658	wtLB011
2118	3.5	0.018478	wtLB011
2120	3.5	-0.004234	wtLB011
2123	3.5	-0.017949	wtLB011
2158	3.5	-0.015335	wtLB011
2172	3.5	-0.029123	wtLB011
2241	3.5	0.021609	wtLB011
987	3.5	-0.005177	wtLB009
1073	3.5	-0.027797	wtLB009
1137	3.5	-0.013034	wtLB009
1736	3.5	-0.001099	wtLB009
1886	3.5	-0.009168	wtLB009
1994	3.5	-0.017046	wtLB009
1995	3.5	-4.3e-05	wtLB009
2069	3.5	-0.025856	wtLB009
2103	3.5	-0.010263	wtLB009
2109	3.5	-0.013187	wtLB009
2136	3.5	-0.019692	wtLB009
2175	3.5	0.001833	wtLB009
2193	3.5	-0.012741	wtLB009
2206	3.5	0.029795	wtLB009
2208	3.5	-0.014779	wtLB009
2219	3.5	-0.001401	wtLB009
2224	3.5	-0.013877	wtLB009
2318	3.5	-0.001284	wtLB009
2321	3.5	-0.052164	wtLB009
2322	3.5	0.025605	wtLB009
2324	3.5	-0.018389	wtLB009
2325	3.5	0.00128	wtLB009
2337	3.5	-0.046234	wtLB009
2359	3.5	-3.9e-05	wtLB009
2361	3.5	0.015156	wtLB009
2395	3.5	0.025916	wtLB009
2396	3.5	-0.002914	wtLB009
2398	3.5	0.004051	wtLB009
2404	3.5	-0.028022	wtLB009
2409	3.5	0.001895	wtLB009
2438	3.5	0.001794	wtLB009
2440	3.5	0.002953	wtLB009
2441	3.5	-0.024626	wtLB009
2455	3.5	-0.008867	wtLB009
2459	3.5	-0.042051	wtLB009
2462	3.5	-0.032111	wtLB009
2464	3.5	-0.04041	wtLB009
2471	3.5	0.026669	wtLB009
2478	3.5	-0.044316	wtLB009
2487	3.5	0.036349	wtLB009
2513	3.5	-0.007966	wtLB009
[truncated: 91,270 more rows]

## Sheet: Figure1Fdash
cell identifier	Time after GBE onset (min)	AP cell length change (pp/min)	Embryo Name
19	0	-0.009939	wtCL030910
27	0	-0.027012	wtCL030910
38	0	-0.009365	wtCL030910
40	0	-0.020294	wtCL030910
54	0	-0.003761	wtCL030910
57	0	-0.014779	wtCL030910
58	0	-0.008276	wtCL030910
60	0	-0.02642	wtCL030910
65	0	-0.00894	wtCL030910
69	0	-0.024054	wtCL030910
71	0	-0.017258	wtCL030910
73	0	0.014462	wtCL030910
75	0	-0.033082	wtCL030910
78	0	-0.006365	wtCL030910
79	0	0.015418	wtCL030910
83	0	-0.006781	wtCL030910
85	0	0.009039	wtCL030910
90	0	-0.029732	wtCL030910
93	0	0.022499	wtCL030910
94	0	-0.00977	wtCL030910
97	0	-0.007743	wtCL030910
100	0	0.028325	wtCL030910
116	0	0.034202	wtCL030910
126	0	-0.02026	wtCL030910
128	0	-0.005144	wtCL030910
130	0	0.00273	wtCL030910
144	0	0.010317	wtCL030910
145	0	-0.011996	wtCL030910
147	0	-0.02003	wtCL030910
151	0	0.004582	wtCL030910
157	0	-0.040925	wtCL030910
158	0	-0.006644	wtCL030910
159	0	0.042536	wtCL030910
161	0	-0.032824	wtCL030910
167	0	-0.005851	wtCL030910
185	0	-0.036648	wtCL030910
187	0	0.005717	wtCL030910
190	0	0.001764	wtCL030910
195	0	0.001367	wtCL030910
200	0	-0.012236	wtCL030910
201	0	0.026791	wtCL030910
202	0	0.004127	wtCL030910
218	0	-0.00069	wtCL030910
220	0	-0.003277	wtCL030910
225	0	0.031863	wtCL030910
228	0	-0.012765	wtCL030910
229	0	-0.018038	wtCL030910
234	0	0.004264	wtCL030910
236	0	-0.014766	wtCL030910
249	0	0.022001	wtCL030910
258	0	-0.003233	wtCL030910
282	0	-0.00682	wtCL030910
283	0	0.009239	wtCL030910
292	0	-0.009532	wtCL030910
295	0	0.017773	wtCL030910
301	0	-0.0101	wtCL030910
307	0	-0.014486	wtCL030910
330	0	-0.00156	wtCL030910
337	0	0.001696	wtCL030910
358	0	-0.00013	wtCL030910
373	0	-0.032489	wtCL030910
388	0	-0.000788	wtCL030910
390	0	-0.008934	wtCL030910
399	0	0.024073	wtCL030910
419	0	-0.010961	wtCL030910
424	0	-0.0165	wtCL030910
431	0	-0.015488	wtCL030910
452	0	0.003584	wtCL030910
477	0	0.00222	wtCL030910
671	0	-0.000351	wtCL030910
843	0	-0.005346	wtCL030910
846	0	-0.005721	wtCL030910
1267	0	-0.012249	wtCL030910
1646	0	-0.01408	wtCL030910
1677	0	0.022368	wtCL030910
1958	0	-0.007124	wtCL030910
1962	0	0.012975	wtCL030910
1966	0	0.009394	wtCL030910
2115	0	-0.002923	wtCL030910
2317	0	-0.010915	wtCL030910
2336	0	-0.016099	wtCL030910
2505	0	0.001023	wtCL030910
31	0	0.027083	wtCL061010
33	0	0.001183	wtCL061010
42	0	0.052537	wtCL061010
47	0	0.006529	wtCL061010
49	0	-0.002914	wtCL061010
51	0	0.04175	wtCL061010
53	0	-0.036215	wtCL061010
59	0	0.007887	wtCL061010
60	0	0.033904	wtCL061010
69	0	0.001159	wtCL061010
71	0	0.000637	wtCL061010
78	0	0.01376	wtCL061010
90	0	0.011321	wtCL061010
94	0	-0.000971	wtCL061010
102	0	0.050264	wtCL061010
110	0	0.000172	wtCL061010
113	0	0.031201	wtCL061010
117	0	0.021727	wtCL061010
131	0	0.013182	wtCL061010
143	0	0.009694	wtCL061010
145	0	0.010463	wtCL061010
149	0	0.002727	wtCL061010
155	0	0.045595	wtCL061010
170	0	0.020034	wtCL061010
174	0	0.031001	wtCL061010
190	0	0.040135	wtCL061010
198	0	0.067149	wtCL061010
202	0	0.021421	wtCL061010
208	0	0.037542	wtCL061010
209	0	-0.023581	wtCL061010
215	0	0.006888	wtCL061010
218	0	0.021938	wtCL061010
220	0	0.009733	wtCL061010
222	0	0.050094	wtCL061010
223	0	0.165547	wtCL061010
238	0	0.006967	wtCL061010
256	0	-0.043794	wtCL061010
258	0	-0.017318	wtCL061010
259	0	0.018771	wtCL061010
266	0	0.024217	wtCL061010
267	0	0.024789	wtCL061010
271	0	0.017834	wtCL061010
279	0	0.004589	wtCL061010
285	0	0.007984	wtCL061010
296	0	-0.027856	wtCL061010
297	0	0.006611	wtCL061010
303	0	0.02174	wtCL061010
308	0	-0.004163	wtCL061010
310	0	-0.024977	wtCL061010
319	0	0.013629	wtCL061010
321	0	0.008235	wtCL061010
324	0	-0.014723	wtCL061010
329	0	0.033846	wtCL061010
331	0	0.029645	wtCL061010
337	0	0.063483	wtCL061010
338	0	0.040198	wtCL061010
340	0	0.009855	wtCL061010
354	0	-0.000505	wtCL061010
355	0	0.007312	wtCL061010
358	0	-0.0032	wtCL061010
361	0	0.005282	wtCL061010
362	0	-0.036605	wtCL061010
368	0	0.010444	wtCL061010
380	0	0.039995	wtCL061010
389	0	0.010042	wtCL061010
422	0	0.026377	wtCL061010
432	0	0.01376	wtCL061010
437	0	-0.014888	wtCL061010
441	0	0.000194	wtCL061010
445	0	0.018946	wtCL061010
494	0	0.02473	wtCL061010
499	0	-0.083408	wtCL061010
521	0	0.015656	wtCL061010
589	0	0.018491	wtCL061010
600	0	0.036861	wtCL061010
620	0	-0.001102	wtCL061010
622	0	-0.031672	wtCL061010
626	0	-0.01318	wtCL061010
627	0	-0.003747	wtCL061010
646	0	-0.001155	wtCL061010
655	0	0.001427	wtCL061010
878	0	0.012776	wtCL061010
918	0	0.020774	wtCL061010
922	0	0.001	wtCL061010
976	0	0.015802	wtCL061010
1016	0	0.032227	wtCL061010
1040	0	0.026318	wtCL061010
1154	0	0.018527	wtCL061010
1344	0	0.002225	wtCL061010
1396	0	0.006782	wtCL061010
1399	0	-0.004659	wtCL061010
1401	0	0.021687	wtCL061010
1737	0	-0.007614	wtCL061010
1738	0	-0.0093	wtCL061010
1741	0	0.000707	wtCL061010
1982	0	-0.015246	wtCL061010
2078	0	-0.010758	wtCL061010
2131	0	0.009845	wtCL061010
2135	0	-0.074984	wtCL061010
2178	0	0.02939	wtCL061010
2210	0	0.003295	wtCL061010
2211	0	-0.000117	wtCL061010
2266	0	0.007623	wtCL061010
2343	0	0.021994	wtCL061010
2506	0	0.011973	wtCL061010
2507	0	0.018471	wtCL061010
2510	0	0.040167	wtCL061010
2584	0	0.018067	wtCL061010
2590	0	0.004543	wtCL061010
2624	0	-0.038182	wtCL061010
2632	0	-0.018126	wtCL061010
2914	0	0.019419	wtCL061010
2945	0	0.018545	wtCL061010
2974	0	0.028534	wtCL061010
3030	0	-0.075504	wtCL061010
3064	0	-0.026064	wtCL061010
3095	0	0.035898	wtCL061010
3183	0	-0.017979	wtCL061010
3255	0	-0.003452	wtCL061010
3256	0	0.103259	wtCL061010
3260	0	0.097627	wtCL061010
3262	0	-0.040203	wtCL061010
3263	0	-0.036442	wtCL061010
3264	0	-0.040275	wtCL061010
3265	0	-0.009709	wtCL061010
3267	0	0.016986	wtCL061010
31	0	0.001822	wtCL081010
32	0	0.054862	wtCL081010
39	0	0.001366	wtCL081010
43	0	0.036597	wtCL081010
45	0	-0.02789	wtCL081010
47	0	-0.02309	wtCL081010
56	0	-0.020273	wtCL081010
60	0	0.046603	wtCL081010
64	0	-0.014777	wtCL081010
65	0	-0.002749	wtCL081010
66	0	0.004858	wtCL081010
70	0	0.004489	wtCL081010
75	0	-0.027296	wtCL081010
81	0	-0.023171	wtCL081010
83	0	0.007358	wtCL081010
84	0	0.010799	wtCL081010
85	0	-0.009397	wtCL081010
86	0	0.01376	wtCL081010
94	0	0.001438	wtCL081010
95	0	-0.004512	wtCL081010
96	0	0.028358	wtCL081010
116	0	-0.020689	wtCL081010
117	0	0.020285	wtCL081010
121	0	0.005423	wtCL081010
127	0	0.007806	wtCL081010
130	0	0.012777	wtCL081010
136	0	0.002632	wtCL081010
139	0	-0.007237	wtCL081010
155	0	0.006781	wtCL081010
169	0	-0.008761	wtCL081010
182	0	0.007345	wtCL081010
183	0	-0.016528	wtCL081010
192	0	0.012312	wtCL081010
197	0	-0.01483	wtCL081010
198	0	0.035703	wtCL081010
201	0	-0.016178	wtCL081010
208	0	0.000902	wtCL081010
210	0	-0.012593	wtCL081010
212	0	-0.007385	wtCL081010
219	0	0.010759	wtCL081010
222	0	-0.00416	wtCL081010
235	0	0.00117	wtCL081010
252	0	-0.006046	wtCL081010
256	0	-0.011096	wtCL081010
258	0	-0.007192	wtCL081010
273	0	0.003833	wtCL081010
276	0	-0.012942	wtCL081010
282	0	0.019703	wtCL081010
284	0	0.012947	wtCL081010
285	0	-0.011244	wtCL081010
286	0	0.015901	wtCL081010
290	0	-0.005699	wtCL081010
299	0	0.024204	wtCL081010
300	0	0.002432	wtCL081010
311	0	0.003795	wtCL081010
320	0	-0.026753	wtCL081010
327	0	-0.019334	wtCL081010
329	0	-0.025485	wtCL081010
334	0	-0.00564	wtCL081010
337	0	-0.017199	wtCL081010
344	0	-0.02993	wtCL081010
353	0	0.01611	wtCL081010
354	0	0.002832	wtCL081010
356	0	-0.00954	wtCL081010
358	0	-0.001487	wtCL081010
360	0	-0.004205	wtCL081010
363	0	0.011062	wtCL081010
368	0	0.015036	wtCL081010
383	0	0.002837	wtCL081010
402	0	-0.01536	wtCL081010
405	0	-0.011077	wtCL081010
413	0	0.005143	wtCL081010
424	0	-0.035798	wtCL081010
474	0	0.014095	wtCL081010
480	0	0.010835	wtCL081010
481	0	0.030697	wtCL081010
482	0	-0.017159	wtCL081010
492	0	0.015028	wtCL081010
495	0	-0.009401	wtCL081010
502	0	-0.019587	wtCL081010
503	0	-0.012907	wtCL081010
520	0	0.002003	wtCL081010
553	0	-0.014016	wtCL081010
697	0	0.015351	wtCL081010
745	0	0.002083	wtCL081010
773	0	0.009881	wtCL081010
923	0	-0.064407	wtCL081010
1123	0	-0.013918	wtCL081010
1124	0	-0.034056	wtCL081010
1127	0	-0.017112	wtCL081010
1137	0	-0.06519	wtCL081010
1138	0	-0.039884	wtCL081010
1140	0	-0.006093	wtCL081010
1141	0	-0.016363	wtCL081010
1207	0	-0.017751	wtCL081010
1209	0	0.000164	wtCL081010
1226	0	-0.018525	wtCL081010
1231	0	-0.002255	wtCL081010
1422	0	-0.00687	wtCL081010
1437	0	0.0192	wtCL081010
1439	0	0.026975	wtCL081010
1564	0	-0.011472	wtCL081010
1584	0	0.008378	wtCL081010
1598	0	0.020209	wtCL081010
1599	0	0.014355	wtCL081010
1685	0	0.040277	wtCL081010
1706	0	-0.001539	wtCL081010
1809	0	0.005337	wtCL081010
1854	0	0.014621	wtCL081010
1896	0	0.037408	wtCL081010
1932	0	-0.000368	wtCL081010
2173	0	-0.017503	wtCL081010
2195	0	0.000396	wtCL081010
2220	0	0.01793	wtCL081010
2274	0	-0.017783	wtCL081010
2315	0	-0.004108	wtCL081010
2553	0	-0.015502	wtCL081010
2560	0	-0.013894	wtCL081010
2732	0	0.044517	wtCL081010
2755	0	0.016055	wtCL081010
2756	0	0.019155	wtCL081010
2757	0	-0.005264	wtCL081010
2763	0	0.008586	wtCL081010
19	0.5	-0.005736	wtCL030910
27	0.5	-0.014931	wtCL030910
38	0.5	-0.033013	wtCL030910
40	0.5	0.000893	wtCL030910
54	0.5	0.016865	wtCL030910
57	0.5	-0.026782	wtCL030910
58	0.5	-0.000512	wtCL030910
60	0.5	-0.017279	wtCL030910
65	0.5	-0.003551	wtCL030910
69	0.5	-0.024062	wtCL030910
71	0.5	0.00262	wtCL030910
73	0.5	0.029431	wtCL030910
75	0.5	-0.025571	wtCL030910
78	0.5	-0.002933	wtCL030910
79	0.5	0.004245	wtCL030910
83	0.5	0.007068	wtCL030910
85	0.5	-0.005826	wtCL030910
90	0.5	-0.020647	wtCL030910
93	0.5	0.018785	wtCL030910
94	0.5	-0.006921	wtCL030910
97	0.5	-0.001917	wtCL030910
100	0.5	0.029371	wtCL030910
116	0.5	0.028586	wtCL030910
126	0.5	-0.021451	wtCL030910
128	0.5	-0.002718	wtCL030910
130	0.5	5e-05	wtCL030910
144	0.5	0.010243	wtCL030910
145	0.5	0.005005	wtCL030910
147	0.5	-0.011879	wtCL030910
151	0.5	0.001502	wtCL030910
157	0.5	-0.041045	wtCL030910
158	0.5	-0.023907	wtCL030910
161	0.5	-0.013356	wtCL030910
167	0.5	0.014226	wtCL030910
185	0.5	-0.022957	wtCL030910
187	0.5	0.023036	wtCL030910
190	0.5	-0.003095	wtCL030910
195	0.5	-0.004059	wtCL030910
200	0.5	0.007548	wtCL030910
201	0.5	0.04723	wtCL030910
202	0.5	-0.01522	wtCL030910
218	0.5	0.023236	wtCL030910
220	0.5	0.007794	wtCL030910
228	0.5	-0.010743	wtCL030910
229	0.5	-0.013643	wtCL030910
234	0.5	0.039388	wtCL030910
236	0.5	-0.004456	wtCL030910
249	0.5	0.019422	wtCL030910
258	0.5	-0.023176	wtCL030910
282	0.5	-0.004646	wtCL030910
283	0.5	-0.055175	wtCL030910
292	0.5	-0.015651	wtCL030910
295	0.5	0.009829	wtCL030910
301	0.5	0.013338	wtCL030910
307	0.5	-0.018806	wtCL030910
330	0.5	-0.005322	wtCL030910
337	0.5	0.00541	wtCL030910
358	0.5	-0.003316	wtCL030910
373	0.5	-0.011877	wtCL030910
388	0.5	0.001645	wtCL030910
390	0.5	0.002033	wtCL030910
399	0.5	0.020891	wtCL030910
419	0.5	-0.007209	wtCL030910
424	0.5	0.007793	wtCL030910
431	0.5	0.01562	wtCL030910
452	0.5	0.007017	wtCL030910
477	0.5	0.021927	wtCL030910
671	0.5	0.038762	wtCL030910
843	0.5	0.015162	wtCL030910
846	0.5	-0.000378	wtCL030910
1646	0.5	0.006493	wtCL030910
1677	0.5	0.024351	wtCL030910
1958	0.5	0.009835	wtCL030910
1962	0.5	0.022794	wtCL030910
2115	0.5	0.029605	wtCL030910
2317	0.5	-0.004439	wtCL030910
2336	0.5	-0.00769	wtCL030910
2505	0.5	-0.027501	wtCL030910
2787	0.5	0.044194	wtCL030910
2792	0.5	-0.027375	wtCL030910
2798	0.5	-0.008398	wtCL030910
2809	0.5	0.025208	wtCL030910
66	0.5	-0.009646	wtCL051010
144	0.5	0.013212	wtCL051010
317	0.5	0.030425	wtCL051010
31	0.5	0.024507	wtCL061010
33	0.5	0.002869	wtCL061010
42	0.5	0.081759	wtCL061010
47	0.5	-0.002997	wtCL061010
49	0.5	-0.004794	wtCL061010
51	0.5	0.045709	wtCL061010
53	0.5	-0.02204	wtCL061010
59	0.5	-0.00811	wtCL061010
60	0.5	0.033861	wtCL061010
69	0.5	0.017724	wtCL061010
71	0.5	-0.001883	wtCL061010
90	0.5	0.015858	wtCL061010
94	0.5	-0.002687	wtCL061010
102	0.5	0.049274	wtCL061010
110	0.5	0.004466	wtCL061010
113	0.5	0.031669	wtCL061010
117	0.5	0.034358	wtCL061010
131	0.5	0.0381	wtCL061010
143	0.5	0.01501	wtCL061010
145	0.5	0.045679	wtCL061010
149	0.5	0.00209	wtCL061010
155	0.5	0.069058	wtCL061010
170	0.5	-0.01052	wtCL061010
174	0.5	0.035298	wtCL061010
190	0.5	0.039285	wtCL061010
198	0.5	0.089143	wtCL061010
202	0.5	0.038743	wtCL061010
208	0.5	0.045993	wtCL061010
209	0.5	-0.024634	wtCL061010
215	0.5	-0.048742	wtCL061010
218	0.5	0.03718	wtCL061010
220	0.5	0.00938	wtCL061010
222	0.5	0.039355	wtCL061010
223	0.5	0.10169	wtCL061010
238	0.5	-0.038475	wtCL061010
256	0.5	-0.028974	wtCL061010
258	0.5	-0.020465	wtCL061010
259	0.5	0.011653	wtCL061010
266	0.5	0.022881	wtCL061010
267	0.5	0.022203	wtCL061010
271	0.5	0.045762	wtCL061010
274	0.5	0.031508	wtCL061010
279	0.5	0.014249	wtCL061010
285	0.5	-0.007599	wtCL061010
297	0.5	-0.005099	wtCL061010
303	0.5	0.017894	wtCL061010
308	0.5	-0.000297	wtCL061010
310	0.5	-0.023934	wtCL061010
319	0.5	0.02811	wtCL061010
324	0.5	-0.008901	wtCL061010
329	0.5	0.019347	wtCL061010
331	0.5	0.040712	wtCL061010
337	0.5	0.01744	wtCL061010
338	0.5	0.011472	wtCL061010
340	0.5	-0.009381	wtCL061010
354	0.5	0.01525	wtCL061010
355	0.5	0.004724	wtCL061010
358	0.5	0.000758	wtCL061010
361	0.5	0.027829	wtCL061010
362	0.5	-0.057859	wtCL061010
368	0.5	-0.016746	wtCL061010
380	0.5	0.040672	wtCL061010
389	0.5	-0.009323	wtCL061010
422	0.5	0.015959	wtCL061010
432	0.5	0.024601	wtCL061010
437	0.5	-0.026334	wtCL061010
441	0.5	0.011939	wtCL061010
445	0.5	0.014137	wtCL061010
494	0.5	0.024224	wtCL061010
521	0.5	0.023792	wtCL061010
589	0.5	0.00237	wtCL061010
620	0.5	-0.005106	wtCL061010
626	0.5	0.025043	wtCL061010
646	0.5	0.011187	wtCL061010
655	0.5	0.009161	wtCL061010
878	0.5	0.078573	wtCL061010
918	0.5	0.008539	wtCL061010
922	0.5	0.015757	wtCL061010
976	0.5	0.002676	wtCL061010
1016	0.5	0.044856	wtCL061010
1040	0.5	0.017865	wtCL061010
1058	0.5	0.009706	wtCL061010
1060	0.5	0.075008	wtCL061010
1061	0.5	0.016483	wtCL061010
1062	0.5	-0.009699	wtCL061010
1066	0.5	0.057697	wtCL061010
1070	0.5	0.105568	wtCL061010
1154	0.5	-0.000667	wtCL061010
1344	0.5	0.003139	wtCL061010
1396	0.5	0.051278	wtCL061010
1399	0.5	0.011251	wtCL061010
1401	0.5	0.01704	wtCL061010
1741	0.5	-0.006555	wtCL061010
1982	0.5	0.009057	wtCL061010
2078	0.5	0.00583	wtCL061010
2131	0.5	0.002447	wtCL061010
2178	0.5	0.020084	wtCL061010
2210	0.5	0.017031	wtCL061010
2211	0.5	0.008723	wtCL061010
2266	0.5	0.005611	wtCL061010
2506	0.5	-0.003399	wtCL061010
2507	0.5	0.019463	wtCL061010
2510	0.5	0.038967	wtCL061010
2584	0.5	-0.00998	wtCL061010
2590	0.5	0.006872	wtCL061010
2624	0.5	-0.021251	wtCL061010
2632	0.5	-0.003237	wtCL061010
2914	0.5	0.006345	wtCL061010
2945	0.5	0.017088	wtCL061010
2974	0.5	0.007912	wtCL061010
3064	0.5	0.024278	wtCL061010
3095	0.5	0.037462	wtCL061010
3183	0.5	-0.01915	wtCL061010
3255	0.5	-0.012413	wtCL061010
3256	0.5	0.147806	wtCL061010
3260	0.5	0.059215	wtCL061010
3262	0.5	-0.04005	wtCL061010
3263	0.5	-0.039394	wtCL061010
3264	0.5	-0.018343	wtCL061010
3265	0.5	-0.054069	wtCL061010
3267	0.5	-0.02347	wtCL061010
31	0.5	-0.00199	wtCL081010
39	0.5	-0.011088	wtCL081010
43	0.5	0.002067	wtCL081010
45	0.5	-0.028284	wtCL081010
47	0.5	-0.021832	wtCL081010
56	0.5	-0.027461	wtCL081010
60	0.5	0.020633	wtCL081010
64	0.5	-0.008896	wtCL081010
65	0.5	-0.037073	wtCL081010
66	0.5	0.018082	wtCL081010
70	0.5	0.005924	wtCL081010
75	0.5	-0.03812	wtCL081010
81	0.5	-0.020689	wtCL081010
83	0.5	0.022747	wtCL081010
84	0.5	0.013819	wtCL081010
85	0.5	0.009597	wtCL081010
86	0.5	0.011228	wtCL081010
94	0.5	-0.004445	wtCL081010
95	0.5	0.021055	wtCL081010
96	0.5	0.033956	wtCL081010
99	0.5	-0.030597	wtCL081010
116	0.5	-0.022346	wtCL081010
117	0.5	0.008803	wtCL081010
121	0.5	-0.016451	wtCL081010
127	0.5	-0.02097	wtCL081010
130	0.5	0.018086	wtCL081010
136	0.5	-0.012722	wtCL081010
139	0.5	-0.009049	wtCL081010
155	0.5	-0.012727	wtCL081010
169	0.5	-0.01215	wtCL081010
182	0.5	-0.011803	wtCL081010
183	0.5	-0.025899	wtCL081010
192	0.5	-0.018763	wtCL081010
197	0.5	-0.004606	wtCL081010
198	0.5	0.056764	wtCL081010
201	0.5	-0.010533	wtCL081010
208	0.5	0.009331	wtCL081010
210	0.5	-0.013144	wtCL081010
212	0.5	-0.019336	wtCL081010
219	0.5	0.023667	wtCL081010
222	0.5	-0.004473	wtCL081010
235	0.5	0.015447	wtCL081010
252	0.5	-0.024492	wtCL081010
256	0.5	-0.011415	wtCL081010
258	0.5	-0.00242	wtCL081010
273	0.5	-0.009269	wtCL081010
282	0.5	-0.021661	wtCL081010
284	0.5	0.012045	wtCL081010
285	0.5	0.00509	wtCL081010
286	0.5	0.014074	wtCL081010
290	0.5	-0.029391	wtCL081010
299	0.5	0.010848	wtCL081010
300	0.5	-0.014558	wtCL081010
311	0.5	0.005582	wtCL081010
320	0.5	-0.052524	wtCL081010
329	0.5	-0.017841	wtCL081010
334	0.5	-0.019514	wtCL081010
337	0.5	-0.007858	wtCL081010
344	0.5	-0.005349	wtCL081010
353	0.5	0.034194	wtCL081010
354	0.5	-0.005977	wtCL081010
356	0.5	0.007339	wtCL081010
358	0.5	-0.01165	wtCL081010
360	0.5	-0.009937	wtCL081010
363	0.5	-0.005334	wtCL081010
368	0.5	-0.002844	wtCL081010
383	0.5	-0.001365	wtCL081010
402	0.5	-0.011832	wtCL081010
405	0.5	0.004931	wtCL081010
413	0.5	0.014811	wtCL081010
424	0.5	-0.013033	wtCL081010
474	0.5	-0.018134	wtCL081010
480	0.5	0.038869	wtCL081010
482	0.5	0.000157	wtCL081010
492	0.5	0.028075	wtCL081010
495	0.5	-0.011353	wtCL081010
502	0.5	-0.004149	wtCL081010
503	0.5	-0.005728	wtCL081010
520	0.5	-0.001781	wtCL081010
553	0.5	-0.024243	wtCL081010
697	0.5	0.028393	wtCL081010
745	0.5	-0.033837	wtCL081010
773	0.5	-0.022118	wtCL081010
1123	0.5	-0.041431	wtCL081010
1124	0.5	-0.051347	wtCL081010
1127	0.5	-0.065017	wtCL081010
1140	0.5	0.000186	wtCL081010
1141	0.5	-0.014638	wtCL081010
1207	0.5	-0.013275	wtCL081010
1209	0.5	-0.011745	wtCL081010
1226	0.5	-0.029908	wtCL081010
1422	0.5	-0.004863	wtCL081010
1437	0.5	0.02666	wtCL081010
1439	0.5	0.048879	wtCL081010
1564	0.5	0.005845	wtCL081010
1584	0.5	0.02541	wtCL081010
1598	0.5	0.008988	wtCL081010
1599	0.5	-0.001339	wtCL081010
1685	0.5	0.033492	wtCL081010
1706	0.5	-0.027473	wtCL081010
1896	0.5	0.042889	wtCL081010
1932	0.5	-0.016997	wtCL081010
2173	0.5	-0.01599	wtCL081010
2195	0.5	0.000842	wtCL081010
2220	0.5	0.023621	wtCL081010
2274	0.5	-0.020469	wtCL081010
2553	0.5	-0.005657	wtCL081010
2560	0.5	-0.006957	wtCL081010
2662	0.5	-0.035038	wtCL081010
2663	0.5	-0.065071	wtCL081010
2725	0.5	0.153947	wtCL081010
2732	0.5	0.03135	wtCL081010
2755	0.5	-0.015838	wtCL081010
2756	0.5	0.007366	wtCL081010
2757	0.5	0.000469	wtCL081010
2763	0.5	-0.031895	wtCL081010
19	1	-0.006228	wtCL030910
27	1	-0.00738	wtCL030910
40	1	-0.004392	wtCL030910
54	1	-0.013564	wtCL030910
57	1	-0.019033	wtCL030910
58	1	-0.002045	wtCL030910
60	1	-0.016877	wtCL030910
65	1	-0.006002	wtCL030910
69	1	-0.01426	wtCL030910
71	1	-0.000573	wtCL030910
73	1	0.004558	wtCL030910
75	1	0.001308	wtCL030910
78	1	0.00591	wtCL030910
79	1	-0.00032	wtCL030910
83	1	0.017178	wtCL030910
85	1	-0.004182	wtCL030910
90	1	-0.026144	wtCL030910
93	1	0.006007	wtCL030910
97	1	0.001182	wtCL030910
116	1	0.045233	wtCL030910
126	1	-0.011645	wtCL030910
128	1	-0.00862	wtCL030910
130	1	0.005829	wtCL030910
144	1	-0.005056	wtCL030910
145	1	0.0224	wtCL030910
147	1	-0.004225	wtCL030910
151	1	-0.0073	wtCL030910
158	1	-0.014803	wtCL030910
161	1	-0.004809	wtCL030910
167	1	-0.002738	wtCL030910
187	1	0.026616	wtCL030910
190	1	-0.007433	wtCL030910
195	1	0.024059	wtCL030910
200	1	0.011602	wtCL030910
202	1	0.006297	wtCL030910
218	1	0.010623	wtCL030910
220	1	0.005105	wtCL030910
229	1	-0.018401	wtCL030910
236	1	0.004706	wtCL030910
258	1	-0.02242	wtCL030910
282	1	0.001126	wtCL030910
292	1	-0.014915	wtCL030910
295	1	-0.00083	wtCL030910
301	1	0.004162	wtCL030910
307	1	-0.02674	wtCL030910
330	1	0.001486	wtCL030910
337	1	0.018678	wtCL030910
358	1	0.005477	wtCL030910
373	1	-0.006333	wtCL030910
388	1	0.0024	wtCL030910
390	1	-0.013177	wtCL030910
399	1	0.022898	wtCL030910
419	1	-0.00867	wtCL030910
424	1	0.023345	wtCL030910
431	1	0.022244	wtCL030910
452	1	0.00843	wtCL030910
477	1	0.020148	wtCL030910
671	1	-0.013453	wtCL030910
843	1	-0.017213	wtCL030910
846	1	-0.009811	wtCL030910
1646	1	0.023481	wtCL030910
1677	1	0.019374	wtCL030910
1958	1	0.003711	wtCL030910
2317	1	0.000665	wtCL030910
2336	1	-0.02236	wtCL030910
2787	1	0.038483	wtCL030910
2792	1	0.0224	wtCL030910
2798	1	0.01483	wtCL030910
2809	1	0.024187	wtCL030910
2855	1	0.040467	wtCL030910
66	1	-0.015394	wtCL051010
144	1	-0.021463	wtCL051010
317	1	0.001003	wtCL051010
31	1	0.04536	wtCL061010
33	1	-0.004818	wtCL061010
47	1	0.005296	wtCL061010
49	1	0.014363	wtCL061010
51	1	0.061509	wtCL061010
53	1	0.014122	wtCL061010
59	1	-0.003488	wtCL061010
60	1	0.050654	wtCL061010
71	1	0.00347	wtCL061010
90	1	-0.006569	wtCL061010
94	1	-0.00815	wtCL061010
110	1	-0.007496	wtCL061010
113	1	0.046966	wtCL061010
117	1	0.008203	wtCL061010
131	1	0.047157	wtCL061010
143	1	0.001586	wtCL061010
149	1	0.013932	wtCL061010
155	1	0.074214	wtCL061010
170	1	-0.005168	wtCL061010
174	1	0.019571	wtCL061010
190	1	0.030564	wtCL061010
198	1	0.032389	wtCL061010
202	1	0.056166	wtCL061010
208	1	0.054859	wtCL061010
209	1	0.025575	wtCL061010
215	1	-0.019607	wtCL061010
218	1	0.052199	wtCL061010
220	1	0.011128	wtCL061010
222	1	0.057983	wtCL061010
223	1	0.072973	wtCL061010
238	1	-0.033001	wtCL061010
256	1	-0.018729	wtCL061010
258	1	0.011282	wtCL061010
259	1	0.016369	wtCL061010
266	1	0.063658	wtCL061010
267	1	0.015143	wtCL061010
271	1	0.015776	wtCL061010
274	1	0.042029	wtCL061010
279	1	0.013287	wtCL061010
285	1	0.000602	wtCL061010
297	1	0.022504	wtCL061010
303	1	0.013054	wtCL061010
308	1	0.002319	wtCL061010
310	1	-0.00142	wtCL061010
319	1	-0.005596	wtCL061010
324	1	-0.002539	wtCL061010
329	1	0.011274	wtCL061010
331	1	0.061646	wtCL061010
337	1	0.029609	wtCL061010
338	1	0.030792	wtCL061010
340	1	-0.014526	wtCL061010
354	1	0.010851	wtCL061010
355	1	0.008662	wtCL061010
358	1	0.014584	wtCL061010
361	1	0.010838	wtCL061010
362	1	0.015156	wtCL061010
368	1	-0.025644	wtCL061010
380	1	0.054746	wtCL061010
389	1	-0.012154	wtCL061010
422	1	0.026211	wtCL061010
432	1	0.019781	wtCL061010
437	1	-0.021937	wtCL061010
445	1	0.007262	wtCL061010
494	1	0.004098	wtCL061010
521	1	0.013413	wtCL061010
589	1	0.026816	wtCL061010
620	1	0.002693	wtCL061010
626	1	0.057625	wtCL061010
646	1	-0.004901	wtCL061010
655	1	-0.000895	wtCL061010
918	1	0.015633	wtCL061010
922	1	0.00643	wtCL061010
976	1	-0.007781	wtCL061010
1016	1	0.009596	wtCL061010
1040	1	0.031609	wtCL061010
1058	1	-0.001072	wtCL061010
1060	1	0.06534	wtCL061010
1061	1	-0.00527	wtCL061010
1062	1	0.055447	wtCL061010
1066	1	0.055595	wtCL061010
1070	1	0.06951	wtCL061010
1154	1	0.005851	wtCL061010
1344	1	-0.026125	wtCL061010
1396	1	0.04421	wtCL061010
1399	1	0.025821	wtCL061010
1401	1	0.011313	wtCL061010
1602	1	-0.048773	wtCL061010
1614	1	0.01429	wtCL061010
1741	1	-0.001142	wtCL061010
1982	1	-0.013253	wtCL061010
2078	1	-0.022507	wtCL061010
2131	1	-0.018937	wtCL061010
2178	1	0.037857	wtCL061010
2210	1	-0.005433	wtCL061010
2211	1	-0.0032	wtCL061010
2266	1	0.006014	wtCL061010
2506	1	0.003671	wtCL061010
2507	1	0.017893	wtCL061010
2510	1	0.047247	wtCL061010
2584	1	0.004009	wtCL061010
2590	1	-0.00194	wtCL061010
2624	1	-0.013921	wtCL061010
2632	1	-0.023153	wtCL061010
2914	1	0.017731	wtCL061010
2945	1	-0.00026	wtCL061010
2974	1	-0.00354	wtCL061010
3183	1	-0.019064	wtCL061010
3255	1	0.003858	wtCL061010
3256	1	0.14813	wtCL061010
3260	1	0.037765	wtCL061010
3262	1	-0.040294	wtCL061010
3263	1	-0.002778	wtCL061010
3264	1	0.000424	wtCL061010
3265	1	-0.053412	wtCL061010
3267	1	0.004209	wtCL061010
31	1	0.010603	wtCL081010
39	1	0.017376	wtCL081010
43	1	-0.008339	wtCL081010
45	1	-0.006495	wtCL081010
47	1	-0.021324	wtCL081010
56	1	-0.00498	wtCL081010
64	1	-0.014407	wtCL081010
65	1	-0.010159	wtCL081010
66	1	0.014204	wtCL081010
70	1	0.009234	wtCL081010
75	1	-0.04261	wtCL081010
81	1	-0.033505	wtCL081010
83	1	0.034905	wtCL081010
84	1	0.042917	wtCL081010
86	1	-0.003943	wtCL081010
94	1	-0.004374	wtCL081010
95	1	0.058296	wtCL081010
96	1	0.029012	wtCL081010
99	1	-0.030332	wtCL081010
116	1	-0.008556	wtCL081010
117	1	-0.006864	wtCL081010
121	1	-0.006564	wtCL081010
127	1	0.004396	wtCL081010
130	1	0.028825	wtCL081010
136	1	-0.023453	wtCL081010
139	1	-2.9e-05	wtCL081010
155	1	-0.032467	wtCL081010
169	1	0.014761	wtCL081010
182	1	-0.01733	wtCL081010
183	1	-0.004466	wtCL081010
192	1	0.025703	wtCL081010
197	1	-0.005614	wtCL081010
198	1	0.049105	wtCL081010
201	1	-0.008435	wtCL081010
208	1	0.013821	wtCL081010
210	1	0.021904	wtCL081010
212	1	0.014404	wtCL081010
219	1	0.005018	wtCL081010
222	1	-0.010038	wtCL081010
235	1	-0.002896	wtCL081010
252	1	0.008956	wtCL081010
256	1	-0.02632	wtCL081010
258	1	0.005687	wtCL081010
273	1	-0.011146	wtCL081010
282	1	-0.006563	wtCL081010
284	1	0.004303	wtCL081010
285	1	0.034746	wtCL081010
286	1	0.002478	wtCL081010
290	1	0.021842	wtCL081010
299	1	0.021722	wtCL081010
300	1	-0.004335	wtCL081010
311	1	0.003605	wtCL081010
320	1	-0.035132	wtCL081010
329	1	-0.030254	wtCL081010
334	1	-0.016348	wtCL081010
337	1	0.002201	wtCL081010
344	1	-0.012544	wtCL081010
353	1	0.016087	wtCL081010
354	1	-0.007522	wtCL081010
356	1	0.015897	wtCL081010
358	1	0.014158	wtCL081010
360	1	0.004009	wtCL081010
363	1	0.000988	wtCL081010
368	1	0.023695	wtCL081010
383	1	0.007939	wtCL081010
402	1	-0.007553	wtCL081010
405	1	0.004054	wtCL081010
413	1	0.010993	wtCL081010
424	1	-0.042435	wtCL081010
474	1	-0.00351	wtCL081010
480	1	0.008663	wtCL081010
482	1	-0.022877	wtCL081010
492	1	0.026762	wtCL081010
495	1	-0.00013	wtCL081010
502	1	0.017273	wtCL081010
503	1	-0.023658	wtCL081010
520	1	-0.00608	wtCL081010
553	1	-0.015297	wtCL081010
697	1	0.029165	wtCL081010
745	1	-0.030121	wtCL081010
773	1	7e-05	wtCL081010
1123	1	-0.036705	wtCL081010
1140	1	0.001747	wtCL081010
1141	1	-0.018853	wtCL081010
1207	1	0.008718	wtCL081010
1209	1	-0.010621	wtCL081010
1226	1	-0.012549	wtCL081010
1422	1	-0.019463	wtCL081010
1437	1	0.009818	wtCL081010
1439	1	0.033039	wtCL081010
1564	1	0.000798	wtCL081010
1584	1	0.038691	wtCL081010
1598	1	-0.00106	wtCL081010
1599	1	-0.017696	wtCL081010
1706	1	-0.002867	wtCL081010
1896	1	0.027285	wtCL081010
1932	1	-0.007187	wtCL081010
2173	1	-0.022533	wtCL081010
2195	1	-0.012346	wtCL081010
2220	1	-0.003586	wtCL081010
2274	1	-0.02693	wtCL081010
2553	1	-0.008898	wtCL081010
2560	1	-0.007162	wtCL081010
2662	1	-0.040604	wtCL081010
2663	1	-0.029249	wtCL081010
2725	1	0.010725	wtCL081010
2732	1	0.045033	wtCL081010
2755	1	0.005155	wtCL081010
2756	1	-0.007871	wtCL081010
2757	1	-0.005491	wtCL081010
2763	1	0.012761	wtCL081010
2854	1	-0.02217	wtCL081010
19	1.5	-0.009871	wtCL030910
27	1.5	-0.010024	wtCL030910
40	1.5	0.003048	wtCL030910
54	1.5	-0.005454	wtCL030910
57	1.5	-0.012824	wtCL030910
58	1.5	0.022577	wtCL030910
60	1.5	-0.010722	wtCL030910
65	1.5	-0.009913	wtCL030910
69	1.5	-0.017559	wtCL030910
71	1.5	0.006953	wtCL030910
73	1.5	0.000427	wtCL030910
75	1.5	0.005303	wtCL030910
78	1.5	0.018751	wtCL030910
79	1.5	0.000837	wtCL030910
83	1.5	0.000113	wtCL030910
85	1.5	-0.012884	wtCL030910
90	1.5	0.022897	wtCL030910
93	1.5	0.010219	wtCL030910
97	1.5	-0.00085	wtCL030910
116	1.5	0.025873	wtCL030910
126	1.5	-0.018143	wtCL030910
128	1.5	-0.001367	wtCL030910
130	1.5	-0.004706	wtCL030910
144	1.5	0.016685	wtCL030910
145	1.5	0.008366	wtCL030910
147	1.5	-0.002775	wtCL030910
151	1.5	-0.001019	wtCL030910
158	1.5	-0.012651	wtCL030910
161	1.5	-0.005836	wtCL030910
167	1.5	-0.005731	wtCL030910
187	1.5	0.026837	wtCL030910
190	1.5	-0.007935	wtCL030910
195	1.5	0.013787	wtCL030910
202	1.5	0.002884	wtCL030910
220	1.5	0.00941	wtCL030910
229	1.5	-0.008343	wtCL030910
236	1.5	-0.006033	wtCL030910
249	1.5	-0.009341	wtCL030910
258	1.5	-0.011744	wtCL030910
282	1.5	-0.003495	wtCL030910
292	1.5	-0.013318	wtCL030910
295	1.5	0.008058	wtCL030910
301	1.5	0.019231	wtCL030910
307	1.5	-0.018645	wtCL030910
330	1.5	-0.006921	wtCL030910
337	1.5	0.012889	wtCL030910
358	1.5	0.008683	wtCL030910
373	1.5	0.000787	wtCL030910
388	1.5	-0.0009	wtCL030910
390	1.5	-0.007169	wtCL030910
399	1.5	0.009693	wtCL030910
419	1.5	0.007624	wtCL030910
424	1.5	0.027956	wtCL030910
431	1.5	0.006752	wtCL030910
452	1.5	0.008815	wtCL030910
477	1.5	0.011781	wtCL030910
671	1.5	0.002709	wtCL030910
843	1.5	0.001565	wtCL030910
846	1.5	0.002529	wtCL030910
1677	1.5	0.009443	wtCL030910
2317	1.5	0.003226	wtCL030910
2336	1.5	0.004718	wtCL030910
2343	1.5	-0.051882	wtCL030910
2471	1.5	-0.047569	wtCL030910
2590	1.5	0.016819	wtCL030910
2636	1.5	-0.012888	wtCL030910
2660	1.5	-0.004932	wtCL030910
2787	1.5	0.02437	wtCL030910
2792	1.5	-0.015505	wtCL030910
2798	1.5	-0.001481	wtCL030910
2809	1.5	0.014699	wtCL030910
2855	1.5	0.034597	wtCL030910
2870	1.5	0.008051	wtCL030910
66	1.5	-0.003843	wtCL051010
317	1.5	-0.017038	wtCL051010
1662	1.5	-0.060981	wtCL051010
31	1.5	0.040551	wtCL061010
33	1.5	0.027921	wtCL061010
47	1.5	0.024078	wtCL061010
49	1.5	-0.006574	wtCL061010
51	1.5	0.005525	wtCL061010
59	1.5	0.020412	wtCL061010
60	1.5	0.05707	wtCL061010
71	1.5	0.029721	wtCL061010
74	1.5	-0.029588	wtCL061010
90	1.5	0.021526	wtCL061010
94	1.5	0.017798	wtCL061010
110	1.5	0.010256	wtCL061010
113	1.5	0.045733	wtCL061010
117	1.5	0.017449	wtCL061010
131	1.5	0.069171	wtCL061010
143	1.5	0.009428	wtCL061010
149	1.5	0.028954	wtCL061010
170	1.5	0.019811	wtCL061010
174	1.5	0.03566	wtCL061010
198	1.5	0.000518	wtCL061010
202	1.5	0.012102	wtCL061010
208	1.5	0.042725	wtCL061010
209	1.5	0.010527	wtCL061010
215	1.5	-0.005077	wtCL061010
218	1.5	0.049984	wtCL061010
220	1.5	0.032327	wtCL061010
223	1.5	0.021057	wtCL061010
238	1.5	-0.005324	wtCL061010
256	1.5	-0.000933	wtCL061010
258	1.5	0.006016	wtCL061010
259	1.5	0.029598	wtCL061010
267	1.5	-0.005341	wtCL061010
271	1.5	0.018038	wtCL061010
274	1.5	6.5e-05	wtCL061010
279	1.5	0.017426	wtCL061010
285	1.5	0.001795	wtCL061010
297	1.5	0.014262	wtCL061010
303	1.5	0.017027	wtCL061010
308	1.5	0.041308	wtCL061010
310	1.5	0.002206	wtCL061010
319	1.5	0.027364	wtCL061010
324	1.5	0.006308	wtCL061010
329	1.5	0.01265	wtCL061010
331	1.5	0.074292	wtCL061010
337	1.5	0.009274	wtCL061010
338	1.5	0.021794	wtCL061010
340	1.5	0.010656	wtCL061010
355	1.5	0.02766	wtCL061010
358	1.5	0.012258	wtCL061010
361	1.5	0.035555	wtCL061010
362	1.5	-0.000369	wtCL061010
368	1.5	-0.008913	wtCL061010
380	1.5	0.083309	wtCL061010
389	1.5	0.016286	wtCL061010
422	1.5	0.025325	wtCL061010
432	1.5	0.0317	wtCL061010
437	1.5	-0.015543	wtCL061010
441	1.5	0.042765	wtCL061010
445	1.5	0.032133	wtCL061010
521	1.5	-4e-05	wtCL061010
589	1.5	0.021459	wtCL061010
620	1.5	0.023483	wtCL061010
622	1.5	-0.052469	wtCL061010
626	1.5	0.00972	wtCL061010
646	1.5	0.028449	wtCL061010
655	1.5	0.01685	wtCL061010
918	1.5	0.027029	wtCL061010
922	1.5	0.029406	wtCL061010
976	1.5	0.01198	wtCL061010
1016	1.5	-0.004951	wtCL061010
1040	1.5	0.030933	wtCL061010
1058	1.5	-0.001132	wtCL061010
1060	1.5	0.0537	wtCL061010
1061	1.5	0.005149	wtCL061010
1062	1.5	-0.003931	wtCL061010
1066	1.5	0.052296	wtCL061010
1070	1.5	0.064854	wtCL061010
1154	1.5	0.006523	wtCL061010
1344	1.5	-0.001305	wtCL061010
1396	1.5	0.02972	wtCL061010
1399	1.5	0.028355	wtCL061010
1401	1.5	0.012955	wtCL061010
1602	1.5	-0.040698	wtCL061010
1614	1.5	0.005775	wtCL061010
1646	1.5	-0.021694	wtCL061010
1741	1.5	0.012637	wtCL061010
1982	1.5	0.024612	wtCL061010
2078	1.5	0.021828	wtCL061010
2131	1.5	0.01001	wtCL061010
2178	1.5	0.025323	wtCL061010
2211	1.5	0.041842	wtCL061010
2266	1.5	0.007788	wtCL061010
2384	1.5	0.067569	wtCL061010
2385	1.5	0.021938	wtCL061010
2506	1.5	0.005591	wtCL061010
2507	1.5	0.013989	wtCL061010
2510	1.5	0.072796	wtCL061010
2584	1.5	0.017514	wtCL061010
2590	1.5	0.00912	wtCL061010
2632	1.5	0.017714	wtCL061010
2914	1.5	-0.003281	wtCL061010
2945	1.5	0.036843	wtCL061010
2974	1.5	-0.003652	wtCL061010
3255	1.5	0.000336	wtCL061010
3260	1.5	-0.006678	wtCL061010
3263	1.5	-0.003062	wtCL061010
3264	1.5	0.011888	wtCL061010
3267	1.5	-0.000423	wtCL061010
39	1.5	0.021559	wtCL081010
43	1.5	-0.006387	wtCL081010
45	1.5	0.004851	wtCL081010
47	1.5	-0.019803	wtCL081010
56	1.5	-0.016875	wtCL081010
64	1.5	-0.008375	wtCL081010
66	1.5	0.006701	wtCL081010
70	1.5	0.011405	wtCL081010
75	1.5	-0.027236	wtCL081010
81	1.5	-0.035695	wtCL081010
83	1.5	0.00075	wtCL081010
84	1.5	-0.014452	wtCL081010
86	1.5	0.025703	wtCL081010
94	1.5	-0.008502	wtCL081010
95	1.5	0.005503	wtCL081010
96	1.5	0.027043	wtCL081010
99	1.5	-0.015968	wtCL081010
116	1.5	-0.022208	wtCL081010
117	1.5	-0.010482	wtCL081010
127	1.5	0.00381	wtCL081010
130	1.5	0.008312	wtCL081010
136	1.5	-0.004272	wtCL081010
139	1.5	-0.008596	wtCL081010
155	1.5	-0.038906	wtCL081010
169	1.5	0.017763	wtCL081010
182	1.5	-0.013149	wtCL081010
183	1.5	-0.034828	wtCL081010
192	1.5	0.01651	wtCL081010
197	1.5	-0.011495	wtCL081010
201	1.5	-0.024487	wtCL081010
208	1.5	0.001226	wtCL081010
210	1.5	0.013414	wtCL081010
212	1.5	-0.002759	wtCL081010
219	1.5	0.019378	wtCL081010
222	1.5	-0.010475	wtCL081010
235	1.5	-0.004315	wtCL081010
252	1.5	0.027134	wtCL081010
256	1.5	-0.018338	wtCL081010
258	1.5	-0.015436	wtCL081010
273	1.5	0.021629	wtCL081010
282	1.5	-0.002832	wtCL081010
284	1.5	0.023222	wtCL081010
285	1.5	0.025835	wtCL081010
286	1.5	-0.005046	wtCL081010
290	1.5	0.007953	wtCL081010
299	1.5	0.010847	wtCL081010
300	1.5	0.005734	wtCL081010
311	1.5	-0.002903	wtCL081010
320	1.5	-0.045557	wtCL081010
329	1.5	-0.016677	wtCL081010
334	1.5	-0.009284	wtCL081010
337	1.5	-0.01428	wtCL081010
344	1.5	-0.030106	wtCL081010
353	1.5	-0.019563	wtCL081010
354	1.5	-0.008747	wtCL081010
356	1.5	-0.004777	wtCL081010
358	1.5	0.016534	wtCL081010
360	1.5	-0.002246	wtCL081010
363	1.5	0.002601	wtCL081010
368	1.5	0.025155	wtCL081010
383	1.5	0.002763	wtCL081010
402	1.5	-0.015223	wtCL081010
405	1.5	-0.015292	wtCL081010
413	1.5	0.013163	wtCL081010
474	1.5	0.002106	wtCL081010
480	1.5	-0.00432	wtCL081010
482	1.5	-0.028312	wtCL081010
492	1.5	0.012971	wtCL081010
495	1.5	0.017443	wtCL081010
502	1.5	0.012478	wtCL081010
503	1.5	-0.022951	wtCL081010
520	1.5	-0.005991	wtCL081010
553	1.5	-0.01354	wtCL081010
697	1.5	0.009427	wtCL081010
745	1.5	-0.008823	wtCL081010
773	1.5	0.006529	wtCL081010
1123	1.5	-0.016083	wtCL081010
1140	1.5	-0.013457	wtCL081010
1141	1.5	-0.003793	wtCL081010
1207	1.5	-0.004412	wtCL081010
1209	1.5	-0.031177	wtCL081010
1226	1.5	-0.006105	wtCL081010
1422	1.5	-0.041096	wtCL081010
1437	1.5	0.029419	wtCL081010
1439	1.5	0.035406	wtCL081010
1564	1.5	-0.01304	wtCL081010
1584	1.5	0.014338	wtCL081010
1598	1.5	-0.00253	wtCL081010
1599	1.5	-0.009144	wtCL081010
1706	1.5	0.007777	wtCL081010
1896	1.5	0.049415	wtCL081010
1932	1.5	-0.00401	wtCL081010
2173	1.5	-0.047087	wtCL081010
2195	1.5	-0.016667	wtCL081010
2220	1.5	-0.028933	wtCL081010
2274	1.5	-0.010288	wtCL081010
2553	1.5	-0.026678	wtCL081010
2560	1.5	-0.00923	wtCL081010
2662	1.5	-0.004337	wtCL081010
2663	1.5	-0.029428	wtCL081010
2732	1.5	0.050863	wtCL081010
2755	1.5	0.017232	wtCL081010
2756	1.5	0.021233	wtCL081010
2757	1.5	0.016175	wtCL081010
2763	1.5	0.012331	wtCL081010
2854	1.5	-0.016663	wtCL081010
19	2	-0.014127	wtCL030910
27	2	0.004512	wtCL030910
40	2	0.013918	wtCL030910
54	2	-0.009256	wtCL030910
57	2	0.003288	wtCL030910
58	2	0.006166	wtCL030910
60	2	-0.005436	wtCL030910
65	2	-0.005702	wtCL030910
69	2	0.005148	wtCL030910
71	2	0.004119	wtCL030910
73	2	0.030476	wtCL030910
75	2	0.012122	wtCL030910
78	2	0.011516	wtCL030910
79	2	-0.011645	wtCL030910
83	2	0.00661	wtCL030910
85	2	-0.052172	wtCL030910
90	2	0.000196	wtCL030910
93	2	-0.000321	wtCL030910
97	2	-0.014727	wtCL030910
116	2	0.035503	wtCL030910
126	2	-0.025714	wtCL030910
128	2	0.023437	wtCL030910
130	2	0.004384	wtCL030910
144	2	-0.004875	wtCL030910
145	2	0.010846	wtCL030910
147	2	-0.017622	wtCL030910
151	2	0.009216	wtCL030910
158	2	-0.005979	wtCL030910
161	2	-0.014549	wtCL030910
167	2	-0.004881	wtCL030910
187	2	0.008684	wtCL030910
190	2	-0.007697	wtCL030910
195	2	0.002511	wtCL030910
202	2	0.009958	wtCL030910
220	2	-0.000702	wtCL030910
229	2	0.017737	wtCL030910
236	2	-0.029429	wtCL030910
249	2	-0.014308	wtCL030910
258	2	-0.020423	wtCL030910
282	2	-0.008708	wtCL030910
292	2	-0.009775	wtCL030910
295	2	0.009678	wtCL030910
301	2	0.010686	wtCL030910
307	2	-0.001889	wtCL030910
330	2	-0.035232	wtCL030910
337	2	0.009016	wtCL030910
358	2	0.003547	wtCL030910
373	2	0.003925	wtCL030910
388	2	-0.011156	wtCL030910
390	2	-0.001311	wtCL030910
399	2	0.022591	wtCL030910
419	2	-0.003761	wtCL030910
431	2	0.022897	wtCL030910
452	2	-0.008132	wtCL030910
477	2	-0.00892	wtCL030910
671	2	-0.021043	wtCL030910
843	2	-0.016415	wtCL030910
846	2	-0.009436	wtCL030910
1677	2	0.012093	wtCL030910
2317	2	-9.2e-05	wtCL030910
2336	2	-0.014202	wtCL030910
2343	2	-0.006365	wtCL030910
2471	2	-0.006854	wtCL030910
2590	2	-0.008438	wtCL030910
2636	2	-0.017477	wtCL030910
2654	2	-0.043861	wtCL030910
2660	2	0.005122	wtCL030910
2787	2	0.013232	wtCL030910
2792	2	0.005082	wtCL030910
2798	2	0.026729	wtCL030910
2809	2	0.019774	wtCL030910
2855	2	0.033998	wtCL030910
2870	2	0.011902	wtCL030910
2943	2	0.024052	wtCL030910
2946	2	0.076774	wtCL030910
2971	2	0.033635	wtCL030910
2973	2	0.01939	wtCL030910
2981	2	-0.01219	wtCL030910
66	2	-0.020856	wtCL051010
114	2	-0.012432	wtCL051010
317	2	-0.013193	wtCL051010
402	2	0.020627	wtCL051010
469	2	-0.008434	wtCL051010
534	2	-0.019175	wtCL051010
1040	2	0.088369	wtCL051010
1068	2	-0.045023	wtCL051010
1662	2	-0.034109	wtCL051010
31	2	0.037643	wtCL061010
33	2	0.034322	wtCL061010
47	2	0.037232	wtCL061010
49	2	0.004496	wtCL061010
51	2	0.013888	wtCL061010
59	2	0.036312	wtCL061010
60	2	0.046944	wtCL061010
71	2	0.043921	wtCL061010
74	2	0.00194	wtCL061010
90	2	0.016502	wtCL061010
94	2	0.032735	wtCL061010
110	2	-0.018322	wtCL061010
113	2	0.035464	wtCL061010
117	2	-0.01402	wtCL061010
131	2	0.073954	wtCL061010
143	2	0.028779	wtCL061010
149	2	0.046447	wtCL061010
170	2	0.022458	wtCL061010
174	2	0.036199	wtCL061010
198	2	-0.057023	wtCL061010
202	2	0.023143	wtCL061010
208	2	0.049013	wtCL061010
209	2	0.027263	wtCL061010
215	2	-0.009397	wtCL061010
218	2	0.044228	wtCL061010
220	2	0.052041	wtCL061010
223	2	-0.024529	wtCL061010
228	2	-0.013851	wtCL061010
238	2	-0.01168	wtCL061010
256	2	0.021241	wtCL061010
258	2	0.02968	wtCL061010
259	2	0.015634	wtCL061010
267	2	-0.01464	wtCL061010
271	2	0.013098	wtCL061010
274	2	-0.044172	wtCL061010
285	2	0.003085	wtCL061010
297	2	0.016951	wtCL061010
303	2	0.023593	wtCL061010
308	2	0.061089	wtCL061010
310	2	0.029519	wtCL061010
319	2	0.034072	wtCL061010
324	2	-0.008669	wtCL061010
329	2	-0.017334	wtCL061010
331	2	0.068544	wtCL061010
337	2	-0.044169	wtCL061010
338	2	-0.003861	wtCL061010
340	2	-0.000411	wtCL061010
355	2	0.033868	wtCL061010
358	2	0.02977	wtCL061010
361	2	0.06834	wtCL061010
362	2	0.012945	wtCL061010
368	2	-0.001044	wtCL061010
380	2	0.082461	wtCL061010
389	2	0.008931	wtCL061010
422	2	0.005173	wtCL061010
432	2	0.043566	wtCL061010
437	2	0.002318	wtCL061010
445	2	0.002448	wtCL061010
521	2	0.010725	wtCL061010
589	2	0.002864	wtCL061010
620	2	0.044311	wtCL061010
622	2	-0.059969	wtCL061010
626	2	0.006854	wtCL061010
646	2	0.009414	wtCL061010
655	2	-0.002561	wtCL061010
918	2	0.032144	wtCL061010
922	2	0.01088	wtCL061010
976	2	0.014218	wtCL061010
1016	2	-0.014678	wtCL061010
1040	2	0.020818	wtCL061010
1058	2	-0.001226	wtCL061010
1061	2	-0.014699	wtCL061010
1062	2	-0.006822	wtCL061010
1154	2	-0.014726	wtCL061010
1344	2	-0.006681	wtCL061010
1399	2	0.002448	wtCL061010
1401	2	0.010782	wtCL061010
1602	2	-0.023388	wtCL061010
1614	2	0.013064	wtCL061010
1646	2	-0.014839	wtCL061010
1741	2	0.029059	wtCL061010
1982	2	-0.007364	wtCL061010
2078	2	0.002036	wtCL061010
2131	2	-0.01104	wtCL061010
2178	2	0.004702	wtCL061010
2211	2	0.040753	wtCL061010
2266	2	0.018969	wtCL061010
2384	2	0.077614	wtCL061010
2385	2	-0.00833	wtCL061010
2387	2	0.006096	wtCL061010
2393	2	0.00931	wtCL061010
2458	2	0.039375	wtCL061010
2459	2	0.015724	wtCL061010
2460	2	0.011598	wtCL061010
2506	2	0.018956	wtCL061010
2507	2	0.013404	wtCL061010
2510	2	0.060392	wtCL061010
2584	2	0.017774	wtCL061010
2590	2	-0.000571	wtCL061010
2632	2	-0.021787	wtCL061010
2690	2	-0.027296	wtCL061010
2914	2	-0.026746	wtCL061010
2945	2	-0.007705	wtCL061010
2974	2	-0.014162	wtCL061010
3255	2	-0.005832	wtCL061010
3256	2	0.006329	wtCL061010
3260	2	-0.020117	wtCL061010
3263	2	0.028883	wtCL061010
3264	2	0.010906	wtCL061010
3265	2	0.011457	wtCL061010
3267	2	-0.023346	wtCL061010
39	2	-0.001117	wtCL081010
43	2	-0.038638	wtCL081010
45	2	-0.022363	wtCL081010
47	2	-0.032363	wtCL081010
56	2	-0.016675	wtCL081010
64	2	0.011376	wtCL081010
66	2	0.00353	wtCL081010
70	2	-0.0011	wtCL081010
75	2	-0.005272	wtCL081010
81	2	-0.033383	wtCL081010
83	2	0.007855	wtCL081010
84	2	0.011343	wtCL081010
86	2	0.006068	wtCL081010
94	2	0.002495	wtCL081010
95	2	-0.009201	wtCL081010
96	2	0.042854	wtCL081010
99	2	0.013697	wtCL081010
116	2	-0.01721	wtCL081010
117	2	-0.00253	wtCL081010
127	2	-0.02997	wtCL081010
130	2	-0.005454	wtCL081010
136	2	-0.00096	wtCL081010
139	2	-0.017062	wtCL081010
155	2	-0.016657	wtCL081010
169	2	0.02361	wtCL081010
182	2	0.000661	wtCL081010
183	2	0.00246	wtCL081010
192	2	-0.011021	wtCL081010
197	2	-0.016024	wtCL081010
198	2	0.021829	wtCL081010
201	2	-0.023573	wtCL081010
208	2	-0.010226	wtCL081010
210	2	0.010444	wtCL081010
212	2	-0.00468	wtCL081010
219	2	0.028577	wtCL081010
222	2	0.002448	wtCL081010
235	2	-0.019151	wtCL081010
252	2	0.018984	wtCL081010
256	2	-0.014044	wtCL081010
258	2	0.001612	wtCL081010
282	2	-0.030926	wtCL081010
284	2	0.009672	wtCL081010
285	2	0.002275	wtCL081010
286	2	-0.007456	wtCL081010
299	2	-0.000493	wtCL081010
300	2	-0.000981	wtCL081010
311	2	-0.000278	wtCL081010
329	2	-0.039075	wtCL081010
334	2	-0.002632	wtCL081010
344	2	-0.003105	wtCL081010
353	2	0.001195	wtCL081010
354	2	-0.010646	wtCL081010
356	2	0.011719	wtCL081010
358	2	0.006074	wtCL081010
360	2	-0.002148	wtCL081010
363	2	0.005881	wtCL081010
368	2	0.020094	wtCL081010
383	2	0.011732	wtCL081010
402	2	-0.001973	wtCL081010
405	2	-0.006037	wtCL081010
413	2	0.035847	wtCL081010
474	2	-0.002273	wtCL081010
480	2	-0.009552	wtCL081010
482	2	-0.021026	wtCL081010
492	2	0.003155	wtCL081010
495	2	0.01446	wtCL081010
520	2	-0.008141	wtCL081010
553	2	-0.015031	wtCL081010
697	2	0.031662	wtCL081010
745	2	-0.017956	wtCL081010
773	2	0.005732	wtCL081010
1123	2	0.003296	wtCL081010
1140	2	-0.005185	wtCL081010
1141	2	0.013658	wtCL081010
1207	2	-0.016201	wtCL081010
1209	2	-0.016142	wtCL081010
1226	2	-0.001993	wtCL081010
1422	2	-0.023759	wtCL081010
1437	2	0.014898	wtCL081010
1439	2	0.018397	wtCL081010
1564	2	-0.018182	wtCL081010
1584	2	-0.005677	wtCL081010
1599	2	-0.015558	wtCL081010
1896	2	0.058046	wtCL081010
1932	2	0.002604	wtCL081010
2195	2	-0.004922	wtCL081010
2220	2	-0.025006	wtCL081010
2274	2	0.003521	wtCL081010
2553	2	-0.018758	wtCL081010
2560	2	0.002708	wtCL081010
2663	2	-0.020548	wtCL081010
2725	2	-0.015922	wtCL081010
2755	2	0.008368	wtCL081010
2756	2	0.008458	wtCL081010
2757	2	0.003459	wtCL081010
2763	2	0.005292	wtCL081010
2854	2	-0.001767	wtCL081010
2932	2	0.00279	wtCL081010
2959	2	0.033707	wtCL081010
19	2.5	-0.011538	wtCL030910
27	2.5	-0.019841	wtCL030910
40	2.5	0.012767	wtCL030910
54	2.5	-0.029747	wtCL030910
57	2.5	0.00889	wtCL030910
58	2.5	0.016756	wtCL030910
60	2.5	0.005284	wtCL030910
65	2.5	-0.00045	wtCL030910
71	2.5	-0.01228	wtCL030910
73	2.5	0.014422	wtCL030910
75	2.5	0.011857	wtCL030910
78	2.5	0.033713	wtCL030910
79	2.5	0.003461	wtCL030910
83	2.5	-0.006495	wtCL030910
90	2.5	-0.003956	wtCL030910
93	2.5	0.021855	wtCL030910
97	2.5	-0.022038	wtCL030910
116	2.5	0.038283	wtCL030910
126	2.5	-0.035404	wtCL030910
128	2.5	0.001338	wtCL030910
130	2.5	-0.008259	wtCL030910
144	2.5	0.024428	wtCL030910
145	2.5	0.004117	wtCL030910
147	2.5	-0.017191	wtCL030910
151	2.5	-0.005886	wtCL030910
158	2.5	0.009231	wtCL030910
161	2.5	-0.031236	wtCL030910
167	2.5	-0.042538	wtCL030910
187	2.5	0.014729	wtCL030910
190	2.5	-0.014759	wtCL030910
195	2.5	0.025023	wtCL030910
202	2.5	0.009538	wtCL030910
220	2.5	-0.002725	wtCL030910
229	2.5	-0.010307	wtCL030910
236	2.5	-0.021377	wtCL030910
249	2.5	0.010013	wtCL030910
258	2.5	-0.004167	wtCL030910
282	2.5	-0.017516	wtCL030910
292	2.5	0.001077	wtCL030910
295	2.5	0.025489	wtCL030910
301	2.5	0.004149	wtCL030910
307	2.5	0.001809	wtCL030910
330	2.5	-0.021659	wtCL030910
337	2.5	0.010461	wtCL030910
358	2.5	0.014045	wtCL030910
373	2.5	-0.013844	wtCL030910
388	2.5	-0.026716	wtCL030910
390	2.5	-0.001616	wtCL030910
399	2.5	0.023387	wtCL030910
419	2.5	-0.011422	wtCL030910
431	2.5	0.006779	wtCL030910
452	2.5	-0.007018	wtCL030910
477	2.5	-0.012135	wtCL030910
671	2.5	-0.056377	wtCL030910
843	2.5	-0.038003	wtCL030910
846	2.5	-0.014411	wtCL030910
1677	2.5	0.021371	wtCL030910
2317	2.5	0.007938	wtCL030910
2336	2.5	-0.010681	wtCL030910
2343	2.5	-0.013305	wtCL030910
2471	2.5	-0.022218	wtCL030910
2590	2.5	0.001059	wtCL030910
2636	2.5	-0.016617	wtCL030910
2654	2.5	-0.04997	wtCL030910
2660	2.5	0.004789	wtCL030910
2787	2.5	0.019086	wtCL030910
2792	2.5	-0.003333	wtCL030910
2798	2.5	0.002531	wtCL030910
2809	2.5	0.016249	wtCL030910
2855	2.5	0.043942	wtCL030910
2870	2.5	0.019005	wtCL030910
2943	2.5	-0.010428	wtCL030910
2946	2.5	0.067931	wtCL030910
2971	2.5	0.003275	wtCL030910
2973	2.5	-0.011892	wtCL030910
2981	2.5	-0.019866	wtCL030910
3039	2.5	0.046371	wtCL030910
66	2.5	-0.017717	wtCL051010
114	2.5	0.038197	wtCL051010
317	2.5	-0.043761	wtCL051010
402	2.5	0.014504	wtCL051010
469	2.5	-0.009526	wtCL051010
534	2.5	-0.029336	wtCL051010
1040	2.5	0.056735	wtCL051010
1068	2.5	0.030072	wtCL051010
1662	2.5	-0.040925	wtCL051010
31	2.5	0.025998	wtCL061010
33	2.5	0.034196	wtCL061010
47	2.5	0.031387	wtCL061010
49	2.5	-0.019553	wtCL061010
51	2.5	0.017195	wtCL061010
59	2.5	0.037253	wtCL061010
60	2.5	0.050687	wtCL061010
71	2.5	0.038691	wtCL061010
74	2.5	0.011672	wtCL061010
90	2.5	0.020504	wtCL061010
94	2.5	0.030292	wtCL061010
113	2.5	0.049164	wtCL061010
117	2.5	-0.017948	wtCL061010
131	2.5	0.073379	wtCL061010
143	2.5	0.026088	wtCL061010
149	2.5	0.050567	wtCL061010
170	2.5	0.037321	wtCL061010
174	2.5	0.051648	wtCL061010
198	2.5	-0.022382	wtCL061010
202	2.5	0.034884	wtCL061010
208	2.5	0.063893	wtCL061010
209	2.5	-0.00765	wtCL061010
215	2.5	0.0263	wtCL061010
218	2.5	0.036571	wtCL061010
220	2.5	0.048685	wtCL061010
223	2.5	-0.019498	wtCL061010
228	2.5	0.015491	wtCL061010
238	2.5	0.023874	wtCL061010
256	2.5	0.053316	wtCL061010
258	2.5	0.009817	wtCL061010
259	2.5	0.015876	wtCL061010
267	2.5	0.004864	wtCL061010
271	2.5	-0.000321	wtCL061010
274	2.5	-0.013911	wtCL061010
285	2.5	-0.00761	wtCL061010
297	2.5	0.015739	wtCL061010
303	2.5	0.03579	wtCL061010
308	2.5	0.074822	wtCL061010
310	2.5	0.028476	wtCL061010
319	2.5	0.028575	wtCL061010
329	2.5	-0.012988	wtCL061010
331	2.5	0.073662	wtCL061010
337	2.5	-0.030265	wtCL061010
338	2.5	0.007315	wtCL061010
340	2.5	0.017774	wtCL061010
355	2.5	0.029785	wtCL061010
358	2.5	0.023002	wtCL061010
362	2.5	0.033079	wtCL061010
368	2.5	0.015706	wtCL061010
380	2.5	0.094341	wtCL061010
389	2.5	0.019884	wtCL061010
422	2.5	0.015585	wtCL061010
432	2.5	0.036686	wtCL061010
437	2.5	-0.002579	wtCL061010
441	2.5	0.017162	wtCL061010
445	2.5	-0.018886	wtCL061010
521	2.5	0.014232	wtCL061010
589	2.5	0.020954	wtCL061010
620	2.5	0.05205	wtCL061010
622	2.5	-0.000747	wtCL061010
626	2.5	0.047752	wtCL061010
646	2.5	0.005796	wtCL061010
655	2.5	0.006478	wtCL061010
918	2.5	0.03477	wtCL061010
922	2.5	0.005014	wtCL061010
976	2.5	0.020404	wtCL061010
1016	2.5	-0.016212	wtCL061010
1040	2.5	0.023637	wtCL061010
1058	2.5	-0.013174	wtCL061010
1061	2.5	-0.006209	wtCL061010
1062	2.5	-0.023206	wtCL061010
1066	2.5	-0.00395	wtCL061010
1103	2.5	-0.001624	wtCL061010
1154	2.5	-0.008555	wtCL061010
1344	2.5	0.007328	wtCL061010
1399	2.5	-0.002022	wtCL061010
1401	2.5	0.008222	wtCL061010
1602	2.5	0.008317	wtCL061010
1614	2.5	-0.002195	wtCL061010
1646	2.5	-0.01065	wtCL061010
1741	2.5	0.035478	wtCL061010
1982	2.5	0.011409	wtCL061010
2078	2.5	0.002431	wtCL061010
2131	2.5	0.009291	wtCL061010
2178	2.5	0.001464	wtCL061010
2211	2.5	0.012629	wtCL061010
2266	2.5	0.020535	wtCL061010
2384	2.5	0.059703	wtCL061010
2385	2.5	0.025781	wtCL061010
2387	2.5	-0.026233	wtCL061010
2393	2.5	0.009157	wtCL061010
2458	2.5	0.036311	wtCL061010
2459	2.5	0.018265	wtCL061010
2460	2.5	0.051499	wtCL061010
2506	2.5	0.017577	wtCL061010
2507	2.5	0.006468	wtCL061010
2510	2.5	0.071058	wtCL061010
2584	2.5	0.036201	wtCL061010
2590	2.5	0.009319	wtCL061010
2632	2.5	0.004267	wtCL061010
2690	2.5	-0.065905	wtCL061010
2914	2.5	-0.025296	wtCL061010
2945	2.5	0.001341	wtCL061010
2974	2.5	-0.016214	wtCL061010
3255	2.5	0.013623	wtCL061010
3256	2.5	-0.024954	wtCL061010
3260	2.5	-0.02003	wtCL061010
3263	2.5	0.083893	wtCL061010
3264	2.5	0.007372	wtCL061010
3267	2.5	0.010649	wtCL061010
3382	2.5	0.026025	wtCL061010
3403	2.5	-0.014783	wtCL061010
39	2.5	-0.007613	wtCL081010
43	2.5	0.002116	wtCL081010
45	2.5	-0.018056	wtCL081010
47	2.5	-0.039004	wtCL081010
56	2.5	-0.020607	wtCL081010
64	2.5	0.011094	wtCL081010
66	2.5	-0.006043	wtCL081010
70	2.5	-0.015958	wtCL081010
75	2.5	0.010028	wtCL081010
81	2.5	-0.037411	wtCL081010
83	2.5	-0.01189	wtCL081010
84	2.5	0.006281	wtCL081010
86	2.5	0.001197	wtCL081010
94	2.5	0.033387	wtCL081010
95	2.5	-0.024117	wtCL081010
96	2.5	0.040113	wtCL081010
99	2.5	0.013209	wtCL081010
116	2.5	-0.013688	wtCL081010
117	2.5	0.002889	wtCL081010
127	2.5	0.007572	wtCL081010
130	2.5	0.00461	wtCL081010
136	2.5	0.018471	wtCL081010
139	2.5	0.000652	wtCL081010
155	2.5	0.005106	wtCL081010
169	2.5	0.012231	wtCL081010
182	2.5	0.005888	wtCL081010
183	2.5	0.024495	wtCL081010
192	2.5	0.011146	wtCL081010
197	2.5	-0.039185	wtCL081010
198	2.5	0.011523	wtCL081010
201	2.5	-0.038112	wtCL081010
208	2.5	-0.001475	wtCL081010
210	2.5	0.019217	wtCL081010
212	2.5	0.007917	wtCL081010
219	2.5	0.034581	wtCL081010
222	2.5	-0.001486	wtCL081010
235	2.5	-0.03298	wtCL081010
252	2.5	0.0021	wtCL081010
256	2.5	0.007032	wtCL081010
258	2.5	0.022871	wtCL081010
282	2.5	0.009053	wtCL081010
284	2.5	0.012386	wtCL081010
285	2.5	0.020568	wtCL081010
286	2.5	-0.006679	wtCL081010
299	2.5	-0.004727	wtCL081010
300	2.5	0.011849	wtCL081010
311	2.5	0.006165	wtCL081010
329	2.5	-0.055198	wtCL081010
334	2.5	-0.005012	wtCL081010
344	2.5	-0.002094	wtCL081010
353	2.5	0.021665	wtCL081010
354	2.5	-0.006328	wtCL081010
356	2.5	0.005469	wtCL081010
358	2.5	0.023671	wtCL081010
360	2.5	-0.016446	wtCL081010
363	2.5	0.032199	wtCL081010
368	2.5	0.077517	wtCL081010
383	2.5	0.015191	wtCL081010
402	2.5	0.00754	wtCL081010
405	2.5	0.001231	wtCL081010
413	2.5	0.03736	wtCL081010
474	2.5	0.019847	wtCL081010
480	2.5	-0.019783	wtCL081010
482	2.5	-0.023572	wtCL081010
492	2.5	0.02641	wtCL081010
495	2.5	0.03002	wtCL081010
520	2.5	-0.010741	wtCL081010
553	2.5	0.03308	wtCL081010
697	2.5	0.042337	wtCL081010
745	2.5	0.033479	wtCL081010
773	2.5	0.005604	wtCL081010
1123	2.5	0.009485	wtCL081010
1140	2.5	0.014897	wtCL081010
1141	2.5	0.016797	wtCL081010
1207	2.5	-0.019086	wtCL081010
1209	2.5	-0.020503	wtCL081010
1226	2.5	0.026301	wtCL081010
1422	2.5	-0.026844	wtCL081010
1437	2.5	0.015569	wtCL081010
1439	2.5	0.005698	wtCL081010
1564	2.5	-0.030594	wtCL081010
1584	2.5	-0.002734	wtCL081010
1598	2.5	0.011858	wtCL081010
1599	2.5	0.006101	wtCL081010
1896	2.5	0.048016	wtCL081010
1932	2.5	0.00338	wtCL081010
2195	2.5	-0.004048	wtCL081010
2220	2.5	-0.018559	wtCL081010
2274	2.5	0.019172	wtCL081010
2553	2.5	-0.017682	wtCL081010
2560	2.5	0.006811	wtCL081010
2725	2.5	-0.087789	wtCL081010
2755	2.5	0.036915	wtCL081010
2756	2.5	0.001187	wtCL081010
2757	2.5	0.002807	wtCL081010
2763	2.5	0.035951	wtCL081010
2854	2.5	0.018096	wtCL081010
2932	2.5	-0.002129	wtCL081010
2959	2.5	-0.004843	wtCL081010
3100	2.5	-0.006195	wtCL081010
3104	2.5	-0.012005	wtCL081010
3105	2.5	0.046645	wtCL081010
19	3	-0.019669	wtCL030910
27	3	-0.02938	wtCL030910
40	3	-0.002077	wtCL030910
54	3	0.005737	wtCL030910
57	3	0.015713	wtCL030910
58	3	0.001806	wtCL030910
60	3	0.022314	wtCL030910
65	3	-0.001283	wtCL030910
71	3	-0.011886	wtCL030910
73	3	0.026024	wtCL030910
75	3	0.022586	wtCL030910
78	3	0.038405	wtCL030910
79	3	0.010587	wtCL030910
83	3	-0.014627	wtCL030910
90	3	-0.009292	wtCL030910
93	3	0.030394	wtCL030910
97	3	-0.019283	wtCL030910
116	3	0.033705	wtCL030910
126	3	-0.039234	wtCL030910
128	3	0.017622	wtCL030910
130	3	-0.011976	wtCL030910
144	3	-0.013592	wtCL030910
145	3	-0.012469	wtCL030910
147	3	-0.019607	wtCL030910
151	3	-0.004671	wtCL030910
158	3	0.014681	wtCL030910
161	3	-0.038937	wtCL030910
167	3	-0.015445	wtCL030910
187	3	0.01165	wtCL030910
190	3	-0.011919	wtCL030910
195	3	0.018742	wtCL030910
202	3	0.004101	wtCL030910
220	3	-0.005572	wtCL030910
229	3	-0.017913	wtCL030910
236	3	-0.018574	wtCL030910
249	3	0.014232	wtCL030910
282	3	-0.019232	wtCL030910
292	3	0.002383	wtCL030910
295	3	0.038362	wtCL030910
301	3	0.00044	wtCL030910
307	3	-0.005515	wtCL030910
330	3	-0.014254	wtCL030910
337	3	-0.006471	wtCL030910
358	3	0.007917	wtCL030910
373	3	-0.026133	wtCL030910
388	3	-0.024866	wtCL030910
390	3	-0.016293	wtCL030910
399	3	0.036862	wtCL030910
419	3	-0.010429	wtCL030910
431	3	0.00164	wtCL030910
452	3	-0.02584	wtCL030910
477	3	-0.014988	wtCL030910
671	3	-0.011868	wtCL030910
843	3	0.002221	wtCL030910
846	3	0.020044	wtCL030910
1677	3	0.024906	wtCL030910
2317	3	0.022044	wtCL030910
2336	3	-0.01678	wtCL030910
2343	3	0.006506	wtCL030910
2471	3	-0.004697	wtCL030910
2590	3	-0.002759	wtCL030910
2636	3	0.013654	wtCL030910
2654	3	-0.030301	wtCL030910
2660	3	0.014832	wtCL030910
2787	3	-0.0062	wtCL030910
2792	3	-0.016126	wtCL030910
2798	3	0.010973	wtCL030910
2809	3	0.004574	wtCL030910
2822	3	0.099455	wtCL030910
2855	3	0.015755	wtCL030910
2870	3	0.016227	wtCL030910
2884	3	-0.00275	wtCL030910
2930	3	-0.075668	wtCL030910
2943	3	-0.02621	wtCL030910
2946	3	0.030473	wtCL030910
2971	3	0.002721	wtCL030910
2973	3	-0.007539	wtCL030910
2981	3	-0.020227	wtCL030910
2986	3	-0.016784	wtCL030910
3008	3	-0.05122	wtCL030910
3039	3	0.023179	wtCL030910
114	3	-0.001873	wtCL051010
145	3	-0.031095	wtCL051010
317	3	-0.028821	wtCL051010
402	3	0.015599	wtCL051010
469	3	-0.020776	wtCL051010
534	3	-0.021125	wtCL051010
1040	3	0.044359	wtCL051010
1068	3	-0.030477	wtCL051010
1662	3	-0.026108	wtCL051010
31	3	0.014171	wtCL061010
33	3	0.028652	wtCL061010
47	3	0.019565	wtCL061010
49	3	-0.045751	wtCL061010
59	3	0.011182	wtCL061010
60	3	0.032606	wtCL061010
71	3	0.035435	wtCL061010
90	3	0.029948	wtCL061010
94	3	0.024325	wtCL061010
113	3	0.027754	wtCL061010
117	3	-0.011261	wtCL061010
131	3	0.071171	wtCL061010
143	3	0.0264	wtCL061010
149	3	0.028372	wtCL061010
170	3	0.00088	wtCL061010
174	3	0.05236	wtCL061010
198	3	-0.001288	wtCL061010
202	3	0.089242	wtCL061010
208	3	0.09151	wtCL061010
209	3	-0.084563	wtCL061010
215	3	-0.000128	wtCL061010
218	3	0.039565	wtCL061010
220	3	0.046931	wtCL061010
223	3	0.001393	wtCL061010
228	3	-0.005992	wtCL061010
238	3	0.003492	wtCL061010
258	3	0.001828	wtCL061010
259	3	0.015928	wtCL061010
267	3	0.007148	wtCL061010
271	3	0.004099	wtCL061010
274	3	-0.047398	wtCL061010
285	3	0.000819	wtCL061010
297	3	0.008673	wtCL061010
303	3	0.046934	wtCL061010
310	3	0.010308	wtCL061010
329	3	0.00663	wtCL061010
331	3	0.062635	wtCL061010
337	3	-0.043743	wtCL061010
338	3	-0.004871	wtCL061010
340	3	3.8e-05	wtCL061010
355	3	0.035899	wtCL061010
358	3	0.019871	wtCL061010
362	3	-0.014795	wtCL061010
368	3	0.003882	wtCL061010
389	3	0.001703	wtCL061010
422	3	0.019003	wtCL061010
432	3	0.02219	wtCL061010
437	3	-0.022389	wtCL061010
441	3	0.019654	wtCL061010
445	3	-0.00751	wtCL061010
521	3	0.026428	wtCL061010
589	3	0.00282	wtCL061010
620	3	0.040796	wtCL061010
626	3	-0.034973	wtCL061010
646	3	0.004454	wtCL061010
655	3	0.007004	wtCL061010
918	3	0.023061	wtCL061010
922	3	0.011125	wtCL061010
976	3	0.015445	wtCL061010
1016	3	0.004949	wtCL061010
1040	3	0.016478	wtCL061010
1058	3	0.003164	wtCL061010
1062	3	-0.088661	wtCL061010
1066	3	0.016548	wtCL061010
1103	3	-0.033053	wtCL061010
1154	3	-0.009534	wtCL061010
1344	3	0.002628	wtCL061010
1399	3	-0.010676	wtCL061010
1401	3	0.011798	wtCL061010
[truncated: 42,739 more rows]

## Sheet: FigureS1C
Time (minutes)	Total Cells Analysed
0	118
0.5	152
1	178
1.5	207
2	249
2.5	307
3	369
3.5	422
4	492
4.5	576
5	679
5.5	760
6	826
6.5	894
7	941
7.5	1015
8	1057
8.5	1087
9	1116
9.5	1133
10	1172
10.5	1231
11	1313
11.5	1398
12	1455
12.5	1496
13	1555
13.5	1644
14	1654
14.5	1699
15	1735
15.5	1768
16	1804
16.5	1859
17	1898
17.5	1923
18	1963
18.5	1985
19	2023
19.5	2042
20	2107
20.5	2127
21	2140
21.5	2168
22	2198
22.5	2219
23	2242
23.5	2262
24	2270
24.5	2294
25	2283
25.5	2301
26	2297
26.5	2308
27	2286
27.5	2270
28	2270
28.5	2284
29	2286
29.5	2278
30	2257

## Sheet: FigureS1D
Time (minutes)	Total Cells Analysed
0	335
0.5	325
1	304
1.5	294
2	301
2.5	304
3	303
3.5	313
4	324
4.5	326
5	348
5.5	379
6	397
6.5	410
7	432
7.5	466
8	483
8.5	507
9	511
9.5	527
10	533
10.5	577
11	592
11.5	612
12	640
12.5	677
13	695
13.5	717
14	728
14.5	724
15	742
15.5	768
16	766
16.5	795
17	822
17.5	836
18	847
18.5	848
19	869
19.5	875
20	907
20.5	915
21	946
21.5	949
22	967
22.5	993
23	1011
23.5	1036
24	1058
24.5	1071
25	1078
25.5	1102
26	1119
26.5	1139
27	1159
27.5	1138
28	1171
28.5	1180
29	1157
29.5	1178
30	1189
