# Supplementary material for: Mechanical Coupling between Endoderm Invagination and Axis Extension in Drosophila
Source: PLoS Biol. 2015 Nov 6;13(11):e1002292. doi: 10.1371/journal.pbio.1002292 (PMC4636290; doi:10.1371/journal.pbio.1002292)
Supplement: S2 Data — Data for each graph is given in a separate sheet containing raw data values of x- and y-axes, along with the corresponding cell and embryo identifier for each data point when appropriate (cell identifier and embryo name, respectively). Each sheet is labelled with the relevant figure panel number and, when a graph depicts more than one data set (e.g., different timepoints), the data set label. (XLSX) [file pbio.1002292.s002.xlsx]

## Sheet: Figure 2C
cell identifier	Distance from cephalic furrow (µm)	AP cell length change (pp/min)	Embryo Name
1764	60	0.009302	wtLB023
3181	60.01	0.021329	wtLB015
2650	60.02	-0.017296	wtLB011
3314	60.03	4.5e-05	wtLB015
2650	60.04	-0.020156	wtLB011
1353	60.06	0.006626	wtLB023
842	60.07	0.011846	wtLB023
3109	60.07	0.03891	wtLB009
3109	60.07	0.032264	wtLB009
3790	60.09	0.011426	wtLB022
4084	60.09	0.03969	wtLB022
3100	60.09	0.019583	wtLB022
1353	60.11	0.00228	wtLB023
953	60.14	-0.004654	wtLB023
3005	60.15	0.012988	wtLB022
3660	60.15	0.009919	wtLB022
1353	60.17	-0.021983	wtLB023
3181	60.17	0.006789	wtLB015
2405	60.17	-0.019838	wtLB011
3013	60.21	0.022927	wtLB015
652	60.22	0.009524	wtLB023
3494	60.26	0.014194	wtLB022
3109	60.28	0.036347	wtLB009
2874	60.3	-0.04312	wtLB015
2650	60.3	-0.053079	wtLB011
3314	60.31	0.000455	wtLB015
1353	60.32	0.006513	wtLB023
3181	60.34	0.007145	wtLB015
3013	60.34	0.009905	wtLB015
1353	60.36	-0.021323	wtLB023
4084	60.38	0.040395	wtLB022
1329	60.4	0.016049	wtLB023
2377	60.41	0.01038	wtLB015
2405	60.43	-0.031082	wtLB011
3005	60.44	0.018031	wtLB022
953	60.45	-0.006313	wtLB023
1353	60.47	-0.040239	wtLB023
2066	60.49	0.016616	wtLB011
1319	60.51	0.048789	wtLB023
1353	60.53	-0.013075	wtLB023
3211	60.53	0.008715	wtLB022
2560	60.53	0.046406	wtLB015
2617	60.58	0.002727	wtLB009
3277	60.59	0.013665	wtLB022
1353	60.61	-0.009014	wtLB023
3494	60.63	0.014898	wtLB022
3013	60.64	0.013171	wtLB015
3314	60.67	0.00241	wtLB015
953	60.69	-0.00263	wtLB023
1317	60.71	0.004337	wtLB023
3790	60.73	0.019973	wtLB022
4084	60.74	0.008362	wtLB022
2405	60.74	-0.076109	wtLB011
3109	60.78	0.030292	wtLB009
2874	60.83	-0.021625	wtLB015
3191	60.84	0.02644	wtLB009
3005	60.85	0.020842	wtLB022
3314	60.86	-0.024896	wtLB015
2560	60.86	0.046124	wtLB015
3494	60.89	0.013476	wtLB022
652	60.9	-0.002505	wtLB023
3191	60.9	0.01662	wtLB009
2617	60.92	0.00605	wtLB009
3660	60.96	0.012769	wtLB022
1319	60.98	0.027191	wtLB023
3211	61.01	0.031744	wtLB022
3494	61.03	0.013354	wtLB022
3314	61.06	0.004861	wtLB015
3969	61.12	-0.000437	wtLB022
1353	61.13	0.010784	wtLB023
2613	61.13	0.023011	wtLB022
2617	61.15	-0.00875	wtLB009
3494	61.16	0.01856	wtLB022
3969	61.16	0.009312	wtLB022
3005	61.17	0.025996	wtLB022
3013	61.19	0.002396	wtLB015
2617	61.19	-0.026118	wtLB009
1329	61.21	0.007606	wtLB023
4084	61.21	0.025021	wtLB022
3100	61.22	0.009238	wtLB022
2617	61.22	-0.012321	wtLB009
2939	61.25	0.028031	wtLB009
3494	61.27	0.021409	wtLB022
3779	61.28	0.038396	wtLB022
3109	61.28	0.035663	wtLB009
3181	61.3	0.001564	wtLB015
652	61.32	-0.011812	wtLB023
3013	61.32	0.023115	wtLB015
2939	61.32	-0.01559	wtLB009
3779	61.33	0.024131	wtLB022
3779	61.33	0.008563	wtLB022
1319	61.34	0.028146	wtLB023
3969	61.34	0.010961	wtLB022
1317	61.35	0.019006	wtLB023
3969	61.4	-0.006571	wtLB022
3836	61.4	0.015027	wtLB022
3005	61.41	0.011745	wtLB022
2265	61.42	0.024376	wtLB011
2617	61.42	-0.014201	wtLB009
2617	61.42	-0.012282	wtLB009
3779	61.43	-0.001673	wtLB022
3969	61.45	0.007195	wtLB022
2560	61.46	0.010463	wtLB015
3836	61.48	0.017953	wtLB022
3779	61.48	-3.6e-05	wtLB022
3005	61.49	0.027115	wtLB022
2939	61.49	0.012702	wtLB009
3013	61.51	0.001732	wtLB015
2617	61.52	-0.001439	wtLB009
2939	61.53	-0.003503	wtLB009
2939	61.55	0.000588	wtLB009
3013	61.57	0.010351	wtLB015
652	61.6	-0.013755	wtLB023
3660	61.6	0.009405	wtLB022
3862	61.6	0.020386	wtLB015
2265	61.61	0.019258	wtLB011
2617	61.61	-0.010016	wtLB009
3109	61.61	0.041079	wtLB009
993	61.63	0.026294	wtLB023
2874	61.64	0.029146	wtLB015
2617	61.64	-0.021369	wtLB009
2560	61.66	0.023026	wtLB015
3862	61.66	0.005985	wtLB015
2265	61.68	0.024383	wtLB011
3660	61.69	0.008635	wtLB022
3779	61.69	0.003546	wtLB022
993	61.7	-0.013079	wtLB023
3862	61.74	0.009737	wtLB015
1631	61.75	0.023842	wtLB023
3779	61.76	0.057417	wtLB022
3181	61.76	-0.015625	wtLB015
993	61.77	0.022449	wtLB023
1631	61.78	-0.006834	wtLB023
3100	61.78	0.001072	wtLB022
2265	61.78	0.047167	wtLB011
3397	61.81	0.022211	wtLB015
993	61.84	-0.006192	wtLB023
2939	61.84	0.014262	wtLB009
3738	61.85	-0.004908	wtLB015
3109	61.85	0.058954	wtLB009
2617	61.87	0.0006	wtLB009
2265	61.88	0.022164	wtLB011
2361	61.88	0.026512	wtLB009
2613	61.89	0.026422	wtLB022
3181	61.89	-0.028995	wtLB015
993	61.9	-0.01234	wtLB023
2939	61.92	0.028892	wtLB009
1329	61.93	-0.002705	wtLB023
2939	61.93	0.024827	wtLB009
3494	61.94	0.022502	wtLB022
993	61.97	0.006513	wtLB023
1631	61.97	0.017557	wtLB023
1631	61.98	0.018254	wtLB023
993	61.99	-0.005287	wtLB023
2874	61.99	0.029487	wtLB015
3013	61.99	0.022746	wtLB015
3660	62	0.01212	wtLB022
2613	62	0.045098	wtLB022
3013	62	0.017104	wtLB015
1319	62.03	0.015986	wtLB023
3969	62.03	0.016528	wtLB022
2265	62.03	0.024752	wtLB011
652	62.05	-0.002737	wtLB023
3190	62.05	-0.008486	wtLB009
1396	62.07	0.02946	wtLB023
3738	62.08	0.026106	wtLB015
3660	62.09	0.029164	wtLB022
3738	62.09	0.019352	wtLB015
3836	62.1	0.018069	wtLB022
3995	62.1	0.015864	wtLB022
2613	62.11	0.033206	wtLB022
3397	62.12	0.011534	wtLB015
3779	62.14	0.046546	wtLB022
3005	62.22	0.023439	wtLB022
3100	62.27	0.005846	wtLB022
2361	62.28	0.050238	wtLB009
993	62.29	0.004083	wtLB023
2265	62.29	0.047311	wtLB011
3660	62.3	0.027076	wtLB022
3109	62.3	0.032771	wtLB009
3494	62.31	0.01699	wtLB022
2265	62.32	0.01982	wtLB011
993	62.33	-0.014842	wtLB023
2613	62.33	0.015443	wtLB022
3190	62.33	0.01955	wtLB009
2265	62.34	0.020839	wtLB011
2265	62.34	0.041933	wtLB011
2554	62.36	-0.002241	wtLB011
3995	62.38	0.02921	wtLB022
3181	62.39	-0.039972	wtLB015
3779	62.4	0.047358	wtLB022
3013	62.41	-0.00598	wtLB015
2939	62.43	0.05674	wtLB009
2939	62.44	0.026922	wtLB009
3836	62.47	0.031787	wtLB022
2560	62.47	0.0155	wtLB015
3660	62.48	0.031044	wtLB022
3836	62.52	0.022159	wtLB022
2361	62.52	0.051366	wtLB009
1329	62.53	-0.000292	wtLB023
3969	62.53	0.033871	wtLB022
3397	62.53	0.019813	wtLB015
3836	62.54	0.010457	wtLB022
3190	62.54	-0.059692	wtLB009
3836	62.55	0.00272	wtLB022
3190	62.58	-0.014645	wtLB009
3836	62.6	0.03525	wtLB022
3013	62.63	0.034916	wtLB015
1833	62.64	0.009893	wtLB023
2265	62.64	0.039706	wtLB011
3100	62.65	0.013564	wtLB022
3836	62.67	0.005889	wtLB022
2613	62.69	0.011325	wtLB022
3738	62.73	0.015793	wtLB015
3995	62.75	0.042721	wtLB022
993	62.77	0.003993	wtLB023
2361	62.77	0.032877	wtLB009
3190	62.77	-0.03544	wtLB009
3660	62.78	0.02965	wtLB022
3779	62.79	0.035487	wtLB022
1833	62.81	0.022533	wtLB023
3007	62.81	-0.001511	wtLB009
1396	62.82	0.028899	wtLB023
993	62.83	-0.007669	wtLB023
2361	62.84	0.01765	wtLB009
3181	62.85	-0.042169	wtLB015
2554	62.92	0.014023	wtLB011
1329	62.94	-0.016352	wtLB023
3995	62.94	-0.014303	wtLB022
3007	62.99	0.012144	wtLB009
1319	63.02	-0.000469	wtLB023
3007	63.03	-0.003311	wtLB009
2361	63.04	0.012027	wtLB009
3836	63.1	0.032219	wtLB022
2613	63.1	0.016221	wtLB022
3995	63.1	-0.028304	wtLB022
2849	63.12	0.053552	wtLB015
1749	63.14	0.021997	wtLB023
3372	63.16	0.027106	wtLB015
2635	63.17	0.024123	wtLB011
3181	63.19	-0.001913	wtLB015
1833	63.2	0.013784	wtLB023
3372	63.2	-0.016323	wtLB015
3712	63.2	0.017522	wtLB015
2326	63.23	0.012848	wtLB011
3779	63.26	0.020592	wtLB022
3712	63.26	-0.017601	wtLB015
3712	63.26	-0.0028	wtLB015
3372	63.27	-0.002389	wtLB015
2326	63.27	0.026116	wtLB011
3007	63.28	-0.032848	wtLB009
3007	63.28	0.012926	wtLB009
3995	63.29	0.016634	wtLB022
3338	63.29	-0.020974	wtLB015
3338	63.29	0.010427	wtLB015
3007	63.29	0.023661	wtLB009
1319	63.32	0.008613	wtLB023
3769	63.33	0.026648	wtLB022
3494	63.34	0.0081	wtLB022
3007	63.34	0.001071	wtLB009
3995	63.37	-0.035476	wtLB022
3007	63.39	0.01394	wtLB009
2361	63.39	0.024576	wtLB009
3007	63.39	0.022971	wtLB009
1329	63.4	-0.002309	wtLB023
2326	63.4	0.034343	wtLB011
2613	63.42	0.030286	wtLB022
3007	63.44	-0.00277	wtLB009
2361	63.44	0.036978	wtLB009
3769	63.46	-0.001378	wtLB022
2635	63.47	0.025846	wtLB011
3769	63.49	-0.03067	wtLB022
2849	63.52	0.035423	wtLB015
3007	63.52	-0.002775	wtLB009
2361	63.52	0.053911	wtLB009
3769	63.58	0.040158	wtLB022
3397	63.58	0.007944	wtLB015
3338	63.58	0.009524	wtLB015
2326	63.58	0.036948	wtLB011
2326	63.59	0.034116	wtLB011
2326	63.6	0.058165	wtLB011
2326	63.6	0.034077	wtLB011
2554	63.61	-0.002075	wtLB011
1396	63.62	0.014113	wtLB023
2614	63.62	-0.006436	wtLB011
2326	63.63	0.030959	wtLB011
1319	63.64	-0.006075	wtLB023
3769	63.67	-0.021864	wtLB022
2326	63.67	0.011284	wtLB011
3181	63.71	0.013036	wtLB015
1385	63.75	-0.028487	wtLB023
3660	63.77	0.010346	wtLB022
2849	63.79	0.012828	wtLB015
2614	63.79	0.014774	wtLB011
2635	63.84	0.009212	wtLB011
1385	63.86	-0.028457	wtLB023
3372	63.86	-0.01451	wtLB015
1697	63.87	0.003278	wtLB023
4153	63.87	0.041847	wtLB022
2361	63.87	0.060734	wtLB009
2614	63.89	-0.000474	wtLB011
1385	63.9	0.012882	wtLB023
3769	63.91	0.041401	wtLB022
3397	63.91	0.00683	wtLB015
1749	63.93	0.055584	wtLB023
1385	63.94	-0.02076	wtLB023
2325	63.94	0.021129	wtLB009
2635	63.95	-0.012725	wtLB011
1385	63.96	0.00777	wtLB023
3712	63.96	-0.006503	wtLB015
1385	63.97	-0.00237	wtLB023
2325	64	0.034197	wtLB009
2849	64.01	0.012556	wtLB015
3372	64.05	-0.017316	wtLB015
2326	64.06	0.043369	wtLB011
2613	64.07	0.036411	wtLB022
2361	64.07	0.04921	wtLB009
1385	64.09	0.012473	wtLB023
2614	64.1	-0.008549	wtLB011
2614	64.11	-0.013478	wtLB011
2554	64.12	0.004441	wtLB011
1319	64.13	-0.008621	wtLB023
2036	64.13	0.027335	wtLB011
2554	64.15	0.01179	wtLB011
3769	64.16	-0.005145	wtLB022
2036	64.16	0.007343	wtLB011
2036	64.16	0.028622	wtLB011
2614	64.17	-0.015248	wtLB011
3338	64.18	-0.01552	wtLB015
3181	64.21	0.016998	wtLB015
3338	64.21	-0.007403	wtLB015
3338	64.22	-0.006729	wtLB015
3769	64.23	0.029604	wtLB022
3338	64.25	0.002858	wtLB015
1385	64.26	0.014796	wtLB023
3338	64.27	0.008417	wtLB015
3712	64.27	-0.02192	wtLB015
2036	64.28	0.037922	wtLB011
2036	64.29	0.012704	wtLB011
2753	64.3	0.021793	wtLB011
3769	64.31	-9e-05	wtLB022
2036	64.32	0.047792	wtLB011
2554	64.34	0.005054	wtLB011
3338	64.35	-0.021692	wtLB015
2428	64.4	-0.013333	wtLB011
3372	64.41	-0.004651	wtLB015
3397	64.42	-0.021203	wtLB015
1697	64.43	-0.001025	wtLB023
1697	64.43	0.015712	wtLB023
2614	64.44	-0.028521	wtLB011
2325	64.44	-0.012446	wtLB009
2325	64.48	-0.042113	wtLB009
2554	64.5	0.02132	wtLB011
1319	64.51	0.000585	wtLB023
1396	64.53	0.010154	wtLB023
3338	64.53	-0.034928	wtLB015
2614	64.53	0.02075	wtLB011
2849	64.54	0.000443	wtLB015
1385	64.56	-0.012674	wtLB023
3206	64.59	0.015512	wtLB022
3712	64.6	-0.023415	wtLB015
1749	64.61	0.052402	wtLB023
2613	64.67	0.023301	wtLB022
3206	64.67	0.034732	wtLB022
2849	64.7	0.005437	wtLB015
2428	64.71	0.003518	wtLB011
3206	64.73	0.028459	wtLB022
3206	64.73	0.016209	wtLB022
3372	64.73	-0.013249	wtLB015
3769	64.74	0.017915	wtLB022
2849	64.75	0.012029	wtLB015
3338	64.82	-0.029465	wtLB015
2614	64.82	0.017354	wtLB011
2623	64.83	-0.004783	wtLB009
1327	64.89	0.016111	wtLB023
2560	64.91	0.03059	wtLB015
2036	64.93	0.064366	wtLB011
2036	64.98	0.042936	wtLB011
2325	64.98	-0.01497	wtLB009
2623	64.99	0.002319	wtLB009
3206	65	0.022082	wtLB022
2849	65.01	-0.001317	wtLB015
3769	65.06	0.01462	wtLB022
1697	65.07	-0.016529	wtLB023
2325	65.07	-0.00239	wtLB009
3206	65.08	0.021828	wtLB022
2036	65.08	0.050181	wtLB011
2849	65.12	-0.002585	wtLB015
2428	65.12	0.025111	wtLB011
3397	65.13	-0.037393	wtLB015
2428	65.14	0.007885	wtLB011
2428	65.18	0.024526	wtLB011
2554	65.21	0.015494	wtLB011
3706	65.26	0.011863	wtLB022
2036	65.26	0.021745	wtLB011
1320	65.27	0.02446	wtLB023
2515	65.28	0.06009	wtLB015
1749	65.3	0.055629	wtLB023
2849	65.31	0.002909	wtLB015
3372	65.32	-0.018056	wtLB015
2623	65.32	0.006956	wtLB009
1327	65.33	0.032575	wtLB023
3706	65.35	-0.012471	wtLB022
2428	65.35	-0.002585	wtLB011
2428	65.36	0.021498	wtLB011
1753	65.37	0.022653	wtLB023
2623	65.39	0.001744	wtLB009
2623	65.4	0.010449	wtLB009
2623	65.41	0.00127	wtLB009
2623	65.43	-0.013865	wtLB009
3086	65.43	0.064885	wtLB009
3706	65.46	0.022694	wtLB022
2428	65.51	0.028186	wtLB011
3086	65.52	0.0467	wtLB009
1327	65.53	0.034502	wtLB023
4017	65.54	0.055186	wtLB022
4017	65.54	0.047147	wtLB022
2554	65.55	-0.033632	wtLB011
2036	65.56	0.02429	wtLB011
2613	65.57	0.005002	wtLB022
3086	65.57	0.03175	wtLB009
3086	65.58	0.042017	wtLB009
2623	65.59	0.009281	wtLB009
737	65.6	-0.003038	wtLB023
2623	65.6	-0.005837	wtLB009
3706	65.62	0.022064	wtLB022
3706	65.62	-0.03101	wtLB022
737	65.67	0.037663	wtLB023
2623	65.68	0.000982	wtLB009
1320	65.69	0.063286	wtLB023
737	65.7	0.036794	wtLB023
3206	65.7	0.023288	wtLB022
3086	65.7	0.002633	wtLB009
1754	65.72	-0.010513	wtLB023
3372	65.72	0.00714	wtLB015
3086	65.72	0.006886	wtLB009
2554	65.73	-0.035837	wtLB011
3206	65.74	0.018713	wtLB022
2849	65.74	0.040127	wtLB015
3142	65.74	0.011565	wtLB015
3142	65.74	0.003596	wtLB015
1754	65.76	0.005319	wtLB023
3706	65.78	-0.024498	wtLB022
2515	65.8	0.034012	wtLB015
2623	65.8	-0.016715	wtLB009
3230	65.81	0.016126	wtLB022
3142	65.82	0.005	wtLB015
737	65.85	0.010358	wtLB023
3023	65.86	-0.009297	wtLB009
3868	65.92	-0.010821	wtLB015
1256	65.95	0.012714	wtLB023
1753	65.96	0.03217	wtLB023
3372	66	-0.002551	wtLB015
2642	66	0.024505	wtLB011
2515	66.05	0.019088	wtLB015
3582	66.07	0.010221	wtLB022
2428	66.08	-0.001768	wtLB011
3086	66.09	0.021466	wtLB009
3023	66.09	-0.049846	wtLB009
3023	66.1	0.014054	wtLB009
1256	66.11	-0.006672	wtLB023
3706	66.12	-0.002605	wtLB022
737	66.13	0.007303	wtLB023
1256	66.13	-0.028357	wtLB023
4017	66.13	0.02877	wtLB022
3706	66.15	0.010111	wtLB022
737	66.19	0.017492	wtLB023
4017	66.2	0.027997	wtLB022
3024	66.2	0.013193	wtLB015
3206	66.21	0.019905	wtLB022
2428	66.21	-0.018744	wtLB011
1256	66.22	0.010237	wtLB023
3023	66.22	-0.029465	wtLB009
1256	66.24	-0.036661	wtLB023
3023	66.25	-0.022243	wtLB009
3230	66.26	0.027921	wtLB022
3142	66.26	-0.000465	wtLB015
3206	66.27	0.02832	wtLB022
1256	66.28	0.014003	wtLB023
3023	66.32	-0.0021	wtLB009
3086	66.33	0.038581	wtLB009
3086	66.33	0.036274	wtLB009
1256	66.34	-0.015949	wtLB023
3142	66.34	-0.017008	wtLB015
3086	66.34	0.035022	wtLB009
3142	66.36	0.006211	wtLB015
3706	66.37	0.015309	wtLB022
3228	66.37	0.016522	wtLB009
2642	66.39	0.063322	wtLB011
3023	66.39	-0.02523	wtLB009
3087	66.39	0.004286	wtLB009
737	66.4	0.027028	wtLB023
3086	66.42	0.022075	wtLB009
3142	66.45	-0.008344	wtLB015
2515	66.45	0.025554	wtLB015
3024	66.51	0.020439	wtLB015
3582	66.55	0.018708	wtLB022
3706	66.56	-0.00515	wtLB022
3372	66.56	0.01965	wtLB015
3228	66.6	-0.00556	wtLB009
1327	66.65	0.008589	wtLB023
3228	66.66	0.01231	wtLB009
3087	66.67	-0.002266	wtLB009
1256	66.69	-0.003016	wtLB023
1256	66.7	-0.011724	wtLB023
3142	66.7	-0.00081	wtLB015
737	66.71	0.009533	wtLB023
3142	66.72	0.003196	wtLB015
1320	66.73	0.047243	wtLB023
4041	66.73	0.03615	wtLB022
3023	66.73	0.016039	wtLB009
3087	66.74	0.013793	wtLB009
3024	66.75	0.026444	wtLB015
737	66.77	-0.004569	wtLB023
4017	66.77	0.001762	wtLB022
3087	66.8	0.023062	wtLB009
3230	66.83	0.031292	wtLB022
4041	66.91	0.037637	wtLB022
3230	66.92	0.030174	wtLB022
3142	66.94	-0.004901	wtLB015
3087	66.94	0.02569	wtLB009
3087	66.95	-0.008182	wtLB009
1320	66.98	0.055686	wtLB023
1327	67	0.009678	wtLB023
1320	67	0.047892	wtLB023
1003	67.02	0.014151	wtLB023
3206	67.03	0.022427	wtLB022
3023	67.03	0.026342	wtLB009
2515	67.04	0.014301	wtLB015
3706	67.06	0.010258	wtLB022
4041	67.07	0.046875	wtLB022
3526	67.07	0.00318	wtLB015
3087	67.07	0.030272	wtLB009
737	67.08	0.006494	wtLB023
3142	67.08	0.012538	wtLB015
3087	67.08	-0.002082	wtLB009
1003	67.12	0.006539	wtLB023
3582	67.12	0.022862	wtLB022
1003	67.15	0.0106	wtLB023
3087	67.18	0.015927	wtLB009
2642	67.21	0.076868	wtLB011
3024	67.22	0.005313	wtLB015
1748	67.23	0.038364	wtLB023
4017	67.24	0.000386	wtLB022
814	67.25	0.011111	wtLB023
814	67.26	-0.006673	wtLB023
2554	67.26	-0.086071	wtLB011
1003	67.27	-0.000523	wtLB023
2642	67.27	0.05722	wtLB011
1327	67.28	-0.005217	wtLB023
3731	67.28	0.011904	wtLB022
3230	67.29	0.023767	wtLB022
1256	67.3	-0.000866	wtLB023
3582	67.31	0.014011	wtLB022
3582	67.31	0.019219	wtLB022
1003	67.33	-0.013101	wtLB023
1003	67.38	0.000745	wtLB023
3526	67.38	0.011795	wtLB015
1396	67.4	-0.020497	wtLB023
3397	67.44	0.035978	wtLB015
3024	67.44	-0.000403	wtLB015
3526	67.44	0.002209	wtLB015
3222	67.44	-0.002493	wtLB009
1003	67.46	-0.010814	wtLB023
1256	67.47	0.002364	wtLB023
814	67.47	0.002945	wtLB023
3731	67.47	0.025621	wtLB022
3215	67.49	0.012322	wtLB022
2650	67.49	0.060847	wtLB009
3582	67.5	0.016463	wtLB022
814	67.53	-0.000625	wtLB023
1320	67.54	0.02313	wtLB023
814	67.58	0.015943	wtLB023
2650	67.58	0.055041	wtLB009
3526	67.62	-0.008338	wtLB015
3526	67.62	-0.014332	wtLB015
2650	67.62	0.058442	wtLB009
4041	67.63	0.036064	wtLB022
3526	67.63	-0.024441	wtLB015
1327	67.65	0.01053	wtLB023
3215	67.65	0.020224	wtLB022
3222	67.66	-0.027821	wtLB009
1003	67.67	-0.01345	wtLB023
2515	67.67	0.001933	wtLB015
1497	67.68	0.003905	wtLB023
3526	67.68	-0.012879	wtLB015
3230	67.69	0.01706	wtLB022
2404	67.69	0.033792	wtLB009
2465	67.7	0.009133	wtLB011
3582	67.72	0.027806	wtLB022
3230	67.74	0.031451	wtLB022
3215	67.74	0.014152	wtLB022
2648	67.75	0.013885	wtLB011
3024	67.76	-0.006811	wtLB015
2404	67.78	-0.014017	wtLB009
814	67.8	-0.00508	wtLB023
3526	67.8	-0.00628	wtLB015
3215	67.81	0.047059	wtLB022
2650	67.81	0.028703	wtLB009
737	67.82	0.002476	wtLB023
814	67.82	-0.002167	wtLB023
3582	67.82	0.023697	wtLB022
3191	67.82	0.005909	wtLB015
1003	67.85	0.006227	wtLB023
2650	67.85	0.008077	wtLB009
1494	67.86	-0.034717	wtLB023
1003	67.87	-0.002442	wtLB023
1748	67.87	0.055835	wtLB023
2465	67.87	0.035947	wtLB011
2404	67.87	-0.007532	wtLB009
1396	67.9	0.008758	wtLB023
814	67.94	0.002816	wtLB023
3215	67.95	0.027163	wtLB022
3731	67.96	0.01295	wtLB022
3230	67.97	0.028042	wtLB022
3526	67.98	0.019047	wtLB015
1327	67.99	-0.006854	wtLB023
2648	67.99	-0.024651	wtLB011
2404	67.99	-0.007245	wtLB009
2404	67.99	0.015185	wtLB009
3215	68	0.015676	wtLB022
3191	68	0.000348	wtLB015
1003	68.01	-0.007447	wtLB023
3186	68.04	0.02638	wtLB022
2650	68.05	0.011289	wtLB009
3191	68.06	0.013875	wtLB015
2648	68.09	0.00515	wtLB011
2896	68.09	0.000198	wtLB009
3582	68.11	0.031935	wtLB022
2896	68.11	-0.022823	wtLB009
814	68.12	-0.009753	wtLB023
3893	68.13	0.012751	wtLB022
3215	68.14	0.052591	wtLB022
1497	68.15	0.005821	wtLB023
3230	68.15	0.036361	wtLB022
3186	68.15	0.037901	wtLB022
2465	68.15	0.000118	wtLB011
2404	68.18	0.000486	wtLB009
3893	68.19	0.021387	wtLB022
2465	68.19	0.007114	wtLB011
2648	68.21	-0.014847	wtLB011
3215	68.22	0.01245	wtLB022
1444	68.23	-0.012616	wtLB023
3215	68.23	0.011966	wtLB022
1444	68.26	0.006546	wtLB023
3893	68.26	0.025434	wtLB022
3751	68.26	0.014384	wtLB015
2648	68.27	0.003177	wtLB011
3751	68.28	0.016974	wtLB015
3582	68.29	0.016319	wtLB022
3731	68.29	0.015214	wtLB022
2648	68.29	-0.021286	wtLB011
2465	68.3	0.005985	wtLB011
3731	68.31	0.001825	wtLB022
2465	68.31	-0.010651	wtLB011
2896	68.31	-0.016069	wtLB009
1494	68.32	-0.034526	wtLB023
3215	68.32	0.030881	wtLB022
2650	68.32	0.022459	wtLB009
3186	68.33	0.044632	wtLB022
2650	68.33	0.052073	wtLB009
2896	68.34	0.02738	wtLB009
2323	68.36	0.014221	wtLB011
1497	68.37	0.01266	wtLB023
3893	68.37	0.011655	wtLB022
3024	68.38	-0.032947	wtLB015
3709	68.38	-0.009812	wtLB015
3731	68.39	0.033633	wtLB022
2404	68.39	-0.01709	wtLB009
3751	68.4	0.004376	wtLB015
1444	68.41	-0.049493	wtLB023
3186	68.42	0.029027	wtLB022
3230	68.43	0.014449	wtLB022
2896	68.45	0.020055	wtLB009
814	68.46	0.009453	wtLB023
1444	68.47	-0.025389	wtLB023
2650	68.47	0.032928	wtLB009
2650	68.47	0.012793	wtLB009
1748	68.48	0.042896	wtLB023
1444	68.48	0.003961	wtLB023
3709	68.49	0.01362	wtLB015
3709	68.5	0.006905	wtLB015
1320	68.52	0.013593	wtLB023
1497	68.52	0.007624	wtLB023
3893	68.53	0.019084	wtLB022
3731	68.55	0.02023	wtLB022
2650	68.55	0.031567	wtLB009
3507	68.57	0.017452	wtLB022
2896	68.57	0.037271	wtLB009
3507	68.58	0.023851	wtLB022
3731	68.58	0.004386	wtLB022
2323	68.58	0.007867	wtLB011
3507	68.6	-0.003404	wtLB022
3507	68.62	0.02248	wtLB022
3507	68.62	0.015177	wtLB022
2465	68.63	-0.002125	wtLB011
2323	68.64	0.019048	wtLB011
2896	68.64	0.0042	wtLB009
3186	68.65	0.03538	wtLB022
2404	68.66	1.6e-05	wtLB009
2914	68.66	0.008039	wtLB009
3507	68.67	0.0223	wtLB022
3507	68.67	0.002045	wtLB022
2914	68.67	0.031603	wtLB009
3893	68.73	0.005311	wtLB022
3731	68.75	0.021001	wtLB022
3893	68.75	0.000664	wtLB022
3731	68.75	0.019394	wtLB022
2323	68.75	0.023833	wtLB011
2404	68.75	-0.008677	wtLB009
3215	68.76	0.005485	wtLB022
3186	68.76	0.033688	wtLB022
2896	68.76	0.012729	wtLB009
3507	68.77	0.030766	wtLB022
3507	68.77	0.016984	wtLB022
1320	68.78	0.009533	wtLB023
2465	68.79	0.023701	wtLB011
2914	68.8	0.01682	wtLB009
2323	68.81	0.021049	wtLB011
1327	68.83	-0.008273	wtLB023
3797	68.84	0.016326	wtLB022
3191	68.85	-0.001041	wtLB015
3751	68.86	0.000851	wtLB015
2404	68.87	0.005636	wtLB009
2896	68.9	0.009516	wtLB009
2914	68.92	0.015951	wtLB009
3191	68.93	-0.004276	wtLB015
2323	68.93	0.008803	wtLB011
814	68.97	-0.004037	wtLB023
3751	68.98	0.024789	wtLB015
3507	68.99	0.011577	wtLB022
2323	68.99	0.030264	wtLB011
2896	69.02	-0.007836	wtLB009
3893	69.03	0.018155	wtLB022
3024	69.04	-0.046326	wtLB015
2896	69.05	-0.001385	wtLB009
2598	69.06	0.014581	wtLB015
2914	69.06	0.014409	wtLB009
1748	69.07	0.055187	wtLB023
3797	69.08	0.009999	wtLB022
2323	69.08	0.00866	wtLB011
3797	69.09	0.021143	wtLB022
3893	69.09	-0.008885	wtLB022
1497	69.1	0.005222	wtLB023
1320	69.12	-0.024923	wtLB023
3893	69.13	-0.000144	wtLB022
3709	69.13	0.008831	wtLB015
2598	69.13	0.004844	wtLB015
2465	69.13	0.015345	wtLB011
2758	69.13	-0.025453	wtLB011
3186	69.16	0.037498	wtLB022
3582	69.18	0.002582	wtLB022
3593	69.2	-0.003135	wtLB015
2914	69.2	-0.008847	wtLB009
3186	69.22	0.038176	wtLB022
2914	69.22	-0.005282	wtLB009
3797	69.23	0.017485	wtLB022
2323	69.23	0.00797	wtLB011
2914	69.23	-0.002072	wtLB009
3709	69.24	0.015795	wtLB015
2758	69.24	-0.005828	wtLB011
3797	69.26	-0.006811	wtLB022
3593	69.27	-0.004002	wtLB015
2914	69.28	0.007938	wtLB009
1497	69.33	-0.00215	wtLB023
2323	69.36	0.007883	wtLB011
3507	69.38	0.002918	wtLB022
2846	69.38	-0.012344	wtLB011
2598	69.39	0.011665	wtLB015
3797	69.41	-0.005683	wtLB022
3191	69.41	-0.017015	wtLB015
2598	69.44	-0.002	wtLB015
3709	69.46	-0.000944	wtLB015
3024	69.5	-0.025403	wtLB015
2605	69.54	0.012342	wtLB011
3731	69.62	0.010719	wtLB022
3593	69.62	0.011554	wtLB015
2914	69.62	-0.001263	wtLB009
1320	69.64	-0.022767	wtLB023
3191	69.71	-0.031993	wtLB015
3230	69.72	-0.007314	wtLB022
3186	69.74	0.03338	wtLB022
1497	69.76	-0.007235	wtLB023
3797	69.76	0.002971	wtLB022
2598	69.76	0.012113	wtLB015
3024	69.78	0.019608	wtLB015
2598	69.8	0.00166	wtLB015
3024	69.84	0.009929	wtLB015
2605	69.85	0.041388	wtLB011
2132	69.87	0.017814	wtLB011
3593	69.88	0.001968	wtLB015
2132	69.89	0.014537	wtLB011
2617	69.89	0.029524	wtLB011
2617	70.02	0.049632	wtLB011
2598	70.03	0.006764	wtLB015
3593	70.03	0.000959	wtLB015
2617	70.04	0.059411	wtLB011
2598	70.05	-0.004116	wtLB015
2132	70.09	0.019669	wtLB011
1320	70.1	-0.010606	wtLB023
1428	70.1	-0.009504	wtLB023
2515	70.12	0.048971	wtLB015
3186	70.18	0.019739	wtLB022
2210	70.22	0.039769	wtLB015
2605	70.23	0.040481	wtLB011
2605	70.25	0.007672	wtLB011
2132	70.28	0.031686	wtLB011
2132	70.3	0.03122	wtLB011
2617	70.31	0.050636	wtLB011
1643	70.32	0.005907	wtLB023
3191	70.33	-0.023096	wtLB015
1039	70.35	0.012573	wtLB023
2617	70.36	0.059673	wtLB011
2031	70.37	0.025609	wtLB011
3797	70.38	0.004168	wtLB022
1643	70.39	0.013015	wtLB023
2605	70.39	0.037572	wtLB011
1350	70.43	0.016286	wtLB023
2132	70.44	0.026087	wtLB011
2132	70.44	0.027696	wtLB011
2031	70.44	0.032323	wtLB011
1350	70.46	-0.020221	wtLB023
2210	70.46	0.012247	wtLB015
1350	70.47	-0.024688	wtLB023
1350	70.48	0.021321	wtLB023
2031	70.49	0.032478	wtLB011
1039	70.5	0.012026	wtLB023
1350	70.51	-0.011138	wtLB023
2132	70.52	0.0314	wtLB011
2598	70.54	-0.001978	wtLB015
1643	70.55	0.022612	wtLB023
2598	70.55	0.004642	wtLB015
2605	70.55	0.044746	wtLB011
2132	70.55	0.034706	wtLB011
1350	70.56	0.00536	wtLB023
2031	70.59	0.01868	wtLB011
2031	70.59	0.050322	wtLB011
1350	70.6	0.018724	wtLB023
2031	70.62	0.038934	wtLB011
2031	70.67	0.028788	wtLB011
2031	70.67	0.041574	wtLB011
2605	70.68	0.054582	wtLB011
3191	70.71	-0.005186	wtLB015
3593	70.72	-0.017738	wtLB015
2210	70.72	0.018084	wtLB015
1350	70.79	-0.007832	wtLB023
3126	70.79	0.008477	wtLB009
2031	70.85	0.05216	wtLB011
2031	70.87	0.040144	wtLB011
3275	70.88	0.002059	wtLB015
2132	70.91	0.038269	wtLB011
2031	70.91	0.035558	wtLB011
3593	70.92	-0.008373	wtLB015
1428	70.93	0.002738	wtLB023
2598	70.94	0.015868	wtLB015
2605	70.95	0.04378	wtLB011
1350	70.96	0.013623	wtLB023
1643	71.01	0.017733	wtLB023
3593	71.03	-0.004186	wtLB015
3186	71.07	0.008693	wtLB022
3275	71.07	-0.009439	wtLB015
2210	71.08	0.015633	wtLB015
3275	71.08	0.01265	wtLB015
2132	71.09	0.029278	wtLB011
4103	71.15	-0.0016	wtLB022
2902	71.17	-0.021139	wtLB009
3275	71.23	-0.003091	wtLB015
3191	71.28	-0.001141	wtLB015
1428	71.29	0.023142	wtLB023
3275	71.3	-0.00763	wtLB015
3191	71.32	0.01121	wtLB015
1633	71.34	-0.009148	wtLB023
3126	71.37	0.011777	wtLB009
1633	71.41	-0.001267	wtLB023
2831	71.41	0.015365	wtLB015
2692	71.41	0.013727	wtLB009
3126	71.41	-0.002121	wtLB009
1633	71.42	-0.0012	wtLB023
1039	71.44	-0.00585	wtLB023
2555	71.44	0.014541	wtLB011
1350	71.45	0.003292	wtLB023
3593	71.45	0.008056	wtLB015
2555	71.45	0.034315	wtLB011
3275	71.47	0.008018	wtLB015
1782	71.48	0.009076	wtLB023
3530	71.48	-0.007244	wtLB022
2210	71.48	0.000918	wtLB015
1633	71.51	-0.016256	wtLB023
3530	71.54	-0.024408	wtLB022
3275	71.54	-0.018199	wtLB015
3275	71.54	-0.013567	wtLB015
3130	71.56	0.016833	wtLB009
2831	71.58	0.028505	wtLB015
2692	71.61	0.024119	wtLB009
3126	71.61	-0.006626	wtLB009
3130	71.61	0.001294	wtLB009
1350	71.62	-0.000975	wtLB023
1039	71.64	0.009137	wtLB023
2831	71.65	0.038512	wtLB015
1318	71.66	0.010691	wtLB023
4103	71.66	-0.027248	wtLB022
3130	71.66	-0.023885	wtLB009
3126	71.66	-0.026967	wtLB009
2555	71.67	0.012039	wtLB011
3126	71.67	4.4e-05	wtLB009
1039	71.69	0.024461	wtLB023
3530	71.69	0.013901	wtLB022
3126	71.69	0.013568	wtLB009
3130	71.71	-0.008574	wtLB009
3321	71.71	0.025113	wtLB009
3275	71.72	-0.010307	wtLB015
2555	71.72	0.007933	wtLB011
3530	71.74	0.004481	wtLB022
3130	71.74	-0.011231	wtLB009
3530	71.75	-0.015419	wtLB022
2692	71.77	0.007839	wtLB009
3530	71.78	0.019364	wtLB022
3593	71.79	0.010589	wtLB015
2555	71.79	0.026299	wtLB011
3530	71.81	0.009281	wtLB022
3321	71.81	-0.001213	wtLB009
3331	71.81	0.025356	wtLB009
3130	71.82	-0.007269	wtLB009
3126	71.82	0.005998	wtLB009
1782	71.84	0.004043	wtLB023
2555	71.85	-0.02118	wtLB011
3130	71.85	0.010248	wtLB009
3321	71.86	-0.003778	wtLB009
2210	71.9	0.002519	wtLB015
2692	71.91	-0.005254	wtLB009
2555	71.94	-0.019366	wtLB011
2902	71.94	-9.9e-05	wtLB009
2692	71.94	0.02368	wtLB009
2754	71.95	0.033754	wtLB011
2754	71.96	0.013822	wtLB011
3530	71.97	0.019056	wtLB022
2210	71.97	0.018071	wtLB015
3331	71.97	-0.010357	wtLB009
2754	71.99	0.011574	wtLB011
1039	72.01	0.012156	wtLB023
3623	72.02	0.032577	wtLB022
2692	72.02	-0.012854	wtLB009
3321	72.03	0.002659	wtLB009
3331	72.06	0.045196	wtLB009
2555	72.09	-0.001349	wtLB011
1318	72.1	0.027178	wtLB023
3275	72.1	-0.018134	wtLB015
2210	72.1	-0.008437	wtLB015
2474	72.14	0.006686	wtLB011
3530	72.19	-0.002756	wtLB022
3530	72.19	0.006867	wtLB022
2754	72.19	0.04348	wtLB011
2692	72.2	-0.014998	wtLB009
2474	72.23	-0.018639	wtLB011
3269	72.26	0.017188	wtLB022
2210	72.28	0.000715	wtLB015
2555	72.28	-0.004978	wtLB011
2692	72.28	0.014186	wtLB009
3998	72.31	0.005576	wtLB022
3275	72.31	-0.008753	wtLB015
3321	72.32	-0.00166	wtLB009
3998	72.33	0.00314	wtLB022
2555	72.33	0.04144	wtLB011
2692	72.33	0.010768	wtLB009
1039	72.36	0.008998	wtLB023
2474	72.37	0.024839	wtLB011
3088	72.4	-0.003985	wtLB015
2474	72.41	0.009272	wtLB011
2210	72.42	0.005551	wtLB015
2692	72.42	0.008235	wtLB009
2902	72.43	-0.017536	wtLB009
2902	72.44	0.004719	wtLB009
3530	72.49	0.008012	wtLB022
1050	72.5	0.006939	wtLB023
2902	72.5	-0.007244	wtLB009
3283	72.53	0.030525	wtLB022
3623	72.53	0.025717	wtLB022
3998	72.55	-0.012221	wtLB022
2831	72.55	0.026989	wtLB015
3283	72.56	0.047345	wtLB022
2474	72.56	-0.050285	wtLB011
547	72.58	0.008086	wtLB023
1318	72.58	0.010397	wtLB023
547	72.62	0.008146	wtLB023
3269	72.69	0.024348	wtLB022
2831	72.7	0.006206	wtLB015
1050	72.71	0.00243	wtLB023
2692	72.73	0.007668	wtLB009
3088	72.76	0.012992	wtLB015
547	72.77	0.031599	wtLB023
3752	72.77	-0.03389	wtLB015
3283	72.78	0.032029	wtLB022
547	72.79	0.027682	wtLB023
3998	72.8	0.003461	wtLB022
2902	72.8	0.015889	wtLB009
3088	72.81	0.023168	wtLB015
1318	72.84	0.027044	wtLB023
3752	72.86	-0.01563	wtLB015
3283	72.87	0.016346	wtLB022
1039	72.88	-0.027525	wtLB023
1039	72.88	-0.006718	wtLB023
1050	72.88	-0.002598	wtLB023
547	72.89	0.01149	wtLB023
3752	72.9	-0.021397	wtLB015
3998	72.92	0.008889	wtLB022
2324	72.92	0.02712	wtLB009
3623	72.94	-0.008985	wtLB022
3088	72.94	0.013083	wtLB015
3283	72.95	0.026872	wtLB022
1318	72.96	0.024313	wtLB023
3283	72.97	0.037908	wtLB022
2210	72.99	0.02081	wtLB015
1791	73.01	-0.00183	wtLB023
3623	73.01	0.03125	wtLB022
3623	73.01	-0.00277	wtLB022
3114	73.02	0.014591	wtLB015
3623	73.08	0.022813	wtLB022
896	73.1	0.015551	wtLB023
3283	73.1	0.042836	wtLB022
3998	73.1	0.003453	wtLB022
3269	73.1	0.024338	wtLB022
3623	73.1	0.004253	wtLB022
3088	73.1	-0.01141	wtLB015
547	73.11	0.005207	wtLB023
2902	73.11	-0.020666	wtLB009
2902	73.11	-0.001271	wtLB009
1318	73.13	0.000111	wtLB023
1791	73.13	0.002033	wtLB023
3114	73.14	0.006263	wtLB015
4134	73.15	0.015736	wtLB022
2474	73.15	0.00798	wtLB011
547	73.17	0.005892	wtLB023
3623	73.17	0.002447	wtLB022
2813	73.2	0.023157	wtLB011
4134	73.21	0.025635	wtLB022
3114	73.21	-0.004253	wtLB015
1050	73.26	0.013051	wtLB023
3269	73.26	0.020876	wtLB022
896	73.27	0.008864	wtLB023
3623	73.29	0.026547	wtLB022
2831	73.29	-0.008538	wtLB015
2324	73.29	0.014313	wtLB009
3114	73.31	-0.008952	wtLB015
3114	73.31	-0.005742	wtLB015
896	73.32	0.019268	wtLB023
3283	73.32	0.031214	wtLB022
3114	73.33	0.000528	wtLB015
2902	73.33	0.002017	wtLB009
2324	73.33	0.034969	wtLB009
3821	73.34	-0.009728	wtLB022
3283	73.35	0.01942	wtLB022
3269	73.35	0.016333	wtLB022
2474	73.35	0.004929	wtLB011
1047	73.37	0.014924	wtLB023
2324	73.37	0.017691	wtLB009
2951	73.37	-0.001105	wtLB009
1039	73.38	-0.018888	wtLB023
896	73.38	0.004536	wtLB023
3114	73.38	0.005148	wtLB015
2902	73.38	-0.007392	wtLB009
896	73.39	0.013235	wtLB023
2951	73.39	0.012822	wtLB009
1047	73.4	-0.00107	wtLB023
3283	73.4	0.00801	wtLB022
896	73.41	0.001068	wtLB023
3821	73.43	-0.017906	wtLB022
3821	73.44	0.001305	wtLB022
1047	73.45	0.011805	wtLB023
3623	73.45	0.017687	wtLB022
1050	73.47	0.011884	wtLB023
2324	73.48	-0.017868	wtLB009
2324	73.5	-0.020647	wtLB009
1047	73.51	-0.012574	wtLB023
547	73.53	-0.005994	wtLB023
1047	73.53	0.006444	wtLB023
442	73.54	0.043638	wtLB023
896	73.55	-0.001347	wtLB023
1047	73.55	-0.0066	wtLB023
3269	73.58	0.018867	wtLB022
3821	73.58	0.031435	wtLB022
2324	73.58	0.013301	wtLB009
3269	73.59	0.034971	wtLB022
2324	73.59	0.001439	wtLB009
2951	73.6	-0.017193	wtLB009
1050	73.62	0.011083	wtLB023
2324	73.62	0.035865	wtLB009
896	73.64	0.010642	wtLB023
1047	73.66	-0.00618	wtLB023
896	73.68	-0.002915	wtLB023
2324	73.68	-0.014722	wtLB009
2951	73.68	-0.017389	wtLB009
3269	73.7	0.037706	wtLB022
547	73.71	0.003703	wtLB023
2902	73.71	0.01156	wtLB009
1318	73.72	0.011331	wtLB023
3114	73.74	0.002043	wtLB015
3114	73.74	-0.00393	wtLB015
3114	73.78	0.002486	wtLB015
2831	73.78	-0.009927	wtLB015
3088	73.78	-0.032559	wtLB015
1050	73.79	-0.004349	wtLB023
3516	73.8	0.014416	wtLB015
2951	73.8	0.002666	wtLB009
1047	73.81	0.011263	wtLB023
3516	73.82	-0.003026	wtLB015
1047	73.83	-0.005738	wtLB023
3269	73.84	0.026403	wtLB022
2324	73.84	0.011598	wtLB009
3269	73.85	0.004503	wtLB022
3516	73.87	0.020702	wtLB015
2951	73.88	0.009459	wtLB009
943	73.89	-0.014136	wtLB022
3114	73.93	0.00187	wtLB015
1039	73.96	-0.017407	wtLB023
943	73.96	0.015923	wtLB022
3516	73.98	-0.009479	wtLB015
3821	74.02	0.039547	wtLB022
3516	74.02	-0.006219	wtLB015
3516	74.03	0.003464	wtLB015
2951	74.04	0.000596	wtLB009
442	74.07	0.044428	wtLB023
943	74.09	0.015228	wtLB022
943	74.11	0.006159	wtLB022
943	74.11	0.029328	wtLB022
3516	74.12	0.001357	wtLB015
943	74.14	0.037642	wtLB022
3821	74.14	0.034913	wtLB022
1318	74.15	-0.008475	wtLB023
2951	74.15	0.017533	wtLB009
3283	74.18	-0.005351	wtLB022
943	74.19	0.005751	wtLB022
3516	74.22	-0.003671	wtLB015
3516	74.22	0.018499	wtLB015
1050	74.23	-0.012109	wtLB023
1050	74.25	-0.027458	wtLB023
2582	74.28	-0.024824	wtLB011
3088	74.32	-0.035927	wtLB015
943	74.34	0.023012	wtLB022
896	74.37	0.010249	wtLB023
943	74.37	0.005576	wtLB022
3737	74.4	0.020152	wtLB022
2582	74.4	-0.002225	wtLB011
547	74.42	0.015741	wtLB023
1047	74.43	0.002127	wtLB023
3623	74.44	-0.006607	wtLB022
1318	74.45	-0.007058	wtLB023
442	74.49	0.016472	wtLB023
2951	74.53	-0.012319	wtLB009
3737	74.54	0.013828	wtLB022
2951	74.54	0.003633	wtLB009
2399	74.55	-0.053707	wtLB011
2831	74.56	-0.010796	wtLB015
943	74.59	0.026897	wtLB022
2951	74.61	0.019398	wtLB009
896	74.62	-0.005758	wtLB023
3673	74.62	-0.012528	wtLB022
2636	74.64	0.002512	wtLB011
2582	74.68	0.040609	wtLB011
3673	74.7	0.007701	wtLB022
2636	74.71	0.00907	wtLB011
2640	74.71	0.022466	wtLB009
3821	74.72	0.002229	wtLB022
3737	74.73	0.011947	wtLB022
2636	74.73	0.004947	wtLB011
1047	74.74	-0.008798	wtLB023
2640	74.74	0.037	wtLB009
943	74.75	-0.00352	wtLB022
3188	74.78	-0.005191	wtLB009
3673	74.79	0.015932	wtLB022
3737	74.8	-0.009994	wtLB022
3673	74.81	0.016606	wtLB022
2636	74.82	-0.009269	wtLB011
1318	74.85	-0.007324	wtLB023
3673	74.86	-0.009705	wtLB022
3673	74.86	0.00026	wtLB022
3731	74.86	0.014235	wtLB015
3088	74.88	-0.03064	wtLB015
3269	74.9	-0.019222	wtLB022
2636	74.9	0.003533	wtLB011
3731	74.91	0.013642	wtLB015
2636	74.91	0.003189	wtLB011
3619	74.92	-0.040431	wtLB015
2636	74.93	0.024139	wtLB011
3737	74.95	0.011653	wtLB022
2582	74.95	0.025108	wtLB011
3619	74.98	0.009821	wtLB015
3731	74.98	0.042296	wtLB015
2582	74.99	0.029321	wtLB011
442	75	0.030081	wtLB023
3731	75	0.024379	wtLB015
3619	75.01	0.013359	wtLB015
3188	75.01	-0.016862	wtLB009
3188	75.02	-0.008835	wtLB009
1050	75.03	-0.013438	wtLB023
2136	75.03	0.035123	wtLB009
3737	75.04	0.010632	wtLB022
3673	75.04	0.00931	wtLB022
3017	75.04	-0.07502	wtLB009
2640	75.04	0.012379	wtLB009
1388	75.05	-0.016039	wtLB023
2582	75.07	0.029341	wtLB011
3188	75.09	-0.000136	wtLB009
1388	75.1	0.027471	wtLB023
3731	75.11	0.01261	wtLB015
2582	75.12	0.028966	wtLB011
2399	75.12	0.011306	wtLB011
3821	75.13	-0.014977	wtLB022
2399	75.16	0.056923	wtLB011
547	75.18	0.001312	wtLB023
1388	75.21	0.032373	wtLB023
3737	75.21	-0.001356	wtLB022
2640	75.21	-0.004405	wtLB009
442	75.22	0.016062	wtLB023
2399	75.22	0.039405	wtLB011
2831	75.25	-0.00495	wtLB015
3619	75.25	0.014526	wtLB015
2399	75.25	0.018411	wtLB011
3673	75.28	0.003606	wtLB022
3737	75.3	-0.007965	wtLB022
1388	75.31	0.012617	wtLB023
1388	75.31	-0.006243	wtLB023
2582	75.31	0.02096	wtLB011
2399	75.33	0.014051	wtLB011
1050	75.34	-0.006753	wtLB023
1388	75.34	-0.011663	wtLB023
1318	75.35	-0.019391	wtLB023
1388	75.36	0.012657	wtLB023
2399	75.36	0.018346	wtLB011
3017	75.38	0.011598	wtLB009
3619	75.39	0.018587	wtLB015
1388	75.4	0.001604	wtLB023
3737	75.4	0.012348	wtLB022
2640	75.4	0.001482	wtLB009
2582	75.42	0.02303	wtLB011
3088	75.43	-0.017152	wtLB015
2399	75.43	0.020103	wtLB011
3673	75.44	-0.01089	wtLB022
2582	75.44	0.017434	wtLB011
3737	75.46	-0.001296	wtLB022
3017	75.47	-0.030121	wtLB009
3017	75.47	0.008363	wtLB009
2399	75.48	0.031314	wtLB011
2399	75.52	-0.031398	wtLB011
3017	75.54	-0.015956	wtLB009
1388	75.55	0.017395	wtLB023
442	75.58	0.003635	wtLB023
1388	75.59	0.05233	wtLB023
2399	75.61	0.002802	wtLB011
2244	75.67	-0.000542	wtLB011
3673	75.7	0.004918	wtLB022
2202	75.72	-0.000972	wtLB015
2202	75.75	0.019524	wtLB015
2831	75.77	-0.009616	wtLB015
3017	75.79	0.009545	wtLB009
3673	75.81	-0.001693	wtLB022
2244	75.84	-0.00151	wtLB011
2244	75.84	0.017529	wtLB011
1261	75.87	0.005018	wtLB023
2836	75.92	-0.009904	wtLB011
2202	75.93	0.010146	wtLB015
2724	75.94	0.012308	wtLB009
3737	75.97	-0.010851	wtLB022
2244	75.99	0.014703	wtLB011
2724	76	0.010437	wtLB009
3619	76.01	-0.019649	wtLB015
3088	76.03	-0.00908	wtLB015
2724	76.03	0.007999	wtLB009
2640	76.04	-0.015229	wtLB009
2244	76.05	0.008962	wtLB011
2244	76.05	0.017102	wtLB011
3088	76.06	-0.002449	wtLB015
1071	76.07	0.004187	wtLB023
2244	76.07	0.018636	wtLB011
2549	76.08	0.029825	wtLB011
3272	76.1	-0.003613	wtLB022
3017	76.1	-0.011368	wtLB009
2549	76.11	0.025022	wtLB011
3272	76.15	-0.000982	wtLB022
2831	76.15	-0.007436	wtLB015
3017	76.15	-0.008974	wtLB009
1261	76.17	0.006765	wtLB023
2606	76.18	0.030599	wtLB011
2606	76.19	0.095101	wtLB011
3272	76.21	-0.023199	wtLB022
3017	76.22	-0.00228	wtLB009
2244	76.23	0.013231	wtLB011
2549	76.25	0.03248	wtLB011
3619	76.26	-0.022387	wtLB015
3272	76.28	0.021034	wtLB022
3272	76.3	0.001927	wtLB022
3272	76.31	-0.003901	wtLB022
3195	76.31	-0.009348	wtLB015
3272	76.33	0.003496	wtLB022
2549	76.34	0.04103	wtLB011
442	76.36	0.006782	wtLB023
2039	76.36	0.013731	wtLB011
1071	76.38	0.003555	wtLB023
3195	76.38	0.010759	wtLB015
2321	76.39	-0.016632	wtLB009
2640	76.41	0.016389	wtLB009
1261	76.42	0.000579	wtLB023
3017	76.42	0.006741	wtLB009
2244	76.44	0.031819	wtLB011
3195	76.45	0.002368	wtLB015
3195	76.45	-0.002433	wtLB015
2606	76.45	0.026968	wtLB011
2640	76.46	-0.004079	wtLB009
3272	76.47	0.029448	wtLB022
1504	76.48	-0.002072	wtLB023
2039	76.48	0.020059	wtLB011
2549	76.49	0.028771	wtLB011
2724	76.49	-0.005238	wtLB009
2202	76.5	-0.004715	wtLB015
1504	76.51	0.00261	wtLB023
3017	76.52	0.013425	wtLB009
2640	76.55	0.007264	wtLB009
1261	76.56	-0.000343	wtLB023
3619	76.59	-0.003129	wtLB015
2724	76.6	0.003351	wtLB009
3195	76.62	0.018581	wtLB015
1261	76.63	-0.0038	wtLB023
1226	76.64	0.036288	wtLB023
1261	76.64	0.0054	wtLB023
2724	76.68	-0.020808	wtLB009
2202	76.7	-0.001689	wtLB015
2724	76.75	-0.027307	wtLB009
1504	76.78	-0.011982	wtLB023
3272	76.8	0.022422	wtLB022
1226	76.81	0.028469	wtLB023
1261	76.81	-0.014253	wtLB023
442	76.85	0.00762	wtLB023
2724	76.85	-0.010136	wtLB009
3272	76.86	0.017522	wtLB022
2549	76.86	0.033726	wtLB011
2039	76.88	0.024348	wtLB011
1226	76.89	-0.007039	wtLB023
2724	76.9	-0.024943	wtLB009
1226	76.91	0.008678	wtLB023
2039	76.91	0.013086	wtLB011
3160	76.91	0.015689	wtLB009
3272	76.93	-0.002665	wtLB022
3160	76.93	0.014831	wtLB009
2202	76.95	0.0116	wtLB015
3160	76.95	0.015128	wtLB009
2640	76.95	0.010253	wtLB009
3372	76.95	0.025391	wtLB009
3619	76.96	-0.002907	wtLB015
3160	76.97	0.024934	wtLB009
1504	76.98	0.003364	wtLB023
1226	76.99	-0.011663	wtLB023
1226	77	-0.022137	wtLB023
3195	77	-0.02394	wtLB015
4109	77.01	-0.061955	wtLB022
2244	77.01	0.02327	wtLB011
3619	77.02	-0.022478	wtLB015
2244	77.03	0.020482	wtLB011
3195	77.05	-0.020057	wtLB015
2321	77.05	0.011314	wtLB009
2039	77.06	0.023342	wtLB011
1226	77.07	0.010011	wtLB023
2724	77.1	-0.021677	wtLB009
1504	77.12	-0.000304	wtLB023
1071	77.12	-0.004592	wtLB023
2202	77.13	-0.000524	wtLB015
2606	77.13	0.010543	wtLB011
1226	77.14	0.008326	wtLB023
1071	77.15	0.013913	wtLB023
1261	77.16	-0.011483	wtLB023
3619	77.16	-0.016199	wtLB015
2482	77.16	0.057694	wtLB011
2724	77.17	-0.016504	wtLB009
2202	77.2	-0.000592	wtLB015
2321	77.2	0.015807	wtLB009
1261	77.22	-0.011823	wtLB023
2039	77.22	0.021536	wtLB011
2606	77.23	0.011804	wtLB011
1226	77.24	0.018268	wtLB023
2039	77.25	0.030494	wtLB011
2202	77.26	-0.002802	wtLB015
2642	77.26	-0.004793	wtLB015
3372	77.26	0.017395	wtLB009
2642	77.27	0.003589	wtLB015
2642	77.27	-0.008838	wtLB015
2926	77.28	-0.005721	wtLB015
2482	77.3	0.031328	wtLB011
442	77.32	0.001175	wtLB023
1071	77.36	0.01153	wtLB023
2202	77.38	-0.005956	wtLB015
2039	77.38	0.029606	wtLB011
2926	77.39	0.012125	wtLB015
2926	77.39	0.024382	wtLB015
1071	77.4	-0.00229	wtLB023
2482	77.4	0.042955	wtLB011
2482	77.4	0.011123	wtLB011
1625	77.48	-0.001118	wtLB023
1625	77.48	0.000337	wtLB023
4109	77.49	-0.042899	wtLB022
2926	77.5	0.035145	wtLB015
2642	77.54	-0.014997	wtLB015
4008	77.59	0.002135	wtLB022
2642	77.59	0.014311	wtLB015
1625	77.6	-0.034045	wtLB023
1226	77.61	0.001483	wtLB023
2642	77.61	0.00331	wtLB015
2482	77.61	-0.004837	wtLB011
2642	77.63	0.001575	wtLB015
3598	77.64	0.044123	wtLB022
2642	77.64	0.001854	wtLB015
3195	77.65	-0.021131	wtLB015
1625	77.66	-0.013424	wtLB023
2482	77.66	0.011962	wtLB011
2482	77.68	0.04981	wtLB011
1226	77.72	-0.024293	wtLB023
1071	77.72	-0.000233	wtLB023
2482	77.75	-0.006306	wtLB011
4008	77.76	-0.007881	wtLB022
2482	77.77	0.014869	wtLB011
172	77.78	0.00796	wtLB023
2482	77.78	0.00115	wtLB011
2321	77.8	-0.005536	wtLB009
3874	77.83	0.014317	wtLB015
1742	77.84	-0.0129	wtLB023
2975	77.84	-0.048704	wtLB009
2039	77.85	0.042903	wtLB011
3874	77.87	0.001919	wtLB015
2202	77.88	0.000396	wtLB015
3195	77.88	-0.010555	wtLB015
1261	77.89	-0.010663	wtLB023
172	77.91	0.007829	wtLB023
172	77.92	0.017118	wtLB023
3598	77.95	0.032301	wtLB022
3195	77.95	-0.004586	wtLB015
2926	77.97	0.002857	wtLB015
172	78	0.009676	wtLB023
3492	78.02	0.010934	wtLB022
3120	78.02	-0.003359	wtLB009
172	78.06	0.009271	wtLB023
2642	78.08	0.00113	wtLB015
3874	78.09	0.015578	wtLB015
1071	78.11	-0.003037	wtLB023
172	78.11	0.009587	wtLB023
2642	78.11	0.000646	wtLB015
3810	78.11	0.015484	wtLB015
172	78.12	0.002269	wtLB023
3551	78.13	0.010179	wtLB022
3551	78.13	0.01986	wtLB022
3195	78.14	-0.014035	wtLB015
172	78.15	0.016384	wtLB023
2039	78.15	0.044631	wtLB011
3598	78.17	0.008253	wtLB022
3551	78.21	0.008916	wtLB022
3551	78.22	-0.010043	wtLB022
3598	78.22	0.013385	wtLB022
3598	78.22	0.026213	wtLB022
2337	78.22	0.044438	wtLB009
1071	78.23	-0.018321	wtLB023
3810	78.23	0.046764	wtLB015
4008	78.24	-0.01933	wtLB022
3551	78.28	0.006545	wtLB022
2337	78.29	0.014357	wtLB009
4008	78.32	0.000464	wtLB022
4008	78.33	0.03875	wtLB022
3789	78.33	-0.055014	wtLB022
3551	78.33	-0.006223	wtLB022
4008	78.35	0.029385	wtLB022
172	78.36	0.001954	wtLB023
1261	78.39	-0.008908	wtLB023
1742	78.39	-0.012369	wtLB023
3120	78.39	-0.019955	wtLB009
2337	78.4	0.039985	wtLB009
770	78.41	0.018611	wtLB015
1038	78.43	0.008236	wtLB023
3551	78.43	-0.011946	wtLB022
3598	78.46	0.005071	wtLB022
3492	78.47	0.017905	wtLB022
2642	78.47	-0.00104	wtLB015
3598	78.48	0.019358	wtLB022
2039	78.49	0.045267	wtLB011
4008	78.5	0.00106	wtLB022
2337	78.52	0.006504	wtLB009
2755	78.53	0.023721	wtLB011
3551	78.54	0.021426	wtLB022
2337	78.54	-0.002976	wtLB009
2975	78.55	-0.01086	wtLB009
3598	78.58	0.020009	wtLB022
2337	78.58	-0.033419	wtLB009
3551	78.61	0.0086	wtLB022
3598	78.61	-0.010046	wtLB022
3627	78.61	0.010484	wtLB015
3598	78.62	0.003604	wtLB022
3789	78.63	0.049351	wtLB022
2337	78.63	-0.031961	wtLB009
3810	78.64	0.054922	wtLB015
2926	78.65	-0.025952	wtLB015
2755	78.65	0.004456	wtLB011
3492	78.66	0.025978	wtLB022
2337	78.67	0.01387	wtLB009
1038	78.68	-0.006562	wtLB023
786	78.68	0.018477	wtLB022
3789	78.69	-0.035514	wtLB022
4000	78.7	0.053122	wtLB022
3789	78.7	0.032167	wtLB022
3492	78.71	0.025534	wtLB022
2755	78.71	0.032504	wtLB011
3789	78.75	-0.016003	wtLB022
770	78.75	0.00306	wtLB015
3492	78.79	0.03161	wtLB022
3627	78.79	0.011246	wtLB015
2337	78.79	-0.01258	wtLB009
2321	78.8	0.019444	wtLB009
172	78.81	0.01364	wtLB023
3120	78.81	0.003692	wtLB009
3551	78.83	-0.016782	wtLB022
3627	78.85	-0.017122	wtLB015
3153	78.86	0.00494	wtLB015
4000	78.88	-0.037477	wtLB022
1038	78.9	-0.006848	wtLB023
3492	78.9	0.027533	wtLB022
3153	78.9	0.008578	wtLB015
3120	78.9	-0.011964	wtLB009
3153	78.91	0.010159	wtLB015
3627	78.91	0.00845	wtLB015
2288	78.92	-0.007488	wtLB011
3120	78.92	-0.015742	wtLB009
3492	78.93	0.022768	wtLB022
3153	78.94	0.004647	wtLB015
2975	78.95	-0.001465	wtLB009
3627	78.96	0.033008	wtLB015
922	78.97	0.026732	wtLB023
3492	78.98	0.023029	wtLB022
2975	78.99	0.002817	wtLB009
78	79	0.005022	wtLB022
3153	79	-0.008128	wtLB015
2321	79	0.011731	wtLB009
3153	79.01	0.004092	wtLB015
2337	79.01	0.001821	wtLB009
172	79.02	0.0197	wtLB023
1071	79.02	-0.006321	wtLB023
3153	79.02	0.000308	wtLB015
3120	79.02	-0.01724	wtLB009
2288	79.03	-0.027856	wtLB011
3492	79.04	0.010952	wtLB022
2321	79.04	-0.008907	wtLB009
3153	79.05	-0.01012	wtLB015
78	79.06	-0.021093	wtLB022
3492	79.07	0.030415	wtLB022
3120	79.08	0.003206	wtLB009
78	79.09	0.024968	wtLB022
922	79.1	0.014817	wtLB023
4000	79.1	-0.037442	wtLB022
922	79.11	0.012254	wtLB023
4000	79.12	0.014498	wtLB022
922	79.13	-0.009692	wtLB023
509	79.15	0.014193	wtLB023
3789	79.16	0.010349	wtLB022
2926	79.19	-0.039335	wtLB015
2755	79.19	-0.001901	wtLB011
3551	79.2	0.016372	wtLB022
770	79.22	0.010482	wtLB015
3153	79.26	0.002253	wtLB015
922	79.27	-0.016151	wtLB023
3120	79.27	-0.004087	wtLB009
922	79.28	0.021755	wtLB023
922	79.29	0.00842	wtLB023
1038	79.29	0.003889	wtLB023
2975	79.29	-0.007383	wtLB009
2337	79.3	-0.015746	wtLB009
786	79.33	0.034575	wtLB022
3641	79.33	0.002498	wtLB015
922	79.34	0.004454	wtLB023
2288	79.34	-0.008722	wtLB011
1038	79.37	0.005115	wtLB023
78	79.37	-0.003063	wtLB022
786	79.37	0.030236	wtLB022
1038	79.38	-0.00331	wtLB023
3515	79.42	0.004494	wtLB015
3641	79.42	0.010021	wtLB015
78	79.44	0.020349	wtLB022
3515	79.44	0.015972	wtLB015
78	79.45	-0.012398	wtLB022
3153	79.49	-0.010655	wtLB015
78	79.51	0.032478	wtLB022
509	79.53	0.021922	wtLB023
3627	79.53	0.005005	wtLB015
1784	79.54	0.037971	wtLB023
3789	79.55	-0.002641	wtLB022
3515	79.55	0.003065	wtLB015
1071	79.56	-0.016915	wtLB023
3641	79.56	0.002947	wtLB015
2288	79.56	0.025336	wtLB011
770	79.58	6e-06	wtLB015
3641	79.6	0.020668	wtLB015
3515	79.6	0.013532	wtLB015
770	79.61	0.01118	wtLB015
922	79.62	0.004456	wtLB023
3598	79.64	-0.010598	wtLB022
404	79.64	-0.005389	wtLB022
3641	79.64	-0.002024	wtLB015
2975	79.65	-0.015438	wtLB009
1784	79.66	0.025651	wtLB023
3515	79.66	0.011502	wtLB015
1038	79.69	-0.006075	wtLB023
2288	79.7	0.00369	wtLB011
2288	79.7	0.025149	wtLB011
509	79.74	0.014133	wtLB023
3641	79.74	0.004962	wtLB015
3515	79.76	-0.004927	wtLB015
3052	79.76	0.020836	wtLB009
78	79.77	0.007089	wtLB022
3789	79.77	0.033507	wtLB022
3641	79.78	0.029176	wtLB015
78	79.8	0.032556	wtLB022
404	79.81	0.016552	wtLB022
2288	79.82	0.012528	wtLB011
3052	79.82	0.009421	wtLB009
786	79.84	0.02949	wtLB022
3515	79.84	-0.024503	wtLB015
922	79.85	0.013266	wtLB023
404	79.86	-0.02327	wtLB022
3153	79.88	-0.016846	wtLB015
3641	79.89	-0.005665	wtLB015
3641	79.93	0.026173	wtLB015
1784	79.94	0.056751	wtLB023
3515	79.96	0.012745	wtLB015
78	79.97	0.024711	wtLB022
509	79.98	0.003405	wtLB023
2288	79.98	0.006869	wtLB011
922	79.99	0.009226	wtLB023
509	79.99	0.014777	wtLB023
2926	80	-0.031871	wtLB015
3515	80.01	0.007441	wtLB015
3515	80.02	0.015007	wtLB015
404	80.04	-0.00786	wtLB022
2001	80.04	-0.020601	wtLB011
2690	80.07	-0.007114	wtLB011
509	80.1	0.020063	wtLB023
4000	80.12	-0.00357	wtLB022
404	80.14	-0.014563	wtLB022
2288	80.14	0.033211	wtLB011
404	80.15	0.018428	wtLB022
404	80.17	0.004041	wtLB022
3052	80.17	0.028751	wtLB009
3052	80.18	0.017882	wtLB009
404	80.21	0.028644	wtLB022
78	80.23	0.001746	wtLB022
3789	80.26	-0.001267	wtLB022
1038	80.33	-0.004837	wtLB023
4000	80.34	-0.015227	wtLB022
2975	80.37	-0.028932	wtLB009
3492	80.38	0.004255	wtLB022
2975	80.38	0.005713	wtLB009
2001	80.4	-0.028386	wtLB011
1052	80.41	0.027785	wtLB023
3052	80.42	0.034429	wtLB009
3646	80.46	0.011809	wtLB022
1038	80.47	-0.015305	wtLB023
2975	80.47	0.005465	wtLB009
3825	80.48	0.003953	wtLB022
2975	80.5	0.003678	wtLB009
2926	80.51	-0.019693	wtLB015
3825	80.52	0.034616	wtLB022
2173	80.59	-0.025642	wtLB011
2690	80.59	-0.027931	wtLB011
2943	80.59	0.040194	wtLB009
509	80.62	0.005102	wtLB023
1052	80.62	0.006727	wtLB023
404	80.62	-0.002658	wtLB022
2173	80.63	-0.027408	wtLB011
3646	80.65	0.027941	wtLB022
770	80.66	-0.007671	wtLB015
1052	80.68	0.022203	wtLB023
3646	80.68	-0.029339	wtLB022
3825	80.69	0.021871	wtLB022
4095	80.69	-0.00517	wtLB022
3646	80.7	0.034328	wtLB022
1052	80.72	-0.01543	wtLB023
2288	80.73	0.019591	wtLB011
3052	80.73	0.017589	wtLB009
3825	80.75	-0.003464	wtLB022
2690	80.81	-0.001477	wtLB011
1052	80.82	0.017849	wtLB023
3825	80.83	0.047308	wtLB022
2926	80.83	-0.015674	wtLB015
2975	80.83	-0.005599	wtLB009
3052	80.84	-0.001821	wtLB009
3051	80.86	0.013019	wtLB015
1038	80.87	-0.017572	wtLB023
2943	80.87	0.019315	wtLB009
2173	80.88	-0.015705	wtLB011
2001	80.9	-0.023071	wtLB011
1052	80.93	0.023496	wtLB023
404	80.93	0.026462	wtLB022
1052	81	-0.004767	wtLB023
3825	81.01	-0.005949	wtLB022
3825	81.01	0.023385	wtLB022
4095	81.01	0.021609	wtLB022
770	81.03	-0.007948	wtLB015
3051	81.03	-0.008094	wtLB015
2288	81.03	0.014568	wtLB011
2943	81.03	0.037865	wtLB009
770	81.04	0.003074	wtLB015
3258	81.05	-0.01419	wtLB022
2495	81.06	-0.019414	wtLB009
2926	81.08	0.002132	wtLB015
1052	81.1	0.008384	wtLB023
3051	81.12	-0.009834	wtLB015
1364	81.13	0.00892	wtLB023
3704	81.13	0.011497	wtLB022
4095	81.13	-0.000468	wtLB022
2943	81.13	0.007162	wtLB009
3825	81.14	0.006549	wtLB022
1364	81.15	0.045071	wtLB023
1364	81.15	0.032162	wtLB023
404	81.15	0.019798	wtLB022
3225	81.15	0.033533	wtLB009
509	81.16	-0.000344	wtLB023
3051	81.16	0.002887	wtLB015
1052	81.18	0.031815	wtLB023
1354	81.19	0.001759	wtLB023
2001	81.2	-0.011011	wtLB011
509	81.21	-0.009187	wtLB023
3646	81.21	-0.006457	wtLB022
3646	81.21	-0.011733	wtLB022
2943	81.21	0.011998	wtLB009
2565	81.23	0.028732	wtLB011
2173	81.25	0.018879	wtLB011
3825	81.26	-0.000596	wtLB022
3258	81.26	0.010809	wtLB022
2943	81.26	-0.006244	wtLB009
3704	81.27	0.002938	wtLB022
2943	81.27	0.000453	wtLB009
3825	81.28	0.024369	wtLB022
1364	81.29	0.009822	wtLB023
1364	81.31	0.007523	wtLB023
3704	81.33	0.038768	wtLB022
3225	81.33	0.032435	wtLB009
1052	81.35	-0.013547	wtLB023
4092	81.36	0.023228	wtLB022
2495	81.37	0.009137	wtLB009
2943	81.37	0.024272	wtLB009
3646	81.4	-0.014146	wtLB022
2173	81.4	0.001552	wtLB011
2001	81.4	-0.001297	wtLB011
2565	81.4	0.007237	wtLB011
2943	81.4	0.018654	wtLB009
1364	81.41	-0.031502	wtLB023
3646	81.42	0.005398	wtLB022
3225	81.43	0.029716	wtLB009
3258	81.45	-0.005911	wtLB022
1038	81.47	-0.006492	wtLB023
329	81.47	-0.00485	wtLB023
3258	81.51	0.018867	wtLB022
3704	81.53	0.036649	wtLB022
329	81.54	0.00122	wtLB023
3646	81.55	0.024128	wtLB022
2173	81.56	0.024852	wtLB011
2565	81.56	0.026402	wtLB011
1354	81.57	0.002708	wtLB023
329	81.59	0.01815	wtLB023
1052	81.6	0.01401	wtLB023
1364	81.6	0.010554	wtLB023
329	81.6	-0.005811	wtLB023
3258	81.61	-0.018117	wtLB022
2978	81.61	-0.050689	wtLB009
3704	81.64	0.048853	wtLB022
329	81.65	0.013728	wtLB023
2943	81.66	-0.008758	wtLB009
3646	81.67	-0.023824	wtLB022
2117	81.67	-0.01158	wtLB009
2943	81.67	-0.014495	wtLB009
329	81.68	-0.003295	wtLB023
1364	81.68	-0.004271	wtLB023
3258	81.68	-0.011895	wtLB022
2001	81.68	0.006731	wtLB011
2495	81.69	0.012158	wtLB009
509	81.71	0.00437	wtLB023
1364	81.71	-0.010668	wtLB023
2173	81.71	0.013576	wtLB011
2978	81.71	0.00468	wtLB009
3051	81.72	-0.026105	wtLB015
2565	81.73	0.008468	wtLB011
329	81.74	0.024575	wtLB023
3225	81.75	0.018445	wtLB009
770	81.76	0.021818	wtLB015
1703	81.76	0.012908	wtLB011
1703	81.76	0.028309	wtLB011
2173	81.76	0.005961	wtLB011
2565	81.76	0.009862	wtLB011
3704	81.77	-0.010349	wtLB022
3258	81.77	0.033211	wtLB022
2565	81.77	0.018611	wtLB011
329	81.78	-0.028287	wtLB023
1101	81.79	0.00483	wtLB023
329	81.81	-0.005796	wtLB023
1364	81.81	0.012921	wtLB023
3704	81.83	0.054338	wtLB022
1354	81.84	-0.015821	wtLB023
1354	81.85	-0.001505	wtLB023
3704	81.85	0.012116	wtLB022
3258	81.86	0.001676	wtLB022
1364	81.88	0.010602	wtLB023
2965	81.89	0.006246	wtLB015
2978	81.9	0.013293	wtLB009
2001	81.91	0.001113	wtLB011
3704	81.92	-0.019653	wtLB022
1101	81.93	-0.000273	wtLB023
3290	81.93	0.011475	wtLB015
2093	81.95	0.004333	wtLB011
3198	81.95	-0.00605	wtLB009
2173	81.96	0.011022	wtLB011
3704	81.98	0.032092	wtLB022
1703	81.98	0.026294	wtLB011
1354	81.99	-0.005436	wtLB023
1101	82.01	-0.004786	wtLB023
2565	82.01	0.003569	wtLB011
3198	82.01	-0.000948	wtLB009
329	82.03	0.022013	wtLB023
4092	82.03	0.027378	wtLB022
3051	82.03	-0.016383	wtLB015
3290	82.03	-0.016752	wtLB015
3198	82.03	0.01613	wtLB009
1354	82.06	0.002457	wtLB023
2587	82.07	0.037486	wtLB009
2093	82.08	0.002394	wtLB011
1070	82.09	-0.007307	wtLB023
2001	82.09	0.001304	wtLB011
2978	82.09	0.001635	wtLB009
3225	82.09	0.008979	wtLB009
2173	82.11	0.009379	wtLB011
2495	82.11	0.01393	wtLB009
3258	82.12	-0.013664	wtLB022
2978	82.14	-0.00777	wtLB009
3198	82.14	0.01002	wtLB009
2173	82.15	0.026168	wtLB011
3646	82.17	0.014021	wtLB022
3290	82.17	0.019138	wtLB015
2965	82.18	0.002553	wtLB015
2001	82.18	0.0233	wtLB011
2587	82.18	0.040287	wtLB009
2965	82.2	0.012559	wtLB015
2001	82.21	0.015369	wtLB011
602	82.22	0.020877	wtLB015
2314	82.25	-0.0078	wtLB011
509	82.28	-0.00812	wtLB023
2965	82.28	0.002243	wtLB015
3290	82.28	0.003495	wtLB015
3290	82.28	0.017537	wtLB015
1101	82.29	-0.00699	wtLB023
1101	82.29	-0.002365	wtLB023
3264	82.3	-0.036035	wtLB022
3290	82.31	-0.020326	wtLB015
602	82.31	0.017167	wtLB015
2965	82.32	0.024038	wtLB015
1101	82.34	0.002897	wtLB023
2093	82.35	0.011297	wtLB011
2495	82.35	0.005635	wtLB009
2314	82.36	0.014761	wtLB011
1354	82.37	0.007859	wtLB023
3528	82.38	-0.011102	wtLB015
2965	82.39	0.01489	wtLB015
2495	82.39	-0.001217	wtLB009
1703	82.41	0.037701	wtLB011
2093	82.41	0.039698	wtLB011
3528	82.42	0.013789	wtLB015
2480	82.42	0.029562	wtLB011
1703	82.42	0.041364	wtLB011
602	82.43	0.012629	wtLB015
3264	82.44	0.025213	wtLB022
2093	82.46	0.038603	wtLB011
1803	82.47	0.029692	wtLB023
3258	82.48	0.038185	wtLB022
2965	82.48	-0.000918	wtLB015
2314	82.48	-0.024889	wtLB011
2587	82.48	0.004253	wtLB009
2314	82.49	-0.027198	wtLB011
2965	82.5	0.011816	wtLB015
1354	82.52	0.004634	wtLB023
1101	82.52	-0.001634	wtLB023
2587	82.53	-0.015592	wtLB009
329	82.55	0.036424	wtLB023
2093	82.55	0.022919	wtLB011
2314	82.55	0.031952	wtLB011
2001	82.55	-0.000119	wtLB011
1070	82.56	-0.008779	wtLB023
3917	82.56	0.028357	wtLB015
1569	82.57	-0.006974	wtLB023
3290	82.57	-0.014173	wtLB015
2587	82.58	-0.017787	wtLB009
2314	82.59	0.029768	wtLB011
2587	82.61	0.007083	wtLB009
2587	82.65	-0.010796	wtLB009
2587	82.65	0.019253	wtLB009
1354	82.66	-0.010383	wtLB023
3528	82.66	0.017038	wtLB015
2978	82.67	-0.03219	wtLB009
3528	82.68	0.031042	wtLB015
3264	82.7	0.034518	wtLB022
3264	82.7	-0.009811	wtLB022
1703	82.7	0.024136	wtLB011
1703	82.72	0.029149	wtLB011
2093	82.73	0.019539	wtLB011
3704	82.77	0.01495	wtLB022
3051	82.78	-0.018416	wtLB015
2093	82.8	0.021462	wtLB011
3258	82.83	0.019028	wtLB022
2314	82.84	0.009416	wtLB011
1569	82.86	-0.021278	wtLB023
2965	82.86	0.004532	wtLB015
1101	82.87	-0.002878	wtLB023
3528	82.89	0.015807	wtLB015
2480	82.91	0.028376	wtLB011
2480	82.92	0.017844	wtLB011
2480	82.92	0.030244	wtLB011
2314	82.92	0.010974	wtLB011
1703	82.94	0.024615	wtLB011
1569	82.95	0.00242	wtLB023
3264	82.95	0.024172	wtLB022
602	82.95	0.005519	wtLB015
602	82.95	-0.00918	wtLB015
1569	82.96	-0.002696	wtLB023
2314	83	0.018739	wtLB011
2965	83.02	-0.021388	wtLB015
2965	83.04	-0.01581	wtLB015
3528	83.07	-0.0292	wtLB015
1070	83.08	0.002417	wtLB023
3826	83.08	0.026049	wtLB022
2314	83.08	0.003169	wtLB011
3264	83.09	0.015626	wtLB022
3264	83.1	0.037441	wtLB022
2978	83.11	-0.023047	wtLB009
3264	83.16	0.022942	wtLB022
2480	83.16	0.014663	wtLB011
3290	83.17	-0.02102	wtLB015
2480	83.18	0.026447	wtLB011
2587	83.21	-0.00798	wtLB009
1070	83.23	-0.002913	wtLB023
2978	83.23	-0.007735	wtLB009
2314	83.25	0.01253	wtLB011
2978	83.25	0.012988	wtLB009
1101	83.27	-0.005687	wtLB023
117	83.3	0.023738	wtLB022
1070	83.31	0.008098	wtLB023
2978	83.32	0.011347	wtLB009
1569	83.33	0.011459	wtLB023
2093	83.35	0.02702	wtLB011
3528	83.36	-0.0219	wtLB015
602	83.38	0.005518	wtLB015
2381	83.42	0.011521	wtLB015
1073	83.42	0.000744	wtLB009
3826	83.43	0.031706	wtLB022
2381	83.43	0.054742	wtLB015
1073	83.43	-0.04119	wtLB009
3585	83.46	0.026038	wtLB022
3826	83.46	-0.006695	wtLB022
3290	83.46	0.00242	wtLB015
2779	83.46	-0.033421	wtLB011
2495	83.46	0.029686	wtLB009
1354	83.49	-0.012541	wtLB023
3051	83.49	-0.012657	wtLB015
602	83.49	-0.002977	wtLB015
602	83.5	-0.005235	wtLB015
2978	83.5	3.7e-05	wtLB009
1070	83.51	0.005081	wtLB023
2381	83.52	-0.00608	wtLB015
3290	83.56	-0.00478	wtLB015
3585	83.58	0.02897	wtLB022
3826	83.59	0.031438	wtLB022
2480	83.6	0.026227	wtLB011
3290	83.61	-0.014745	wtLB015
2779	83.62	-0.002087	wtLB011
2587	83.63	-0.009778	wtLB009
2495	83.63	0.024766	wtLB009
3528	83.64	-0.040581	wtLB015
2381	83.66	0.02097	wtLB015
2842	83.67	-0.010233	wtLB011
117	83.69	0.047133	wtLB022
602	83.72	-0.020158	wtLB015
602	83.72	-0.009921	wtLB015
2495	83.72	0.028085	wtLB009
3585	83.74	0.011752	wtLB022
3221	83.74	0.016765	wtLB015
1703	83.74	0.035555	wtLB011
3585	83.75	0.029425	wtLB022
2587	83.75	-0.022395	wtLB009
3585	83.76	0.041348	wtLB022
3221	83.76	0.004915	wtLB015
2381	83.76	0.033153	wtLB015
3221	83.77	0.006544	wtLB015
2093	83.78	0.015121	wtLB011
3221	83.8	-0.001904	wtLB015
2745	83.8	-0.02013	wtLB009
3585	83.81	0.041849	wtLB022
3768	83.81	-0.014688	wtLB015
436	83.82	-0.00028	wtLB023
3221	83.82	0.01756	wtLB015
3221	83.82	0.011885	wtLB015
3221	83.83	0.002781	wtLB015
3051	83.84	-0.016826	wtLB015
1073	83.84	0.064912	wtLB009
[truncated: 11,474 more rows]

## Sheet: Figure 2D
cell identifier	Distance from posterior end of embryo (µm)	AP cell length change (pp/min)	Embryo Name
4847	-178.49	0.030182	wtCL061010
4846	-176.55	0.038256	wtCL061010
4846	-175.77	0.013225	wtCL061010
4846	-175.33	0.002642	wtCL061010
4846	-174.84	0.022952	wtCL061010
3250	-174.25	0.016737	wtCL030910
3719	-174.07	-0.031291	wtCL030910
3719	-174.05	-0.011622	wtCL030910
3250	-173.93	-0.003713	wtCL030910
3250	-173.79	0.017069	wtCL030910
3719	-173.74	0.033588	wtCL030910
2975	-173.65	0.023068	wtCL030910
4856	-173.57	-0.008389	wtCL061010
3719	-173.55	0.008526	wtCL030910
3681	-173.32	-0.007829	wtCL030910
3770	-173.3	0.04824	wtCL030910
3719	-173.17	-0.029697	wtCL030910
3719	-173.06	-0.010554	wtCL030910
3681	-172.91	0.012951	wtCL030910
3681	-172.88	-0.036965	wtCL030910
3770	-172.78	0.022522	wtCL030910
4250	-172.71	-0.042571	wtCL030910
3681	-172.61	-0.008424	wtCL030910
3250	-172.57	0.027502	wtCL030910
3770	-172.53	-0.021878	wtCL030910
3681	-172.29	-0.004816	wtCL030910
3681	-172.23	-0.002402	wtCL030910
4840	-172.18	0.037406	wtCL061010
3250	-172.11	0.017019	wtCL030910
2972	-171.94	0.011901	wtCL030910
3258	-171.88	-0.025687	wtCL030910
3719	-171.71	0.010278	wtCL030910
4840	-171.66	0.026118	wtCL061010
2975	-171.52	0.026121	wtCL030910
1966	-171.45	0.028449	wtCL030910
3258	-171.35	-0.014741	wtCL030910
3770	-171.35	0.026384	wtCL030910
3250	-171.34	0.013571	wtCL030910
2975	-171.22	0.023291	wtCL030910
3258	-171.21	0.00889	wtCL030910
3681	-171.14	0.021465	wtCL030910
4840	-171.05	0.024531	wtCL061010
1966	-170.72	-0.018555	wtCL030910
4841	-170.66	0.037641	wtCL061010
2975	-170.64	-0.003409	wtCL030910
2971	-170.59	-0.051085	wtCL030910
3900	-170.58	0.131004	wtCL030910
3258	-170.48	0.01531	wtCL030910
3719	-170.38	-0.026789	wtCL030910
3610	-170.35	0.045553	wtCL030910
3258	-170.22	0.023337	wtCL030910
1966	-170.21	-0.016919	wtCL030910
3719	-170.18	-0.057726	wtCL030910
2971	-170.17	0.028006	wtCL030910
3681	-170.14	-0.033277	wtCL030910
3770	-170.1	-0.01552	wtCL030910
1966	-170.09	-0.002252	wtCL030910
3610	-170.08	0.017161	wtCL030910
4840	-170.08	0.004342	wtCL061010
4841	-170.06	0.025627	wtCL061010
1966	-169.89	-0.015332	wtCL030910
2973	-169.75	0.034363	wtCL030910
3770	-169.64	-0.001449	wtCL030910
3610	-169.63	0.014636	wtCL030910
3258	-169.61	0.049202	wtCL030910
3565	-169.59	0.066512	wtCL030910
3681	-169.49	-0.012468	wtCL030910
2971	-169.44	-0.034451	wtCL030910
2973	-169.4	-0.006014	wtCL030910
2971	-169.4	-0.033563	wtCL030910
4841	-169.3	0.011657	wtCL061010
2971	-169.25	-0.002496	wtCL030910
1966	-169.25	0.002541	wtCL030910
3565	-169.1	0.037547	wtCL030910
3648	-169.07	0.063066	wtCL030910
3859	-169.03	0.075861	wtCL030910
3565	-168.99	0.029937	wtCL030910
3648	-168.98	0.071291	wtCL030910
2973	-168.96	-0.006641	wtCL030910
3648	-168.93	0.0507	wtCL030910
3565	-168.91	-0.020885	wtCL030910
3565	-168.88	-0.005346	wtCL030910
3859	-168.85	0.038417	wtCL030910
3648	-168.77	0.063467	wtCL030910
3565	-168.73	-0.013344	wtCL030910
3704	-168.7	0.018108	wtCL030910
1966	-168.7	-0.00401	wtCL030910
3610	-168.69	0.023234	wtCL030910
4841	-168.69	0.01711	wtCL061010
2973	-168.67	-0.013757	wtCL030910
2973	-168.65	-0.006715	wtCL030910
3704	-168.62	0.030098	wtCL030910
2971	-168.6	0.047908	wtCL030910
3648	-168.52	0.008468	wtCL030910
4199	-168.52	0.052489	wtCL030910
3565	-168.42	-0.033304	wtCL030910
3704	-168.41	0.025653	wtCL030910
3704	-168.2	0.014074	wtCL030910
3704	-168.19	-0.027367	wtCL030910
3859	-168.13	-0.001291	wtCL030910
3648	-168.09	-0.024726	wtCL030910
3704	-168.04	0.007461	wtCL030910
2971	-167.99	-0.005547	wtCL030910
1966	-167.98	-0.005039	wtCL030910
3610	-167.96	0.020418	wtCL030910
2973	-167.92	0.014883	wtCL030910
4199	-167.74	0.03476	wtCL030910
2971	-167.6	0.022906	wtCL030910
3704	-167.59	0.00451	wtCL030910
3610	-167.48	0.007867	wtCL030910
2971	-167.33	-0.005373	wtCL030910
3565	-167.26	0.007675	wtCL030910
2973	-167.24	0.016546	wtCL030910
1267	-167.11	0.019889	wtCL030910
3648	-166.99	0.002979	wtCL030910
1966	-166.92	0.02485	wtCL030910
2973	-166.84	-0.008172	wtCL030910
3859	-166.78	-0.000253	wtCL030910
4863	-166.75	-0.049406	wtCL061010
3319	-166.72	0.010032	wtCL030910
2971	-166.72	0.040622	wtCL030910
1267	-166.62	-0.012365	wtCL030910
3663	-166.62	-0.001003	wtCL030910
1966	-166.61	0.015632	wtCL030910
3319	-166.58	0.039085	wtCL030910
3704	-166.53	0.01593	wtCL030910
3565	-166.35	-0.043379	wtCL030910
3319	-166.29	0.03089	wtCL030910
3319	-166.27	0.021675	wtCL030910
1267	-166.22	0.010595	wtCL030910
2743	-166.14	0.022634	wtCL051010
1966	-166.12	0.00935	wtCL030910
3319	-166.1	-0.007208	wtCL030910
3663	-166.09	0.021524	wtCL030910
2743	-166.02	0.025267	wtCL051010
3319	-166.02	-0.002125	wtCL030910
3565	-166.01	-0.025628	wtCL030910
4246	-166.01	0.044017	wtCL061010
2973	-165.99	0.0286	wtCL030910
2743	-165.95	0.024421	wtCL051010
3319	-165.93	-0.002662	wtCL030910
3704	-165.84	0.005378	wtCL030910
3859	-165.83	-0.020358	wtCL030910
846	-165.77	0.026206	wtCL030910
1267	-165.76	0.004431	wtCL030910
3648	-165.74	-0.025898	wtCL030910
1267	-165.73	0.00981	wtCL030910
2973	-165.73	0.027903	wtCL030910
3663	-165.52	0.01705	wtCL030910
3295	-165.48	0.032485	wtCL030910
3951	-165.48	0.005632	wtCL030910
3319	-165.47	-0.014577	wtCL030910
2981	-165.43	0.018399	wtCL030910
3648	-165.42	-0.037219	wtCL030910
3760	-165.41	0.059018	wtCL030910
846	-165.36	-0.036131	wtCL030910
846	-165.31	-0.076965	wtCL030910
4246	-165.29	0.03242	wtCL061010
3295	-165.26	0.023031	wtCL030910
1267	-165.13	0.012924	wtCL030910
3803	-165.13	0.010924	wtCL030910
3704	-165.13	0.001777	wtCL030910
3663	-165.06	-0.007697	wtCL030910
2973	-165.03	0.011161	wtCL030910
2442	-165.02	0.057625	wtCL051010
3760	-165.01	0.02019	wtCL030910
3859	-164.99	0.012756	wtCL030910
3760	-164.98	0.051939	wtCL030910
4112	-164.93	0.076336	wtCL030910
846	-164.9	-0.016439	wtCL030910
3803	-164.84	0.010549	wtCL030910
2981	-164.78	-0.005779	wtCL030910
3951	-164.75	0.022787	wtCL030910
3613	-164.7	0.040395	wtCL030910
3613	-164.53	0.008571	wtCL030910
3663	-164.41	-0.001342	wtCL030910
843	-164.37	0.013727	wtCL030910
3295	-164.37	0.002589	wtCL030910
4246	-164.35	0.024722	wtCL061010
1267	-164.33	-0.025101	wtCL030910
3760	-164.33	0.007211	wtCL030910
2981	-164.29	0.01004	wtCL030910
2981	-164.28	0.003147	wtCL030910
2981	-164.26	0.015859	wtCL030910
2442	-164.25	0.058276	wtCL051010
3319	-164.2	0.002447	wtCL030910
3613	-164.11	0.02351	wtCL030910
843	-163.96	0.00513	wtCL030910
3803	-163.85	0.047945	wtCL030910
1267	-163.78	0.012627	wtCL030910
3613	-163.72	0.039827	wtCL030910
2442	-163.71	0.058229	wtCL051010
3613	-163.68	0.018624	wtCL030910
843	-163.67	0.004	wtCL030910
3613	-163.66	-0.008282	wtCL030910
3663	-163.64	0.008736	wtCL030910
843	-163.58	0.008817	wtCL030910
3319	-163.58	-0.025217	wtCL030910
671	-163.56	0.012585	wtCL030910
3613	-163.51	0.02635	wtCL030910
843	-163.44	0.009669	wtCL030910
3663	-163.43	0.033636	wtCL030910
2981	-163.41	0.010121	wtCL030910
3323	-163.35	0.025881	wtCL081010
4246	-163.33	-0.005881	wtCL061010
3295	-163.27	-0.00564	wtCL030910
671	-163.19	0.016785	wtCL030910
3319	-163.16	-0.012827	wtCL030910
3613	-163.06	-0.017617	wtCL030910
3760	-162.96	-0.02731	wtCL030910
671	-162.85	0.025393	wtCL030910
671	-162.82	0.017937	wtCL030910
843	-162.81	0.014969	wtCL030910
3663	-162.75	0.042769	wtCL030910
1267	-162.73	0.007022	wtCL030910
1267	-162.73	0.038212	wtCL030910
3295	-162.69	0.017253	wtCL030910
2981	-162.67	-0.023305	wtCL030910
671	-162.61	0.012584	wtCL030910
2984	-162.57	0.00982	wtCL030910
3323	-162.54	0.006371	wtCL081010
843	-162.47	0.027726	wtCL030910
3760	-162.34	-0.008505	wtCL030910
3295	-162.31	-0.003995	wtCL030910
3779	-162.13	0.104222	wtCL030910
3760	-162.1	0.033296	wtCL030910
2981	-162.05	-0.002471	wtCL030910
2984	-161.97	0.007495	wtCL030910
3613	-161.97	-0.003683	wtCL030910
4952	-161.92	0.082775	wtCL061010
1267	-161.9	0.030051	wtCL030910
671	-161.89	-0.003095	wtCL030910
4952	-161.85	0.158412	wtCL061010
2984	-161.71	0.010688	wtCL030910
3323	-161.63	0.018563	wtCL081010
843	-161.63	0.002213	wtCL030910
2984	-161.61	-0.002169	wtCL030910
3779	-161.47	0.022734	wtCL030910
3252	-161.46	-0.008179	wtCL030910
843	-161.41	0.026894	wtCL030910
3501	-161.4	-0.007503	wtCL030910
4435	-161.39	-0.077502	wtCL061010
3613	-161.29	-0.028442	wtCL030910
3252	-161.27	0.008387	wtCL030910
671	-161.27	-0.000523	wtCL030910
3213	-161.23	0.243961	wtCL081010
2679	-161.23	-0.017325	wtCL051010
2984	-161.21	0.013719	wtCL030910
3678	-161.2	-0.104215	wtCL030910
843	-161.17	0.030484	wtCL030910
2679	-161.16	0.019635	wtCL051010
2679	-161.16	0.043007	wtCL051010
3501	-161.16	0.012348	wtCL030910
2984	-161.16	0.01622	wtCL030910
2984	-161.12	0.007445	wtCL030910
3252	-161.08	0.006457	wtCL030910
2679	-161.04	0.012467	wtCL051010
2679	-161.01	0.004993	wtCL051010
2679	-160.98	0.019653	wtCL051010
2679	-160.96	0.008636	wtCL051010
2679	-160.93	0.012482	wtCL051010
2679	-160.92	-0.020001	wtCL051010
3252	-160.92	0.000309	wtCL030910
2981	-160.92	0.005502	wtCL030910
3554	-160.92	-0.034353	wtCL061010
2981	-160.91	0.018388	wtCL030910
3613	-160.89	-0.004934	wtCL030910
3678	-160.83	-0.021565	wtCL030910
3106	-160.82	0.038074	wtCL051010
2679	-160.79	0.00653	wtCL051010
3501	-160.78	0.018438	wtCL030910
3779	-160.76	0.000706	wtCL030910
3530	-160.71	0.017037	wtCL030910
4435	-160.71	-0.036122	wtCL061010
3678	-160.7	0.043478	wtCL030910
3944	-160.65	-0.019479	wtCL061010
3876	-160.63	-0.029773	wtCL061010
3530	-160.61	0.008901	wtCL030910
3252	-160.56	0.027215	wtCL030910
4864	-160.55	0.003438	wtCL061010
3127	-160.49	0.013348	wtCL081010
3106	-160.49	0.009334	wtCL051010
3678	-160.47	0.008483	wtCL030910
4458	-160.47	0.082553	wtCL061010
671	-160.44	0.008429	wtCL030910
3127	-160.42	-0.019152	wtCL081010
843	-160.42	0.025296	wtCL030910
3127	-160.41	0.022693	wtCL081010
3501	-160.4	0.014217	wtCL030910
4458	-160.4	0.154806	wtCL061010
2984	-160.38	-0.000783	wtCL030910
3127	-160.31	-0.007184	wtCL081010
3127	-160.26	0.037027	wtCL081010
3106	-160.25	-0.025199	wtCL051010
2679	-160.23	0.018343	wtCL051010
3252	-160.22	0.006432	wtCL030910
3678	-160.2	-0.01964	wtCL030910
3252	-160.16	0.01964	wtCL030910
3501	-160.1	0.022869	wtCL030910
3370	-160.09	0.01803	wtCL030910
3678	-160.09	0.03222	wtCL030910
167	-160.08	0.011202	wtCL030910
3530	-159.98	0.033765	wtCL030910
3501	-159.95	0.022618	wtCL030910
3127	-159.93	0.042697	wtCL081010
2981	-159.85	0.014818	wtCL030910
3735	-159.73	-0.024597	wtCL030910
3944	-159.73	0.007093	wtCL061010
3370	-159.69	0.027092	wtCL030910
3501	-159.66	-0.010779	wtCL030910
2301	-159.64	0.026653	wtCL051010
2301	-159.61	0.061645	wtCL051010
671	-159.57	0.019493	wtCL030910
3678	-159.43	-0.030105	wtCL030910
2301	-159.42	0.06194	wtCL051010
2301	-159.42	0.055474	wtCL051010
3127	-159.4	0.041582	wtCL081010
2301	-159.39	0.041158	wtCL051010
3779	-159.39	-0.004373	wtCL030910
4364	-159.38	0.037276	wtCL061010
167	-159.31	0.013323	wtCL030910
3530	-159.28	0.027325	wtCL030910
3252	-159.28	0.022996	wtCL030910
4804	-159.28	0.103219	wtCL061010
3370	-159.21	0.001904	wtCL030910
671	-159.21	0.035746	wtCL030910
2671	-159.19	-0.012935	wtCL051010
3501	-159.08	0.003685	wtCL030910
2984	-158.99	-0.014266	wtCL030910
3530	-158.93	0.009989	wtCL030910
3779	-158.89	-0.006928	wtCL030910
3068	-158.86	0.149523	wtCL081010
3944	-158.84	0.00743	wtCL061010
3779	-158.8	0.002283	wtCL030910
167	-158.79	0.032092	wtCL030910
2417	-158.77	0.013811	wtCL081010
3127	-158.68	0.034383	wtCL081010
54	-158.66	0.008456	wtCL030910
2353	-158.6	0.031142	wtCL051010
2984	-158.6	-0.005133	wtCL030910
3154	-158.57	0.020179	wtCL081010
2738	-158.57	-0.030417	wtCL051010
167	-158.56	0.030619	wtCL030910
2738	-158.55	-0.016147	wtCL051010
3154	-158.52	0.001162	wtCL081010
2517	-158.49	0.035781	wtCL051010
671	-158.44	0.021563	wtCL030910
3154	-158.43	-0.018633	wtCL081010
4067	-158.42	0.039795	wtCL030910
2738	-158.41	-0.003808	wtCL051010
2301	-158.4	0.029751	wtCL051010
3530	-158.4	0.003153	wtCL030910
2738	-158.37	-0.016702	wtCL051010
2517	-158.37	0.0363	wtCL051010
2984	-158.37	-0.000222	wtCL030910
2517	-158.36	0.018966	wtCL051010
2353	-158.35	0.014646	wtCL051010
2353	-158.34	0.004793	wtCL051010
2517	-158.34	0.009692	wtCL051010
3678	-158.33	0.0177	wtCL030910
4364	-158.3	0.039211	wtCL061010
3599	-158.29	-0.03974	wtCL030910
3154	-158.28	0.038299	wtCL081010
3154	-158.26	0.009545	wtCL081010
3599	-158.25	-0.010291	wtCL030910
2738	-158.23	0.031421	wtCL051010
2353	-158.22	0.002697	wtCL051010
3370	-158.22	-0.024184	wtCL030910
2517	-158.21	0.038771	wtCL051010
2504	-158.21	-0.014562	wtCL051010
3252	-158.2	-0.001965	wtCL030910
2517	-158.16	0.017798	wtCL051010
2517	-158.14	0.026642	wtCL051010
54	-158.13	0.026963	wtCL030910
3127	-158.12	0.019511	wtCL081010
1040	-158.11	0.005334	wtCL081010
167	-158.11	0.012302	wtCL030910
3154	-158.08	0.019281	wtCL081010
3599	-158.08	0.000188	wtCL030910
3501	-158.06	0.006643	wtCL030910
2517	-158.02	0.027787	wtCL051010
2353	-158.02	-0.001644	wtCL051010
2504	-158.01	0.010225	wtCL051010
1040	-158	-0.015989	wtCL081010
2517	-157.99	0.020859	wtCL051010
1040	-157.98	0.01019	wtCL081010
2517	-157.96	0.004173	wtCL051010
1040	-157.94	0.017949	wtCL081010
1040	-157.94	0.061295	wtCL081010
3068	-157.93	0.209807	wtCL081010
2738	-157.9	-0.007975	wtCL051010
2738	-157.9	0.006821	wtCL051010
2738	-157.89	0.004689	wtCL051010
2504	-157.84	0.000556	wtCL051010
54	-157.84	0.035892	wtCL030910
3148	-157.83	0.022126	wtCL051010
3370	-157.83	0.018208	wtCL030910
4421	-157.82	-0.039064	wtCL061010
54	-157.8	0.035526	wtCL030910
3964	-157.79	0.039526	wtCL030910
3127	-157.77	0.021645	wtCL081010
2738	-157.76	-0.04011	wtCL051010
4067	-157.73	0.0234	wtCL030910
4067	-157.67	0.038469	wtCL030910
2353	-157.66	0.032534	wtCL051010
3154	-157.65	0.037935	wtCL081010
3035	-157.64	0.025351	wtCL051010
3678	-157.64	-0.012507	wtCL030910
3678	-157.64	0.012807	wtCL030910
3252	-157.63	0.007627	wtCL030910
2517	-157.62	0.007253	wtCL051010
2504	-157.62	0.016862	wtCL051010
3599	-157.57	-0.001141	wtCL030910
3285	-157.56	-0.003035	wtCL081010
4421	-157.56	-0.019118	wtCL061010
4364	-157.55	0.03451	wtCL061010
4421	-157.54	-0.032419	wtCL061010
2353	-157.45	0.030584	wtCL051010
2504	-157.44	0.010435	wtCL051010
167	-157.41	-0.000904	wtCL030910
2353	-157.4	0.06227	wtCL051010
3530	-157.4	-0.025219	wtCL030910
3017	-157.36	0.093628	wtCL051010
3530	-157.36	0.005127	wtCL030910
3895	-157.35	0.001857	wtCL061010
3035	-157.33	-0.005173	wtCL051010
4421	-157.32	-0.011201	wtCL061010
1040	-157.3	0.037079	wtCL081010
2504	-157.3	0.012137	wtCL051010
2504	-157.28	0.012484	wtCL051010
3944	-157.28	0.036801	wtCL061010
3154	-157.24	0.019174	wtCL081010
3035	-157.23	0.058453	wtCL051010
54	-157.23	0.028094	wtCL030910
3369	-157.21	0.030646	wtCL081010
3501	-157.2	-0.002154	wtCL030910
3017	-157.18	0.048341	wtCL051010
3370	-157.17	0.017438	wtCL030910
3117	-157.16	0.029764	wtCL030910
3599	-157.15	0.022976	wtCL030910
3252	-157.11	0.026552	wtCL030910
2462	-157.1	0.017156	wtCL081010
3599	-157.1	0.019224	wtCL030910
2353	-157.08	0.037113	wtCL051010
3035	-157.06	-0.030785	wtCL051010
3806	-157.05	-0.012093	wtCL030910
2504	-157.03	0.026828	wtCL051010
4986	-157.03	0.039711	wtCL061010
167	-156.93	-0.019321	wtCL030910
3895	-156.92	0.074766	wtCL061010
3895	-156.87	-0.04756	wtCL061010
3370	-156.84	0.042893	wtCL030910
1040	-156.83	0.031424	wtCL081010
54	-156.82	-0.003723	wtCL030910
3154	-156.81	0.025837	wtCL081010
4421	-156.79	0.008886	wtCL061010
3846	-156.76	-0.014381	wtCL061010
3599	-156.75	-0.028632	wtCL030910
4918	-156.75	0.050758	wtCL061010
2504	-156.73	-0.001227	wtCL051010
4986	-156.71	0.012262	wtCL061010
3117	-156.66	0.012135	wtCL030910
2504	-156.65	0.022779	wtCL051010
3501	-156.65	0.021953	wtCL030910
4364	-156.65	0.008852	wtCL061010
3735	-156.55	0.087574	wtCL030910
3895	-156.48	-0.014789	wtCL061010
54	-156.38	0.001252	wtCL030910
3530	-156.38	0.012007	wtCL030910
3895	-156.35	-0.008747	wtCL061010
167	-156.33	0.005286	wtCL030910
3117	-156.31	-0.023612	wtCL030910
4918	-156.31	0.046672	wtCL061010
3117	-156.27	-0.003707	wtCL030910
3895	-156.26	0.02346	wtCL061010
4440	-156.23	0.059625	wtCL061010
3369	-156.2	0.009345	wtCL081010
3154	-156.18	0.009165	wtCL081010
3806	-156.17	-0.080867	wtCL030910
3944	-156.16	0.051288	wtCL061010
4498	-156.12	-0.004973	wtCL061010
4498	-156.12	0.013556	wtCL061010
3895	-156.09	-0.020936	wtCL061010
3297	-156.08	0.028911	wtCL081010
1040	-156.04	0.026339	wtCL081010
3599	-156.04	-0.021645	wtCL030910
3035	-156.03	-0.020877	wtCL051010
2662	-156	0.019227	wtCL081010
3884	-155.98	0.003165	wtCL061010
3526	-155.96	0.013457	wtCL030910
2662	-155.95	0.004267	wtCL081010
3884	-155.95	-0.014709	wtCL061010
4498	-155.94	0.024613	wtCL061010
3297	-155.91	-0.011082	wtCL081010
3297	-155.88	-0.006207	wtCL081010
3297	-155.83	-0.000155	wtCL081010
2662	-155.78	0.025661	wtCL081010
3216	-155.77	-0.013702	wtCL051010
3530	-155.76	0.039318	wtCL030910
3895	-155.74	-0.004676	wtCL061010
3154	-155.73	-0.013836	wtCL081010
3117	-155.73	0.013308	wtCL030910
4498	-155.7	0.011127	wtCL061010
3359	-155.66	0.007186	wtCL030910
4455	-155.64	0.064099	wtCL061010
2662	-155.63	-0.001687	wtCL081010
3132	-155.63	0.010719	wtCL081010
3018	-155.6	-0.065957	wtCL051010
3370	-155.6	0.039461	wtCL030910
3735	-155.57	0.037954	wtCL030910
3526	-155.54	0.024415	wtCL030910
54	-155.54	0.016227	wtCL030910
3884	-155.53	-0.021491	wtCL061010
2662	-155.51	0.00302	wtCL081010
3359	-155.5	-0.003502	wtCL030910
3944	-155.46	0.037742	wtCL061010
4455	-155.44	0.037673	wtCL061010
3359	-155.4	-0.008146	wtCL030910
1040	-155.39	0.022904	wtCL081010
3035	-155.39	-0.048902	wtCL051010
2662	-155.38	0.030308	wtCL081010
3117	-155.35	0.012896	wtCL030910
3216	-155.34	0.008983	wtCL051010
3018	-155.33	-0.062358	wtCL051010
3132	-155.32	-0.007331	wtCL081010
4498	-155.32	-0.002781	wtCL061010
4498	-155.32	0.016452	wtCL061010
3132	-155.31	0.004877	wtCL081010
3132	-155.29	0.014738	wtCL081010
3599	-155.29	0.025626	wtCL030910
167	-155.26	0.001124	wtCL030910
159	-155.25	0.011368	wtCL030910
2943	-155.22	0.032788	wtCL030910
3359	-155.21	-0.001189	wtCL030910
3806	-155.18	-0.030932	wtCL030910
3875	-155.17	0.010665	wtCL061010
4440	-155.16	0.01912	wtCL061010
3369	-155.14	0.021431	wtCL081010
3619	-155.11	0.00011	wtCL030910
3216	-155.1	0.00228	wtCL051010
4440	-155.1	0.064055	wtCL061010
4498	-155.08	-0.01757	wtCL061010
3132	-155.02	0.021883	wtCL081010
3530	-155.02	0.03367	wtCL030910
2662	-155	0.029654	wtCL081010
3018	-154.96	-0.040962	wtCL051010
4440	-154.92	0.163552	wtCL061010
2458	-154.91	-0.00246	wtCL081010
4440	-154.9	0.01225	wtCL061010
3875	-154.86	-0.013548	wtCL061010
3132	-154.85	0.007332	wtCL081010
3117	-154.84	0.009327	wtCL030910
54	-154.84	0.016556	wtCL030910
3619	-154.8	-0.041667	wtCL030910
2943	-154.73	0.027105	wtCL030910
1723	-154.72	-0.009403	wtCL081010
3132	-154.7	0.029055	wtCL081010
3216	-154.68	0.028858	wtCL051010
3359	-154.67	0.029005	wtCL030910
159	-154.63	0.052128	wtCL030910
3526	-154.62	0.022887	wtCL030910
3029	-154.61	0.025128	wtCL051010
167	-154.61	0.027898	wtCL030910
2458	-154.59	-0.002739	wtCL081010
3619	-154.58	-0.113958	wtCL030910
282	-154.56	-0.003036	wtCL030910
3359	-154.56	0.030771	wtCL030910
2460	-154.55	-0.029312	wtCL081010
2514	-154.55	0.004644	wtCL051010
2460	-154.51	-0.021548	wtCL081010
2662	-154.5	0.007002	wtCL081010
1040	-154.5	0.102757	wtCL081010
3735	-154.49	0.037202	wtCL030910
3117	-154.47	0.032538	wtCL030910
54	-154.47	0.046393	wtCL030910
3526	-154.46	0.033498	wtCL030910
3806	-154.44	0.036462	wtCL030910
2514	-154.43	-0.012839	wtCL051010
2055	-154.34	0.061167	wtCL051010
2514	-154.31	0.000497	wtCL051010
3029	-154.29	0.018026	wtCL051010
2943	-154.28	0.009663	wtCL030910
2514	-154.24	0.00653	wtCL051010
2943	-154.24	-0.011156	wtCL030910
4807	-154.24	0.033405	wtCL061010
3216	-154.23	0.022686	wtCL051010
3846	-154.23	0.009693	wtCL030910
3599	-154.22	0.010383	wtCL030910
4094	-154.21	0.00902	wtCL061010
2055	-154.19	0.020336	wtCL051010
3944	-154.18	0.046532	wtCL061010
2514	-154.16	0.01006	wtCL051010
2055	-154.15	0.016085	wtCL051010
282	-154.12	0.02208	wtCL030910
2055	-154.11	0.034791	wtCL051010
2458	-154.09	-0.016294	wtCL081010
3619	-154.08	0.011846	wtCL030910
2055	-154.05	0.005372	wtCL051010
3619	-154.02	0.033722	wtCL030910
2514	-153.99	-0.011417	wtCL051010
2514	-153.99	-0.008403	wtCL051010
3132	-153.95	0.013244	wtCL081010
2514	-153.9	0.013142	wtCL051010
3806	-153.89	0.006059	wtCL030910
2662	-153.88	0.022117	wtCL081010
2460	-153.87	-0.041329	wtCL081010
3846	-153.86	-0.001586	wtCL030910
3359	-153.86	0.004022	wtCL030910
2514	-153.84	-0.001786	wtCL051010
2958	-153.83	0.01262	wtCL081010
3526	-153.82	0.012177	wtCL030910
2958	-153.81	0.017597	wtCL081010
2990	-153.81	0.030325	wtCL051010
2514	-153.8	-0.002459	wtCL051010
2958	-153.76	0.002275	wtCL081010
1312	-153.75	-0.031323	wtCL081010
2958	-153.75	0.035314	wtCL081010
2733	-153.64	0.027137	wtCL051010
167	-153.62	0.016013	wtCL030910
54	-153.61	0.031215	wtCL030910
2958	-153.58	0.013273	wtCL081010
2662	-153.56	-0.001277	wtCL081010
282	-153.56	0.014856	wtCL030910
2990	-153.54	0.036025	wtCL051010
2990	-153.53	0.015974	wtCL051010
3599	-153.51	0.0241	wtCL030910
4293	-153.47	0.009395	wtCL061010
2059	-153.46	0.010948	wtCL051010
3806	-153.45	0.027872	wtCL030910
4767	-153.43	0.006779	wtCL061010
3619	-153.41	0.012788	wtCL030910
4293	-153.4	0.002857	wtCL061010
2958	-153.38	0.004874	wtCL081010
3029	-153.36	-0.011846	wtCL051010
1312	-153.33	0.103466	wtCL081010
2733	-153.32	0.040744	wtCL051010
2055	-153.31	0.056503	wtCL051010
3526	-153.31	0.009362	wtCL030910
2733	-153.3	0.030677	wtCL051010
2733	-153.28	0.019311	wtCL051010
2059	-153.27	0.032542	wtCL051010
3183	-153.27	-0.004433	wtCL051010
4094	-153.27	0.010504	wtCL061010
3117	-153.25	-0.001951	wtCL030910
3944	-153.25	0.034053	wtCL061010
4767	-153.25	-0.056731	wtCL061010
2990	-153.24	0.005996	wtCL051010
3132	-153.22	0.019842	wtCL081010
2055	-153.19	0.052778	wtCL051010
2514	-153.16	-0.018574	wtCL051010
4767	-153.15	0.02943	wtCL061010
2059	-153.13	0.028642	wtCL051010
2458	-153.12	-0.00085	wtCL081010
2733	-153.12	-0.003928	wtCL051010
2059	-153.11	0.009441	wtCL051010
2990	-153.11	-0.020887	wtCL051010
282	-153.09	0.038539	wtCL030910
3256	-153.09	-0.051081	wtCL061010
3359	-153.06	0.051759	wtCL030910
2173	-153.03	0.028088	wtCL081010
3846	-153.03	0.003918	wtCL030910
4114	-153.03	0.022226	wtCL030910
3256	-153.02	-0.022215	wtCL061010
2173	-153	0.019978	wtCL081010
3845	-153	0.058711	wtCL030910
2958	-152.99	0.027188	wtCL081010
4293	-152.95	0.021582	wtCL061010
3846	-152.94	0.041273	wtCL030910
2173	-152.93	0.007199	wtCL081010
2173	-152.9	0.021725	wtCL081010
3296	-152.89	0.027406	wtCL081010
3029	-152.88	-0.000613	wtCL051010
3214	-152.87	0.000266	wtCL051010
1312	-152.84	0.016907	wtCL081010
2733	-152.83	0.032625	wtCL051010
2733	-152.79	-0.009599	wtCL051010
2059	-152.79	0.027494	wtCL051010
2059	-152.78	0.020602	wtCL051010
2173	-152.75	0.028018	wtCL081010
3183	-152.75	6.2e-05	wtCL051010
2059	-152.74	0.01928	wtCL051010
4462	-152.71	0.030974	wtCL061010
2662	-152.7	-0.006529	wtCL081010
2924	-152.7	0.037638	wtCL051010
4293	-152.7	0.024049	wtCL061010
2924	-152.69	0.020921	wtCL051010
3256	-152.67	0.019791	wtCL061010
2173	-152.66	0.004122	wtCL081010
2583	-152.66	0.006979	wtCL051010
3619	-152.65	-0.033827	wtCL030910
2583	-152.62	0.020323	wtCL051010
3944	-152.59	0.012984	wtCL061010
2059	-152.58	0.014143	wtCL051010
2924	-152.58	-0.021095	wtCL051010
3117	-152.58	0.031316	wtCL030910
2460	-152.57	-0.01064	wtCL081010
65	-152.55	-0.004487	wtCL030910
3214	-152.53	0.004115	wtCL051010
282	-152.53	0.030251	wtCL030910
2583	-152.52	0.020166	wtCL051010
2059	-152.49	0.012747	wtCL051010
2055	-152.48	0.058456	wtCL051010
2924	-152.48	0.044244	wtCL051010
3132	-152.45	0.007214	wtCL081010
2583	-152.44	-0.007	wtCL051010
274	-152.44	0.030165	wtCL061010
1312	-152.43	0.022131	wtCL081010
2513	-152.43	-0.012271	wtCL051010
3359	-152.42	0.013094	wtCL030910
2583	-152.38	0.024778	wtCL051010
2583	-152.38	-0.006586	wtCL051010
3845	-152.38	0.03992	wtCL030910
3117	-152.36	0.035451	wtCL030910
2059	-152.34	0.031035	wtCL051010
3526	-152.33	-0.004629	wtCL030910
274	-152.32	0.025097	wtCL061010
2958	-152.3	0.00741	wtCL081010
2583	-152.3	-0.017056	wtCL051010
2059	-152.2	0.018693	wtCL051010
2924	-152.19	0.047862	wtCL051010
2513	-152.17	0.001922	wtCL051010
2173	-152.16	0.014245	wtCL081010
3029	-152.12	-0.006649	wtCL051010
3845	-152.12	0.029863	wtCL030910
3445	-152.11	0.008105	wtCL081010
2583	-152.11	-0.000728	wtCL051010
3445	-152.1	-0.004357	wtCL081010
3214	-152.1	0.00252	wtCL051010
2924	-152.09	-0.050421	wtCL051010
2924	-152.09	-0.014087	wtCL051010
3526	-152.08	0.008957	wtCL030910
274	-152.05	0.033595	wtCL061010
2583	-152.04	0.00404	wtCL051010
3296	-152.03	0.01498	wtCL081010
2583	-152.03	-0.003729	wtCL051010
274	-152.01	0.024583	wtCL061010
65	-152	0.01651	wtCL030910
274	-152	-0.006239	wtCL061010
3151	-151.96	0.010804	wtCL081010
3132	-151.88	0.010648	wtCL081010
3214	-151.86	0.008065	wtCL051010
282	-151.83	0.015352	wtCL030910
3151	-151.8	0.00271	wtCL081010
2733	-151.77	-0.005831	wtCL051010
3151	-151.74	0.002635	wtCL081010
3445	-151.74	0.000692	wtCL081010
3151	-151.73	0.002073	wtCL081010
274	-151.73	0.005206	wtCL061010
2380	-151.72	0.021746	wtCL081010
3445	-151.72	-0.005553	wtCL081010
65	-151.72	0.008998	wtCL030910
274	-151.71	0.006897	wtCL061010
2513	-151.7	-0.017259	wtCL051010
282	-151.69	0.02372	wtCL030910
274	-151.66	0.016087	wtCL061010
3214	-151.63	0.034834	wtCL051010
3214	-151.63	0.021224	wtCL051010
2173	-151.62	0.004592	wtCL081010
3846	-151.61	0.034361	wtCL030910
274	-151.6	-0.007323	wtCL061010
4907	-151.6	4.1e-05	wtCL061010
274	-151.59	-0.009549	wtCL061010
3359	-151.58	0.016197	wtCL030910
274	-151.58	-0.005334	wtCL061010
3151	-151.57	0.00334	wtCL081010
2958	-151.57	0.009038	wtCL081010
3069	-151.56	0.021934	wtCL051010
3069	-151.53	0.020026	wtCL051010
2924	-151.53	-0.007388	wtCL051010
2583	-151.53	0.004359	wtCL051010
4462	-151.53	0.033219	wtCL061010
3619	-151.51	0.09913	wtCL030910
4094	-151.51	0.020831	wtCL061010
2674	-151.48	0.017954	wtCL051010
2674	-151.48	0.004557	wtCL051010
3069	-151.48	0.010033	wtCL051010
3151	-151.47	0.0284	wtCL081010
3256	-151.47	0.038902	wtCL061010
3256	-151.46	-0.026483	wtCL061010
3069	-151.42	0.023561	wtCL051010
3915	-151.42	-0.027264	wtCL030910
3256	-151.4	-0.023431	wtCL061010
3069	-151.36	0.010582	wtCL051010
452	-151.32	0.000296	wtCL030910
2674	-151.31	0.023479	wtCL051010
65	-151.3	0.029342	wtCL030910
2513	-151.28	6.6e-05	wtCL051010
2173	-151.27	0.015436	wtCL081010
4907	-151.25	-0.0132	wtCL061010
3359	-151.24	0.039714	wtCL030910
2733	-151.22	-0.017986	wtCL051010
1312	-151.21	0.022631	wtCL081010
2728	-151.16	-0.030939	wtCL051010
2674	-151.16	0.015942	wtCL051010
198	-151.15	0.045458	wtCL061010
3151	-151.14	0.026931	wtCL081010
3256	-151.14	0.044131	wtCL061010
3526	-151.11	0.000741	wtCL030910
3445	-151.08	-0.021532	wtCL081010
3845	-151.05	0.024076	wtCL030910
3296	-151.04	0.014782	wtCL081010
2674	-151.01	-0.007395	wtCL051010
2380	-150.95	0.015183	wtCL081010
3555	-150.95	-0.006393	wtCL030910
2173	-150.93	-0.003352	wtCL081010
3555	-150.91	0.008037	wtCL030910
2958	-150.85	-0.004544	wtCL081010
2674	-150.85	-0.011573	wtCL051010
2733	-150.82	-0.043003	wtCL051010
65	-150.8	0.027291	wtCL030910
3845	-150.77	0.02893	wtCL030910
4907	-150.77	0.016913	wtCL061010
2924	-150.73	-0.028295	wtCL051010
1312	-150.71	0.041772	wtCL081010
198	-150.7	0.052307	wtCL061010
3846	-150.69	0.034103	wtCL030910
4462	-150.68	0.017825	wtCL061010
452	-150.65	0.026865	wtCL030910
3256	-150.61	0.019979	wtCL061010
3256	-150.58	-0.000549	wtCL061010
3445	-150.56	-0.019679	wtCL081010
2451	-150.55	-0.055001	wtCL081010
3462	-150.53	0.011099	wtCL081010
65	-150.52	0.014522	wtCL030910
198	-150.52	0.035215	wtCL061010
2739	-150.51	-0.00487	wtCL051010
2674	-150.49	-0.012747	wtCL051010
2739	-150.49	-0.007798	wtCL051010
3555	-150.49	-0.00983	wtCL030910
198	-150.49	-0.008471	wtCL061010
2674	-150.47	0.018587	wtCL051010
3619	-150.45	0.033072	wtCL030910
2959	-150.43	0.029028	wtCL081010
4094	-150.41	0.016552	wtCL061010
198	-150.37	-0.009367	wtCL061010
3445	-150.34	-0.029135	wtCL081010
2739	-150.34	-0.017654	wtCL051010
198	-150.31	0.006371	wtCL061010
2739	-150.3	-0.009678	wtCL051010
2959	-150.26	0.02983	wtCL081010
2959	-150.26	0.027173	wtCL081010
3151	-150.26	-0.001526	wtCL081010
3555	-150.26	-0.024366	wtCL030910
3256	-150.24	-0.013934	wtCL061010
2274	-150.23	0.015201	wtCL081010
3526	-150.22	0.020522	wtCL030910
198	-150.22	0.036942	wtCL061010
3915	-150.2	0.040762	wtCL030910
198	-150.2	-0.004044	wtCL061010
198	-150.2	-0.023373	wtCL061010
3619	-150.19	0.033619	wtCL030910
2986	-150.17	0.038549	wtCL030910
3126	-150.17	0.012539	wtCL030910
2274	-150.15	0.008268	wtCL081010
2674	-150.14	-0.001856	wtCL051010
2959	-150.13	0.02249	wtCL081010
4152	-150.13	0.026693	wtCL030910
3778	-150.1	0.041916	wtCL030910
2739	-150.09	-0.024511	wtCL051010
2274	-150.02	0.010905	wtCL081010
3126	-150.02	0.007589	wtCL030910
2959	-150.01	0.012618	wtCL081010
2674	-150.01	0.024606	wtCL051010
2958	-150	0.029948	wtCL081010
2924	-149.97	-0.061785	wtCL051010
4446	-149.97	0.009805	wtCL061010
3445	-149.96	-0.027718	wtCL081010
65	-149.95	0.014482	wtCL030910
2739	-149.94	-0.002835	wtCL051010
2739	-149.93	0.001986	wtCL051010
198	-149.9	-0.016495	wtCL061010
2959	-149.88	-0.004515	wtCL081010
2674	-149.88	0.015338	wtCL051010
452	-149.85	0.008018	wtCL030910
3778	-149.84	0.013176	wtCL030910
1312	-149.83	0.124681	wtCL081010
3126	-149.82	0.019675	wtCL030910
3100	-149.74	-0.003116	wtCL051010
2986	-149.74	0.017592	wtCL030910
3126	-149.74	-0.016414	wtCL030910
2173	-149.73	0.009179	wtCL081010
2380	-149.7	0.008655	wtCL081010
452	-149.7	0.037386	wtCL030910
1062	-149.7	-0.019218	wtCL061010
4462	-149.7	0.025273	wtCL061010
2274	-149.68	-0.006078	wtCL081010
198	-149.67	0.015199	wtCL061010
95	-149.66	0.010674	wtCL081010
1062	-149.66	0.00468	wtCL061010
2274	-149.63	0.004398	wtCL081010
2451	-149.55	-0.038664	wtCL081010
4152	-149.54	0.034132	wtCL030910
2274	-149.53	0.032712	wtCL081010
3845	-149.53	0.028121	wtCL030910
3846	-149.51	0.043987	wtCL030910
2739	-149.49	-0.012836	wtCL051010
3915	-149.46	0.016855	wtCL030910
4094	-149.46	0.017537	wtCL061010
145	-149.44	0.006596	wtCL030910
3151	-149.41	0.011813	wtCL081010
2986	-149.38	-0.022064	wtCL030910
3526	-149.38	0.030531	wtCL030910
2959	-149.37	0.013516	wtCL081010
3126	-149.37	0.027715	wtCL030910
3126	-149.35	0.010695	wtCL030910
2725	-149.33	0.026719	wtCL081010
2725	-149.33	0.018485	wtCL081010
3774	-149.32	0.021628	wtCL030910
4446	-149.3	0.027948	wtCL061010
2725	-149.29	0.030537	wtCL081010
3778	-149.28	-0.040957	wtCL030910
3260	-149.28	-0.000756	wtCL061010
2986	-149.26	-0.039825	wtCL030910
2274	-149.24	0.017028	wtCL081010
3100	-149.24	-0.034701	wtCL051010
2986	-149.22	-0.053451	wtCL030910
2739	-149.2	0.009939	wtCL051010
1062	-149.16	0.003785	wtCL061010
4446	-149.15	0.037553	wtCL061010
2725	-149.14	0.038996	wtCL081010
3915	-149.14	0.017315	wtCL030910
2725	-149.1	0.00927	wtCL081010
145	-149.07	0.008722	wtCL030910
452	-149.02	0.041453	wtCL030910
4446	-149	0.019513	wtCL061010
3151	-148.99	0.007093	wtCL081010
4446	-148.96	0.033543	wtCL061010
2725	-148.94	0.037808	wtCL081010
3100	-148.94	-0.009196	wtCL051010
3260	-148.94	0.003512	wtCL061010
3138	-148.93	-0.035117	wtCL051010
3295	-148.91	0.023807	wtCL081010
3295	-148.88	0.022292	wtCL081010
3295	-148.88	0.006461	wtCL081010
3295	-148.88	0.001004	wtCL081010
3295	-148.86	0.001913	wtCL081010
3295	-148.84	0.019979	wtCL081010
3540	-148.82	0.024402	wtCL030910
3138	-148.78	0.015866	wtCL051010
2959	-148.76	-0.016866	wtCL081010
2984	-148.72	0.041658	wtCL051010
144	-148.71	-0.01901	wtCL030910
3260	-148.71	0.020558	wtCL061010
3445	-148.7	-0.003915	wtCL081010
3138	-148.64	0.002193	wtCL051010
4446	-148.61	0.023635	wtCL061010
3774	-148.59	0.037872	wtCL030910
4151	-148.57	0.046656	wtCL030910
3845	-148.55	0.019996	wtCL030910
2274	-148.54	0.000164	wtCL081010
66	-148.54	0.040845	wtCL051010
4152	-148.54	0.022317	wtCL030910
66	-148.53	0.028935	wtCL051010
3778	-148.53	-0.065662	wtCL030910
145	-148.49	-0.001603	wtCL030910
2984	-148.47	0.026012	wtCL051010
2451	-148.44	-0.016982	wtCL081010
437	-148.37	0.023973	wtCL061010
3260	-148.35	0.015634	wtCL061010
452	-148.32	0.032162	wtCL030910
437	-148.3	0.028965	wtCL061010
3260	-148.3	-0.013746	wtCL061010
66	-148.27	0.023337	wtCL051010
66	-148.26	0.031723	wtCL051010
3260	-148.23	-0.017811	wtCL061010
3879	-148.22	0.00478	wtCL061010
66	-148.21	0.023283	wtCL051010
2675	-148.19	-0.003445	wtCL051010
4104	-148.18	-0.034227	wtCL030910
2725	-148.14	0.011662	wtCL081010
3260	-148.13	0.082814	wtCL061010
2675	-148.11	-0.004033	wtCL051010
3260	-148.1	0.005883	wtCL061010
437	-148.1	0.010301	wtCL061010
2984	-148.08	0.017175	wtCL051010
3540	-148.07	0.035946	wtCL030910
4103	-148.07	0.034235	wtCL030910
3909	-148.07	0.011092	wtCL030910
3879	-148.07	0.013973	wtCL061010
3138	-148.05	0.026094	wtCL051010
4446	-148.05	0.016669	wtCL061010
66	-148.04	0.044738	wtCL051010
4151	-148.04	0.043317	wtCL030910
2959	-148.01	-0.002325	wtCL081010
3100	-148	-0.010591	wtCL051010
1635	-147.99	0.025232	wtCL051010
66	-147.93	-0.01148	wtCL051010
3260	-147.93	-0.041634	wtCL061010
145	-147.92	0.007013	wtCL030910
4094	-147.9	0.024011	wtCL061010
3774	-147.89	0.044022	wtCL030910
3151	-147.88	-0.006909	wtCL081010
66	-147.88	0.018509	wtCL051010
1635	-147.87	0.020377	wtCL051010
4301	-147.85	-0.011274	wtCL061010
3138	-147.84	0.031753	wtCL051010
2274	-147.83	-9e-06	wtCL081010
3861	-147.8	-0.048086	wtCL030910
3031	-147.79	0.020328	wtCL081010
2675	-147.79	0.010469	wtCL051010
2984	-147.78	0.017164	wtCL051010
3260	-147.78	-0.002917	wtCL061010
2675	-147.76	-0.000573	wtCL051010
3659	-147.73	0.058205	wtCL030910
66	-147.71	0.032375	wtCL051010
2731	-147.71	0.042371	wtCL051010
1635	-147.7	0.0308	wtCL051010
3232	-147.7	0.025986	wtCL051010
437	-147.7	0.006534	wtCL061010
2348	-147.68	-0.003296	wtCL051010
3100	-147.65	-0.015961	wtCL051010
337	-147.62	0.017153	wtCL081010
2274	-147.61	-0.006622	wtCL081010
1635	-147.61	0.011943	wtCL051010
2731	-147.61	0.022349	wtCL051010
3295	-147.59	-0.015035	wtCL081010
452	-147.57	0.030067	wtCL030910
2984	-147.56	-0.000214	wtCL051010
2348	-147.54	0.031251	wtCL051010
2731	-147.53	0.024702	wtCL051010
2939	-147.53	-0.007761	wtCL051010
3845	-147.53	0.047785	wtCL030910
337	-147.51	0.015631	wtCL081010
2959	-147.51	0.006799	wtCL081010
2675	-147.48	-0.007998	wtCL051010
2675	-147.47	0.003826	wtCL051010
1635	-147.47	0.006246	wtCL051010
1635	-147.46	-0.007415	wtCL051010
3260	-147.44	0.021769	wtCL061010
3540	-147.42	0.039229	wtCL030910
437	-147.42	-0.00895	wtCL061010
4104	-147.39	0.013819	wtCL030910
3659	-147.37	-0.028753	wtCL030910
3232	-147.36	0.016433	wtCL051010
2731	-147.35	0.003854	wtCL051010
3774	-147.35	0.023929	wtCL030910
337	-147.34	0.018793	wtCL081010
337	-147.34	0.006818	wtCL081010
2348	-147.33	0.027364	wtCL051010
145	-147.32	0.023972	wtCL030910
2939	-147.26	-0.005913	wtCL051010
4151	-147.26	0.038927	wtCL030910
2725	-147.25	-0.010757	wtCL081010
3295	-147.24	-0.006504	wtCL081010
337	-147.24	0.026182	wtCL061010
3861	-147.22	-0.014583	wtCL030910
2675	-147.21	-0.02645	wtCL051010
337	-147.2	0.012482	wtCL081010
3909	-147.19	-0.010155	wtCL030910
2675	-147.18	-0.018022	wtCL051010
3295	-147.15	-0.009166	wtCL081010
2467	-147.15	-0.012292	wtCL051010
2348	-147.15	0.031631	wtCL051010
2731	-147.11	0.019491	wtCL051010
2984	-147.1	-0.00301	wtCL051010
2675	-147.09	-0.006771	wtCL051010
1635	-147.08	-0.007616	wtCL051010
2467	-147.08	-0.01238	wtCL051010
2467	-147.08	-0.001859	wtCL051010
3778	-147.08	0.006107	wtCL030910
337	-147.07	0.006789	wtCL081010
2467	-147.07	-0.023691	wtCL051010
2675	-147.06	0.003933	wtCL051010
3100	-147.03	0.011034	wtCL051010
1635	-147.02	0.017548	wtCL051010
1635	-147.01	0.000195	wtCL051010
3844	-147.01	0.05301	wtCL030910
1635	-147	0.022163	wtCL051010
2467	-146.99	-0.012142	wtCL051010
452	-146.96	0.037253	wtCL030910
4103	-146.96	0.030556	wtCL030910
3031	-146.95	0.008392	wtCL081010
4212	-146.93	0.04212	wtCL061010
3659	-146.92	0.021928	wtCL030910
2348	-146.89	-0.004877	wtCL051010
2939	-146.86	-0.025008	wtCL051010
2348	-146.82	0.009809	wtCL051010
337	-146.81	-0.000533	wtCL061010
2731	-146.75	0.019839	wtCL051010
4301	-146.75	-0.007422	wtCL061010
2939	-146.71	0.021197	wtCL051010
2348	-146.71	-0.003208	wtCL051010
2467	-146.7	-0.006797	wtCL051010
3338	-146.69	0.049259	wtCL081010
2467	-146.68	-0.014015	wtCL051010
2467	-146.68	0.000907	wtCL051010
745	-146.66	0.000577	wtCL081010
2731	-146.66	-0.018743	wtCL051010
2467	-146.64	0.001972	wtCL051010
2274	-146.62	-0.004043	wtCL081010
337	-146.62	0.004528	wtCL061010
337	-146.62	0.000313	wtCL061010
2725	-146.61	0.000174	wtCL081010
2348	-146.59	0.012728	wtCL051010
2731	-146.57	0.012203	wtCL051010
4094	-146.57	-0.008334	wtCL061010
145	-146.54	0.011409	wtCL030910
2467	-146.52	0.013142	wtCL051010
3039	-146.52	0.008337	wtCL030910
2675	-146.51	0.014811	wtCL051010
3295	-146.46	0.00127	wtCL081010
337	-146.45	0.021096	wtCL061010
337	-146.43	-0.005383	wtCL081010
745	-146.42	0.0115	wtCL081010
2603	-146.38	0.050877	wtCL051010
745	-146.37	-0.002873	wtCL081010
145	-146.35	0.02318	wtCL030910
3659	-146.34	-0.005109	wtCL030910
2348	-146.33	0.005241	wtCL051010
4212	-146.31	0.065443	wtCL061010
2984	-146.3	0.012223	wtCL051010
3374	-146.3	-0.020088	wtCL030910
3540	-146.3	0.045719	wtCL030910
2959	-146.29	0.016348	wtCL081010
2787	-146.29	-0.012421	wtCL030910
1359	-146.28	-0.021412	wtCL081010
2467	-146.28	0.017855	wtCL051010
2939	-146.26	0.01451	wtCL051010
1359	-146.25	-0.035324	wtCL081010
1635	-146.24	0.021943	wtCL051010
2603	-146.23	0.025655	wtCL051010
3844	-146.22	0.039467	wtCL030910
2348	-146.21	0.012893	wtCL051010
337	-146.21	0.032759	wtCL061010
337	-146.16	0.025784	wtCL061010
337	-146.16	0.003935	wtCL061010
4104	-146.15	-0.000889	wtCL030910
745	-146.14	0.012289	wtCL081010
4212	-146.13	0.033611	wtCL061010
3774	-146.11	0.020238	wtCL030910
3778	-146.11	0.005696	wtCL030910
4212	-146.08	-0.010431	wtCL061010
1733	-146.07	0.011224	wtCL081010
2348	-146.06	0.006138	wtCL051010
3013	-146.05	0.0258	wtCL030910
3039	-146.04	-0.004829	wtCL030910
337	-146.02	0.008421	wtCL061010
95	-146.01	0.037819	wtCL081010
3039	-146.01	0.004373	wtCL030910
2603	-146	-0.017227	wtCL051010
745	-145.99	0.000559	wtCL081010
2725	-145.99	0.01554	wtCL081010
337	-145.99	0.002352	wtCL061010
452	-145.98	0.026363	wtCL030910
2939	-145.96	0.015665	wtCL051010
3909	-145.96	0.004349	wtCL030910
3540	-145.9	0.037743	wtCL030910
2731	-145.88	0.011947	wtCL051010
3374	-145.88	0.002204	wtCL030910
4103	-145.86	0.012864	wtCL030910
363	-145.85	0.023831	wtCL081010
2603	-145.85	0.033501	wtCL051010
4212	-145.84	-0.003009	wtCL061010
3031	-145.82	0.005983	wtCL081010
3013	-145.82	0.01887	wtCL030910
3374	-145.82	0.023955	wtCL030910
2984	-145.8	0.006297	wtCL051010
4104	-145.8	0.012325	wtCL030910
337	-145.78	-0.003554	wtCL081010
2939	-145.78	0.035692	wtCL051010
145	-145.78	0.063306	wtCL030910
363	-145.76	0.028407	wtCL081010
3861	-145.74	0.012975	wtCL030910
2461	-145.74	-0.012575	wtCL061010
363	-145.73	0.011106	wtCL081010
3338	-145.7	0.041055	wtCL081010
2603	-145.7	0.007893	wtCL051010
745	-145.65	0.035359	wtCL081010
363	-145.64	0.018655	wtCL081010
4094	-145.64	0.015571	wtCL061010
185	-145.58	0.013978	wtCL030910
4103	-145.58	0.025925	wtCL030910
3778	-145.57	0.02271	wtCL030910
3374	-145.56	0.005567	wtCL030910
337	-145.54	0.036431	wtCL061010
2461	-145.51	-0.039268	wtCL061010
3844	-145.5	0.021631	wtCL030910
363	-145.47	-0.016951	wtCL081010
2461	-145.46	-0.024008	wtCL061010
2731	-145.45	-0.012339	wtCL051010
3039	-145.44	0.017392	wtCL030910
480	-145.39	0.036021	wtCL081010
95	-145.39	0.074476	wtCL081010
3659	-145.39	-0.00925	wtCL030910
3374	-145.37	0.01329	wtCL030910
480	-145.35	0.043644	wtCL081010
480	-145.32	0.027581	wtCL081010
480	-145.31	0.011142	wtCL081010
3861	-145.31	0.014703	wtCL030910
2603	-145.28	0.036972	wtCL051010
745	-145.25	0.014836	wtCL081010
337	-145.25	0.000227	wtCL081010
1359	-145.25	-0.000908	wtCL081010
363	-145.22	0.017173	wtCL081010
2603	-145.22	-0.028552	wtCL051010
480	-145.2	0.030215	wtCL081010
480	-145.18	0.007132	wtCL081010
3295	-145.17	0.00892	wtCL081010
452	-145.15	0.028652	wtCL030910
2984	-145.12	0.044377	wtCL051010
2461	-145.08	0.012634	wtCL061010
3013	-145.04	-0.000149	wtCL030910
2725	-145.02	0.039336	wtCL081010
3039	-145.02	0.022431	wtCL030910
3774	-145.02	-0.004097	wtCL030910
2603	-145.01	0.009956	wtCL051010
3013	-144.99	0.023527	wtCL030910
2461	-144.98	-0.046088	wtCL061010
4301	-144.96	0.033948	wtCL061010
145	-144.95	0.038666	wtCL030910
49	-144.95	0.004513	wtCL061010
235	-144.92	0.047298	wtCL081010
235	-144.91	0.049874	wtCL081010
3861	-144.9	0.006731	wtCL030910
49	-144.88	0.018538	wtCL061010
3013	-144.87	-0.001345	wtCL030910
3374	-144.82	0.007361	wtCL030910
3659	-144.79	-0.037988	wtCL030910
337	-144.74	-0.003364	wtCL081010
2731	-144.74	0.01799	wtCL051010
2461	-144.73	0.057152	wtCL061010
3751	-144.68	0.015307	wtCL030910
235	-144.67	0.024173	wtCL081010
363	-144.65	0.009452	wtCL081010
745	-144.65	-0.002416	wtCL081010
3029	-144.65	-0.026545	wtCL081010
3843	-144.64	0.021591	wtCL030910
2461	-144.63	0.037671	wtCL061010
49	-144.6	0.004405	wtCL061010
3844	-144.56	0.029067	wtCL030910
2461	-144.56	0.019317	wtCL061010
2461	-144.54	0.005271	wtCL061010
2377	-144.53	0.002753	wtCL081010
3483	-144.52	-0.002656	wtCL081010
3540	-144.52	0.04255	wtCL030910
4800	-144.51	-0.027671	wtCL061010
185	-144.48	0.045418	wtCL030910
2243	-144.45	0.007021	wtCL051010
3039	-144.4	0.000424	wtCL030910
2243	-144.38	-0.000907	wtCL051010
145	-144.33	0.043292	wtCL030910
2243	-144.32	-0.042355	wtCL051010
3483	-144.31	0.003051	wtCL081010
3483	-144.29	-0.010591	wtCL081010
3483	-144.27	-0.023431	wtCL081010
2243	-144.27	0.001457	wtCL051010
329	-144.25	-0.003047	wtCL061010
95	-144.24	0.055877	wtCL081010
49	-144.24	0.004813	wtCL061010
452	-144.23	0.040742	wtCL030910
1359	-144.16	-0.013862	wtCL081010
3374	-144.15	0.013194	wtCL030910
2243	-144.12	0.002606	wtCL051010
2243	-144.11	0.01596	wtCL051010
3464	-144.11	-0.003796	wtCL051010
3338	-144.1	0.025984	wtCL081010
480	-144.09	0.007528	wtCL081010
2243	-144.08	-0.050462	wtCL051010
49	-144.06	-0.006278	wtCL061010
3097	-144.04	0.015512	wtCL051010
3039	-144.02	0.00869	wtCL030910
329	-143.99	-0.018448	wtCL061010
3483	-143.98	-0.006343	wtCL081010
2243	-143.96	0.031094	wtCL051010
185	-143.96	0.016749	wtCL030910
3844	-143.96	0.023897	wtCL030910
3774	-143.96	-0.016239	wtCL030910
2243	-143.92	0.016018	wtCL051010
745	-143.9	0.000356	wtCL081010
2435	-143.9	-0.017097	wtCL081010
3843	-143.89	0.019932	wtCL030910
3659	-143.89	-0.009554	wtCL030910
2377	-143.85	0.006496	wtCL081010
3566	-143.84	-0.034736	wtCL030910
49	-143.83	0.025287	wtCL061010
2809	-143.81	0.004616	wtCL030910
4071	-143.8	-0.015491	wtCL030910
2243	-143.78	0.022794	wtCL051010
363	-143.73	-0.008159	wtCL081010
3066	-143.73	0.021918	wtCL051010
3566	-143.72	0.007669	wtCL030910
3066	-143.71	0.03891	wtCL051010
745	-143.68	0.002798	wtCL081010
3751	-143.67	0.016921	wtCL030910
1063	-143.66	0.033175	wtCL081010
337	-143.66	0.010004	wtCL081010
3374	-143.63	0.008725	wtCL030910
3066	-143.62	0.008885	wtCL051010
3782	-143.61	-0.013641	wtCL030910
329	-143.6	0.007213	wtCL061010
2914	-143.58	0.00268	wtCL061010
3566	-143.57	0.031328	wtCL030910
3066	-143.55	0.006507	wtCL051010
2914	-143.55	-0.003256	wtCL061010
4301	-143.53	0.002201	wtCL061010
3566	-143.51	0.031224	wtCL030910
480	-143.49	-0.005991	wtCL081010
329	-143.47	0.013044	wtCL061010
3097	-143.46	-0.006496	wtCL051010
3464	-143.43	0.026858	wtCL051010
329	-143.41	-0.00655	wtCL061010
2809	-143.37	-0.01058	wtCL030910
329	-143.36	0.063534	wtCL061010
185	-143.35	0.035912	wtCL030910
2377	-143.31	0.003254	wtCL081010
3483	-143.31	-0.006358	wtCL081010
502	-143.3	0.006191	wtCL081010
2914	-143.3	-0.010514	wtCL061010
145	-143.29	0.038461	wtCL030910
329	-143.29	0.026649	wtCL061010
3540	-143.28	0.017276	wtCL030910
329	-143.27	0.014125	wtCL061010
3203	-143.21	-0.015186	wtCL030910
2914	-143.21	-0.001656	wtCL061010
3044	-143.2	-0.012521	wtCL051010
4071	-143.16	0.007735	wtCL030910
3338	-143.13	0.02048	wtCL081010
553	-143.12	0.013268	wtCL081010
3097	-143.08	0.006771	wtCL051010
502	-143.06	-0.000537	wtCL081010
3044	-143.06	0.035597	wtCL051010
49	-143.06	0.032075	wtCL061010
49	-143.06	0.024848	wtCL061010
2809	-143.02	-0.002134	wtCL030910
3566	-143.01	0.039143	wtCL030910
3659	-143	-0.011806	wtCL030910
3066	-142.98	-0.019054	wtCL051010
3855	-142.98	-0.050954	wtCL030910
3203	-142.93	0.000416	wtCL030910
3101	-142.92	-0.050405	wtCL051010
3751	-142.91	0.028049	wtCL030910
3843	-142.91	0.008178	wtCL030910
329	-142.91	0.003861	wtCL061010
502	-142.9	0.014157	wtCL081010
2435	-142.9	-0.005829	wtCL081010
502	-142.89	-0.008738	wtCL081010
3044	-142.88	-0.019946	wtCL051010
40	-142.88	-0.002345	wtCL030910
329	-142.83	-0.011293	wtCL061010
3782	-142.82	-0.031461	wtCL030910
3483	-142.8	-0.022528	wtCL081010
553	-142.78	0.006773	wtCL081010
363	-142.78	-0.002953	wtCL081010
3374	-142.76	0.023017	wtCL030910
2906	-142.75	0.026344	wtCL051010
502	-142.74	0.007472	wtCL081010
1063	-142.74	0.01206	wtCL081010
553	-142.73	0.008136	wtCL081010
3844	-142.73	0.039601	wtCL030910
1614	-142.73	0.005178	wtCL061010
480	-142.7	-0.004678	wtCL081010
1520	-142.7	0.02612	wtCL051010
49	-142.68	0.025656	wtCL061010
3066	-142.64	0.019241	wtCL051010
2914	-142.64	0.018869	wtCL061010
3659	-142.61	0.02473	wtCL030910
3044	-142.59	0.00875	wtCL051010
745	-142.55	0.010874	wtCL081010
3540	-142.55	0.027848	wtCL030910
185	-142.54	0.038654	wtCL030910
329	-142.53	0.04146	wtCL061010
4301	-142.51	0.005457	wtCL061010
1520	-142.5	0.023742	wtCL051010
3066	-142.49	0.023598	wtCL051010
4071	-142.49	0.007945	wtCL030910
1614	-142.48	0.017555	wtCL061010
553	-142.47	0.01177	wtCL081010
553	-142.47	0.011084	wtCL081010
502	-142.46	0.004224	wtCL081010
3097	-142.46	0.016182	wtCL051010
2809	-142.46	-0.004154	wtCL030910
1614	-142.46	0.024444	wtCL061010
2377	-142.43	-0.002414	wtCL081010
2914	-142.42	0.043108	wtCL061010
2906	-142.41	0.024577	wtCL051010
1614	-142.39	0.019551	wtCL061010
363	-142.38	0.004351	wtCL081010
3483	-142.36	-0.00566	wtCL081010
1520	-142.34	0.020438	wtCL051010
3184	-142.33	0.030973	wtCL051010
3184	-142.31	0.03	wtCL051010
480	-142.3	0.022279	wtCL081010
1520	-142.28	0.034239	wtCL051010
1520	-142.27	0.023776	wtCL051010
3101	-142.26	-0.043796	wtCL051010
3782	-142.26	-0.024538	wtCL030910
49	-142.21	0.020052	wtCL061010
3566	-142.2	0.00175	wtCL030910
2914	-142.17	0.029935	wtCL061010
3044	-142.15	-0.000143	wtCL051010
3066	-142.15	0.027151	wtCL051010
3068	-142.14	0.004732	wtCL051010
3265	-142.14	-0.01856	wtCL061010
553	-142.13	0.024545	wtCL081010
3843	-142.13	0.012414	wtCL030910
3068	-142.12	0.009215	wtCL051010
3265	-142.12	0.014735	wtCL061010
3044	-142.1	0.021388	wtCL051010
3068	-142.09	0.009859	wtCL051010
3203	-142.09	-0.000466	wtCL030910
2914	-142.03	0.030188	wtCL061010
1520	-142.02	0.008903	wtCL051010
3265	-142.02	-0.004462	wtCL061010
317	-141.99	0.043419	wtCL051010
3068	-141.98	0.004112	wtCL051010
3097	-141.98	-0.005557	wtCL051010
3203	-141.98	0.012821	wtCL030910
40	-141.95	0.059528	wtCL030910
3265	-141.95	-0.001046	wtCL061010
3338	-141.94	0.024014	wtCL081010
1614	-141.94	-0.012032	wtCL061010
3913	-141.91	-0.022447	wtCL030910
3751	-141.89	0.03489	wtCL030910
3855	-141.83	-0.031536	wtCL030910
2809	-141.82	0.022192	wtCL030910
1520	-141.81	-0.003705	wtCL051010
3066	-141.8	0.038148	wtCL051010
2914	-141.77	0.024284	wtCL061010
502	-141.75	-0.003102	wtCL081010
3184	-141.69	0.036321	wtCL051010
3203	-141.69	0.030215	wtCL030910
3194	-141.68	-0.047395	wtCL051010
3483	-141.67	0.028334	wtCL081010
1520	-141.67	-0.003915	wtCL051010
185	-141.66	0.015325	wtCL030910
3044	-141.65	0.036777	wtCL051010
2377	-141.64	0.006643	wtCL081010
3843	-141.63	0.032803	wtCL030910
3097	-141.62	0.050402	wtCL051010
49	-141.62	0.026865	wtCL061010
1063	-141.6	0.003686	wtCL081010
3101	-141.57	-0.015045	wtCL051010
3068	-141.55	0.001265	wtCL051010
3101	-141.55	-0.008673	wtCL051010
3566	-141.55	0.018554	wtCL030910
3374	-141.53	-0.010185	wtCL030910
2914	-141.53	0.03092	wtCL061010
3203	-141.48	0.029438	wtCL030910
3068	-141.46	0.013851	wtCL051010
3713	-141.46	0.044853	wtCL030910
40	-141.42	0.021895	wtCL030910
117	-141.42	-0.021242	wtCL061010
553	-141.39	0.004306	wtCL081010
3101	-141.39	0.026176	wtCL051010
3068	-141.39	0.016236	wtCL051010
1520	-141.35	-0.007758	wtCL051010
4301	-141.35	0.004395	wtCL061010
3844	-141.34	0.027898	wtCL030910
1520	-141.33	-0.011923	wtCL051010
3203	-141.33	0.022039	wtCL030910
3782	-141.32	-0.031495	wtCL030910
3265	-141.28	-0.008655	wtCL061010
502	-141.27	-0.019598	wtCL081010
3713	-141.25	0.071469	wtCL030910
117	-141.24	-0.00552	wtCL061010
2982	-141.23	0.034917	wtCL051010
3338	-141.2	0.012085	wtCL081010
2982	-141.2	0.098266	wtCL051010
2763	-141.19	0.016662	wtCL081010
2763	-141.18	-0.005709	wtCL081010
2809	-141.18	0.009833	wtCL030910
2763	-141.16	0.011785	wtCL081010
3913	-141.16	0.011042	wtCL030910
3068	-141.15	0.030468	wtCL051010
4762	-141.14	-0.034847	wtCL061010
492	-141.13	-0.014414	wtCL081010
492	-141.13	0.027206	wtCL081010
2377	-141.09	0.042588	wtCL081010
40	-141.09	0.041296	wtCL030910
2636	-141.04	0.04687	wtCL051010
3564	-141.03	0.056969	wtCL030910
3265	-141.02	0.037733	wtCL061010
492	-141.01	0.031135	wtCL081010
2982	-141.01	0.023683	wtCL051010
553	-140.98	0.002094	wtCL081010
2636	-140.97	0.058607	wtCL051010
3374	-140.97	0.016074	wtCL030910
117	-140.97	-0.017039	wtCL061010
3194	-140.94	0.011493	wtCL051010
2914	-140.94	0.040701	wtCL061010
3751	-140.92	0.005864	wtCL030910
2763	-140.9	0.022958	wtCL081010
480	-140.89	0.035783	wtCL081010
2982	-140.85	-0.011158	wtCL051010
492	-140.82	0.030889	wtCL081010
492	-140.82	0.027185	wtCL081010
3566	-140.82	0.002852	wtCL030910
2763	-140.81	0.01732	wtCL081010
2636	-140.81	0.038802	wtCL051010
502	-140.8	0.018006	wtCL081010
185	-140.77	0.021523	wtCL030910
363	-140.76	0.014568	wtCL081010
2636	-140.73	0.012413	wtCL051010
3713	-140.73	0.038275	wtCL030910
3483	-140.72	0.008723	wtCL081010
2636	-140.7	0.054385	wtCL051010
3068	-140.68	0.029088	wtCL051010
2809	-140.66	0.011384	wtCL030910
1520	-140.63	0.004633	wtCL051010
553	-140.62	0.011626	wtCL081010
3855	-140.62	-0.034561	wtCL030910
2982	-140.61	-0.019574	wtCL051010
431	-140.6	0.004445	wtCL030910
2474	-140.58	0.043152	wtCL051010
3843	-140.58	0.044252	wtCL030910
3203	-140.54	0.026398	wtCL030910
3564	-140.53	0.034079	wtCL030910
1732	-140.52	0.038263	wtCL081010
2474	-140.52	0.027327	wtCL051010
2474	-140.51	0.04735	wtCL051010
4504	-140.5	0.004979	wtCL061010
117	-140.47	0.013167	wtCL061010
2884	-140.44	-0.013034	wtCL030910
3101	-140.4	0.02585	wtCL051010
3844	-140.39	0.049138	wtCL030910
2636	-140.38	-0.005471	wtCL051010
492	-140.37	0.015486	wtCL081010
2763	-140.35	0.019961	wtCL081010
2474	-140.33	0.041944	wtCL051010
4504	-140.31	0.011998	wtCL061010
2474	-140.28	-0.005809	wtCL051010
4565	-140.26	0.036456	wtCL061010
2474	-140.19	0.029485	wtCL051010
3265	-140.19	0.036093	wtCL061010
3782	-140.18	0.00289	wtCL030910
3265	-140.17	-0.000518	wtCL061010
4301	-140.16	-0.043467	wtCL061010
2982	-140.13	-0.003291	wtCL051010
2809	-140.12	0.051322	wtCL030910
4504	-140.11	0.020255	wtCL061010
1732	-140.09	0.006576	wtCL081010
2377	-140.09	0.05172	wtCL081010
185	-140.09	0.000242	wtCL030910
3265	-140.09	0.035312	wtCL061010
3564	-140.07	0.027112	wtCL030910
3421	-140.06	0.02522	wtCL081010
2636	-140.05	-0.003121	wtCL051010
4504	-140.05	0.000947	wtCL061010
502	-140.04	0.010893	wtCL081010
2474	-140.02	0.015629	wtCL051010
40	-140.02	0.032709	wtCL030910
553	-139.89	0.007521	wtCL081010
4565	-139.88	0.016411	wtCL061010
4565	-139.87	0.021908	wtCL061010
4762	-139.87	-0.02504	wtCL061010
3338	-139.82	-0.013996	wtCL081010
3913	-139.82	0.001274	wtCL030910
431	-139.81	0.012371	wtCL030910
3566	-139.81	-0.008608	wtCL030910
2763	-139.76	0.003102	wtCL081010
3265	-139.76	0.007793	wtCL061010
4565	-139.74	0.019172	wtCL061010
3480	-139.7	0.020188	wtCL081010
2884	-139.69	0.016049	wtCL030910
3751	-139.69	0.014246	wtCL030910
2474	-139.67	-0.006692	wtCL051010
2982	-139.67	0.007066	wtCL051010
3713	-139.67	-0.001015	wtCL030910
3782	-139.67	-0.011551	wtCL030910
2636	-139.66	0.001895	wtCL051010
358	-139.64	0.02638	wtCL081010
3843	-139.63	0.045289	wtCL030910
3855	-139.62	-0.051053	wtCL030910
4504	-139.6	0.007434	wtCL061010
2360	-139.53	-0.004209	wtCL051010
3101	-139.51	0.023362	wtCL051010
3265	-139.51	0.019452	wtCL061010
3480	-139.47	0.019789	wtCL081010
492	-139.46	0.00926	wtCL081010
2360	-139.44	-0.003508	wtCL051010
60	-139.43	-0.024549	wtCL030910
1732	-139.4	0.019411	wtCL081010
431	-139.38	-0.00208	wtCL030910
3480	-139.37	0.051835	wtCL081010
2828	-139.36	-0.016318	wtCL081010
4066	-139.36	0.037622	wtCL061010
2828	-139.35	-0.004335	wtCL081010
2360	-139.34	-0.01894	wtCL051010
2360	-139.34	-0.004665	wtCL051010
2668	-139.34	0.011492	wtCL051010
2668	-139.33	0.031157	wtCL051010
2474	-139.3	-0.021608	wtCL051010
4518	-139.3	-0.014574	wtCL061010
2668	-139.2	0.028168	wtCL051010
2382	-139.16	0.006708	wtCL081010
2360	-139.14	0.027485	wtCL051010
2809	-139.11	0.054563	wtCL030910
2828	-139.09	0.02391	wtCL081010
3421	-139.09	0.020473	wtCL081010
3203	-139.08	0.040777	wtCL030910
40	-139.07	0.002013	wtCL030910
4565	-139.06	0.03423	wtCL061010
3713	-139.05	0.000556	wtCL030910
2360	-139.04	0.020588	wtCL051010
2668	-139.03	0.002707	wtCL051010
2360	-139.01	0.019677	wtCL051010
2884	-139.01	0.002187	wtCL030910
4301	-139.01	-0.01222	wtCL061010
1662	-139	0.034231	wtCL051010
2668	-138.99	0.03105	wtCL051010
3564	-138.98	0.025213	wtCL030910
1662	-138.94	0.028319	wtCL051010
2360	-138.92	-0.022069	wtCL051010
285	-138.92	0.018328	wtCL061010
431	-138.91	-0.009434	wtCL030910
502	-138.9	0.023198	wtCL081010
2884	-138.9	0.017249	wtCL030910
285	-138.9	0.026592	wtCL061010
4066	-138.88	0.035941	wtCL061010
553	-138.87	0.013984	wtCL081010
2763	-138.85	0.002239	wtCL081010
3566	-138.83	-0.010119	wtCL030910
2884	-138.82	0.056109	wtCL030910
2975	-138.8	0.074388	wtCL051010
2382	-138.76	0.006012	wtCL081010
4518	-138.76	-0.019501	wtCL061010
2828	-138.75	0.007507	wtCL081010
3913	-138.75	-0.004956	wtCL030910
2360	-138.74	0.046817	wtCL051010
358	-138.72	-0.024846	wtCL081010
2474	-138.72	-0.016654	wtCL051010
285	-138.72	0.019469	wtCL061010
492	-138.71	0.010117	wtCL081010
3372	-138.71	-0.018852	wtCL030910
2982	-138.69	0.00801	wtCL051010
2828	-138.65	0.001005	wtCL081010
1662	-138.65	0.003152	wtCL051010
285	-138.62	0.016548	wtCL061010
4565	-138.62	0.039968	wtCL061010
60	-138.58	0.028964	wtCL030910
4518	-138.57	-0.041899	wtCL061010
3751	-138.55	-0.00565	wtCL030910
3713	-138.54	0.013353	wtCL030910
185	-138.54	0.046012	wtCL030910
4518	-138.49	0.021055	wtCL061010
1732	-138.48	-0.008152	wtCL081010
2360	-138.48	0.039993	wtCL051010
4518	-138.48	0.03537	wtCL061010
3782	-138.47	0.021916	wtCL030910
2975	-138.43	0.068726	wtCL051010
3843	-138.41	0.057095	wtCL030910
3101	-138.4	0.04048	wtCL051010
4518	-138.4	0.012484	wtCL061010
1154	-138.39	-0.001984	wtCL061010
3469	-138.36	0.007243	wtCL051010
2668	-138.35	0.039145	wtCL051010
2975	-138.34	0.007727	wtCL051010
3093	-138.34	0.041635	wtCL051010
3173	-138.34	-0.01808	wtCL051010
1788	-138.32	0.033822	wtCL081010
2668	-138.31	-0.001728	wtCL051010
2982	-138.3	0.027208	wtCL051010
3372	-138.28	0.002055	wtCL030910
3566	-138.23	-0.000584	wtCL030910
40	-138.17	0.004554	wtCL030910
1062	-138.16	0.031345	wtCL081010
1062	-138.16	0.008221	wtCL081010
285	-138.16	-0.004471	wtCL061010
2668	-138.12	0.040893	wtCL051010
431	-138.12	0.011215	wtCL030910
358	-138.11	-0.00806	wtCL081010
1154	-138.11	0.00788	wtCL061010
3315	-138.1	-0.003578	wtCL081010
60	-138.1	0.01397	wtCL030910
2763	-138.08	0.013657	wtCL081010
3372	-138.07	0.007653	wtCL030910
3913	-138.06	0.032131	wtCL030910
3604	-138.05	0.023838	wtCL030910
2809	-137.98	0.058373	wtCL030910
2474	-137.97	-0.013387	wtCL051010
4518	-137.97	0.024534	wtCL061010
3315	-137.96	-0.008536	wtCL081010
3421	-137.94	0.026857	wtCL081010
3564	-137.94	0.001019	wtCL030910
2975	-137.91	-0.009713	wtCL051010
1662	-137.88	-0.039071	wtCL051010
3315	-137.86	0.000893	wtCL081010
2828	-137.85	0.023513	wtCL081010
492	-137.81	0.004225	wtCL081010
3469	-137.8	0.007311	wtCL051010
1154	-137.8	0.013317	wtCL061010
27	-137.79	-0.015417	wtCL030910
2382	-137.78	0.010131	wtCL081010
285	-137.78	0.015235	wtCL061010
3203	-137.77	0.005587	wtCL030910
2975	-137.73	0.001977	wtCL051010
2975	-137.73	0.011401	wtCL051010
2668	-137.73	0.041296	wtCL051010
3604	-137.71	0.032535	wtCL030910
3173	-137.69	-0.003618	wtCL051010
3372	-137.67	-0.000171	wtCL030910
3315	-137.64	0.019463	wtCL081010
2763	-137.58	0.015935	wtCL081010
40	-137.56	0.007595	wtCL030910
3315	-137.53	0.007952	wtCL081010
1662	-137.53	-0.036027	wtCL051010
358	-137.52	-0.00295	wtCL081010
3372	-137.5	0.037141	wtCL030910
1154	-137.5	0.016992	wtCL061010
3093	-137.47	0.040015	wtCL051010
1788	-137.46	0.019725	wtCL081010
2828	-137.44	-0.012722	wtCL081010
3264	-137.4	0.007308	wtCL061010
431	-137.36	0.012721	wtCL030910
3713	-137.33	0.007503	wtCL030910
492	-137.32	0.018619	wtCL081010
285	-137.32	0.004859	wtCL061010
3315	-137.31	0.010336	wtCL081010
3203	-137.31	0.010296	wtCL030910
1062	-137.3	0.017563	wtCL081010
2755	-137.29	0.011701	wtCL081010
285	-137.29	0.009783	wtCL061010
3264	-137.27	0.014567	wtCL061010
3173	-137.26	0.012754	wtCL051010
4567	-137.26	0.027025	wtCL061010
3197	-137.25	-0.008122	wtCL030910
3275	-137.23	-0.009496	wtCL081010
2755	-137.22	0.013659	wtCL081010
3089	-137.22	-0.007331	wtCL051010
3604	-137.22	0.031877	wtCL030910
60	-137.2	0.031935	wtCL030910
3751	-137.19	-0.002438	wtCL030910
3275	-137.18	-0.000945	wtCL081010
4961	-137.17	-0.061753	wtCL061010
2755	-137.15	0.01188	wtCL081010
4076	-137.15	-0.021521	wtCL030910
2975	-137.13	0.03216	wtCL051010
2982	-137.13	0.036861	wtCL051010
3564	-137.13	0.012462	wtCL030910
3264	-137.13	5.6e-05	wtCL061010
2382	-137.12	0.017139	wtCL081010
185	-137.07	0.032183	wtCL030910
3604	-137.06	0.023812	wtCL030910
2755	-137.05	0.011361	wtCL081010
2828	-137.03	0.044636	wtCL081010
3421	-136.95	0.004298	wtCL081010
3275	-136.93	0.011597	wtCL081010
1662	-136.88	-0.011167	wtCL051010
2668	-136.85	0.042084	wtCL051010
3264	-136.85	-0.005679	wtCL061010
3275	-136.81	-0.002549	wtCL081010
3275	-136.81	-0.001672	wtCL081010
358	-136.79	0.015951	wtCL081010
3197	-136.7	0.016878	wtCL030910
2809	-136.7	0.065333	wtCL030910
3372	-136.69	0.015586	wtCL030910
3089	-136.68	-0.010198	wtCL051010
285	-136.64	0.024355	wtCL061010
1062	-136.6	-0.022686	wtCL081010
3089	-136.6	0.055201	wtCL051010
27	-136.58	0.008445	wtCL030910
3315	-136.57	0.00943	wtCL081010
4076	-136.56	0.022086	wtCL030910
2033	-136.55	0.019215	wtCL051010
2033	-136.54	0.022554	wtCL051010
256	-136.52	0.018445	wtCL030910
2755	-136.51	0.000935	wtCL081010
2033	-136.5	0.016076	wtCL051010
2975	-136.5	0.041066	wtCL051010
3264	-136.48	-0.021401	wtCL061010
210	-136.47	0.081105	wtCL081010
431	-136.47	0.00301	wtCL030910
3279	-136.44	0.00233	wtCL081010
2033	-136.42	0.02738	wtCL051010
3604	-136.42	0.037571	wtCL030910
2382	-136.41	0.019725	wtCL081010
4567	-136.4	0.028189	wtCL061010
3713	-136.38	-0.001064	wtCL030910
4567	-136.38	0.020348	wtCL061010
3564	-136.36	-0.005834	wtCL030910
60	-136.34	0.029424	wtCL030910
3015	-136.31	-0.009794	wtCL051010
40	-136.28	0.05468	wtCL030910
2033	-136.27	0.025118	wtCL051010
3089	-136.27	-0.020636	wtCL051010
1788	-136.26	0.017374	wtCL081010
2828	-136.26	0.065786	wtCL081010
2763	-136.25	0.025813	wtCL081010
75	-136.25	-0.014647	wtCL030910
2033	-136.24	0.021568	wtCL051010
27	-136.24	-0.007518	wtCL030910
3197	-136.24	0.0167	wtCL030910
3275	-136.23	0.008421	wtCL081010
3015	-136.19	-0.0321	wtCL051010
3870	-136.17	-0.015798	wtCL030910
3093	-136.13	0.038066	wtCL051010
2755	-136.12	0.012018	wtCL081010
2033	-136.02	0.01761	wtCL051010
4567	-136.02	0.025668	wtCL061010
3264	-136.01	0.008722	wtCL061010
285	-136.01	0.022234	wtCL061010
3315	-135.99	0.002418	wtCL081010
2546	-135.97	0.003672	wtCL051010
256	-135.96	0.009356	wtCL030910
358	-135.95	0.033848	wtCL081010
2546	-135.95	0.041143	wtCL051010
3197	-135.95	-0.005538	wtCL030910
4111	-135.95	-0.060348	wtCL030910
3262	-135.95	0.033713	wtCL061010
75	-135.93	-0.030943	wtCL030910
1767	-135.92	-0.001172	wtCL081010
2546	-135.91	0.018353	wtCL051010
3262	-135.87	0.046814	wtCL061010
3089	-135.86	-0.011365	wtCL051010
3804	-135.85	-0.013366	wtCL030910
1062	-135.84	0.027874	wtCL081010
3091	-135.8	-0.011227	wtCL051010
3089	-135.78	0.009635	wtCL051010
2754	-135.77	0.03493	wtCL051010
2546	-135.77	0.004497	wtCL051010
431	-135.77	0.035607	wtCL030910
3372	-135.74	0.026638	wtCL030910
2607	-135.72	0.039426	wtCL051010
185	-135.71	0.035459	wtCL030910
2607	-135.7	0.038247	wtCL051010
75	-135.69	-0.023688	wtCL030910
492	-135.68	0.039307	wtCL081010
3604	-135.68	0.021511	wtCL030910
2607	-135.67	0.035427	wtCL051010
2546	-135.63	0.002263	wtCL051010
3015	-135.63	-0.003321	wtCL051010
4567	-135.63	0.037418	wtCL061010
2755	-135.6	0.003885	wtCL081010
27	-135.6	-3e-05	wtCL030910
2382	-135.59	0.035688	wtCL081010
4848	-135.57	-0.000403	wtCL061010
2546	-135.54	0.006603	wtCL051010
3015	-135.53	-0.002111	wtCL051010
271	-135.53	0.024659	wtCL061010
271	-135.53	0.029781	wtCL061010
3197	-135.51	0.030735	wtCL030910
1767	-135.5	0.004503	wtCL081010
2754	-135.46	0.02884	wtCL051010
3713	-135.45	0.013353	wtCL030910
2754	-135.44	0.055356	wtCL051010
2607	-135.42	0.021773	wtCL051010
3315	-135.41	0.050296	wtCL081010
3421	-135.4	0.002386	wtCL081010
3264	-135.4	0.001144	wtCL061010
3476	-135.39	0.016065	wtCL081010
3262	-135.38	0.028755	wtCL061010
285	-135.36	0.042746	wtCL061010
3091	-135.35	0.016422	wtCL051010
3275	-135.34	0.007014	wtCL081010
1788	-135.33	0.011295	wtCL081010
2033	-135.33	0.011381	wtCL051010
271	-135.33	-0.004771	wtCL061010
1062	-135.31	0.062406	wtCL081010
256	-135.31	0.026612	wtCL030910
271	-135.31	0.023633	wtCL061010
3093	-135.28	-0.036677	wtCL051010
3197	-135.27	0.001205	wtCL030910
358	-135.23	0.047037	wtCL081010
258	-135.22	0.02291	wtCL061010
60	-135.21	0.00811	wtCL030910
2546	-135.19	0.013831	wtCL051010
258	-135.19	0.023312	wtCL061010
2546	-135.18	0.022883	wtCL051010
2546	-135.16	0.00929	wtCL051010
258	-135.15	0.032207	wtCL061010
3476	-135.14	-0.001397	wtCL081010
3015	-135.11	0.031612	wtCL051010
2607	-135.09	0.008571	wtCL051010
3870	-135.07	-0.010563	wtCL030910
2828	-135.05	0.059331	wtCL081010
258	-135.05	0.019098	wtCL061010
3264	-135.05	0.003414	wtCL061010
3091	-135.04	0.014718	wtCL051010
2754	-135.01	0.019251	wtCL051010
2607	-135	0.009695	wtCL051010
2756	-134.97	0.009682	wtCL051010
3262	-134.96	-0.036484	wtCL061010
431	-134.95	0.050432	wtCL030910
3476	-134.94	0.015689	wtCL081010
1767	-134.93	0.006071	wtCL081010
271	-134.93	-0.006888	wtCL061010
3413	-134.89	-0.000581	wtCL081010
2756	-134.89	0.004332	wtCL051010
3372	-134.89	0.039498	wtCL030910
4111	-134.89	-0.006818	wtCL030910
2754	-134.88	-0.013373	wtCL051010
3262	-134.87	-0.011722	wtCL051010
4567	-134.87	0.045867	wtCL061010
3413	-134.85	0.038644	wtCL081010
40	-134.84	0.047082	wtCL030910
2756	-134.82	0.040289	wtCL051010
3089	-134.82	0.018512	wtCL051010
2033	-134.8	-0.020517	wtCL051010
3264	-134.79	0.025691	wtCL061010
2607	-134.78	0.002405	wtCL051010
2756	-134.74	-0.036089	wtCL051010
3564	-134.71	0.039558	wtCL030910
258	-134.71	-0.002391	wtCL061010
27	-134.68	0.002844	wtCL030910
3413	-134.67	0.030311	wtCL081010
2546	-134.64	0.034985	wtCL051010
3197	-134.64	0.014366	wtCL030910
3804	-134.64	0.00586	wtCL030910
3232	-134.6	0.004208	wtCL030910
3604	-134.6	0.029932	wtCL030910
3093	-134.59	0.002976	wtCL051010
3476	-134.57	-0.002247	wtCL081010
2755	-134.57	0.014288	wtCL081010
3275	-134.56	0.02518	wtCL081010
534	-134.56	0.018858	wtCL051010
60	-134.55	0.007527	wtCL030910
534	-134.53	0.025706	wtCL051010
3870	-134.53	0.017473	wtCL030910
3091	-134.5	0.033916	wtCL051010
3413	-134.48	0.015719	wtCL081010
1062	-134.47	0.043119	wtCL081010
1767	-134.42	-0.006259	wtCL081010
2754	-134.4	-0.016178	wtCL051010
3476	-134.39	-1.3e-05	wtCL081010
534	-134.39	-0.007799	wtCL051010
3315	-134.37	0.043751	wtCL081010
2441	-134.34	-0.00073	wtCL051010
1788	-134.31	0.016466	wtCL081010
2033	-134.31	0.000704	wtCL051010
2441	-134.3	0.006886	wtCL051010
4124	-134.27	-0.022327	wtCL061010
3264	-134.26	0.028106	wtCL061010
534	-134.24	0.008168	wtCL051010
2441	-134.23	0.017208	wtCL051010
2441	-134.21	-0.00047	wtCL051010
3212	-134.21	-0.039992	wtCL051010
2382	-134.17	0.050642	wtCL081010
2934	-134.17	0.008568	wtCL030910
271	-134.17	0.007478	wtCL061010
4572	-134.16	-0.032791	wtCL061010
126	-134.14	-0.009635	wtCL030910
256	-134.14	0.033107	wtCL030910
2607	-134.12	0.036815	wtCL051010
3413	-134.1	0.001579	wtCL081010
358	-134.1	0.066459	wtCL081010
534	-134.1	0.019989	wtCL051010
4124	-134.1	-0.005212	wtCL061010
2754	-134.04	-0.007464	wtCL051010
2441	-134.03	0.008541	wtCL051010
3736	-134.02	0.002121	wtCL030910
3015	-134.01	0.046017	wtCL051010
534	-134	0.021092	wtCL051010
534	-133.99	-0.004027	wtCL051010
2546	-133.99	0.028261	wtCL051010
2441	-133.92	-0.005928	wtCL051010
3476	-133.89	0.023614	wtCL081010
3232	-133.88	-0.014236	wtCL030910
4124	-133.86	-0.00643	wtCL061010
2507	-133.84	0.044636	wtCL061010
3604	-133.8	0.049034	wtCL030910
3804	-133.76	-0.01809	wtCL030910
4442	-133.76	-0.039771	wtCL061010
60	-133.75	0.002998	wtCL030910
2754	-133.74	0.028215	wtCL051010
27	-133.74	0.001535	wtCL030910
4124	-133.74	0.007266	wtCL061010
3870	-133.73	0.000644	wtCL030910
2507	-133.72	0.043296	wtCL061010
431	-133.71	0.038624	wtCL030910
2755	-133.69	0.053243	wtCL081010
3316	-133.68	0.015085	wtCL081010
2441	-133.68	0.033331	wtCL051010
3275	-133.67	0.034534	wtCL081010
3564	-133.67	0.027863	wtCL030910
85	-133.64	-0.013318	wtCL030910
4124	-133.64	0.025496	wtCL061010
3212	-133.63	0.015291	wtCL051010
3212	-133.61	-0.009679	wtCL051010
3212	-133.61	0.000411	wtCL051010
3736	-133.61	0.020226	wtCL030910
2507	-133.61	0.011021	wtCL061010
3264	-133.6	0.024927	wtCL061010
3372	-133.59	0.018707	wtCL030910
534	-133.56	-0.033175	wtCL051010
2507	-133.53	0.055556	wtCL061010
271	-133.53	0.004952	wtCL061010
285	-133.52	0.008482	wtCL081010
2607	-133.51	0.034665	wtCL051010
2934	-133.51	0.002617	wtCL030910
3232	-133.51	-0.026077	wtCL030910
3197	-133.51	0.035671	wtCL030910
285	-133.5	-0.004453	wtCL081010
40	-133.47	0.055542	wtCL030910
3015	-133.46	0.032636	wtCL051010
1584	-133.4	-0.022368	wtCL081010
2441	-133.4	-0.001109	wtCL051010
4572	-133.37	-0.010054	wtCL061010
3091	-133.36	0.037766	wtCL051010
271	-133.35	-0.002352	wtCL061010
258	-133.34	-0.013775	wtCL061010
3316	-133.33	0.014982	wtCL081010
3413	-133.33	0.027417	wtCL081010
3316	-133.32	0.006876	wtCL081010
2441	-133.32	0.018555	wtCL051010
2033	-133.32	0.018476	wtCL051010
4572	-133.29	-0.013214	wtCL061010
27	-133.26	-0.004363	wtCL030910
258	-133.24	-0.005767	wtCL061010
4572	-133.24	0.01459	wtCL061010
[truncated: 4,126 more rows]

## Sheet: Figure 2E 2.5minutes
cell identifier	Distance from posterior end of embryo (µm)	AP cell length change (pp/min)	Embryo Name
2971	-172.13	0.003275	wtCL030910
2973	-170.39	-0.011892	wtCL030910
846	-169.73	-0.014411	wtCL030910
2654	-166.87	-0.04997	wtCL030910
843	-166.62	-0.038003	wtCL030910
2981	-165.71	-0.019866	wtCL030910
671	-164.75	-0.056377	wtCL030910
2943	-161.03	-0.010428	wtCL030910
54	-160.82	-0.029747	wtCL030910
167	-160.48	-0.042538	wtCL030910
622	-156.34	-0.000747	wtCL061010
1103	-155.94	-0.001624	wtCL061010
388	-155.82	-0.026716	wtCL030910
282	-155.75	-0.017516	wtCL030910
2843	-155.58	-0.02351	wtCL081010
65	-155.24	-0.00045	wtCL030910
2387	-154.42	-0.026233	wtCL061010
256	-152.86	0.053316	wtCL061010
2393	-152.61	0.009157	wtCL061010
1066	-151.59	-0.00395	wtCL061010
452	-151.52	-0.007018	wtCL030910
145	-151.25	0.004117	wtCL030910
95	-151.15	-0.024117	wtCL081010
2274	-151.14	0.019172	wtCL081010
2590	-151.12	0.001059	wtCL030910
209	-151.08	-0.00765	wtCL061010
2725	-150.95	-0.087789	wtCL081010
2959	-150.6	-0.004843	wtCL081010
3039	-150.56	0.046371	wtCL030910
2690	-150.33	-0.065905	wtCL061010
223	-149.75	-0.019498	wtCL061010
144	-148.84	0.024428	wtCL030910
1602	-148.32	0.008317	wtCL061010
274	-148.27	-0.013911	wtCL061010
66	-148.13	-0.017717	wtCL051010
2787	-147.05	0.019086	wtCL030910
745	-146.88	0.033479	wtCL081010
437	-146.76	-0.002579	wtCL061010
1062	-146.73	-0.023206	wtCL061010
2809	-146.5	0.016249	wtCL030910
198	-146.3	-0.022382	wtCL061010
235	-146.28	-0.03298	wtCL081010
363	-146.26	0.032199	wtCL081010
480	-146.21	-0.019783	wtCL081010
3256	-145.38	-0.024954	wtCL061010
210	-144.89	0.019217	wtCL081010
626	-144.81	0.047752	wtCL061010
553	-144.42	0.03308	wtCL081010
40	-143.73	0.012767	wtCL030910
3260	-143.48	-0.02003	wtCL061010
337	-142.85	-0.030265	wtCL061010
317	-142.83	-0.043761	wtCL051010
49	-142.33	-0.019553	wtCL061010
431	-142.09	0.006779	wtCL030910
2763	-141.72	0.035951	wtCL081010
1614	-141.51	-0.002195	wtCL061010
358	-141.48	0.023671	wtCL081010
492	-141.38	0.02641	wtCL081010
75	-141.07	0.011857	wtCL030910
130	-140.75	0.00461	wtCL081010
2636	-139.94	-0.016617	wtCL030910
60	-139.88	0.005284	wtCL030910
2914	-139.63	-0.025296	wtCL061010
1226	-139.41	0.026301	wtCL081010
2755	-138.86	0.036915	wtCL081010
329	-138.81	-0.012988	wtCL061010
27	-138.64	-0.019841	wtCL030910
495	-138.27	0.03002	wtCL081010
1662	-138.22	-0.040925	wtCL051010
373	-137.82	-0.013844	wtCL030910
362	-137.46	0.033079	wtCL061010
117	-136.96	-0.017948	wtCL061010
208	-136.75	-0.001475	wtCL081010
285	-136.19	-0.00761	wtCL061010
3263	-135.88	0.083893	wtCL061010
285	-135.76	0.020568	wtCL081010
1584	-135.05	-0.002734	wtCL081010
126	-134.97	-0.035404	wtCL030910
212	-134.96	0.007917	wtCL081010
237	-134.96	-0.001901	wtCL081010
534	-134.65	-0.029336	wtCL051010
1154	-134.52	-0.008555	wtCL061010
258	-134.18	0.009817	wtCL061010
2560	-133.63	0.006811	wtCL081010
90	-133.4	-0.003956	wtCL030910
2343	-133.2	-0.013305	wtCL030910
161	-133.09	-0.031236	wtCL030910
139	-132.38	0.000652	wtCL081010
3264	-132.2	0.007372	wtCL061010
271	-131.75	-0.000321	wtCL061010
1209	-130.65	-0.020503	wtCL081010
1207	-130.28	-0.019086	wtCL081010
469	-130.27	-0.009526	wtCL051010
2553	-130.12	-0.017682	wtCL081010
310	-130.06	0.028476	wtCL061010
45	-129.78	-0.018056	wtCL081010
2507	-129.77	0.006468	wtCL061010
330	-129.75	-0.021659	wtCL030910
297	-129.68	0.015739	wtCL061010
116	-129.46	-0.013688	wtCL081010
358	-128.87	0.023002	wtCL061010
2336	-128.72	-0.010681	wtCL030910
19	-127.27	-0.011538	wtCL030910
47	-127.24	-0.039004	wtCL081010
3255	-127.05	0.013623	wtCL061010
2471	-126.78	-0.022218	wtCL030910
2211	-126.62	0.012629	wtCL061010
1422	-126.31	-0.026844	wtCL081010
3267	-125.36	0.010649	wtCL061010
201	-124.99	-0.038112	wtCL081010
81	-124.94	-0.037411	wtCL081010
2506	-124.4	0.017577	wtCL061010
2458	-123.96	0.036311	wtCL061010
2266	-123.71	0.020535	wtCL061010
292	-123.6	0.001077	wtCL030910
390	-123.53	-0.001616	wtCL030910
56	-123.47	-0.020607	wtCL081010
329	-123.47	-0.055198	wtCL081010
2078	-121.99	0.002431	wtCL061010
215	-121.61	0.0263	wtCL061010
319	-121.19	0.028575	wtCL061010
307	-121.1	0.001809	wtCL030910
197	-120.6	-0.039185	wtCL081010
482	-120.48	-0.023572	wtCL081010
1068	-120.46	0.030072	wtCL051010
445	-120.24	-0.018886	wtCL061010
2660	-120.21	0.004789	wtCL030910
158	-119.32	0.009231	wtCL030910
229	-118.54	-0.010307	wtCL030910
1564	-118.37	-0.030594	wtCL081010
228	-118.24	0.015491	wtCL061010
360	-118.12	-0.016446	wtCL081010
368	-117.98	0.015706	wtCL061010
2459	-117.98	0.018265	wtCL061010
773	-117.72	0.005604	wtCL081010
1344	-117.52	0.007328	wtCL061010
57	-117.14	0.00889	wtCL030910
114	-117.13	0.038197	wtCL051010
2178	-116.55	0.001464	wtCL061010
2945	-115.13	0.001341	wtCL061010
238	-115.08	0.023874	wtCL061010
405	-114.99	0.001231	wtCL081010
344	-114.86	-0.002094	wtCL081010
83	-114.7	-0.01189	wtCL081010
1399	-114.69	-0.002022	wtCL061010
2946	-113.76	0.067931	wtCL030910
202	-113.06	0.009538	wtCL030910
1040	-112.54	0.056735	wtCL051010
2131	-112.51	0.009291	wtCL061010
2756	-112.45	0.001187	wtCL081010
356	-112.28	0.005469	wtCL081010
2632	-111.79	0.004267	wtCL061010
383	-111.77	0.015191	wtCL081010
338	-111.7	0.007315	wtCL061010
358	-111.36	0.014045	wtCL030910
976	-111.32	0.020404	wtCL061010
402	-109.64	0.00754	wtCL081010
589	-109.35	0.020954	wtCL061010
84	-109.31	0.006281	wtCL081010
1141	-109.16	0.016797	wtCL081010
2317	-108.7	0.007938	wtCL030910
1058	-108.66	-0.013174	wtCL061010
3403	-108.66	-0.014783	wtCL061010
86	-108.16	0.001197	wtCL081010
2855	-108.12	0.043942	wtCL030910
1982	-108.07	0.011409	wtCL061010
441	-106.44	0.017162	wtCL061010
187	-106.05	0.014729	wtCL030910
2757	-105.91	0.002807	wtCL081010
922	-105.67	0.005014	wtCL061010
99	-105.63	0.013209	wtCL081010
368	-105.28	0.077517	wtCL081010
267	-104.76	0.004864	wtCL061010
1061	-104.65	-0.006209	wtCL061010
3382	-103.84	0.026025	wtCL061010
79	-103.82	0.003461	wtCL030910
3105	-103.23	0.046645	wtCL081010
1123	-103.13	0.009485	wtCL081010
183	-102.02	0.024495	wtCL081010
655	-101.71	0.006478	wtCL061010
2974	-101.18	-0.016214	wtCL061010
1932	-101.05	0.00338	wtCL081010
258	-100.77	-0.004167	wtCL030910
477	-100.63	-0.012135	wtCL030910
300	-99.67	0.011849	wtCL081010
75	-99.29	0.010028	wtCL081010
646	-99.13	0.005796	wtCL061010
2590	-98.91	0.009319	wtCL061010
1016	-98.82	-0.016212	wtCL061010
94	-98.58	0.033387	wtCL081010
190	-98.48	-0.014759	wtCL030910
334	-97.88	-0.005012	wtCL081010
402	-97.62	0.014504	wtCL051010
3104	-96.81	-0.012005	wtCL081010
340	-96.51	0.017774	wtCL061010
70	-95.75	-0.015958	wtCL081010
2385	-95.64	0.025781	wtCL061010
97	-94.63	-0.022038	wtCL030910
236	-94.15	-0.021377	wtCL030910
1401	-93.91	0.008222	wtCL061010
521	-93.75	0.014232	wtCL061010
286	-93.64	-0.006679	wtCL081010
353	-93.45	0.021665	wtCL081010
2584	-93.37	0.036201	wtCL061010
3100	-93.31	-0.006195	wtCL081010
39	-93.18	-0.007613	wtCL081010
389	-92.43	0.019884	wtCL061010
419	-91.93	-0.011422	wtCL030910
170	-91.07	0.037321	wtCL061010
2460	-90.94	0.051499	wtCL061010
299	-90.07	-0.004727	wtCL081010
71	-88.67	-0.01228	wtCL030910
147	-88.4	-0.017191	wtCL030910
192	-88.15	0.011146	wtCL081010
2220	-87.89	-0.018559	wtCL081010
58	-87.62	0.016756	wtCL030910
47	-87.34	0.031387	wtCL061010
127	-86.74	0.007572	wtCL081010
355	-86.56	0.029785	wtCL061010
59	-86.26	0.037253	wtCL061010
117	-85.92	0.002889	wtCL081010
301	-85.85	0.004149	wtCL030910
1741	-85.85	0.035478	wtCL061010
303	-85.39	0.03579	wtCL061010
174	-83.79	0.051648	wtCL061010
474	-83.7	0.019847	wtCL081010
220	-82.83	-0.002725	wtCL030910
282	-82.25	0.009053	wtCL081010
2195	-81.78	-0.004048	wtCL081010
337	-81.3	0.010461	wtCL030910
94	-81.08	0.030292	wtCL061010
143	-80.47	0.026088	wtCL061010
83	-80.28	-0.006495	wtCL030910
71	-79.86	0.038691	wtCL061010
182	-78.9	0.005888	wtCL081010
43	-78.48	0.002116	wtCL081010
220	-78.24	0.048685	wtCL061010
151	-78.03	-0.005886	wtCL030910
64	-76.48	0.011094	wtCL081010
2384	-76.3	0.059703	wtCL061010
1599	-76	0.006101	wtCL081010
90	-75.86	0.020504	wtCL061010
222	-75.83	-0.001486	wtCL081010
130	-75.82	-0.008259	wtCL030910
2792	-74.55	-0.003333	wtCL030910
620	-73.56	0.05205	wtCL061010
33	-73.25	0.034196	wtCL061010
520	-72.35	-0.010741	wtCL081010
128	-71.88	0.001338	wtCL030910
1598	-71.77	0.011858	wtCL081010
149	-70.82	0.050567	wtCL061010
219	-70.32	0.034581	wtCL081010
2798	-70.22	0.002531	wtCL030910
66	-69.99	-0.006043	wtCL081010
354	-69.96	-0.006328	wtCL081010
308	-68.63	0.074822	wtCL061010
259	-68.26	0.015876	wtCL061010
918	-66.78	0.03477	wtCL061010
2932	-65.87	-0.002129	wtCL081010
73	-65.86	0.014422	wtCL030910
195	-65.39	0.025023	wtCL030910
1677	-64.82	0.021371	wtCL030910
1439	-64.54	0.005698	wtCL081010
252	-64.27	0.0021	wtCL081010
432	-62.68	0.036686	wtCL061010
422	-62.27	0.015585	wtCL061010
1040	-61.2	0.023637	wtCL061010
169	-60.29	0.012231	wtCL081010
198	-59.69	0.011523	wtCL081010
2870	-59.51	0.019005	wtCL030910
31	-59.5	0.025998	wtCL061010
93	-58.74	0.021855	wtCL030910
78	-58.6	0.033713	wtCL030910
284	-58.49	0.012386	wtCL081010
1437	-58.24	0.015569	wtCL081010
218	-54.85	0.036571	wtCL061010
113	-54.68	0.049164	wtCL061010
249	-53.41	0.010013	wtCL030910
2854	-52.8	0.018096	wtCL081010
311	-52.6	0.006165	wtCL081010
60	-52.39	0.050687	wtCL061010
295	-52.34	0.025489	wtCL030910
136	-52.23	0.018471	wtCL081010
131	-49.62	0.073379	wtCL061010
155	-46.86	0.005106	wtCL081010
2510	-46.75	0.071058	wtCL061010
1140	-46.68	0.014897	wtCL081010
256	-46.42	0.007032	wtCL081010
331	-46.06	0.073662	wtCL061010
399	-45.71	0.023387	wtCL030910
74	-44.26	0.011672	wtCL061010
202	-43.41	0.034884	wtCL061010
258	-40.96	0.022871	wtCL081010
380	-40.26	0.094341	wtCL061010
116	-38.21	0.038283	wtCL030910
208	-37.54	0.063893	wtCL061010
1646	-37.06	-0.01065	wtCL061010
697	-36.94	0.042337	wtCL081010
413	-35.12	0.03736	wtCL081010
713	-31.05	0.048846	wtCL081010
96	-30.42	0.040113	wtCL081010
51	-29.61	0.017195	wtCL061010
1896	-24.45	0.048016	wtCL081010
1898	-17.6	0.06254	wtCL081010

## Sheet: Figure2E 5minutes
cell identifier	Distance from posterior end of embryo (µm)	AP cell length change (pp/min)	Embryo Name
3293	-173.7	-0.005552	wtCL030910
2971	-172.05	-0.026123	wtCL030910
2973	-170.81	-0.016123	wtCL030910
3188	-170.64	0.019149	wtCL030910
846	-168.73	-0.008874	wtCL030910
3295	-168.61	0.006797	wtCL030910
3245	-168.6	0.012466	wtCL030910
843	-166.56	-0.010456	wtCL030910
2981	-166.38	-0.011626	wtCL030910
671	-165.5	-0.008214	wtCL030910
2984	-164.2	-0.00991	wtCL030910
2654	-163.41	-0.003211	wtCL030910
167	-161.08	-0.00794	wtCL030910
54	-160.77	-0.004136	wtCL030910
3154	-159.36	-0.023022	wtCL081010
3117	-158.98	-0.002705	wtCL030910
2982	-158.68	0.012733	wtCL081010
2943	-157.8	0.014075	wtCL030910
388	-157.06	-0.003539	wtCL030910
2662	-156.74	-0.021941	wtCL081010
3132	-156.42	0.000115	wtCL081010
282	-155.98	0.00159	wtCL030910
65	-154.83	0.02901	wtCL030910
2958	-154.7	0.014314	wtCL081010
1312	-154.35	0.022531	wtCL081010
2986	-153.12	0.005136	wtCL030910
3151	-152.95	-0.01165	wtCL081010
3126	-152.88	0.004522	wtCL030910
452	-152.46	0.001549	wtCL030910
3774	-152.17	-0.000488	wtCL061010
2274	-151.45	-0.021166	wtCL081010
145	-151.37	0.005816	wtCL030910
2959	-151.36	-0.009869	wtCL081010
2055	-151.25	-0.000211	wtCL051010
2059	-150.86	-0.014716	wtCL051010
209	-150.28	-0.077299	wtCL061010
2287	-150.24	-0.006055	wtCL051010
2725	-150.22	-0.005239	wtCL081010
223	-149.97	-0.147877	wtCL061010
3039	-149.95	0.022272	wtCL030910
95	-149.91	0.008387	wtCL081010
144	-149.68	0.010582	wtCL030910
337	-149.45	-0.023587	wtCL081010
3013	-148.85	0.008668	wtCL030910
274	-148.14	0.003513	wtCL061010
198	-148.07	-0.051357	wtCL061010
745	-147.68	-0.026964	wtCL081010
2787	-147.55	0.005236	wtCL030910
2590	-147.46	0.004669	wtCL030910
363	-146.87	-0.020628	wtCL081010
1062	-146.62	-0.011142	wtCL061010
2809	-146.38	6e-05	wtCL030910
66	-146.33	-0.014417	wtCL051010
480	-146.26	-0.02638	wtCL081010
437	-145.84	-0.048399	wtCL061010
3203	-145.82	-0.0099	wtCL030910
1635	-145.74	-0.020698	wtCL051010
235	-145.45	-0.011235	wtCL081010
553	-144.7	-0.038852	wtCL081010
3260	-144.63	-0.069717	wtCL061010
40	-144.21	3.8e-05	wtCL030910
2884	-143.6	0.004718	wtCL030910
210	-143.57	0.007424	wtCL081010
626	-143.47	0.14251	wtCL061010
2243	-143.38	-0.011472	wtCL051010
337	-143.26	-0.002509	wtCL061010
2763	-142.39	-0.032239	wtCL081010
49	-142.34	-0.021574	wtCL061010
431	-142.26	0.006186	wtCL030910
492	-141.83	-0.022635	wtCL081010
317	-141.3	0.001668	wtCL051010
60	-140.7	0.013008	wtCL030910
1614	-140.51	0.022298	wtCL061010
130	-140.45	-0.020742	wtCL081010
358	-140.33	-0.011797	wtCL081010
2914	-140.28	0.006115	wtCL061010
75	-140.16	-0.004537	wtCL030910
3197	-140.06	0.023042	wtCL030910
1520	-139.93	-0.00456	wtCL051010
329	-139.65	-0.008715	wtCL061010
3315	-139.49	-0.079069	wtCL081010
27	-139.05	0.01092	wtCL030910
2755	-138.77	-0.066725	wtCL081010
3275	-138.64	-0.014795	wtCL081010
3643	-138	0.145376	wtCL061010
2360	-137.91	0.003008	wtCL051010
117	-137.68	-0.001318	wtCL061010
2934	-137.47	0.01208	wtCL030910
3265	-137.46	5.2e-05	wtCL061010
3197	-137.33	0.008729	wtCL081010
3232	-137.25	-0.00059	wtCL030910
1662	-136.53	0.016543	wtCL051010
285	-136.22	0.020809	wtCL061010
208	-136.07	0.016662	wtCL081010
2636	-136.01	0.020108	wtCL030910
362	-135.96	0.061814	wtCL061010
126	-135.71	-0.000771	wtCL030910
2033	-135.34	0.011919	wtCL051010
1154	-135.32	0.004178	wtCL061010
285	-135.13	-0.056094	wtCL081010
3316	-134.95	-0.030489	wtCL081010
1584	-134.75	-0.020785	wtCL081010
237	-133.51	0.004314	wtCL081010
161	-133.35	-0.005043	wtCL030910
258	-133.1	0.02688	wtCL061010
2560	-132.95	0.022522	wtCL081010
3264	-132.92	-0.006172	wtCL061010
534	-132.79	0.003964	wtCL051010
2441	-132.63	-0.044018	wtCL051010
271	-132.35	-0.001127	wtCL061010
3212	-131.92	-0.014782	wtCL030910
3009	-131.88	0.036826	wtCL030910
139	-131.84	0.004075	wtCL081010
3262	-131.25	-0.00379	wtCL061010
330	-130.72	-0.015141	wtCL030910
1207	-130.52	-0.034857	wtCL081010
2507	-130.48	-0.013738	wtCL061010
1209	-130.39	0.006377	wtCL081010
1721	-130.37	0.011285	wtCL051010
2343	-130.35	0.035698	wtCL030910
297	-130.03	-0.006945	wtCL061010
2553	-129.76	0.030446	wtCL081010
45	-129.72	-0.026004	wtCL081010
310	-128.81	-0.013011	wtCL061010
2336	-128.67	-0.019964	wtCL030910
116	-128.52	0.007619	wtCL081010
358	-128.35	-0.003367	wtCL061010
469	-128.22	0.013528	wtCL051010
3210	-127.98	0.080401	wtCL030910
3255	-127.71	-0.015979	wtCL061010
19	-127.58	-0.0072	wtCL030910
47	-127.31	0.007136	wtCL081010
1422	-126.8	0.005129	wtCL081010
2869	-125.91	0.024416	wtCL030910
3267	-125.8	-0.018241	wtCL061010
81	-125.36	0.006361	wtCL081010
2506	-125.13	-0.017744	wtCL061010
292	-124.75	-0.001831	wtCL030910
201	-124.7	-0.002859	wtCL081010
503	-124.6	0.007874	wtCL081010
145	-124.42	-0.005143	wtCL051010
329	-123.69	0.015797	wtCL081010
2266	-123.65	-0.012914	wtCL061010
2458	-123.62	-0.028749	wtCL061010
56	-123.39	-0.030187	wtCL081010
390	-123.27	0.000628	wtCL030910
3078	-122.44	0.036529	wtCL030910
1720	-122.28	-0.012304	wtCL051010
215	-121.98	-0.016413	wtCL061010
2078	-121.7	-0.030092	wtCL061010
307	-121.48	0.03226	wtCL030910
197	-121.03	0.003662	wtCL081010
482	-120.87	0.016033	wtCL081010
158	-119.92	-0.001161	wtCL030910
2994	-119.72	-0.007803	wtCL030910
3569	-119.62	0.058192	wtCL061010
228	-119.12	-0.014238	wtCL061010
445	-119.03	-0.014702	wtCL061010
424	-119.03	-0.001718	wtCL081010
1068	-118.93	-0.028326	wtCL051010
1564	-118.72	0.029653	wtCL081010
368	-118.58	-0.011262	wtCL061010
229	-118.48	0.024919	wtCL030910
360	-118.27	-0.006233	wtCL081010
2459	-118.01	-0.024319	wtCL061010
57	-117.76	0.005615	wtCL030910
773	-117.68	-0.002291	wtCL081010
2355	-117.52	-0.008114	wtCL051010
1344	-117.34	-0.017812	wtCL061010
2660	-117.2	0.015572	wtCL030910
2314	-116.94	-0.007333	wtCL051010
238	-116.02	-0.00521	wtCL061010
114	-115.77	-0.038569	wtCL051010
83	-115.65	0.005298	wtCL081010
2945	-115.31	-0.014826	wtCL061010
2178	-115.2	0.022286	wtCL061010
405	-115.18	0.003762	wtCL081010
344	-115.15	0.005866	wtCL081010
202	-113.47	-0.004793	wtCL030910
1739	-113.47	-0.03809	wtCL051010
2510	-113.28	-0.060711	wtCL051010
3004	-112.81	0.020775	wtCL030910
1399	-112.8	0.051505	wtCL061010
356	-112.68	-0.004319	wtCL081010
2131	-112.59	-0.024469	wtCL061010
976	-112.56	-0.02996	wtCL061010
2756	-112.55	0.022847	wtCL081010
358	-111.95	-0.000982	wtCL030910
383	-111.94	0.016179	wtCL081010
2632	-111.85	-0.019503	wtCL061010
338	-110.74	0.001851	wtCL061010
1040	-110.58	-0.027714	wtCL051010
2946	-109.96	0.030829	wtCL030910
84	-109.85	0.003025	wtCL081010
402	-109.48	-0.01033	wtCL081010
1141	-109.33	-0.019168	wtCL081010
2440	-109.26	0.041692	wtCL051010
1058	-108.64	-0.046244	wtCL061010
2432	-108.63	-0.016935	wtCL051010
86	-108.39	0.045035	wtCL081010
589	-107.98	0.02967	wtCL061010
1982	-107.66	-0.031464	wtCL061010
2855	-107.54	0.00689	wtCL030910
922	-106.46	-0.028275	wtCL061010
99	-105.93	-0.003315	wtCL081010
368	-105.88	0.030085	wtCL081010
187	-105.74	0.016646	wtCL030910
3233	-105.72	0.038581	wtCL081010
1967	-105.46	-0.009828	wtCL051010
3008	-105.01	0.043666	wtCL030910
2974	-104.36	-0.030626	wtCL061010
267	-103.88	0.00141	wtCL061010
79	-103.3	0.020424	wtCL030910
1123	-103.29	-0.003728	wtCL081010
3105	-103.17	0.043432	wtCL081010
183	-102.2	0.023685	wtCL081010
655	-101.94	-0.014614	wtCL061010
3382	-101.94	0.021862	wtCL061010
2391	-101.23	0.004303	wtCL051010
3555	-100.97	-0.044588	wtCL061010
380	-100.78	-0.011886	wtCL051010
3234	-100.65	0.039006	wtCL081010
477	-100.16	0.005091	wtCL030910
646	-99.91	-0.0258	wtCL061010
300	-99.51	0.035156	wtCL081010
1124	-99.47	0.028436	wtCL081010
75	-99.25	0.019553	wtCL081010
2930	-99.2	0.031305	wtCL030910
2590	-98.72	0.003855	wtCL061010
1016	-98.18	0.011495	wtCL061010
190	-97.53	-0.005177	wtCL030910
94	-97.48	0.044941	wtCL081010
334	-97.39	0.028543	wtCL081010
340	-96.83	0.014092	wtCL061010
3104	-96.74	0.027317	wtCL081010
3644	-96.04	0.051411	wtCL061010
70	-95.22	0.025753	wtCL081010
402	-94.53	-0.005496	wtCL051010
236	-94.33	-0.003184	wtCL030910
97	-94.24	-0.003027	wtCL030910
1401	-93.67	0.015074	wtCL061010
3100	-93.4	0.014337	wtCL081010
389	-93.18	0.002908	wtCL061010
2584	-93.07	0.044296	wtCL061010
286	-92.99	0.034333	wtCL081010
2888	-92.63	-0.010903	wtCL030910
39	-92.52	0.011625	wtCL081010
521	-92.44	0.019264	wtCL061010
353	-91.71	0.043536	wtCL081010
1127	-91.65	0.013875	wtCL081010
170	-91.17	0.028702	wtCL061010
419	-90.95	0.002586	wtCL030910
299	-89.87	0.018289	wtCL081010
3780	-89.47	0.039848	wtCL061010
71	-88.55	0.008476	wtCL030910
147	-88.44	0.008718	wtCL030910
192	-88.17	0.015195	wtCL081010
2822	-87.79	-0.018649	wtCL030910
47	-86.58	0.018733	wtCL061010
2220	-86.42	0.035398	wtCL081010
1741	-86.3	0.023108	wtCL061010
127	-86.22	0.019313	wtCL081010
59	-85.91	0.028272	wtCL061010
327	-85.68	-0.004467	wtCL081010
58	-85.21	0.019986	wtCL030910
117	-85	0.02361	wtCL081010
301	-84.91	0.027925	wtCL030910
355	-84.7	0.001193	wtCL061010
474	-83.85	0.023751	wtCL081010
220	-82.56	0.025816	wtCL030910
303	-81.85	0.008157	wtCL061010
282	-81.82	0.02178	wtCL081010
3101	-80.39	0.026499	wtCL081010
2195	-80.37	0.033734	wtCL081010
94	-80.32	0.003506	wtCL061010
143	-79.84	-0.000231	wtCL061010
337	-79.07	0.028589	wtCL030910
83	-78.89	0.02045	wtCL030910
151	-78.16	0.010518	wtCL030910
182	-78.05	0.031199	wtCL081010
43	-77.75	0.018284	wtCL081010
71	-77.74	0.00417	wtCL061010
174	-77.56	0.013053	wtCL061010
1599	-75.22	0.026457	wtCL081010
90	-74.82	-0.019771	wtCL061010
3015	-74.8	0.022062	wtCL030910
130	-74.72	0.011118	wtCL030910
64	-74.49	0.051409	wtCL081010
220	-74.33	0.017234	wtCL061010
222	-74.23	0.036681	wtCL081010
2792	-72.44	0.010499	wtCL030910
33	-71.96	-0.004433	wtCL061010
520	-71.22	0.037862	wtCL081010
128	-71.08	0.019915	wtCL030910
1598	-70.87	0.020756	wtCL081010
620	-70.42	0.016635	wtCL061010
2384	-69.46	0.016509	wtCL061010
354	-69.05	0.021262	wtCL081010
2798	-68.59	0.024419	wtCL030910
66	-68.16	0.050793	wtCL081010
3198	-67.86	0.056616	wtCL081010
259	-66.99	0.000911	wtCL061010
3138	-66.59	0.035851	wtCL030910
149	-66.29	0.022508	wtCL061010
2932	-64.71	0.031956	wtCL081010
121	-64.54	0.018131	wtCL081010
73	-64.26	0.040048	wtCL030910
918	-64.21	0.01659	wtCL061010
1677	-62.97	0.046225	wtCL030910
252	-62.95	0.033136	wtCL081010
1439	-62.37	0.050455	wtCL081010
195	-62.03	0.050189	wtCL030910
422	-61.37	0.02588	wtCL061010
2522	-60.14	0.182943	wtCL051010
1040	-59.58	0.031969	wtCL061010
169	-59	0.026061	wtCL081010
65	-58.04	0.040029	wtCL081010
2870	-57.31	0.043987	wtCL030910
432	-57.12	0.052947	wtCL061010
284	-56.97	0.038681	wtCL081010
31	-56.73	0.052802	wtCL061010
1437	-55.84	0.054648	wtCL081010
93	-55.64	0.046193	wtCL030910
1706	-53.94	0.042244	wtCL081010
113	-53.17	0.054783	wtCL061010
2854	-51.25	0.041516	wtCL081010
249	-50.84	0.041419	wtCL030910
218	-49.96	0.063861	wtCL061010
136	-49.83	0.051708	wtCL081010
60	-49.42	0.05783	wtCL061010
2520	-49.38	0.182952	wtCL051010
311	-49.33	0.06904	wtCL081010
295	-47.75	0.038894	wtCL030910
3476	-47.38	0.057016	wtCL061010
1854	-47.33	0.071999	wtCL081010
155	-44.26	0.047482	wtCL081010
256	-43.15	0.067552	wtCL081010
131	-42.7	0.052765	wtCL061010
1140	-41.79	0.07486	wtCL081010
331	-41.38	0.063812	wtCL061010
399	-40.06	0.023313	wtCL030910
85	-37.44	0.069025	wtCL081010
258	-36.68	0.080892	wtCL081010
202	-35.73	0.059623	wtCL061010
413	-31.33	0.084597	wtCL081010
697	-30.4	0.090296	wtCL081010
96	-24.9	0.092278	wtCL081010
713	-22.63	0.103347	wtCL081010

## Sheet: Figure 2E 7.5minutes
cell identifier	Distance from posterior end of embryo (µm)	AP cell length change (pp/min)	Embryo Name
1966	-171.45	0.028449	wtCL030910
2971	-170.17	0.028006	wtCL030910
2973	-169.75	0.034363	wtCL030910
1267	-167.11	0.019889	wtCL030910
3319	-166.72	0.010032	wtCL030910
846	-165.77	0.026206	wtCL030910
2981	-165.43	0.018399	wtCL030910
3613	-164.53	0.008571	wtCL030910
843	-164.37	0.013727	wtCL030910
2442	-163.71	0.058229	wtCL051010
671	-163.56	0.012585	wtCL030910
2984	-162.57	0.00982	wtCL030910
3252	-161.46	-0.008179	wtCL030910
3501	-161.4	-0.007503	wtCL030910
3530	-160.71	0.017037	wtCL030910
3876	-160.63	-0.029773	wtCL061010
2679	-160.23	0.018343	wtCL051010
167	-160.08	0.011202	wtCL030910
54	-158.66	0.008456	wtCL030910
3154	-158.57	0.020179	wtCL081010
2301	-158.4	0.029751	wtCL051010
3599	-158.25	-0.010291	wtCL030910
2517	-157.62	0.007253	wtCL051010
3117	-157.16	0.029764	wtCL030910
2353	-157.08	0.037113	wtCL051010
3846	-156.76	-0.014381	wtCL061010
2504	-156.65	0.022779	wtCL051010
3526	-155.96	0.013457	wtCL030910
2662	-155.78	0.025661	wtCL081010
3895	-155.74	-0.004676	wtCL061010
3359	-155.66	0.007186	wtCL030910
3884	-155.53	-0.021491	wtCL061010
159	-155.25	0.011368	wtCL030910
2943	-155.22	0.032788	wtCL030910
3875	-154.86	-0.013548	wtCL061010
3132	-154.85	0.007332	wtCL081010
282	-154.56	-0.003036	wtCL030910
2514	-153.99	-0.011417	wtCL051010
1312	-153.75	-0.031323	wtCL081010
2958	-153.38	0.004874	wtCL081010
2173	-153	0.019978	wtCL081010
65	-152.55	-0.004487	wtCL030910
2055	-152.48	0.058456	wtCL051010
2583	-152.3	-0.017056	wtCL051010
2059	-152.2	0.018693	wtCL051010
3151	-151.74	0.002635	wtCL081010
274	-151.59	-0.009549	wtCL061010
452	-151.32	0.000296	wtCL030910
2513	-151.28	6.6e-05	wtCL051010
2728	-151.16	-0.030939	wtCL051010
3555	-150.91	0.008037	wtCL030910
3256	-150.24	-0.013934	wtCL061010
2274	-150.23	0.015201	wtCL081010
198	-150.2	-0.004044	wtCL061010
2986	-150.17	0.038549	wtCL030910
3126	-150.17	0.012539	wtCL030910
2674	-150.01	0.024606	wtCL051010
2959	-149.88	-0.004515	wtCL081010
95	-149.66	0.010674	wtCL081010
145	-149.44	0.006596	wtCL030910
1062	-149.16	0.003785	wtCL061010
2725	-149.1	0.00927	wtCL081010
3295	-148.91	0.023807	wtCL081010
144	-148.71	-0.01901	wtCL030910
3879	-148.22	0.00478	wtCL061010
3260	-148.1	0.005883	wtCL061010
66	-147.71	0.032375	wtCL051010
337	-147.62	0.017153	wtCL081010
2675	-147.47	0.003826	wtCL051010
437	-147.42	-0.00895	wtCL061010
1635	-147.08	-0.007616	wtCL051010
2467	-146.7	-0.006797	wtCL051010
2731	-146.57	0.012203	wtCL051010
3039	-146.52	0.008337	wtCL030910
745	-146.37	-0.002873	wtCL081010
3374	-146.3	-0.020088	wtCL030910
2787	-146.29	-0.012421	wtCL030910
2348	-146.21	0.012893	wtCL051010
3013	-146.05	0.0258	wtCL030910
337	-146.02	0.008421	wtCL061010
185	-145.58	0.013978	wtCL030910
363	-145.47	-0.016951	wtCL081010
480	-145.31	0.011142	wtCL081010
2603	-145.01	0.009956	wtCL051010
235	-144.67	0.024173	wtCL081010
2243	-144.08	-0.050462	wtCL051010
49	-144.06	-0.006278	wtCL061010
3566	-143.84	-0.034736	wtCL030910
2809	-143.81	0.004616	wtCL030910
502	-143.3	0.006191	wtCL081010
329	-143.27	0.014125	wtCL061010
3203	-143.21	-0.015186	wtCL030910
553	-143.12	0.013268	wtCL081010
40	-142.88	-0.002345	wtCL030910
2914	-142.64	0.018869	wtCL061010
2906	-142.41	0.024577	wtCL051010
1614	-141.94	-0.012032	wtCL061010
1520	-141.67	-0.003915	wtCL051010
3265	-141.28	-0.008655	wtCL061010
2763	-141.18	-0.005709	wtCL081010
492	-141.13	-0.014414	wtCL081010
2636	-140.81	0.038802	wtCL051010
431	-140.6	0.004445	wtCL030910
117	-140.47	0.013167	wtCL061010
2884	-140.44	-0.013034	wtCL030910
2474	-140.19	0.029485	wtCL051010
3480	-139.7	0.020188	wtCL081010
60	-139.43	-0.024549	wtCL030910
4066	-139.36	0.037622	wtCL061010
2668	-139.03	0.002707	wtCL051010
2360	-138.92	-0.022069	wtCL051010
3372	-138.71	-0.018852	wtCL030910
285	-138.16	-0.004471	wtCL061010
3315	-138.1	-0.003578	wtCL081010
3604	-138.05	0.023838	wtCL030910
27	-137.79	-0.015417	wtCL030910
1154	-137.5	0.016992	wtCL061010
2755	-137.29	0.011701	wtCL081010
3197	-137.25	-0.008122	wtCL030910
3275	-137.23	-0.009496	wtCL081010
3264	-136.48	-0.021401	wtCL061010
2033	-136.27	0.025118	wtCL051010
75	-136.25	-0.014647	wtCL030910
2754	-135.77	0.03493	wtCL051010
2607	-135.7	0.038247	wtCL051010
2546	-135.63	0.002263	wtCL051010
3476	-135.39	0.016065	wtCL081010
3262	-134.96	-0.036484	wtCL061010
271	-134.93	-0.006888	wtCL061010
2756	-134.74	-0.036089	wtCL051010
258	-134.71	-0.002391	wtCL061010
3232	-134.6	0.004208	wtCL030910
2934	-134.17	0.008568	wtCL030910
126	-134.14	-0.009635	wtCL030910
534	-134.1	0.019989	wtCL051010
2441	-133.92	-0.005928	wtCL051010
3316	-133.68	0.015085	wtCL081010
85	-133.64	-0.013318	wtCL030910
285	-133.5	-0.004453	wtCL081010
1584	-133.4	-0.022368	wtCL081010
1231	-133.21	0.016107	wtCL081010
2507	-133.2	0.004014	wtCL061010
3558	-132.3	0.046816	wtCL030910
2627	-132.01	0.00154	wtCL051010
297	-131.97	-0.003877	wtCL061010
1721	-131.4	0.015074	wtCL051010
161	-131.12	0.013887	wtCL030910
2475	-131.07	0.029886	wtCL051010
139	-131.02	-0.029908	wtCL081010
3216	-130.9	0.013979	wtCL030910
3255	-130.83	-0.037262	wtCL061010
1573	-130.73	0.011843	wtCL051010
310	-130.46	-0.00676	wtCL061010
4203	-130.44	-0.003682	wtCL061010
2723	-129.86	0.040757	wtCL051010
3267	-129.53	-0.047555	wtCL061010
469	-129.34	0.016189	wtCL051010
234	-129.17	-0.000614	wtCL030910
1209	-129.14	0.021467	wtCL081010
1207	-129.11	0.018726	wtCL081010
330	-128.72	0.017709	wtCL030910
2553	-128.68	-0.004002	wtCL081010
2506	-128.2	-0.012067	wtCL061010
45	-128.19	-0.012265	wtCL081010
3009	-128.13	0.00874	wtCL030910
2496	-128.03	0.01361	wtCL051010
2315	-127.45	0.033098	wtCL081010
2744	-126.91	-0.011511	wtCL051010
47	-126.13	-0.01548	wtCL081010
2661	-126.11	0.013155	wtCL051010
2619	-125.93	0.014699	wtCL051010
2458	-125.78	0.010704	wtCL061010
3490	-125.72	0.036373	wtCL030910
1422	-125.4	0.023636	wtCL081010
145	-125.34	0.008105	wtCL051010
2336	-125.31	0.024255	wtCL030910
215	-125.29	-0.026686	wtCL061010
19	-125.1	0.027919	wtCL030910
3778	-125	0.04914	wtCL061010
228	-124.95	0.036108	wtCL030910
2667	-124.51	0.022113	wtCL051010
2582	-124.43	0.011871	wtCL051010
3210	-123.94	0.014729	wtCL030910
3479	-123.91	-0.024289	wtCL081010
81	-123.83	0.016724	wtCL081010
2078	-123.69	0.007844	wtCL061010
503	-122.69	0.032665	wtCL081010
292	-122.55	0.029152	wtCL030910
1720	-122.37	0.006783	wtCL051010
228	-122.36	-0.048671	wtCL061010
329	-122.18	-0.00678	wtCL081010
368	-121.86	-0.021698	wtCL061010
2869	-121.17	0.016887	wtCL030910
3406	-121.16	0.003794	wtCL081010
2501	-120.92	0.002547	wtCL051010
1344	-120.82	-0.01841	wtCL061010
2459	-120.63	-0.004696	wtCL061010
2512	-120.6	0.001737	wtCL051010
3561	-120.33	0.001935	wtCL030910
445	-120.32	0.005037	wtCL061010
2670	-120.15	0.001498	wtCL051010
1068	-119.73	0.00978	wtCL051010
390	-119.71	0.013124	wtCL030910
238	-119.53	-0.040093	wtCL061010
3477	-119.46	-0.031403	wtCL081010
482	-119.03	0.01877	wtCL081010
2745	-119	-0.004384	wtCL051010
2615	-118.65	0.002729	wtCL051010
3487	-118.5	0.055895	wtCL030910
307	-118.37	0.02204	wtCL030910
158	-118.04	0.033438	wtCL030910
3351	-117.89	0.006199	wtCL030910
3078	-117.71	0.016007	wtCL030910
360	-117.71	-0.013005	wtCL081010
424	-117.4	0.013317	wtCL081010
2945	-117.1	-0.003147	wtCL061010
1655	-117.04	-0.033826	wtCL061010
2314	-117	0.002976	wtCL051010
1564	-116.94	-0.00243	wtCL081010
2131	-116.38	-0.012188	wtCL061010
976	-115.98	-0.01507	wtCL061010
2502	-115.9	-0.004765	wtCL051010
2752	-115.69	0.029622	wtCL051010
2178	-115.37	0.01126	wtCL061010
2632	-115.13	-0.000353	wtCL061010
2587	-115.04	0.007073	wtCL051010
3299	-115.04	0.000667	wtCL081010
2616	-114.71	0.012197	wtCL051010
3567	-114.63	-0.026886	wtCL030910
57	-114.52	0.035856	wtCL030910
2994	-114.45	0.040854	wtCL030910
283	-114.33	0.08046	wtCL030910
3528	-114.13	0.023296	wtCL030910
1739	-113.86	0.033999	wtCL051010
83	-113.66	0.002813	wtCL081010
344	-113.05	0.020043	wtCL081010
2510	-112.91	0.023793	wtCL051010
405	-112.74	0.017242	wtCL081010
338	-111.95	0.004129	wtCL061010
3122	-111.79	0.029441	wtCL030910
1040	-111.72	0.04348	wtCL051010
1982	-111.52	0.008772	wtCL061010
441	-111.46	-0.019659	wtCL061010
2701	-111.19	0.04416	wtCL051010
2660	-111.14	0.06425	wtCL030910
2440	-111.12	0.008759	wtCL051010
202	-111.03	0.046155	wtCL030910
383	-110.94	0.030253	wtCL081010
1399	-110.86	0.021991	wtCL061010
356	-110.65	0.021692	wtCL081010
2554	-110.55	0.010176	wtCL051010
3523	-110.25	0.033979	wtCL030910
2692	-110.04	0.034014	wtCL051010
3560	-110.01	0.033265	wtCL030910
922	-109.97	-0.001821	wtCL061010
3400	-109.69	0.015732	wtCL081010
3878	-109.55	0.003857	wtCL061010
2606	-108.73	0.047752	wtCL051010
2432	-108.63	0.046695	wtCL051010
358	-108.09	0.044324	wtCL030910
589	-107.93	0.014584	wtCL061010
2509	-107.88	0.105598	wtCL051010
3128	-107.76	0.0503	wtCL030910
84	-107.59	0.037991	wtCL081010
3004	-107.36	0.046379	wtCL030910
1141	-107.26	0.019971	wtCL081010
402	-107.07	0.015132	wtCL081010
3365	-105.42	0.035938	wtCL030910
296	-105.39	0.027378	wtCL061010
1967	-105.38	0.046512	wtCL051010
2540	-105.32	0.017063	wtCL051010
655	-105.17	0.016125	wtCL061010
3180	-104.92	-0.009009	wtCL081010
267	-104.81	0.020051	wtCL061010
2629	-104.76	0.025034	wtCL051010
2855	-104.19	0.043981	wtCL030910
3233	-103.9	0.05992	wtCL081010
3399	-103.78	0.022872	wtCL081010
99	-103.63	0.030534	wtCL081010
368	-103.54	0.052594	wtCL081010
2689	-103.27	0.059138	wtCL051010
646	-103.22	0.011928	wtCL061010
2443	-103.04	0.04961	wtCL051010
2976	-102.98	0.069214	wtCL051010
2741	-102.69	0.031975	wtCL051010
2590	-101.92	0.048704	wtCL061010
2589	-101.49	0.046799	wtCL051010
187	-101.35	0.048953	wtCL030910
380	-101.35	0.036341	wtCL051010
3382	-101.01	0.038888	wtCL061010
3153	-101	0.04051	wtCL030910
1123	-100.92	0.021322	wtCL081010
2391	-100.08	0.037697	wtCL051010
2115	-100.07	0.017919	wtCL030910
340	-100.02	0.026653	wtCL061010
183	-99.78	0.047047	wtCL081010
1737	-99.76	0.032179	wtCL061010
3589	-99.71	0.05053	wtCL030910
3357	-98.94	0.024744	wtCL081010
1016	-98.23	0.02004	wtCL061010
2729	-98.06	0.028344	wtCL051010
2665	-98.05	0.041692	wtCL051010
3234	-97.98	0.057962	wtCL081010
3008	-97.91	0.063985	wtCL030910
3214	-97.34	-0.010576	wtCL081010
389	-96.94	0.004412	wtCL061010
75	-96.79	0.033528	wtCL081010
300	-96.62	0.057968	wtCL081010
2698	-96.43	0.018026	wtCL051010
1124	-96.39	0.016246	wtCL081010
477	-95.68	0.035624	wtCL030910
2584	-95.45	0.058513	wtCL061010
2907	-95.36	0.018604	wtCL051010
2521	-95.3	0.039487	wtCL051010
2437	-95.16	0.037877	wtCL051010
1401	-95.04	0.040724	wtCL061010
334	-94.98	0.048052	wtCL081010
3205	-94.36	0.06325	wtCL030910
424	-94.03	0.027423	wtCL030910
170	-94.03	0.030979	wtCL061010
2691	-94	0.066264	wtCL051010
3644	-93.9	0.049083	wtCL061010
3104	-93.6	0.024236	wtCL081010
3596	-92.96	0.055793	wtCL030910
2676	-92.23	0.028077	wtCL051010
70	-92.15	0.048725	wtCL081010
521	-92.04	0.050303	wtCL061010
2930	-91.65	0.067299	wtCL030910
2983	-91.38	0.013841	wtCL081010
2586	-90.32	0.046452	wtCL051010
3100	-90.18	0.041724	wtCL081010
2632	-89.57	-0.008274	wtCL051010
39	-89.5	0.04719	wtCL081010
1741	-89.47	0.026792	wtCL061010
147	-89.18	0.057875	wtCL030910
286	-89	0.042782	wtCL081010
2621	-88.83	0.058154	wtCL051010
97	-88.57	0.058667	wtCL030910
1958	-88.25	0.048716	wtCL051010
59	-88.13	0.042778	wtCL061010
1127	-87.83	0.020709	wtCL081010
3559	-87.66	0.074999	wtCL030910
47	-87.55	0.05571	wtCL061010
3254	-87.46	0.05068	wtCL030910
2584	-87.23	0.031802	wtCL051010
3780	-86.95	0.071778	wtCL061010
299	-86.02	0.03391	wtCL081010
157	-85.91	0.085487	wtCL030910
2597	-85.14	0.071834	wtCL051010
2888	-84.8	0.03219	wtCL030910
3166	-84.48	0.058127	wtCL081010
192	-84.32	0.038005	wtCL081010
2762	-84.25	0.072206	wtCL051010
355	-84.11	0.068739	wtCL061010
2721	-83.98	0.05158	wtCL051010
3402	-83.94	0.039946	wtCL081010
419	-83.76	0.056229	wtCL030910
143	-82.57	0.063196	wtCL061010
3652	-82.42	0.074162	wtCL030910
127	-82.35	0.027393	wtCL081010
2693	-82.16	0.010639	wtCL051010
71	-81.9	0.062541	wtCL030910
327	-81.8	0.035786	wtCL081010
94	-81.49	0.051609	wtCL061010
2220	-81.42	0.05861	wtCL081010
3376	-81.02	0.038026	wtCL030910
117	-79.93	0.043615	wtCL081010
2822	-79.54	0.050514	wtCL030910
1237	-79.45	0.07181	wtCL051010
474	-79.36	0.034229	wtCL081010
303	-79.35	0.064045	wtCL061010
2592	-79.34	0.042207	wtCL051010
2672	-79.29	0.058186	wtCL051010
94	-79.06	0.080083	wtCL030910
3215	-79.06	0.019148	wtCL030910
3215	-79.01	0.062381	wtCL081010
2725	-78.9	0.049416	wtCL051010
71	-77.76	0.059853	wtCL061010
282	-77.1	0.039632	wtCL081010
90	-76.91	0.082579	wtCL061010
301	-76.74	0.069528	wtCL030910
2511	-76.59	0.052714	wtCL051010
3331	-76.5	0.061245	wtCL081010
3101	-76.3	0.060689	wtCL081010
2593	-75.68	0.066876	wtCL051010
220	-75.54	0.071453	wtCL030910
3294	-75.29	0.075326	wtCL081010
2195	-74.36	0.070275	wtCL081010
3256	-73.77	0.029112	wtCL030910
43	-73.02	0.063579	wtCL081010
182	-72.86	0.060778	wtCL081010
174	-72.73	0.032375	wtCL061010
33	-72.64	0.028712	wtCL061010
215	-72.42	0.099993	wtCL030910
2604	-71.67	0.058737	wtCL051010
220	-71.39	0.059351	wtCL061010
3140	-71.07	0.080513	wtCL030910
151	-70.88	0.085572	wtCL030910
2462	-70.27	0.070569	wtCL051010
83	-70.11	0.081531	wtCL030910
337	-69.96	0.052631	wtCL030910
1599	-69.79	0.085539	wtCL081010
2690	-69.72	0.049163	wtCL051010
620	-69.69	0.055678	wtCL061010
3250	-69.29	0.055205	wtCL081010
3270	-68.86	0.109356	wtCL081010
2581	-68.16	0.055281	wtCL051010
222	-67.96	0.091361	wtCL081010
2450	-67.15	0.10003	wtCL051010
3597	-66.99	0.072774	wtCL030910
64	-66.81	0.078824	wtCL081010
3706	-65.62	0.142811	wtCL030910
251	-65.59	0.121955	wtCL030910
2580	-65.25	0.081154	wtCL051010
1598	-64.53	0.125977	wtCL081010
520	-64.42	0.101199	wtCL081010
3015	-64.38	0.102966	wtCL030910
2384	-63.77	0.033234	wtCL061010
4049	-63.16	0.078056	wtCL061010
4044	-63.08	0.062772	wtCL061010
128	-62.44	0.115606	wtCL030910
354	-61.8	0.120715	wtCL081010
3260	-61.77	0.084486	wtCL030910
2792	-61.6	0.116525	wtCL030910
2524	-61.39	0.117478	wtCL051010
2663	-61.39	0.041588	wtCL051010
3119	-61.39	0.152598	wtCL081010
66	-59.81	0.111879	wtCL081010
1040	-59.15	0.062918	wtCL061010
3707	-58.07	0.182938	wtCL030910
3198	-57.86	0.097893	wtCL081010
121	-57.17	0.131066	wtCL081010
1595	-57.11	0.146657	wtCL051010
303	-56.57	0.114144	wtCL030910
3981	-55.84	-0.046053	wtCL061010
2932	-55.78	0.111327	wtCL081010
2635	-55.29	0.139026	wtCL051010
2617	-54.81	0.082135	wtCL051010
252	-54.76	0.102116	wtCL081010
3138	-54.59	0.096503	wtCL030910
31	-54.51	0.097126	wtCL061010
73	-53.71	0.148796	wtCL030910
432	-53.16	0.077785	wtCL061010
3553	-53.08	0.115379	wtCL030910
1439	-52.2	0.145159	wtCL081010
1677	-51.13	0.172758	wtCL030910
2543	-50.33	0.140709	wtCL051010
65	-49.8	0.090198	wtCL081010
169	-49.49	0.084754	wtCL081010
284	-46.73	0.101632	wtCL081010
2917	-45.88	0.119249	wtCL030910
218	-45.18	0.11228	wtCL061010
2870	-45.16	0.156571	wtCL030910
2523	-44.55	0.170213	wtCL051010
1437	-44.39	0.107847	wtCL081010
1706	-43.89	0.094599	wtCL081010
2610	-43.39	0.104511	wtCL051010
2854	-40.67	0.108762	wtCL081010
136	-37.84	0.100337	wtCL081010
331	-36.53	0.083982	wtCL061010
131	-35.98	0.10552	wtCL061010
1854	-35.42	0.127223	wtCL081010
155	-31.04	0.125692	wtCL081010
256	-28.73	0.116046	wtCL081010
85	-22.17	0.130915	wtCL081010
258	-19.45	0.127688	wtCL081010

## Sheet: Figure S2 B AP
cell identifier	Time after GBE onset (mins)	AP cell length change (pp/min)	Embryo Name
987	0	0.040025	wtLB009
1137	0	-0.015459	wtLB009
1736	0	-0.052413	wtLB009
1886	0	-0.007592	wtLB009
1920	0	0.002626	wtLB009
1952	0	0.006651	wtLB009
41	0	0.005095	wtLB022
54	0	0.008866	wtLB022
60	0	-0.009635	wtLB022
66	0	-0.009793	wtLB022
74	0	0.016369	wtLB022
78	0	-0.002868	wtLB022
79	0	-0.015093	wtLB022
80	0	-0.017573	wtLB022
87	0	0.011566	wtLB022
90	0	-0.007181	wtLB022
96	0	-0.001979	wtLB022
101	0	0.000656	wtLB022
104	0	0.011787	wtLB022
105	0	0.026593	wtLB022
107	0	-0.007348	wtLB022
108	0	-0.006625	wtLB022
117	0	0.010738	wtLB022
119	0	0.014044	wtLB022
121	0	0.011412	wtLB022
132	0	0.000718	wtLB022
157	0	0.013233	wtLB022
207	0	0.021708	wtLB022
214	0	-0.018442	wtLB022
235	0	-0.014378	wtLB022
268	0	-0.009055	wtLB022
282	0	-0.032502	wtLB022
324	0	0.007087	wtLB022
333	0	0.008559	wtLB022
339	0	-0.002531	wtLB022
366	0	-0.00484	wtLB022
404	0	-0.009346	wtLB022
466	0	-0.016044	wtLB022
627	0	0.009982	wtLB022
662	0	-0.008255	wtLB022
714	0	-0.009726	wtLB022
786	0	0.021173	wtLB022
943	0	-0.019654	wtLB022
947	0	-0.008653	wtLB022
951	0	-0.031293	wtLB022
960	0	0.072935	wtLB022
1341	0	0.028022	wtLB022
1507	0	0.004494	wtLB022
2442	0	0.000157	wtLB022
2537	0	0.011326	wtLB022
2612	0	0.002862	wtLB022
2613	0	0.006222	wtLB022
2994	0	0.022471	wtLB022
2996	0	0.024962	wtLB022
3100	0	0.014998	wtLB022
3101	0	-0.002962	wtLB022
3125	0	0.041902	wtLB022
3186	0	0.01564	wtLB022
3206	0	0.016422	wtLB022
3277	0	-0.015012	wtLB022
3279	0	-0.016276	wtLB022
3283	0	0.002689	wtLB022
1674	0	-0.032906	wtLB011
49	0	-0.008235	wtLB023
50	0	0.013504	wtLB023
54	0	-0.004383	wtLB023
59	0	0.004467	wtLB023
64	0	0.014993	wtLB023
66	0	0.0092	wtLB023
72	0	-0.00526	wtLB023
75	0	0.023247	wtLB023
77	0	-0.000879	wtLB023
79	0	0.001771	wtLB023
82	0	0.024501	wtLB023
106	0	0.004096	wtLB023
115	0	-0.012707	wtLB023
142	0	0.014676	wtLB023
147	0	0.006283	wtLB023
153	0	-0.014054	wtLB023
170	0	-0.016017	wtLB023
178	0	-0.009517	wtLB023
180	0	-0.0006	wtLB023
182	0	0.011832	wtLB023
187	0	-0.003481	wtLB023
197	0	-0.02225	wtLB023
199	0	-0.021489	wtLB023
206	0	0.018433	wtLB023
212	0	0.006821	wtLB023
239	0	0.005733	wtLB023
279	0	0.013774	wtLB023
313	0	0.011986	wtLB023
314	0	0.047543	wtLB023
319	0	0.007932	wtLB023
361	0	0.015088	wtLB023
362	0	-0.006014	wtLB023
373	0	-0.014699	wtLB023
391	0	-0.006874	wtLB023
400	0	0.023045	wtLB023
421	0	0.011999	wtLB023
436	0	0.000559	wtLB023
537	0	0.004353	wtLB023
543	0	0.012093	wtLB023
54	0	-0.060413	wtLB015
55	0	-0.0232	wtLB015
569	0	-0.025551	wtLB015
770	0	-0.072787	wtLB015
780	0	-0.01022	wtLB015
815	0	-0.000717	wtLB015
844	0	-0.003409	wtLB015
881	0	-0.020577	wtLB015
963	0	-0.02728	wtLB015
1743	0	-0.000723	wtLB015
1752	0	-0.023134	wtLB015
2096	0	-0.031677	wtLB015
2100	0	-0.033637	wtLB015
2187	0	0.02006	wtLB015
2196	0	-0.021745	wtLB015
2515	0	-0.046986	wtLB015
987	0.5	0.010141	wtLB009
1073	0.5	-0.02625	wtLB009
1137	0.5	-0.020207	wtLB009
1736	0.5	-0.024466	wtLB009
1886	0.5	0.00639	wtLB009
1920	0.5	-0.006879	wtLB009
1937	0.5	-0.023252	wtLB009
1952	0.5	-0.001081	wtLB009
1995	0.5	-0.002614	wtLB009
2208	0.5	0.001844	wtLB009
41	0.5	0.006541	wtLB022
54	0.5	-0.003542	wtLB022
60	0.5	-0.00078	wtLB022
66	0.5	-0.002321	wtLB022
74	0.5	0.001034	wtLB022
78	0.5	-0.000773	wtLB022
79	0.5	-0.006774	wtLB022
80	0.5	-0.000397	wtLB022
87	0.5	0.006987	wtLB022
90	0.5	-0.002367	wtLB022
96	0.5	-0.006247	wtLB022
101	0.5	-0.003333	wtLB022
104	0.5	0.002004	wtLB022
105	0.5	-0.001409	wtLB022
107	0.5	-0.016832	wtLB022
108	0.5	0.003669	wtLB022
117	0.5	0.004278	wtLB022
119	0.5	0.000618	wtLB022
121	0.5	0.01513	wtLB022
132	0.5	0.005554	wtLB022
157	0.5	0.009797	wtLB022
207	0.5	0.007527	wtLB022
214	0.5	-0.006063	wtLB022
235	0.5	0.007048	wtLB022
268	0.5	-0.011623	wtLB022
282	0.5	-0.015244	wtLB022
324	0.5	-0.000689	wtLB022
333	0.5	0.002442	wtLB022
339	0.5	-0.002019	wtLB022
366	0.5	-0.002086	wtLB022
404	0.5	-0.001444	wtLB022
466	0.5	0.011214	wtLB022
627	0.5	-0.004544	wtLB022
662	0.5	-0.008027	wtLB022
714	0.5	-0.007765	wtLB022
786	0.5	0.02119	wtLB022
943	0.5	0.00175	wtLB022
947	0.5	-0.000768	wtLB022
951	0.5	-0.011904	wtLB022
960	0.5	0.025126	wtLB022
1341	0.5	0.013209	wtLB022
1507	0.5	-0.000344	wtLB022
2442	0.5	0.002669	wtLB022
2537	0.5	0.003394	wtLB022
2612	0.5	0.011713	wtLB022
2613	0.5	0.025013	wtLB022
2618	0.5	0.003313	wtLB022
2994	0.5	0.020721	wtLB022
2996	0.5	0.027334	wtLB022
3005	0.5	0.016562	wtLB022
3100	0.5	0.020294	wtLB022
3101	0.5	0.007802	wtLB022
3125	0.5	0.029355	wtLB022
3186	0.5	0.02754	wtLB022
3206	0.5	0.036508	wtLB022
3215	0.5	0.02549	wtLB022
3216	0.5	-0.008738	wtLB022
3228	0.5	-0.056884	wtLB022
3270	0.5	-0.042034	wtLB022
3277	0.5	0.019491	wtLB022
3279	0.5	0.018847	wtLB022
3283	0.5	0.01596	wtLB022
3288	0.5	0.005306	wtLB022
3293	0.5	-0.003467	wtLB022
3298	0.5	-0.003088	wtLB022
3300	0.5	0.004565	wtLB022
3313	0.5	-0.023673	wtLB022
3328	0.5	0.009973	wtLB022
1674	0.5	-0.044829	wtLB011
1703	0.5	-0.045897	wtLB011
1780	0.5	0.011861	wtLB011
1785	0.5	0.006993	wtLB011
1808	0.5	0.033592	wtLB011
1865	0.5	0.009678	wtLB011
1866	0.5	-0.024718	wtLB011
49	0.5	-0.010757	wtLB023
50	0.5	-0.034208	wtLB023
54	0.5	-0.01637	wtLB023
59	0.5	0.009119	wtLB023
64	0.5	0.001454	wtLB023
66	0.5	-0.008954	wtLB023
72	0.5	-0.020333	wtLB023
75	0.5	0.013236	wtLB023
77	0.5	-0.005499	wtLB023
79	0.5	0.003426	wtLB023
82	0.5	0.0188	wtLB023
115	0.5	-0.013014	wtLB023
142	0.5	0.01604	wtLB023
147	0.5	-0.000849	wtLB023
153	0.5	-0.012058	wtLB023
170	0.5	-0.013878	wtLB023
178	0.5	-0.008357	wtLB023
180	0.5	-0.034513	wtLB023
182	0.5	0.009173	wtLB023
187	0.5	-0.007959	wtLB023
197	0.5	-0.027218	wtLB023
199	0.5	-0.016207	wtLB023
206	0.5	0.007454	wtLB023
212	0.5	-0.009326	wtLB023
217	0.5	0.009634	wtLB023
239	0.5	-0.005223	wtLB023
279	0.5	0.005234	wtLB023
313	0.5	-0.000154	wtLB023
314	0.5	0.035558	wtLB023
329	0.5	-0.029299	wtLB023
361	0.5	-0.003033	wtLB023
362	0.5	-0.011317	wtLB023
373	0.5	-0.000943	wtLB023
391	0.5	0.001813	wtLB023
400	0.5	0.009353	wtLB023
421	0.5	0.01936	wtLB023
431	0.5	0.017298	wtLB023
442	0.5	-0.01856	wtLB023
537	0.5	0.002755	wtLB023
538	0.5	-0.001072	wtLB023
543	0.5	0.011932	wtLB023
547	0.5	-0.021573	wtLB023
666	0.5	-0.001026	wtLB023
737	0.5	-0.003706	wtLB023
793	0.5	-0.018664	wtLB023
797	0.5	-0.034339	wtLB023
49	0.5	-0.034539	wtLB015
54	0.5	-0.049646	wtLB015
55	0.5	-0.007537	wtLB015
377	0.5	0.006676	wtLB015
569	0.5	-0.015139	wtLB015
602	0.5	-0.046276	wtLB015
770	0.5	-0.051405	wtLB015
780	0.5	-0.008647	wtLB015
815	0.5	-0.008639	wtLB015
844	0.5	-0.000304	wtLB015
881	0.5	-0.008951	wtLB015
963	0.5	-0.015083	wtLB015
1743	0.5	0.00224	wtLB015
1752	0.5	-0.001311	wtLB015
2096	0.5	-0.01593	wtLB015
2100	0.5	-0.010953	wtLB015
2187	0.5	0.008327	wtLB015
2196	0.5	-0.027156	wtLB015
2202	0.5	-0.030033	wtLB015
2210	0.5	-0.004093	wtLB015
2515	0.5	-0.018429	wtLB015
987	1	0.008613	wtLB009
1073	1	-0.016096	wtLB009
1137	1	-0.013003	wtLB009
1736	1	-0.013934	wtLB009
1886	1	-0.017912	wtLB009
1920	1	0.003154	wtLB009
1937	1	-0.005274	wtLB009
1952	1	-0.00921	wtLB009
2069	1	-0.029671	wtLB009
2117	1	0.036387	wtLB009
2208	1	0.000783	wtLB009
2325	1	0.005988	wtLB009
41	1	-0.01149	wtLB022
54	1	-0.012815	wtLB022
60	1	-0.007202	wtLB022
74	1	-0.011719	wtLB022
78	1	-0.003046	wtLB022
79	1	0.003512	wtLB022
80	1	0.006542	wtLB022
87	1	-0.005679	wtLB022
90	1	-0.002779	wtLB022
96	1	-0.013411	wtLB022
101	1	-0.003748	wtLB022
104	1	-0.011008	wtLB022
105	1	-0.013137	wtLB022
107	1	-0.014182	wtLB022
108	1	-0.002748	wtLB022
117	1	0.009249	wtLB022
119	1	-0.002164	wtLB022
121	1	0.005192	wtLB022
157	1	0.002024	wtLB022
207	1	-0.006985	wtLB022
214	1	-0.005984	wtLB022
235	1	0.000159	wtLB022
268	1	-0.006769	wtLB022
282	1	-0.008967	wtLB022
324	1	0.005184	wtLB022
333	1	-0.007913	wtLB022
339	1	0.014372	wtLB022
366	1	0.007827	wtLB022
404	1	-0.007818	wtLB022
466	1	0.01344	wtLB022
627	1	-0.016558	wtLB022
662	1	0.002443	wtLB022
714	1	-0.009557	wtLB022
786	1	0.002873	wtLB022
943	1	-0.010503	wtLB022
947	1	0.008972	wtLB022
951	1	-0.012427	wtLB022
960	1	0.017064	wtLB022
1341	1	0.002133	wtLB022
1507	1	-0.008365	wtLB022
2442	1	0.016965	wtLB022
2537	1	0.007339	wtLB022
2612	1	0.028569	wtLB022
2613	1	0.020105	wtLB022
2618	1	0.004008	wtLB022
2994	1	0.037496	wtLB022
2996	1	0.034319	wtLB022
3005	1	0.023531	wtLB022
3100	1	0.025341	wtLB022
3101	1	0.002617	wtLB022
3125	1	0.015814	wtLB022
3186	1	0.022609	wtLB022
3206	1	0.020717	wtLB022
3215	1	0.013469	wtLB022
3216	1	3.1e-05	wtLB022
3228	1	-0.041268	wtLB022
3229	1	0.015254	wtLB022
3258	1	0.026778	wtLB022
3264	1	-0.014262	wtLB022
3270	1	-0.012806	wtLB022
3277	1	0.014102	wtLB022
3279	1	0.00646	wtLB022
3283	1	0.006269	wtLB022
3288	1	-4.6e-05	wtLB022
3293	1	-0.010073	wtLB022
3298	1	-0.023299	wtLB022
3300	1	-0.012667	wtLB022
3313	1	-0.029224	wtLB022
3328	1	0.033282	wtLB022
3344	1	-0.017092	wtLB022
3346	1	0.048412	wtLB022
3466	1	0.000975	wtLB022
1703	1	-0.039145	wtLB011
1711	1	-0.008438	wtLB011
1780	1	-0.022165	wtLB011
1785	1	-0.002099	wtLB011
1808	1	0.013949	wtLB011
1824	1	-0.011911	wtLB011
1847	1	-0.016024	wtLB011
1865	1	0.004595	wtLB011
1866	1	-0.026634	wtLB011
1883	1	-0.000811	wtLB011
1976	1	0.012206	wtLB011
1980	1	-0.001101	wtLB011
49	1	-0.007405	wtLB023
50	1	-0.034893	wtLB023
54	1	0.001654	wtLB023
59	1	0.002547	wtLB023
64	1	0.005037	wtLB023
66	1	-0.000546	wtLB023
72	1	-0.016377	wtLB023
75	1	0.014871	wtLB023
77	1	-0.004454	wtLB023
79	1	-0.013214	wtLB023
82	1	0.019085	wtLB023
106	1	-0.015422	wtLB023
115	1	-0.008909	wtLB023
141	1	0.003414	wtLB023
142	1	0.023077	wtLB023
147	1	0.007566	wtLB023
153	1	-0.047231	wtLB023
170	1	-0.053115	wtLB023
172	1	-0.025025	wtLB023
178	1	0.014792	wtLB023
180	1	-0.0282	wtLB023
182	1	0.029185	wtLB023
187	1	0.007083	wtLB023
197	1	-0.02311	wtLB023
199	1	-0.040582	wtLB023
206	1	0.018302	wtLB023
212	1	-0.0162	wtLB023
217	1	0.021111	wtLB023
239	1	-0.033981	wtLB023
279	1	0.024193	wtLB023
313	1	-0.004381	wtLB023
314	1	0.0194	wtLB023
319	1	0.001199	wtLB023
349	1	-0.011949	wtLB023
361	1	0.008378	wtLB023
362	1	-0.011213	wtLB023
373	1	0.01004	wtLB023
391	1	0.008282	wtLB023
400	1	-0.012422	wtLB023
404	1	-0.011175	wtLB023
421	1	0.023001	wtLB023
431	1	-0.007074	wtLB023
442	1	-0.01572	wtLB023
509	1	-0.031894	wtLB023
537	1	0.004261	wtLB023
538	1	-0.011689	wtLB023
543	1	0.020827	wtLB023
547	1	-0.014863	wtLB023
556	1	-0.068001	wtLB023
592	1	-0.013396	wtLB023
597	1	-0.017475	wtLB023
666	1	-0.008699	wtLB023
681	1	0.003068	wtLB023
735	1	-0.029153	wtLB023
737	1	0.008752	wtLB023
739	1	0.005689	wtLB023
793	1	-0.018769	wtLB023
797	1	-0.028333	wtLB023
49	1	-0.037197	wtLB015
54	1	-0.045459	wtLB015
55	1	-0.012749	wtLB015
377	1	-0.004858	wtLB015
569	1	0.000335	wtLB015
602	1	-0.039458	wtLB015
770	1	-0.039569	wtLB015
780	1	-0.016237	wtLB015
815	1	-0.014501	wtLB015
844	1	0.028256	wtLB015
881	1	-0.026231	wtLB015
963	1	-0.029149	wtLB015
1384	1	-0.019727	wtLB015
1743	1	0.007791	wtLB015
1752	1	0.007729	wtLB015
2096	1	-0.015289	wtLB015
2100	1	-0.014011	wtLB015
2187	1	0.009409	wtLB015
2196	1	-0.015347	wtLB015
2202	1	-0.023105	wtLB015
2210	1	0.004133	wtLB015
2273	1	-0.004626	wtLB015
2515	1	-0.019647	wtLB015
2570	1	-0.008116	wtLB015
1073	1.5	-0.015703	wtLB009
1137	1.5	-0.020252	wtLB009
1736	1.5	-0.00348	wtLB009
1886	1.5	-0.009085	wtLB009
1920	1.5	0.006703	wtLB009
1937	1.5	-0.0137	wtLB009
1952	1.5	0.013019	wtLB009
2069	1.5	-0.029389	wtLB009
2103	1.5	0.013955	wtLB009
2117	1.5	0.003958	wtLB009
2136	1.5	-0.02122	wtLB009
2193	1.5	-0.017308	wtLB009
2208	1.5	7.6e-05	wtLB009
2325	1.5	0.003973	wtLB009
41	1.5	-0.025439	wtLB022
54	1.5	-0.022743	wtLB022
60	1.5	0.007279	wtLB022
66	1.5	-0.017248	wtLB022
74	1.5	-0.011845	wtLB022
78	1.5	-0.010191	wtLB022
79	1.5	-0.000827	wtLB022
80	1.5	0.00597	wtLB022
87	1.5	-0.028517	wtLB022
90	1.5	0.001041	wtLB022
96	1.5	-0.013433	wtLB022
101	1.5	0.000168	wtLB022
104	1.5	-0.008834	wtLB022
105	1.5	-0.014716	wtLB022
107	1.5	0.014889	wtLB022
108	1.5	0.012723	wtLB022
111	1.5	0.023187	wtLB022
117	1.5	-0.008931	wtLB022
119	1.5	0.002003	wtLB022
121	1.5	-0.011006	wtLB022
132	1.5	0.002133	wtLB022
157	1.5	0.002556	wtLB022
207	1.5	-0.005029	wtLB022
214	1.5	0.012113	wtLB022
235	1.5	0.002924	wtLB022
268	1.5	-0.000387	wtLB022
282	1.5	0.010823	wtLB022
324	1.5	0.013657	wtLB022
333	1.5	-0.016416	wtLB022
339	1.5	0.018705	wtLB022
366	1.5	-0.006598	wtLB022
404	1.5	-0.011083	wtLB022
466	1.5	0.011625	wtLB022
627	1.5	-0.007442	wtLB022
662	1.5	-0.000268	wtLB022
714	1.5	-0.005166	wtLB022
786	1.5	-0.006083	wtLB022
943	1.5	0.001267	wtLB022
947	1.5	0.000541	wtLB022
951	1.5	-0.009936	wtLB022
960	1.5	-0.005499	wtLB022
1341	1.5	-0.00575	wtLB022
1507	1.5	0.00483	wtLB022
2442	1.5	0.01318	wtLB022
2537	1.5	0.022491	wtLB022
2612	1.5	0.031353	wtLB022
2613	1.5	0.010284	wtLB022
2618	1.5	0.019781	wtLB022
2994	1.5	0.040663	wtLB022
2996	1.5	0.032927	wtLB022
3005	1.5	0.011929	wtLB022
3100	1.5	0.009631	wtLB022
3101	1.5	-0.014243	wtLB022
3125	1.5	-0.013961	wtLB022
3186	1.5	0.019541	wtLB022
3206	1.5	0.016258	wtLB022
3211	1.5	0.000677	wtLB022
3215	1.5	0.011198	wtLB022
3216	1.5	0.003804	wtLB022
3228	1.5	-0.030569	wtLB022
3229	1.5	0.003913	wtLB022
3257	1.5	-0.032504	wtLB022
3258	1.5	0.018719	wtLB022
3264	1.5	-0.025395	wtLB022
3270	1.5	0.021053	wtLB022
3277	1.5	0.000811	wtLB022
3278	1.5	-0.006607	wtLB022
3279	1.5	0.003462	wtLB022
3280	1.5	0.018821	wtLB022
3283	1.5	0.013059	wtLB022
3284	1.5	0.000436	wtLB022
3288	1.5	-0.008589	wtLB022
3289	1.5	0.004145	wtLB022
3293	1.5	-0.012188	wtLB022
3294	1.5	0.004019	wtLB022
3298	1.5	-0.010435	wtLB022
3300	1.5	-0.028808	wtLB022
3313	1.5	-0.037392	wtLB022
3317	1.5	-0.044075	wtLB022
3328	1.5	0.029421	wtLB022
3344	1.5	-0.006886	wtLB022
3346	1.5	0.048487	wtLB022
3466	1.5	0.023176	wtLB022
1674	1.5	-0.022319	wtLB011
1703	1.5	-0.032377	wtLB011
1711	1.5	-0.003552	wtLB011
1780	1.5	-0.024908	wtLB011
1785	1.5	-0.004348	wtLB011
1808	1.5	0.011328	wtLB011
1818	1.5	-0.005254	wtLB011
1824	1.5	-0.024112	wtLB011
1839	1.5	-7.4e-05	wtLB011
1847	1.5	-0.029045	wtLB011
1851	1.5	-0.009074	wtLB011
1865	1.5	0.021264	wtLB011
1866	1.5	0.003474	wtLB011
1881	1.5	-0.035204	wtLB011
1883	1.5	-0.000128	wtLB011
1885	1.5	0.002695	wtLB011
1966	1.5	-0.027283	wtLB011
1975	1.5	-0.023268	wtLB011
1976	1.5	0.012892	wtLB011
1980	1.5	-0.008083	wtLB011
1997	1.5	0.014761	wtLB011
2012	1.5	-0.016031	wtLB011
2013	1.5	0.020764	wtLB011
2015	1.5	-0.036337	wtLB011
49	1.5	0.015974	wtLB023
50	1.5	-0.049594	wtLB023
54	1.5	-0.003094	wtLB023
59	1.5	-0.017643	wtLB023
64	1.5	-0.002822	wtLB023
66	1.5	0.002948	wtLB023
67	1.5	-0.000283	wtLB023
72	1.5	-0.001859	wtLB023
75	1.5	0.002548	wtLB023
77	1.5	0.011986	wtLB023
79	1.5	-0.017393	wtLB023
82	1.5	-0.014325	wtLB023
115	1.5	-0.014507	wtLB023
141	1.5	-0.020778	wtLB023
147	1.5	0.013422	wtLB023
153	1.5	-0.057967	wtLB023
170	1.5	-0.060817	wtLB023
172	1.5	-0.033329	wtLB023
178	1.5	0.028207	wtLB023
180	1.5	-0.028606	wtLB023
182	1.5	0.002154	wtLB023
187	1.5	-0.002365	wtLB023
197	1.5	-0.021963	wtLB023
199	1.5	-0.027251	wtLB023
212	1.5	-0.0317	wtLB023
217	1.5	0.012532	wtLB023
239	1.5	-0.027254	wtLB023
279	1.5	0.025761	wtLB023
313	1.5	0.005975	wtLB023
314	1.5	-0.012453	wtLB023
349	1.5	-0.010404	wtLB023
357	1.5	-0.010615	wtLB023
361	1.5	0.005214	wtLB023
362	1.5	-0.011363	wtLB023
391	1.5	0.02627	wtLB023
400	1.5	-0.023941	wtLB023
404	1.5	-0.010041	wtLB023
421	1.5	0.032862	wtLB023
431	1.5	-0.029406	wtLB023
442	1.5	-0.02436	wtLB023
537	1.5	0.007735	wtLB023
538	1.5	-0.009297	wtLB023
556	1.5	-0.067587	wtLB023
592	1.5	-0.012482	wtLB023
597	1.5	0.003429	wtLB023
662	1.5	-0.045916	wtLB023
666	1.5	-0.012772	wtLB023
681	1.5	-0.014955	wtLB023
697	1.5	-0.003222	wtLB023
710	1.5	-0.027925	wtLB023
713	1.5	-0.007685	wtLB023
735	1.5	-0.016872	wtLB023
737	1.5	0.025154	wtLB023
739	1.5	0.005185	wtLB023
773	1.5	0.006488	wtLB023
793	1.5	-0.018862	wtLB023
795	1.5	0.04567	wtLB023
797	1.5	-0.044391	wtLB023
912	1.5	0.000423	wtLB023
49	1.5	-0.005239	wtLB015
54	1.5	-0.011516	wtLB015
55	1.5	-0.022942	wtLB015
377	1.5	0.002018	wtLB015
602	1.5	-0.004398	wtLB015
770	1.5	-0.010523	wtLB015
780	1.5	-0.014281	wtLB015
815	1.5	-0.019968	wtLB015
844	1.5	0.022724	wtLB015
881	1.5	-0.025785	wtLB015
963	1.5	-0.033461	wtLB015
1384	1.5	0.004931	wtLB015
2096	1.5	-0.016864	wtLB015
2100	1.5	0.002196	wtLB015
2196	1.5	-0.014764	wtLB015
2202	1.5	-0.000832	wtLB015
2210	1.5	0.018414	wtLB015
2273	1.5	-0.020522	wtLB015
2377	1.5	-0.004961	wtLB015
2468	1.5	-0.026442	wtLB015
2470	1.5	0.029248	wtLB015
2515	1.5	0.003217	wtLB015
2516	1.5	-0.001323	wtLB015
2570	1.5	-0.023202	wtLB015
2606	1.5	0.003028	wtLB015
2607	1.5	-0.02732	wtLB015
2617	1.5	0.008685	wtLB015
1073	2	-0.028197	wtLB009
1137	2	-0.011338	wtLB009
1736	2	0.002368	wtLB009
1886	2	-0.008686	wtLB009
1920	2	0.005255	wtLB009
1937	2	0.003358	wtLB009
1952	2	-0.010131	wtLB009
1994	2	-0.017165	wtLB009
2069	2	-0.022207	wtLB009
2103	2	-0.005185	wtLB009
2117	2	-0.0058	wtLB009
2136	2	-0.027212	wtLB009
2141	2	-0.018387	wtLB009
2162	2	-0.025886	wtLB009
2175	2	-0.022549	wtLB009
2193	2	-0.013603	wtLB009
2206	2	-0.004578	wtLB009
2209	2	0.007045	wtLB009
2224	2	-0.013312	wtLB009
2226	2	-0.011899	wtLB009
2325	2	0.005925	wtLB009
2395	2	0.007692	wtLB009
2398	2	0.005858	wtLB009
41	2	-0.059764	wtLB022
54	2	-0.020893	wtLB022
60	2	-0.002409	wtLB022
66	2	-0.008742	wtLB022
74	2	0.004196	wtLB022
78	2	-0.011173	wtLB022
79	2	-0.013893	wtLB022
80	2	0.004439	wtLB022
87	2	-0.028632	wtLB022
90	2	0.004463	wtLB022
96	2	0.014917	wtLB022
101	2	-0.006892	wtLB022
104	2	-0.020762	wtLB022
105	2	-0.040393	wtLB022
107	2	0.029012	wtLB022
108	2	0.028439	wtLB022
111	2	-0.013861	wtLB022
117	2	-0.02461	wtLB022
119	2	0.014475	wtLB022
121	2	-0.045842	wtLB022
157	2	0.003109	wtLB022
207	2	-0.005672	wtLB022
214	2	0.029691	wtLB022
235	2	-0.003209	wtLB022
268	2	-0.006033	wtLB022
282	2	0.01566	wtLB022
324	2	0.012953	wtLB022
333	2	-0.019511	wtLB022
339	2	0.030112	wtLB022
366	2	-0.008189	wtLB022
404	2	-0.013042	wtLB022
466	2	0.040542	wtLB022
627	2	-0.003658	wtLB022
662	2	-0.013925	wtLB022
714	2	0.018182	wtLB022
786	2	-0.004205	wtLB022
943	2	0.010915	wtLB022
947	2	-0.012655	wtLB022
951	2	0.011577	wtLB022
960	2	-0.055858	wtLB022
1341	2	-0.036058	wtLB022
1507	2	0.001634	wtLB022
2442	2	0.01262	wtLB022
2537	2	0.032376	wtLB022
2612	2	0.031625	wtLB022
2613	2	0.024174	wtLB022
2614	2	0.000973	wtLB022
2618	2	0.032951	wtLB022
2994	2	0.027647	wtLB022
2996	2	0.013306	wtLB022
3005	2	0.024722	wtLB022
3100	2	0.015751	wtLB022
3101	2	-0.038648	wtLB022
3125	2	-0.073979	wtLB022
3186	2	0.018637	wtLB022
3206	2	0.036899	wtLB022
3211	2	0.006106	wtLB022
3215	2	0.039501	wtLB022
3216	2	0.007411	wtLB022
3228	2	-0.017508	wtLB022
3229	2	0.001282	wtLB022
3230	2	0.040816	wtLB022
3257	2	-0.028759	wtLB022
3258	2	-0.007597	wtLB022
3264	2	-0.024053	wtLB022
3269	2	-0.006863	wtLB022
3270	2	0.036897	wtLB022
3272	2	-0.00332	wtLB022
3277	2	0.00616	wtLB022
3278	2	-0.014558	wtLB022
3279	2	0.011778	wtLB022
3280	2	0.002114	wtLB022
3283	2	0.025728	wtLB022
3284	2	-0.008103	wtLB022
3288	2	-0.022648	wtLB022
3289	2	0.009688	wtLB022
3293	2	-0.007286	wtLB022
3294	2	0.003799	wtLB022
3297	2	-0.02251	wtLB022
3298	2	0.025032	wtLB022
3300	2	-0.033079	wtLB022
3305	2	0.03539	wtLB022
3306	2	-0.001227	wtLB022
3307	2	0.028565	wtLB022
3309	2	0.031761	wtLB022
3313	2	-0.028122	wtLB022
3316	2	-0.001447	wtLB022
3317	2	-0.047825	wtLB022
3319	2	-0.00351	wtLB022
3328	2	0.017253	wtLB022
3331	2	-0.011639	wtLB022
3344	2	-0.008956	wtLB022
3346	2	0.03736	wtLB022
3360	2	-0.033224	wtLB022
3466	2	-0.001993	wtLB022
1674	2	-0.014159	wtLB011
1711	2	-0.019069	wtLB011
1780	2	-0.01926	wtLB011
1785	2	-0.007762	wtLB011
1803	2	-0.017891	wtLB011
1808	2	-0.02415	wtLB011
1821	2	0.022154	wtLB011
1824	2	-0.02399	wtLB011
1847	2	-0.025986	wtLB011
1851	2	0.001325	wtLB011
1865	2	0.022615	wtLB011
1866	2	0.011157	wtLB011
1881	2	-0.024063	wtLB011
1883	2	-0.027573	wtLB011
1885	2	-0.008143	wtLB011
1966	2	-0.012978	wtLB011
1975	2	-0.042722	wtLB011
1976	2	0.007804	wtLB011
1980	2	-0.021854	wtLB011
1997	2	-0.017081	wtLB011
2005	2	-0.035733	wtLB011
2011	2	-0.035332	wtLB011
2012	2	-0.021255	wtLB011
2013	2	0.000209	wtLB011
2015	2	-0.037486	wtLB011
2031	2	0.02909	wtLB011
2036	2	0.006734	wtLB011
2047	2	0.004808	wtLB011
2066	2	0.032209	wtLB011
49	2	-0.0082	wtLB023
50	2	-0.037596	wtLB023
54	2	-0.011931	wtLB023
59	2	-0.023223	wtLB023
64	2	-0.010138	wtLB023
67	2	-0.000132	wtLB023
72	2	-0.020403	wtLB023
75	2	-0.007007	wtLB023
77	2	-0.014193	wtLB023
79	2	-0.01606	wtLB023
82	2	0.00775	wtLB023
115	2	0.000831	wtLB023
141	2	-2.4e-05	wtLB023
147	2	-0.007654	wtLB023
153	2	-0.036705	wtLB023
170	2	-0.062383	wtLB023
172	2	-0.017478	wtLB023
178	2	0.023095	wtLB023
180	2	-0.037609	wtLB023
182	2	0.001185	wtLB023
187	2	0.003507	wtLB023
197	2	-0.022514	wtLB023
199	2	-0.026275	wtLB023
212	2	-0.019247	wtLB023
217	2	0.011561	wtLB023
239	2	-0.044466	wtLB023
269	2	-0.01204	wtLB023
279	2	-0.000484	wtLB023
314	2	-0.01162	wtLB023
319	2	0.025272	wtLB023
349	2	-0.014431	wtLB023
357	2	0.003508	wtLB023
361	2	-0.002025	wtLB023
362	2	0.007622	wtLB023
391	2	0.02857	wtLB023
400	2	-0.011399	wtLB023
404	2	-0.01854	wtLB023
421	2	0.024045	wtLB023
425	2	-0.007993	wtLB023
431	2	0.007388	wtLB023
442	2	-0.042033	wtLB023
509	2	-0.032108	wtLB023
537	2	0.012842	wtLB023
538	2	-0.003878	wtLB023
543	2	0.018026	wtLB023
547	2	-0.017907	wtLB023
556	2	-0.066877	wtLB023
592	2	-0.030071	wtLB023
597	2	-0.01746	wtLB023
662	2	-0.039567	wtLB023
666	2	-0.018568	wtLB023
681	2	-0.015788	wtLB023
697	2	-0.021867	wtLB023
710	2	-0.04672	wtLB023
713	2	-0.024742	wtLB023
732	2	0.002453	wtLB023
735	2	-0.031248	wtLB023
737	2	0.014843	wtLB023
739	2	-0.008175	wtLB023
741	2	0.005449	wtLB023
773	2	0.008078	wtLB023
814	2	0.00254	wtLB023
823	2	-0.040852	wtLB023
896	2	0.02305	wtLB023
912	2	-0.011216	wtLB023
922	2	0.013946	wtLB023
953	2	0.046161	wtLB023
990	2	0.034117	wtLB023
49	2	0.004681	wtLB015
54	2	0.005817	wtLB015
55	2	-0.038432	wtLB015
377	2	-0.027086	wtLB015
602	2	0.007567	wtLB015
780	2	0.00515	wtLB015
815	2	-0.020992	wtLB015
844	2	0.020318	wtLB015
881	2	-0.044371	wtLB015
963	2	-0.036221	wtLB015
1384	2	-0.006608	wtLB015
1743	2	0.004415	wtLB015
1752	2	-0.014021	wtLB015
2096	2	-0.009716	wtLB015
2100	2	0.015616	wtLB015
2187	2	0.006017	wtLB015
2196	2	-0.000121	wtLB015
2202	2	-0.006506	wtLB015
2210	2	0.011575	wtLB015
2273	2	0.000889	wtLB015
2377	2	0.012588	wtLB015
2468	2	-0.004626	wtLB015
2515	2	0.013904	wtLB015
2516	2	0.007671	wtLB015
2556	2	-0.018565	wtLB015
2560	2	0.040378	wtLB015
2570	2	-0.0097	wtLB015
2604	2	-0.009104	wtLB015
2606	2	0.022371	wtLB015
2607	2	0.004891	wtLB015
2645	2	-0.013555	wtLB015
2793	2	0.01427	wtLB015
2831	2	-0.002302	wtLB015
2836	2	-0.010034	wtLB015
1137	2.5	-0.004396	wtLB009
1736	2.5	0.005058	wtLB009
1886	2.5	-0.019454	wtLB009
1920	2.5	0.021121	wtLB009
1937	2.5	0.014402	wtLB009
1952	2.5	0.000662	wtLB009
1994	2.5	-0.01489	wtLB009
1995	2.5	-0.022484	wtLB009
2069	2.5	-0.016084	wtLB009
2103	2.5	-0.002859	wtLB009
2109	2.5	-0.0005	wtLB009
2117	2.5	-0.007067	wtLB009
2141	2.5	-0.003873	wtLB009
2162	2.5	-0.019893	wtLB009
2175	2.5	-0.02022	wtLB009
2193	2.5	-0.017105	wtLB009
2206	2.5	0.008552	wtLB009
2208	2.5	-0.009186	wtLB009
2209	2.5	0.010983	wtLB009
2219	2.5	0.004557	wtLB009
2224	2.5	-0.011534	wtLB009
2226	2.5	0.008605	wtLB009
2318	2.5	-0.02226	wtLB009
2325	2.5	0.016249	wtLB009
2361	2.5	-0.003225	wtLB009
2389	2.5	0.001447	wtLB009
2390	2.5	0.029203	wtLB009
2395	2.5	0.010843	wtLB009
2396	2.5	-0.019076	wtLB009
2398	2.5	0.007749	wtLB009
2409	2.5	-0.017875	wtLB009
2440	2.5	-0.021682	wtLB009
41	2.5	-0.060211	wtLB022
54	2.5	-0.020861	wtLB022
60	2.5	-0.003976	wtLB022
66	2.5	-0.011224	wtLB022
74	2.5	0.000302	wtLB022
78	2.5	-0.009972	wtLB022
79	2.5	-0.01971	wtLB022
80	2.5	-0.011864	wtLB022
87	2.5	-0.042852	wtLB022
90	2.5	-0.000422	wtLB022
96	2.5	0.014437	wtLB022
101	2.5	-0.025321	wtLB022
104	2.5	-0.014497	wtLB022
105	2.5	-0.037797	wtLB022
107	2.5	0.021719	wtLB022
108	2.5	0.015115	wtLB022
111	2.5	-0.002978	wtLB022
117	2.5	-0.022751	wtLB022
119	2.5	0.005685	wtLB022
121	2.5	-0.044948	wtLB022
132	2.5	-7.3e-05	wtLB022
157	2.5	0.004108	wtLB022
207	2.5	0.005056	wtLB022
214	2.5	0.008923	wtLB022
268	2.5	0.007037	wtLB022
282	2.5	0.017121	wtLB022
324	2.5	0.02374	wtLB022
333	2.5	-0.0175	wtLB022
339	2.5	0.020108	wtLB022
366	2.5	-0.00427	wtLB022
404	2.5	-0.005008	wtLB022
466	2.5	0.01567	wtLB022
627	2.5	0.001059	wtLB022
662	2.5	-0.017095	wtLB022
714	2.5	0.015607	wtLB022
786	2.5	-0.006371	wtLB022
943	2.5	0.010567	wtLB022
947	2.5	-0.015003	wtLB022
951	2.5	-0.000565	wtLB022
1341	2.5	-0.048814	wtLB022
1507	2.5	0.007075	wtLB022
2442	2.5	0.010656	wtLB022
2537	2.5	0.029832	wtLB022
2612	2.5	0.005186	wtLB022
2613	2.5	0.013564	wtLB022
2614	2.5	-0.009656	wtLB022
2618	2.5	0.028223	wtLB022
2994	2.5	0.026615	wtLB022
2996	2.5	0.007571	wtLB022
3005	2.5	0.02179	wtLB022
3100	2.5	0.009263	wtLB022
3101	2.5	-0.042013	wtLB022
3125	2.5	-0.076901	wtLB022
3186	2.5	0.006229	wtLB022
3206	2.5	0.023719	wtLB022
3211	2.5	0.017289	wtLB022
3215	2.5	0.023283	wtLB022
3216	2.5	0.006093	wtLB022
3225	2.5	0.025271	wtLB022
3228	2.5	-0.008688	wtLB022
3229	2.5	-0.017978	wtLB022
3230	2.5	0.022526	wtLB022
3257	2.5	-0.007347	wtLB022
3258	2.5	-0.000612	wtLB022
3264	2.5	-0.002993	wtLB022
3269	2.5	-0.005843	wtLB022
3270	2.5	0.028863	wtLB022
3272	2.5	0.009517	wtLB022
3277	2.5	-0.004098	wtLB022
3278	2.5	-0.011704	wtLB022
3279	2.5	-0.005385	wtLB022
3280	2.5	0.00204	wtLB022
3281	2.5	0.036198	wtLB022
3283	2.5	0.016643	wtLB022
3284	2.5	-0.017309	wtLB022
3288	2.5	-0.026927	wtLB022
3289	2.5	0.009605	wtLB022
3290	2.5	0.001617	wtLB022
3293	2.5	-0.008796	wtLB022
3294	2.5	-0.010622	wtLB022
3297	2.5	-0.038537	wtLB022
3298	2.5	0.012883	wtLB022
3300	2.5	-0.060814	wtLB022
3305	2.5	0.000782	wtLB022
3306	2.5	0.001	wtLB022
3307	2.5	0.002589	wtLB022
3309	2.5	0.019241	wtLB022
3313	2.5	-0.032952	wtLB022
3316	2.5	0.035635	wtLB022
3317	2.5	-0.036645	wtLB022
3319	2.5	-0.005394	wtLB022
3328	2.5	0.02991	wtLB022
3331	2.5	0.005681	wtLB022
3332	2.5	-0.013132	wtLB022
3344	2.5	-0.023396	wtLB022
3360	2.5	-0.007843	wtLB022
3368	2.5	-0.028023	wtLB022
3466	2.5	0.007436	wtLB022
3470	2.5	-0.014712	wtLB022
3481	2.5	0.010082	wtLB022
3490	2.5	-0.003381	wtLB022
3492	2.5	-0.004198	wtLB022
3507	2.5	0.025169	wtLB022
1674	2.5	0.007721	wtLB011
1703	2.5	-0.029382	wtLB011
1711	2.5	-0.005598	wtLB011
1780	2.5	-0.007613	wtLB011
1785	2.5	-0.027723	wtLB011
1786	2.5	0.003057	wtLB011
1803	2.5	-0.010175	wtLB011
1808	2.5	-0.023247	wtLB011
1818	2.5	0.01087	wtLB011
1821	2.5	0.016297	wtLB011
1824	2.5	-0.053866	wtLB011
1839	2.5	0.002633	wtLB011
1847	2.5	-0.040209	wtLB011
1851	2.5	0.011323	wtLB011
1865	2.5	0.023342	wtLB011
1866	2.5	0.011955	wtLB011
1881	2.5	-0.008032	wtLB011
1883	2.5	-0.025499	wtLB011
1885	2.5	0.017755	wtLB011
1966	2.5	-0.00224	wtLB011
1975	2.5	-0.030878	wtLB011
1976	2.5	0.012846	wtLB011
1978	2.5	-0.006087	wtLB011
1980	2.5	0.00027	wtLB011
1997	2.5	-0.010037	wtLB011
2005	2.5	-0.011658	wtLB011
2008	2.5	0.012718	wtLB011
2011	2.5	-0.032039	wtLB011
2012	2.5	-0.030228	wtLB011
2013	2.5	0.002001	wtLB011
2015	2.5	-0.032364	wtLB011
2016	2.5	-0.014853	wtLB011
2031	2.5	-0.010264	wtLB011
2035	2.5	-0.051852	wtLB011
2036	2.5	0.001672	wtLB011
2047	2.5	0.003582	wtLB011
2049	2.5	0.009057	wtLB011
2050	2.5	0.056796	wtLB011
2066	2.5	0.033214	wtLB011
2075	2.5	-0.048701	wtLB011
2076	2.5	0.015388	wtLB011
2082	2.5	-0.07276	wtLB011
2089	2.5	-0.10138	wtLB011
2109	2.5	-0.021023	wtLB011
2120	2.5	-0.033306	wtLB011
49	2.5	0.003698	wtLB023
50	2.5	-0.007264	wtLB023
54	2.5	-0.005152	wtLB023
59	2.5	-0.028692	wtLB023
64	2.5	-0.001235	wtLB023
67	2.5	-0.024046	wtLB023
72	2.5	-0.004073	wtLB023
75	2.5	0.003689	wtLB023
77	2.5	-0.013421	wtLB023
79	2.5	-0.022231	wtLB023
82	2.5	-0.004028	wtLB023
106	2.5	0.020237	wtLB023
141	2.5	0.006235	wtLB023
142	2.5	0.024858	wtLB023
147	2.5	-0.000311	wtLB023
170	2.5	-0.052165	wtLB023
172	2.5	-0.016072	wtLB023
178	2.5	0.021472	wtLB023
180	2.5	-0.021832	wtLB023
182	2.5	-0.010656	wtLB023
187	2.5	0.003848	wtLB023
197	2.5	-0.000984	wtLB023
199	2.5	-0.02522	wtLB023
212	2.5	-0.011286	wtLB023
217	2.5	0.009704	wtLB023
239	2.5	-0.030734	wtLB023
269	2.5	-0.003492	wtLB023
279	2.5	0.000223	wtLB023
314	2.5	-0.014976	wtLB023
319	2.5	0.029546	wtLB023
349	2.5	-0.023609	wtLB023
357	2.5	-0.008804	wtLB023
361	2.5	0.004111	wtLB023
362	2.5	0.003479	wtLB023
391	2.5	0.021626	wtLB023
400	2.5	-0.035571	wtLB023
404	2.5	-0.006557	wtLB023
421	2.5	0.015772	wtLB023
425	2.5	-0.000791	wtLB023
431	2.5	-0.009339	wtLB023
442	2.5	-0.035157	wtLB023
509	2.5	-0.030996	wtLB023
537	2.5	0.005566	wtLB023
538	2.5	-0.004112	wtLB023
543	2.5	0.027115	wtLB023
547	2.5	-0.014765	wtLB023
592	2.5	-0.039695	wtLB023
597	2.5	0.000301	wtLB023
644	2.5	0.013161	wtLB023
652	2.5	0.005012	wtLB023
656	2.5	0.039915	wtLB023
662	2.5	-0.02393	wtLB023
666	2.5	-0.024535	wtLB023
681	2.5	-0.006065	wtLB023
697	2.5	-0.0063	wtLB023
700	2.5	0.032488	wtLB023
710	2.5	-0.042452	wtLB023
713	2.5	-0.023247	wtLB023
732	2.5	0.008193	wtLB023
735	2.5	-0.016536	wtLB023
737	2.5	0.014156	wtLB023
739	2.5	-0.012923	wtLB023
741	2.5	0.010058	wtLB023
742	2.5	0.006049	wtLB023
773	2.5	-0.012089	wtLB023
778	2.5	0.010759	wtLB023
795	2.5	0.0275	wtLB023
801	2.5	-0.002881	wtLB023
814	2.5	-0.00444	wtLB023
823	2.5	-0.010717	wtLB023
842	2.5	0.021957	wtLB023
847	2.5	-0.043042	wtLB023
896	2.5	0.000268	wtLB023
912	2.5	-0.012591	wtLB023
918	2.5	-0.002251	wtLB023
922	2.5	-0.005552	wtLB023
932	2.5	-0.042499	wtLB023
953	2.5	0.019588	wtLB023
956	2.5	-0.016495	wtLB023
957	2.5	-0.028238	wtLB023
989	2.5	0.020493	wtLB023
990	2.5	0.013321	wtLB023
1034	2.5	0.009383	wtLB023
49	2.5	-0.001344	wtLB015
54	2.5	0.008093	wtLB015
55	2.5	-0.070774	wtLB015
377	2.5	-0.050849	wtLB015
602	2.5	0.0031	wtLB015
770	2.5	-0.00963	wtLB015
780	2.5	-0.023725	wtLB015
815	2.5	-0.019693	wtLB015
844	2.5	0.021785	wtLB015
881	2.5	-0.055748	wtLB015
963	2.5	-0.026176	wtLB015
1247	2.5	-0.118636	wtLB015
1384	2.5	-0.002531	wtLB015
1743	2.5	-0.01435	wtLB015
1752	2.5	-0.0412	wtLB015
2096	2.5	-0.022324	wtLB015
2100	2.5	-0.003834	wtLB015
2187	2.5	0.010412	wtLB015
2196	2.5	-0.002448	wtLB015
2202	2.5	-0.007852	wtLB015
2210	2.5	-0.002191	wtLB015
2273	2.5	-0.001438	wtLB015
2377	2.5	-0.009521	wtLB015
2468	2.5	-0.005293	wtLB015
2515	2.5	-0.010556	wtLB015
2516	2.5	-0.003034	wtLB015
2537	2.5	0.014671	wtLB015
2560	2.5	-0.008575	wtLB015
2570	2.5	-0.013525	wtLB015
2604	2.5	-0.02025	wtLB015
2606	2.5	0.02231	wtLB015
2607	2.5	0.00543	wtLB015
2610	2.5	0.027787	wtLB015
2616	2.5	0.013917	wtLB015
2617	2.5	0.00371	wtLB015
2618	2.5	-0.010314	wtLB015
2645	2.5	-0.026077	wtLB015
2661	2.5	0.01814	wtLB015
2793	2.5	-0.005281	wtLB015
2797	2.5	-0.023367	wtLB015
2813	2.5	-0.057352	wtLB015
2831	2.5	0.00704	wtLB015
2836	2.5	-0.066448	wtLB015
2849	2.5	-0.013016	wtLB015
1073	3	-0.018571	wtLB009
1137	3	-0.012096	wtLB009
1736	3	-0.012632	wtLB009
1886	3	-0.007732	wtLB009
1937	3	0.004008	wtLB009
1952	3	-0.000757	wtLB009
1994	3	-0.012063	wtLB009
1995	3	-0.005321	wtLB009
2069	3	-0.024153	wtLB009
2103	3	-0.021805	wtLB009
2109	3	-0.003866	wtLB009
2136	3	-0.029456	wtLB009
2141	3	-0.018216	wtLB009
2162	3	-0.019751	wtLB009
2175	3	-0.013839	wtLB009
2193	3	-0.011622	wtLB009
2206	3	0.012396	wtLB009
2208	3	-0.019744	wtLB009
2209	3	0.001226	wtLB009
2219	3	-0.000458	wtLB009
2224	3	-0.015135	wtLB009
2226	3	-0.002771	wtLB009
2317	3	0.024026	wtLB009
2318	3	-0.02195	wtLB009
2322	3	0.002129	wtLB009
2324	3	-0.006066	wtLB009
2337	3	-0.025392	wtLB009
2359	3	-0.009218	wtLB009
2361	3	0.013308	wtLB009
2389	3	-0.005489	wtLB009
2395	3	0.00865	wtLB009
2396	3	-0.011803	wtLB009
2398	3	0.002201	wtLB009
2409	3	-0.013791	wtLB009
2438	3	-0.000138	wtLB009
2440	3	-0.014201	wtLB009
2441	3	-0.026606	wtLB009
2462	3	-0.036241	wtLB009
2471	3	0.004887	wtLB009
2513	3	-0.009858	wtLB009
2526	3	0.001726	wtLB009
41	3	-0.023118	wtLB022
54	3	-0.018592	wtLB022
60	3	-0.001641	wtLB022
66	3	-0.014706	wtLB022
74	3	0.01127	wtLB022
78	3	-0.01395	wtLB022
79	3	-0.011987	wtLB022
80	3	-0.014289	wtLB022
87	3	-0.032273	wtLB022
90	3	-0.004744	wtLB022
96	3	0.013849	wtLB022
101	3	-0.018415	wtLB022
104	3	0.015445	wtLB022
105	3	-0.044403	wtLB022
107	3	0.02918	wtLB022
108	3	-0.01647	wtLB022
111	3	0.001045	wtLB022
117	3	-0.020728	wtLB022
119	3	0.00384	wtLB022
121	3	-0.023768	wtLB022
132	3	-0.002815	wtLB022
157	3	-2.8e-05	wtLB022
207	3	0.001804	wtLB022
214	3	-0.010211	wtLB022
235	3	-0.014676	wtLB022
268	3	0.011657	wtLB022
282	3	0.015222	wtLB022
324	3	0.023246	wtLB022
333	3	-0.014605	wtLB022
339	3	-0.008454	wtLB022
366	3	-0.0117	wtLB022
404	3	-0.020009	wtLB022
466	3	-0.00218	wtLB022
627	3	-0.003099	wtLB022
662	3	-0.023076	wtLB022
714	3	0.031744	wtLB022
786	3	0.007717	wtLB022
943	3	0.010784	wtLB022
947	3	-0.02104	wtLB022
951	3	-0.014672	wtLB022
1341	3	-0.041333	wtLB022
1507	3	-0.001108	wtLB022
2442	3	0.010547	wtLB022
2537	3	0.033838	wtLB022
2612	3	-0.003826	wtLB022
2613	3	0.000228	wtLB022
2618	3	0.016503	wtLB022
2994	3	0.002338	wtLB022
2996	3	-0.00756	wtLB022
3005	3	0.015969	wtLB022
3101	3	-0.031684	wtLB022
3186	3	0.009577	wtLB022
3206	3	0.019341	wtLB022
3211	3	0.008509	wtLB022
3215	3	0.029769	wtLB022
3216	3	0.003028	wtLB022
3225	3	0.028281	wtLB022
3228	3	-0.007406	wtLB022
3229	3	-0.004285	wtLB022
3230	3	0.020612	wtLB022
3233	3	0.014957	wtLB022
3257	3	-0.002665	wtLB022
3258	3	-0.003888	wtLB022
3264	3	-0.003088	wtLB022
3269	3	0.003174	wtLB022
3270	3	0.027119	wtLB022
3272	3	-0.007577	wtLB022
3277	3	-0.006913	wtLB022
3278	3	-0.036562	wtLB022
3279	3	-0.010835	wtLB022
3280	3	-0.000403	wtLB022
3281	3	0.021638	wtLB022
3283	3	0.018969	wtLB022
3284	3	-0.028246	wtLB022
3288	3	-0.022587	wtLB022
3289	3	-0.001877	wtLB022
3290	3	-0.009914	wtLB022
3293	3	0.002808	wtLB022
3294	3	-0.021145	wtLB022
3297	3	-0.012229	wtLB022
3298	3	0.004636	wtLB022
3300	3	-0.057865	wtLB022
3305	3	-0.01691	wtLB022
3306	3	0.017856	wtLB022
3307	3	-0.015209	wtLB022
3309	3	0.001548	wtLB022
3313	3	-0.034946	wtLB022
3316	3	0.018124	wtLB022
3317	3	-0.024463	wtLB022
3319	3	-0.005498	wtLB022
3324	3	-0.023732	wtLB022
3328	3	0.004386	wtLB022
3331	3	-0.016844	wtLB022
3332	3	0.004067	wtLB022
3344	3	-0.029155	wtLB022
3360	3	-0.008837	wtLB022
3368	3	-0.015597	wtLB022
3373	3	-1.3e-05	wtLB022
3466	3	0.013254	wtLB022
3470	3	-0.022122	wtLB022
3471	3	-0.010246	wtLB022
3481	3	-0.008039	wtLB022
3483	3	0.056041	wtLB022
3490	3	0.009412	wtLB022
3492	3	-0.004458	wtLB022
3499	3	-0.048406	wtLB022
3507	3	0.002923	wtLB022
3520	3	0.029433	wtLB022
3528	3	0.04585	wtLB022
3537	3	-0.03948	wtLB022
3546	3	-0.035744	wtLB022
3551	3	-0.001115	wtLB022
3555	3	0.012979	wtLB022
3557	3	-0.050886	wtLB022
3574	3	-0.005463	wtLB022
1674	3	0.000408	wtLB011
1703	3	-0.019556	wtLB011
1711	3	-0.008441	wtLB011
1780	3	0.008836	wtLB011
1785	3	-0.013906	wtLB011
1786	3	0.0072	wtLB011
1803	3	-0.024288	wtLB011
1808	3	-0.019014	wtLB011
1818	3	0.016932	wtLB011
1821	3	0.034331	wtLB011
1824	3	-0.032005	wtLB011
1839	3	9.7e-05	wtLB011
1847	3	-0.014968	wtLB011
1851	3	0.002859	wtLB011
1865	3	0.013785	wtLB011
1866	3	0.016918	wtLB011
1870	3	-0.002503	wtLB011
1881	3	-0.025516	wtLB011
1883	3	-0.033411	wtLB011
1885	3	0.000117	wtLB011
1966	3	0.027075	wtLB011
1975	3	-0.053224	wtLB011
1976	3	0.03324	wtLB011
1978	3	0.003201	wtLB011
1980	3	-0.019189	wtLB011
1991	3	0.03788	wtLB011
1997	3	-0.005092	wtLB011
2005	3	-0.009365	wtLB011
2008	3	0.006598	wtLB011
2011	3	-0.022761	wtLB011
2012	3	-0.026216	wtLB011
2013	3	-0.007118	wtLB011
2015	3	-0.051395	wtLB011
2016	3	-0.023393	wtLB011
2031	3	-0.019755	wtLB011
2034	3	-0.026778	wtLB011
2035	3	-0.010066	wtLB011
2036	3	0.009732	wtLB011
2039	3	-0.024775	wtLB011
2044	3	-0.006868	wtLB011
2047	3	0.019697	wtLB011
2048	3	-0.005326	wtLB011
2049	3	-0.001577	wtLB011
2050	3	0.050937	wtLB011
2051	3	-0.010596	wtLB011
2062	3	-0.032527	wtLB011
2066	3	0.064046	wtLB011
2075	3	-0.062616	wtLB011
2076	3	-0.00465	wtLB011
2079	3	0.045772	wtLB011
2082	3	-0.030014	wtLB011
2087	3	-0.00508	wtLB011
2089	3	-0.050208	wtLB011
2091	3	0.033531	wtLB011
2093	3	-0.00616	wtLB011
2109	3	-0.013053	wtLB011
2112	3	0.0035	wtLB011
2115	3	-0.026104	wtLB011
2117	3	-0.013484	wtLB011
2120	3	-0.039437	wtLB011
49	3	-0.018284	wtLB023
50	3	-0.004796	wtLB023
64	3	-0.007584	wtLB023
67	3	-0.017763	wtLB023
72	3	-0.008951	wtLB023
75	3	-0.009479	wtLB023
77	3	-0.016678	wtLB023
82	3	0.001684	wtLB023
141	3	-0.01818	wtLB023
142	3	0.014415	wtLB023
147	3	0.000974	wtLB023
153	3	-0.004067	wtLB023
170	3	-0.065961	wtLB023
172	3	-0.00977	wtLB023
178	3	0.031017	wtLB023
180	3	-0.011947	wtLB023
182	3	-0.005361	wtLB023
187	3	0.008015	wtLB023
197	3	-0.009982	wtLB023
199	3	-0.023073	wtLB023
206	3	0.04691	wtLB023
212	3	-0.015964	wtLB023
217	3	0.015512	wtLB023
239	3	-0.036251	wtLB023
269	3	0.001351	wtLB023
279	3	-0.014636	wtLB023
313	3	-0.004067	wtLB023
314	3	-0.001996	wtLB023
349	3	-0.016697	wtLB023
357	3	-0.006777	wtLB023
361	3	0.011145	wtLB023
362	3	0.004123	wtLB023
391	3	0.051071	wtLB023
400	3	-0.028712	wtLB023
404	3	-0.005138	wtLB023
425	3	0.001759	wtLB023
431	3	-0.004713	wtLB023
436	3	-0.011082	wtLB023
442	3	-0.030522	wtLB023
509	3	-0.010909	wtLB023
537	3	0.004507	wtLB023
538	3	0.013696	wtLB023
543	3	0.023933	wtLB023
547	3	0.003929	wtLB023
592	3	-0.046141	wtLB023
597	3	-0.023018	wtLB023
644	3	0.026344	wtLB023
656	3	0.006425	wtLB023
662	3	-0.028463	wtLB023
666	3	-0.019512	wtLB023
681	3	-0.003188	wtLB023
697	3	0.013374	wtLB023
700	3	0.023779	wtLB023
709	3	0.023084	wtLB023
710	3	-0.027884	wtLB023
713	3	-0.018775	wtLB023
732	3	0.018922	wtLB023
735	3	-0.036123	wtLB023
737	3	0.015574	wtLB023
739	3	-0.011153	wtLB023
741	3	0.022064	wtLB023
742	3	0.00121	wtLB023
773	3	-0.002265	wtLB023
778	3	0.017145	wtLB023
795	3	-0.005402	wtLB023
801	3	-0.009221	wtLB023
814	3	0.007239	wtLB023
823	3	-0.018164	wtLB023
842	3	0.029656	wtLB023
847	3	-0.010919	wtLB023
853	3	-0.016711	wtLB023
861	3	-0.038346	wtLB023
896	3	0.004202	wtLB023
912	3	-0.007655	wtLB023
913	3	-0.0044	wtLB023
918	3	-0.004367	wtLB023
922	3	-0.005714	wtLB023
924	3	-0.006633	wtLB023
926	3	-0.051301	wtLB023
932	3	-0.031954	wtLB023
933	3	0.020495	wtLB023
937	3	-0.004191	wtLB023
953	3	0.023892	wtLB023
954	3	-0.013338	wtLB023
956	3	0.001574	wtLB023
957	3	-0.013021	wtLB023
963	3	0.008668	wtLB023
968	3	0.06297	wtLB023
971	3	0.007027	wtLB023
979	3	-0.003643	wtLB023
989	3	0.015596	wtLB023
990	3	0.006046	wtLB023
992	3	-0.005554	wtLB023
996	3	0.022861	wtLB023
1000	3	0.02767	wtLB023
1004	3	-0.042452	wtLB023
1019	3	-0.038411	wtLB023
1034	3	0.003658	wtLB023
1038	3	0.00155	wtLB023
1058	3	-0.05297	wtLB023
1070	3	0.004939	wtLB023
1071	3	-0.003102	wtLB023
1074	3	0.054743	wtLB023
1077	3	0.005582	wtLB023
49	3	0.019352	wtLB015
54	3	0.016817	wtLB015
55	3	-0.036596	wtLB015
377	3	-0.040239	wtLB015
602	3	0.011689	wtLB015
770	3	0.00833	wtLB015
780	3	-0.006372	wtLB015
844	3	-0.020261	wtLB015
881	3	-0.017812	wtLB015
963	3	-0.002518	wtLB015
1247	3	-0.069443	wtLB015
1384	3	-0.010639	wtLB015
1743	3	-0.010159	wtLB015
1752	3	-0.043929	wtLB015
2096	3	-0.031102	wtLB015
2100	3	0.003086	wtLB015
2187	3	0.000911	wtLB015
2196	3	-0.006722	wtLB015
2202	3	0.003073	wtLB015
2210	3	-0.005926	wtLB015
2255	3	0.024166	wtLB015
2273	3	-0.002744	wtLB015
2377	3	-0.001734	wtLB015
2468	3	-0.01312	wtLB015
2470	3	-0.015737	wtLB015
2515	3	4.7e-05	wtLB015
2537	3	-0.001454	wtLB015
2560	3	-0.006664	wtLB015
2570	3	0.014276	wtLB015
2606	3	0.028945	wtLB015
2607	3	0.019572	wtLB015
2610	3	0.034627	wtLB015
2616	3	0.019623	wtLB015
2617	3	0.010495	wtLB015
2618	3	-0.024317	wtLB015
2635	3	-0.006128	wtLB015
2645	3	-0.01994	wtLB015
2661	3	0.032009	wtLB015
2789	3	0.008395	wtLB015
2793	3	0.007908	wtLB015
2797	3	-0.015246	wtLB015
2813	3	-0.037598	wtLB015
2823	3	-0.007547	wtLB015
2831	3	0.030496	wtLB015
2836	3	-0.051502	wtLB015
2847	3	-0.005412	wtLB015
2849	3	-0.007052	wtLB015
2852	3	-0.001787	wtLB015
2898	3	0.04524	wtLB015
987	3.5	-0.005177	wtLB009
1073	3.5	-0.027797	wtLB009
1137	3.5	-0.013034	wtLB009
1736	3.5	-0.001099	wtLB009
1886	3.5	-0.009168	wtLB009
1994	3.5	-0.017046	wtLB009
1995	3.5	-4.3e-05	wtLB009
2069	3.5	-0.025856	wtLB009
2103	3.5	-0.010263	wtLB009
2109	3.5	-0.013187	wtLB009
2136	3.5	-0.019692	wtLB009
2175	3.5	0.001833	wtLB009
2193	3.5	-0.012741	wtLB009
2206	3.5	0.029795	wtLB009
2208	3.5	-0.014779	wtLB009
2219	3.5	-0.001401	wtLB009
2224	3.5	-0.013877	wtLB009
2318	3.5	-0.001284	wtLB009
2321	3.5	-0.052164	wtLB009
2322	3.5	0.025605	wtLB009
2324	3.5	-0.018389	wtLB009
2325	3.5	0.00128	wtLB009
2337	3.5	-0.046234	wtLB009
2359	3.5	-3.9e-05	wtLB009
2361	3.5	0.015156	wtLB009
2395	3.5	0.025916	wtLB009
2396	3.5	-0.002914	wtLB009
2398	3.5	0.004051	wtLB009
2404	3.5	-0.028022	wtLB009
2409	3.5	0.001895	wtLB009
2438	3.5	0.001794	wtLB009
2440	3.5	0.002953	wtLB009
2441	3.5	-0.024626	wtLB009
2455	3.5	-0.008867	wtLB009
2459	3.5	-0.042051	wtLB009
2462	3.5	-0.032111	wtLB009
2464	3.5	-0.04041	wtLB009
2471	3.5	0.026669	wtLB009
2478	3.5	-0.044316	wtLB009
2487	3.5	0.036349	wtLB009
2513	3.5	-0.007966	wtLB009
2526	3.5	0.007134	wtLB009
2617	3.5	0.01105	wtLB009
2632	3.5	-0.039152	wtLB009
41	3.5	-0.006396	wtLB022
54	3.5	-0.018985	wtLB022
60	3.5	-0.009532	wtLB022
66	3.5	-0.012853	wtLB022
74	3.5	-0.003177	wtLB022
78	3.5	0.00296	wtLB022
79	3.5	-0.000325	wtLB022
80	3.5	-0.010888	wtLB022
87	3.5	-0.023306	wtLB022
90	3.5	-0.010009	wtLB022
96	3.5	-0.004449	wtLB022
101	3.5	-0.009154	wtLB022
104	3.5	0.006793	wtLB022
105	3.5	-0.007559	wtLB022
107	3.5	-0.007666	wtLB022
108	3.5	-0.022211	wtLB022
111	3.5	0.013994	wtLB022
117	3.5	-0.006445	wtLB022
119	3.5	-0.012565	wtLB022
121	3.5	-0.014803	wtLB022
132	3.5	-0.008781	wtLB022
157	3.5	-0.010392	wtLB022
207	3.5	-0.007825	wtLB022
214	3.5	-0.019385	wtLB022
235	3.5	-0.010768	wtLB022
268	3.5	0.020893	wtLB022
282	3.5	-0.006838	wtLB022
324	3.5	0.032554	wtLB022
333	3.5	-0.006856	wtLB022
339	3.5	-0.005693	wtLB022
366	3.5	-0.00639	wtLB022
404	3.5	-0.016197	wtLB022
466	3.5	-0.00347	wtLB022
627	3.5	-0.003809	wtLB022
662	3.5	-0.00557	wtLB022
714	3.5	0.022774	wtLB022
786	3.5	0.00971	wtLB022
943	3.5	0.012771	wtLB022
947	3.5	-0.017357	wtLB022
951	3.5	-0.037116	wtLB022
960	3.5	-0.055847	wtLB022
1341	3.5	-0.016206	wtLB022
1507	3.5	-0.00908	wtLB022
2442	3.5	0.016224	wtLB022
2537	3.5	0.008176	wtLB022
2612	3.5	0.000645	wtLB022
2613	3.5	0.008957	wtLB022
2618	3.5	-0.012483	wtLB022
2994	3.5	0.018375	wtLB022
3005	3.5	0.025404	wtLB022
3101	3.5	-0.025357	wtLB022
3186	3.5	0.002892	wtLB022
3206	3.5	0.023307	wtLB022
3211	3.5	0.003479	wtLB022
3215	3.5	0.039153	wtLB022
3216	3.5	-0.003774	wtLB022
3225	3.5	0.013103	wtLB022
3228	3.5	-0.018457	wtLB022
3229	3.5	-0.012355	wtLB022
3230	3.5	0.012557	wtLB022
3233	3.5	0.005169	wtLB022
3257	3.5	0.018336	wtLB022
3258	3.5	-0.018863	wtLB022
3264	3.5	0.005214	wtLB022
3269	3.5	0.002692	wtLB022
3270	3.5	-0.014034	wtLB022
3272	3.5	-0.008125	wtLB022
3277	3.5	0.009783	wtLB022
3278	3.5	-0.037471	wtLB022
3279	3.5	0.000959	wtLB022
3280	3.5	-0.015369	wtLB022
3281	3.5	0.00706	wtLB022
3283	3.5	0.022333	wtLB022
3284	3.5	-0.001226	wtLB022
3288	3.5	-0.007212	wtLB022
3289	3.5	0.000887	wtLB022
3290	3.5	-0.018879	wtLB022
3293	3.5	0.000564	wtLB022
3294	3.5	-0.011428	wtLB022
3297	3.5	-0.014106	wtLB022
3298	3.5	-0.014125	wtLB022
3300	3.5	-0.02685	wtLB022
3305	3.5	-0.003783	wtLB022
3306	3.5	0.013022	wtLB022
3307	3.5	-0.006458	wtLB022
3309	3.5	0.020435	wtLB022
3313	3.5	-0.023506	wtLB022
3316	3.5	-0.004736	wtLB022
3317	3.5	-0.043047	wtLB022
3324	3.5	-0.005176	wtLB022
3328	3.5	0.006984	wtLB022
3331	3.5	-0.026727	wtLB022
3332	3.5	-0.018996	wtLB022
3344	3.5	-0.003549	wtLB022
3360	3.5	0.000588	wtLB022
3368	3.5	-0.023153	wtLB022
3369	3.5	0.027677	wtLB022
3373	3.5	-0.01694	wtLB022
3466	3.5	0.00544	wtLB022
3470	3.5	-0.020322	wtLB022
3471	3.5	-0.008057	wtLB022
3481	3.5	-0.016613	wtLB022
3483	3.5	0.00667	wtLB022
3490	3.5	-0.006906	wtLB022
3492	3.5	0.002896	wtLB022
3499	3.5	-0.017252	wtLB022
3507	3.5	0.01583	wtLB022
3520	3.5	0.015748	wtLB022
3528	3.5	0.020975	wtLB022
3537	3.5	-0.022911	wtLB022
3546	3.5	-0.048936	wtLB022
3547	3.5	0.005934	wtLB022
3549	3.5	-0.015499	wtLB022
3551	3.5	-0.009318	wtLB022
3553	3.5	-0.013544	wtLB022
3555	3.5	-0.000171	wtLB022
3556	3.5	-0.004419	wtLB022
3557	3.5	-0.022194	wtLB022
3560	3.5	-0.001798	wtLB022
3570	3.5	0.011313	wtLB022
3572	3.5	0.031885	wtLB022
3574	3.5	0.019317	wtLB022
3575	3.5	-0.012741	wtLB022
3579	3.5	0.032662	wtLB022
3582	3.5	0.035507	wtLB022
3586	3.5	0.010023	wtLB022
3599	3.5	-0.025932	wtLB022
3602	3.5	-0.034957	wtLB022
3625	3.5	0.032561	wtLB022
3656	3.5	0.015949	wtLB022
1674	3.5	0.010224	wtLB011
1703	3.5	-0.031296	wtLB011
1711	3.5	-0.00822	wtLB011
1780	3.5	0.013253	wtLB011
1785	3.5	-0.014559	wtLB011
1786	3.5	0.019863	wtLB011
1803	3.5	-0.016141	wtLB011
1808	3.5	-0.011768	wtLB011
1818	3.5	0.019274	wtLB011
1821	3.5	-0.010004	wtLB011
1824	3.5	-0.020944	wtLB011
1847	3.5	-0.00579	wtLB011
1851	3.5	0.014742	wtLB011
1865	3.5	-0.000219	wtLB011
1866	3.5	-0.015568	wtLB011
1870	3.5	-0.016385	wtLB011
1881	3.5	-0.02594	wtLB011
1883	3.5	-0.014205	wtLB011
1885	3.5	-0.002589	wtLB011
1966	3.5	0.02595	wtLB011
1975	3.5	-0.037526	wtLB011
1976	3.5	0.030744	wtLB011
1978	3.5	-0.007733	wtLB011
1980	3.5	-0.000672	wtLB011
1997	3.5	-0.024334	wtLB011
2004	3.5	0.004145	wtLB011
2005	3.5	-0.009271	wtLB011
2006	3.5	0.025701	wtLB011
2008	3.5	-0.002989	wtLB011
2011	3.5	-0.020102	wtLB011
2012	3.5	-0.00844	wtLB011
2013	3.5	0.001358	wtLB011
2014	3.5	-0.015419	wtLB011
2015	3.5	-0.027635	wtLB011
2016	3.5	-0.014371	wtLB011
2031	3.5	-0.000804	wtLB011
2034	3.5	-0.02723	wtLB011
2035	3.5	-0.013377	wtLB011
2036	3.5	0.044591	wtLB011
2039	3.5	-0.022745	wtLB011
2044	3.5	-0.004425	wtLB011
2047	3.5	0.022273	wtLB011
2048	3.5	-0.007089	wtLB011
2049	3.5	-0.004694	wtLB011
2050	3.5	0.026191	wtLB011
2051	3.5	-0.004444	wtLB011
2053	3.5	0.050837	wtLB011
2062	3.5	0.013078	wtLB011
2075	3.5	-0.032715	wtLB011
2076	3.5	0.001766	wtLB011
2078	3.5	-0.00895	wtLB011
2079	3.5	0.026175	wtLB011
2082	3.5	-0.020949	wtLB011
2084	3.5	0.02228	wtLB011
2087	3.5	0.010072	wtLB011
2088	3.5	0.044324	wtLB011
2089	3.5	-0.029832	wtLB011
2091	3.5	0.032343	wtLB011
2093	3.5	-0.021526	wtLB011
2109	3.5	-0.01367	wtLB011
2112	3.5	0.021151	wtLB011
2115	3.5	-0.014987	wtLB011
2116	3.5	-0.036159	wtLB011
2117	3.5	0.011658	wtLB011
2118	3.5	0.018478	wtLB011
2120	3.5	-0.004234	wtLB011
2123	3.5	-0.017949	wtLB011
2158	3.5	-0.015335	wtLB011
2172	3.5	-0.029123	wtLB011
2241	3.5	0.021609	wtLB011
49	3.5	-0.036312	wtLB023
50	3.5	0.048243	wtLB023
66	3.5	0.037569	wtLB023
67	3.5	-0.014268	wtLB023
72	3.5	-0.020698	wtLB023
77	3.5	-0.022203	wtLB023
82	3.5	0.007629	wtLB023
141	3.5	-0.000703	wtLB023
142	3.5	0.020295	wtLB023
147	3.5	0.009409	wtLB023
153	3.5	0.013432	wtLB023
170	3.5	-0.021714	wtLB023
172	3.5	-0.018859	wtLB023
178	3.5	0.039808	wtLB023
180	3.5	0.023469	wtLB023
182	3.5	-0.000903	wtLB023
187	3.5	0.008589	wtLB023
197	3.5	0.003991	wtLB023
199	3.5	-0.008092	wtLB023
206	3.5	0.049622	wtLB023
212	3.5	0.004941	wtLB023
239	3.5	-0.01754	wtLB023
269	3.5	0.010366	wtLB023
279	3.5	-0.015884	wtLB023
313	3.5	0.001414	wtLB023
314	3.5	0.000318	wtLB023
319	3.5	0.05023	wtLB023
329	3.5	-0.026986	wtLB023
349	3.5	-0.02456	wtLB023
361	3.5	0.023225	wtLB023
362	3.5	-0.001834	wtLB023
400	3.5	-0.02414	wtLB023
404	3.5	-0.008363	wtLB023
425	3.5	0.006353	wtLB023
431	3.5	-0.001672	wtLB023
442	3.5	-0.019058	wtLB023
509	3.5	0.001476	wtLB023
538	3.5	0.015204	wtLB023
547	3.5	0.001637	wtLB023
592	3.5	-0.030571	wtLB023
597	3.5	-0.036151	wtLB023
644	3.5	0.02493	wtLB023
652	3.5	-0.0126	wtLB023
656	3.5	0.00726	wtLB023
662	3.5	0.01116	wtLB023
666	3.5	-0.015022	wtLB023
681	3.5	-0.004726	wtLB023
697	3.5	-0.001235	wtLB023
700	3.5	0.020815	wtLB023
709	3.5	0.02705	wtLB023
710	3.5	-0.024472	wtLB023
713	3.5	-0.024341	wtLB023
732	3.5	0.008532	wtLB023
735	3.5	-0.036981	wtLB023
737	3.5	0.011797	wtLB023
739	3.5	-0.015832	wtLB023
741	3.5	-0.009624	wtLB023
742	3.5	-0.005443	wtLB023
773	3.5	0.007907	wtLB023
778	3.5	0.018014	wtLB023
795	3.5	-0.030827	wtLB023
797	3.5	0.008926	wtLB023
798	3.5	-0.04481	wtLB023
801	3.5	-0.016908	wtLB023
814	3.5	0.007402	wtLB023
823	3.5	0.027884	wtLB023
842	3.5	0.017741	wtLB023
847	3.5	-0.018295	wtLB023
853	3.5	-0.008825	wtLB023
861	3.5	-0.011895	wtLB023
896	3.5	-0.004562	wtLB023
912	3.5	-0.005175	wtLB023
913	3.5	0.010386	wtLB023
918	3.5	-0.001586	wtLB023
922	3.5	-0.03648	wtLB023
924	3.5	0.001047	wtLB023
926	3.5	-0.02921	wtLB023
932	3.5	-0.043201	wtLB023
933	3.5	0.008388	wtLB023
937	3.5	0.003944	wtLB023
953	3.5	0.017575	wtLB023
954	3.5	-0.020444	wtLB023
956	3.5	0.002782	wtLB023
957	3.5	0.003478	wtLB023
960	3.5	0.038288	wtLB023
963	3.5	0.042396	wtLB023
968	3.5	0.023333	wtLB023
976	3.5	-0.025632	wtLB023
979	3.5	0.02121	wtLB023
980	3.5	0.016725	wtLB023
989	3.5	0.015122	wtLB023
990	3.5	0.006655	wtLB023
992	3.5	0.015924	wtLB023
993	3.5	0.003105	wtLB023
996	3.5	0.019131	wtLB023
1000	3.5	-0.010861	wtLB023
1003	3.5	0.009268	wtLB023
1004	3.5	-0.03804	wtLB023
1009	3.5	-0.025733	wtLB023
1011	3.5	-0.000938	wtLB023
1019	3.5	-0.035165	wtLB023
1031	3.5	0.016732	wtLB023
1032	3.5	-0.003841	wtLB023
1034	3.5	0.003271	wtLB023
1035	3.5	0.004895	wtLB023
1038	3.5	-0.027382	wtLB023
1052	3.5	-0.074536	wtLB023
1058	3.5	-0.036359	wtLB023
1070	3.5	-0.003922	wtLB023
1071	3.5	-0.015541	wtLB023
1074	3.5	0.016535	wtLB023
1096	3.5	0.004612	wtLB023
49	3.5	0.01274	wtLB015
54	3.5	-0.008828	wtLB015
55	3.5	-0.030694	wtLB015
377	3.5	-0.032668	wtLB015
602	3.5	-0.015178	wtLB015
770	3.5	-0.008502	wtLB015
780	3.5	-0.001275	wtLB015
881	3.5	-0.012051	wtLB015
1247	3.5	-0.037663	wtLB015
1743	3.5	-0.019184	wtLB015
1752	3.5	-0.049445	wtLB015
2096	3.5	-0.030412	wtLB015
2100	3.5	0.00695	wtLB015
2187	3.5	-0.014957	wtLB015
2196	3.5	-0.022713	wtLB015
2202	3.5	-0.00805	wtLB015
2210	3.5	-0.008409	wtLB015
2255	3.5	-0.007492	wtLB015
2273	3.5	0.001892	wtLB015
2377	3.5	-0.007407	wtLB015
2468	3.5	-0.003306	wtLB015
2470	3.5	-0.015829	wtLB015
2515	3.5	-0.001921	wtLB015
2516	3.5	0.008833	wtLB015
2537	3.5	0.004297	wtLB015
2556	3.5	0.018649	wtLB015
2560	3.5	0.005221	wtLB015
2570	3.5	0.005078	wtLB015
2590	3.5	0.009023	wtLB015
2598	3.5	0.00615	wtLB015
2604	3.5	-0.003446	wtLB015
2606	3.5	0.02967	wtLB015
2607	3.5	0.034855	wtLB015
2610	3.5	0.008629	wtLB015
2611	3.5	-0.000667	wtLB015
2616	3.5	0.011799	wtLB015
2617	3.5	0.00428	wtLB015
2618	3.5	-0.001203	wtLB015
2635	3.5	-0.018956	wtLB015
2642	3.5	-0.01533	wtLB015
2645	3.5	-0.020203	wtLB015
2661	3.5	0.012753	wtLB015
2786	3.5	0.004773	wtLB015
2789	3.5	-0.035534	wtLB015
2793	3.5	-0.019034	wtLB015
2797	3.5	-0.010435	wtLB015
2810	3.5	0.012826	wtLB015
2813	3.5	-0.022256	wtLB015
2814	3.5	0.003764	wtLB015
2823	3.5	-0.004587	wtLB015
2831	3.5	0.017701	wtLB015
2836	3.5	-0.050059	wtLB015
2847	3.5	-0.002866	wtLB015
2849	3.5	0.007839	wtLB015
2852	3.5	-0.003776	wtLB015
2874	3.5	-0.002956	wtLB015
2882	3.5	0.047144	wtLB015
2884	3.5	0.031878	wtLB015
2898	3.5	0.034049	wtLB015
2965	3.5	0.010441	wtLB015
2985	3.5	0.04685	wtLB015
2990	3.5	0.026082	wtLB015
2993	3.5	0.000282	wtLB015
[truncated: 91,343 more rows]

## Sheet: Figure S2 B DV
cell identifier	Time after GBE onset (mins)	DV cell length change (pp/min)	Embryo Name
987	0	0.023026	wtLB009
1137	0	0.063047	wtLB009
1736	0	0.098918	wtLB009
1886	0	0.067753	wtLB009
1920	0	0.054283	wtLB009
1952	0	0.042285	wtLB009
41	0	0.035936	wtLB022
54	0	0.044057	wtLB022
60	0	0.053512	wtLB022
66	0	0.057361	wtLB022
74	0	0.031621	wtLB022
78	0	0.04276	wtLB022
79	0	0.045476	wtLB022
80	0	0.03965	wtLB022
87	0	0.06368	wtLB022
90	0	0.056061	wtLB022
96	0	0.036837	wtLB022
101	0	0.053182	wtLB022
104	0	0.018448	wtLB022
105	0	0.001044	wtLB022
107	0	0.012744	wtLB022
108	0	0.051523	wtLB022
117	0	0.036844	wtLB022
119	0	0.047053	wtLB022
121	0	0.01131	wtLB022
132	0	0.057119	wtLB022
157	0	0.048356	wtLB022
207	0	0.040651	wtLB022
214	0	0.053962	wtLB022
235	0	0.06539	wtLB022
268	0	0.074886	wtLB022
282	0	0.009634	wtLB022
324	0	0.076319	wtLB022
333	0	0.03416	wtLB022
339	0	0.044624	wtLB022
366	0	0.06395	wtLB022
404	0	0.028064	wtLB022
466	0	0.068225	wtLB022
627	0	0.020784	wtLB022
662	0	0.039256	wtLB022
714	0	0.021722	wtLB022
786	0	0.040773	wtLB022
943	0	0.078378	wtLB022
947	0	0.016731	wtLB022
951	0	0.059848	wtLB022
960	0	-0.019018	wtLB022
1341	0	0.01179	wtLB022
1507	0	0.049731	wtLB022
2442	0	0.038617	wtLB022
2537	0	0.029981	wtLB022
2612	0	0.04193	wtLB022
2613	0	0.058296	wtLB022
2994	0	0.053476	wtLB022
2996	0	0.070897	wtLB022
3100	0	0.045837	wtLB022
3101	0	0.034877	wtLB022
3125	0	0.023271	wtLB022
3186	0	0.064418	wtLB022
3206	0	0.06287	wtLB022
3277	0	0.066307	wtLB022
3279	0	0.082334	wtLB022
3283	0	0.091041	wtLB022
1674	0	0.059102	wtLB011
49	0	0.060842	wtLB023
50	0	0.08042	wtLB023
54	0	0.08298	wtLB023
59	0	0.081721	wtLB023
64	0	0.077083	wtLB023
66	0	0.089526	wtLB023
72	0	0.064815	wtLB023
75	0	0.068604	wtLB023
77	0	0.066433	wtLB023
79	0	0.076349	wtLB023
82	0	0.088441	wtLB023
106	0	0.09792	wtLB023
115	0	0.08627	wtLB023
142	0	0.07812	wtLB023
147	0	0.090222	wtLB023
153	0	0.076053	wtLB023
170	0	0.050962	wtLB023
178	0	0.087669	wtLB023
180	0	0.065329	wtLB023
182	0	0.100057	wtLB023
187	0	0.102617	wtLB023
197	0	0.055723	wtLB023
199	0	0.089878	wtLB023
206	0	0.075857	wtLB023
212	0	0.057724	wtLB023
239	0	0.039423	wtLB023
279	0	0.061419	wtLB023
313	0	0.088116	wtLB023
314	0	0.079095	wtLB023
319	0	0.08856	wtLB023
361	0	0.072984	wtLB023
362	0	0.068536	wtLB023
373	0	0.049961	wtLB023
391	0	0.045245	wtLB023
400	0	0.063753	wtLB023
421	0	0.054238	wtLB023
436	0	0.088491	wtLB023
537	0	0.069084	wtLB023
543	0	0.074013	wtLB023
54	0	0.098526	wtLB015
55	0	0.030058	wtLB015
569	0	0.00961	wtLB015
770	0	0.105104	wtLB015
780	0	0.033103	wtLB015
815	0	0.042164	wtLB015
844	0	0.033706	wtLB015
881	0	0.031241	wtLB015
963	0	0.063469	wtLB015
1743	0	0.002883	wtLB015
1752	0	0.046463	wtLB015
2096	0	0.060853	wtLB015
2100	0	0.101676	wtLB015
2187	0	-0.021222	wtLB015
2196	0	0.005438	wtLB015
2515	0	0.09058	wtLB015
987	0.5	0.042735	wtLB009
1073	0.5	0.059355	wtLB009
1137	0.5	0.068884	wtLB009
1736	0.5	0.081705	wtLB009
1886	0.5	0.058167	wtLB009
1920	0.5	0.053785	wtLB009
1937	0.5	0.043061	wtLB009
1952	0.5	0.052984	wtLB009
1995	0.5	0.055264	wtLB009
2208	0.5	0.05555	wtLB009
41	0.5	0.042621	wtLB022
54	0.5	0.062216	wtLB022
60	0.5	0.050476	wtLB022
66	0.5	0.054232	wtLB022
74	0.5	0.054913	wtLB022
78	0.5	0.038741	wtLB022
79	0.5	0.043152	wtLB022
80	0.5	0.040824	wtLB022
87	0.5	0.039387	wtLB022
90	0.5	0.047118	wtLB022
96	0.5	0.03406	wtLB022
101	0.5	0.072598	wtLB022
104	0.5	0.014671	wtLB022
105	0.5	0.010533	wtLB022
107	0.5	0.002923	wtLB022
108	0.5	0.044169	wtLB022
117	0.5	0.053224	wtLB022
119	0.5	0.051872	wtLB022
121	0.5	0.00603	wtLB022
132	0.5	0.06095	wtLB022
157	0.5	0.055371	wtLB022
207	0.5	0.061369	wtLB022
214	0.5	0.047336	wtLB022
235	0.5	0.074114	wtLB022
268	0.5	0.077532	wtLB022
282	0.5	0.001604	wtLB022
324	0.5	0.084943	wtLB022
333	0.5	0.044885	wtLB022
339	0.5	0.052246	wtLB022
366	0.5	0.076961	wtLB022
404	0.5	0.023437	wtLB022
466	0.5	0.049843	wtLB022
627	0.5	0.032582	wtLB022
662	0.5	0.035989	wtLB022
714	0.5	0.022604	wtLB022
786	0.5	0.046609	wtLB022
943	0.5	0.052501	wtLB022
947	0.5	0.016766	wtLB022
951	0.5	0.043438	wtLB022
960	0.5	0.011366	wtLB022
1341	0.5	0.012859	wtLB022
1507	0.5	0.067131	wtLB022
2442	0.5	0.041144	wtLB022
2537	0.5	0.032432	wtLB022
2612	0.5	0.044191	wtLB022
2613	0.5	0.045753	wtLB022
2618	0.5	0.020942	wtLB022
2994	0.5	0.085856	wtLB022
2996	0.5	0.073044	wtLB022
3005	0.5	0.023734	wtLB022
3100	0.5	0.054014	wtLB022
3101	0.5	0.031198	wtLB022
3125	0.5	-0.000366	wtLB022
3186	0.5	0.058439	wtLB022
3206	0.5	0.034695	wtLB022
3215	0.5	0.053243	wtLB022
3216	0.5	0.044694	wtLB022
3228	0.5	0.080087	wtLB022
3270	0.5	-0.015875	wtLB022
3277	0.5	0.025287	wtLB022
3279	0.5	0.054535	wtLB022
3283	0.5	0.062846	wtLB022
3288	0.5	0.050311	wtLB022
3293	0.5	0.022916	wtLB022
3298	0.5	0.016157	wtLB022
3300	0.5	0.004274	wtLB022
3313	0.5	0.000811	wtLB022
3328	0.5	0.071481	wtLB022
1674	0.5	0.087414	wtLB011
1703	0.5	0.094192	wtLB011
1780	0.5	0.075299	wtLB011
1785	0.5	0.0885	wtLB011
1808	0.5	0.081081	wtLB011
1865	0.5	0.075944	wtLB011
1866	0.5	0.084868	wtLB011
49	0.5	0.056276	wtLB023
50	0.5	0.071605	wtLB023
54	0.5	0.086373	wtLB023
59	0.5	0.062126	wtLB023
64	0.5	0.06027	wtLB023
66	0.5	0.070442	wtLB023
72	0.5	0.052136	wtLB023
75	0.5	0.054014	wtLB023
77	0.5	0.070813	wtLB023
79	0.5	0.052498	wtLB023
82	0.5	0.078472	wtLB023
115	0.5	0.06485	wtLB023
142	0.5	0.066954	wtLB023
147	0.5	0.073683	wtLB023
153	0.5	0.073886	wtLB023
170	0.5	0.056199	wtLB023
178	0.5	0.085494	wtLB023
180	0.5	0.068531	wtLB023
182	0.5	0.078771	wtLB023
187	0.5	0.0832	wtLB023
197	0.5	0.052417	wtLB023
199	0.5	0.070759	wtLB023
206	0.5	0.07121	wtLB023
212	0.5	0.077942	wtLB023
217	0.5	0.062597	wtLB023
239	0.5	0.0566	wtLB023
279	0.5	0.073541	wtLB023
313	0.5	0.081428	wtLB023
314	0.5	0.074296	wtLB023
329	0.5	0.099509	wtLB023
361	0.5	0.051214	wtLB023
362	0.5	0.088923	wtLB023
373	0.5	0.04717	wtLB023
391	0.5	0.054839	wtLB023
400	0.5	0.045235	wtLB023
421	0.5	0.061726	wtLB023
431	0.5	0.072965	wtLB023
442	0.5	0.106693	wtLB023
537	0.5	0.038778	wtLB023
538	0.5	0.010996	wtLB023
543	0.5	0.061954	wtLB023
547	0.5	0.064074	wtLB023
666	0.5	0.047154	wtLB023
737	0.5	0.068442	wtLB023
793	0.5	0.076487	wtLB023
797	0.5	0.08515	wtLB023
49	0.5	0.053112	wtLB015
54	0.5	0.080582	wtLB015
55	0.5	0.026221	wtLB015
377	0.5	0.046962	wtLB015
569	0.5	0.030824	wtLB015
602	0.5	0.100706	wtLB015
770	0.5	0.093728	wtLB015
780	0.5	0.01209	wtLB015
815	0.5	0.050875	wtLB015
844	0.5	0.042273	wtLB015
881	0.5	0.029499	wtLB015
963	0.5	0.060533	wtLB015
1743	0.5	0.040572	wtLB015
1752	0.5	0.061836	wtLB015
2096	0.5	0.041917	wtLB015
2100	0.5	0.044977	wtLB015
2187	0.5	0.026442	wtLB015
2196	0.5	0.026602	wtLB015
2202	0.5	0.08563	wtLB015
2210	0.5	0.08007	wtLB015
2515	0.5	0.076171	wtLB015
987	1	0.069241	wtLB009
1073	1	0.086036	wtLB009
1137	1	0.071899	wtLB009
1736	1	0.096622	wtLB009
1886	1	0.058599	wtLB009
1920	1	0.04434	wtLB009
1937	1	0.040761	wtLB009
1952	1	0.042645	wtLB009
2069	1	0.082833	wtLB009
2117	1	0.037124	wtLB009
2208	1	0.055475	wtLB009
2325	1	0.07766	wtLB009
41	1	0.061766	wtLB022
54	1	0.076649	wtLB022
60	1	0.056653	wtLB022
74	1	0.067915	wtLB022
78	1	0.05114	wtLB022
79	1	0.032256	wtLB022
80	1	0.032712	wtLB022
87	1	0.021084	wtLB022
90	1	0.042891	wtLB022
96	1	0.056707	wtLB022
101	1	0.082342	wtLB022
104	1	0.031811	wtLB022
105	1	0.02998	wtLB022
107	1	0.013252	wtLB022
108	1	0.07275	wtLB022
117	1	0.059555	wtLB022
119	1	0.050401	wtLB022
121	1	0.029756	wtLB022
157	1	0.064395	wtLB022
207	1	0.070292	wtLB022
214	1	0.033728	wtLB022
235	1	0.078961	wtLB022
268	1	0.076432	wtLB022
282	1	0.021128	wtLB022
324	1	0.08824	wtLB022
333	1	0.056861	wtLB022
339	1	0.046046	wtLB022
366	1	0.084873	wtLB022
404	1	0.034635	wtLB022
466	1	0.026641	wtLB022
627	1	0.055769	wtLB022
662	1	0.03979	wtLB022
714	1	0.054703	wtLB022
786	1	0.074424	wtLB022
943	1	0.069646	wtLB022
947	1	0.016885	wtLB022
951	1	0.022734	wtLB022
960	1	0.044422	wtLB022
1341	1	0.027096	wtLB022
1507	1	0.081594	wtLB022
2442	1	0.052048	wtLB022
2537	1	0.026833	wtLB022
2612	1	0.021508	wtLB022
2613	1	0.059005	wtLB022
2618	1	0.013597	wtLB022
2994	1	0.087113	wtLB022
2996	1	0.061511	wtLB022
3005	1	0.043704	wtLB022
3100	1	0.064309	wtLB022
3101	1	0.044894	wtLB022
3125	1	0.009972	wtLB022
3186	1	0.069939	wtLB022
3206	1	0.057301	wtLB022
3215	1	0.073855	wtLB022
3216	1	0.051664	wtLB022
3228	1	0.093301	wtLB022
3229	1	0.026307	wtLB022
3258	1	0.007249	wtLB022
3264	1	0.065539	wtLB022
3270	1	0.010225	wtLB022
3277	1	0.034056	wtLB022
3279	1	0.054398	wtLB022
3283	1	0.064666	wtLB022
3288	1	0.029575	wtLB022
3293	1	0.051807	wtLB022
3298	1	0.003819	wtLB022
3300	1	0.000763	wtLB022
3313	1	-0.015546	wtLB022
3328	1	0.051329	wtLB022
3344	1	0.103647	wtLB022
3346	1	0.030531	wtLB022
3466	1	0.078076	wtLB022
1703	1	0.084875	wtLB011
1711	1	0.078547	wtLB011
1780	1	0.073589	wtLB011
1785	1	0.084886	wtLB011
1808	1	0.108062	wtLB011
1824	1	0.089042	wtLB011
1847	1	0.102434	wtLB011
1865	1	0.085269	wtLB011
1866	1	0.086472	wtLB011
1883	1	0.06709	wtLB011
1976	1	0.101261	wtLB011
1980	1	0.083154	wtLB011
49	1	0.07458	wtLB023
50	1	0.071547	wtLB023
54	1	0.072278	wtLB023
59	1	0.073188	wtLB023
64	1	0.071807	wtLB023
66	1	0.0535	wtLB023
72	1	0.076764	wtLB023
75	1	0.074752	wtLB023
77	1	0.073082	wtLB023
79	1	0.072615	wtLB023
82	1	0.077694	wtLB023
106	1	0.099889	wtLB023
115	1	0.055503	wtLB023
141	1	0.059315	wtLB023
142	1	0.08917	wtLB023
147	1	0.067701	wtLB023
153	1	0.061741	wtLB023
170	1	0.025226	wtLB023
172	1	0.043696	wtLB023
178	1	0.06983	wtLB023
180	1	0.068693	wtLB023
182	1	0.087929	wtLB023
187	1	0.092077	wtLB023
197	1	0.055064	wtLB023
199	1	0.053696	wtLB023
206	1	0.092244	wtLB023
212	1	0.062592	wtLB023
217	1	0.037875	wtLB023
239	1	0.041547	wtLB023
279	1	0.070088	wtLB023
313	1	0.064606	wtLB023
314	1	0.067417	wtLB023
319	1	0.0954	wtLB023
349	1	0.064416	wtLB023
361	1	0.05426	wtLB023
362	1	0.088672	wtLB023
373	1	0.013972	wtLB023
391	1	0.052406	wtLB023
400	1	0.058897	wtLB023
404	1	0.04866	wtLB023
421	1	0.037475	wtLB023
431	1	0.068561	wtLB023
442	1	0.100813	wtLB023
509	1	0.084239	wtLB023
537	1	0.05375	wtLB023
538	1	0.04751	wtLB023
543	1	0.091359	wtLB023
547	1	0.062	wtLB023
556	1	0.003471	wtLB023
592	1	0.076307	wtLB023
597	1	0.08554	wtLB023
666	1	0.066306	wtLB023
681	1	0.030322	wtLB023
735	1	0.018863	wtLB023
737	1	0.063853	wtLB023
739	1	0.066232	wtLB023
793	1	0.076708	wtLB023
797	1	0.054138	wtLB023
49	1	0.053604	wtLB015
54	1	0.086155	wtLB015
55	1	0.033068	wtLB015
377	1	0.052801	wtLB015
569	1	0.05198	wtLB015
602	1	0.064737	wtLB015
770	1	0.081903	wtLB015
780	1	0.061244	wtLB015
815	1	0.050656	wtLB015
844	1	0.051585	wtLB015
881	1	0.029888	wtLB015
963	1	0.053193	wtLB015
1384	1	0.069991	wtLB015
1743	1	0.042103	wtLB015
1752	1	0.049318	wtLB015
2096	1	0.049862	wtLB015
2100	1	0.048317	wtLB015
2187	1	0.050856	wtLB015
2196	1	0.041765	wtLB015
2202	1	0.060954	wtLB015
2210	1	0.066573	wtLB015
2273	1	0.063479	wtLB015
2515	1	0.084728	wtLB015
2570	1	0.036976	wtLB015
1073	1.5	0.094366	wtLB009
1137	1.5	0.099076	wtLB009
1736	1.5	0.094798	wtLB009
1886	1.5	0.046299	wtLB009
1920	1.5	0.057501	wtLB009
1937	1.5	0.058874	wtLB009
1952	1.5	0.059982	wtLB009
2069	1.5	0.079676	wtLB009
2103	1.5	0.096791	wtLB009
2117	1.5	0.058829	wtLB009
2136	1.5	0.077769	wtLB009
2193	1.5	0.050503	wtLB009
2208	1.5	0.056911	wtLB009
2325	1.5	0.072546	wtLB009
41	1.5	0.074596	wtLB022
54	1.5	0.083871	wtLB022
60	1.5	0.047953	wtLB022
66	1.5	0.061138	wtLB022
74	1.5	0.074676	wtLB022
78	1.5	0.032413	wtLB022
79	1.5	0.034414	wtLB022
80	1.5	0.037028	wtLB022
87	1.5	0.012916	wtLB022
90	1.5	0.048795	wtLB022
96	1.5	0.063751	wtLB022
101	1.5	0.056798	wtLB022
104	1.5	0.039554	wtLB022
105	1.5	0.005036	wtLB022
107	1.5	0.012629	wtLB022
108	1.5	0.051816	wtLB022
111	1.5	0.067478	wtLB022
117	1.5	0.051905	wtLB022
119	1.5	0.058058	wtLB022
121	1.5	0.04123	wtLB022
132	1.5	0.079512	wtLB022
157	1.5	0.063516	wtLB022
207	1.5	0.081373	wtLB022
214	1.5	0.015757	wtLB022
235	1.5	0.060821	wtLB022
268	1.5	0.075449	wtLB022
282	1.5	0.001002	wtLB022
324	1.5	0.088197	wtLB022
333	1.5	0.050714	wtLB022
339	1.5	0.036308	wtLB022
366	1.5	0.070863	wtLB022
404	1.5	0.018433	wtLB022
466	1.5	0.015976	wtLB022
627	1.5	0.049847	wtLB022
662	1.5	0.019978	wtLB022
714	1.5	0.056961	wtLB022
786	1.5	0.068961	wtLB022
943	1.5	0.033978	wtLB022
947	1.5	0.012445	wtLB022
951	1.5	0.004976	wtLB022
960	1.5	-0.00788	wtLB022
1341	1.5	0.005911	wtLB022
1507	1.5	0.090662	wtLB022
2442	1.5	0.057148	wtLB022
2537	1.5	0.034588	wtLB022
2612	1.5	0.027921	wtLB022
2613	1.5	0.06606	wtLB022
2618	1.5	0.010826	wtLB022
2994	1.5	0.094537	wtLB022
2996	1.5	0.063834	wtLB022
3005	1.5	0.039902	wtLB022
3100	1.5	0.084166	wtLB022
3101	1.5	0.051571	wtLB022
3125	1.5	-0.003523	wtLB022
3186	1.5	0.068644	wtLB022
3206	1.5	0.050509	wtLB022
3211	1.5	0.057857	wtLB022
3215	1.5	0.046633	wtLB022
3216	1.5	0.052974	wtLB022
3228	1.5	0.103919	wtLB022
3229	1.5	0.020044	wtLB022
3257	1.5	0.043542	wtLB022
3258	1.5	0.00417	wtLB022
3264	1.5	0.066417	wtLB022
3270	1.5	0.002034	wtLB022
3277	1.5	0.04576	wtLB022
3278	1.5	0.00693	wtLB022
3279	1.5	0.062071	wtLB022
3280	1.5	0.051716	wtLB022
3283	1.5	0.033612	wtLB022
3284	1.5	0.001869	wtLB022
3288	1.5	0.025552	wtLB022
3289	1.5	0.032714	wtLB022
3293	1.5	0.049962	wtLB022
3294	1.5	0.027772	wtLB022
3298	1.5	-0.002242	wtLB022
3300	1.5	-0.001135	wtLB022
3313	1.5	-0.016749	wtLB022
3317	1.5	0.035245	wtLB022
3328	1.5	0.060621	wtLB022
3344	1.5	0.097108	wtLB022
3346	1.5	0.030385	wtLB022
3466	1.5	0.054967	wtLB022
1674	1.5	0.072514	wtLB011
1703	1.5	0.087624	wtLB011
1711	1.5	0.077214	wtLB011
1780	1.5	0.082297	wtLB011
1785	1.5	0.094877	wtLB011
1808	1.5	0.093801	wtLB011
1818	1.5	0.1015	wtLB011
1824	1.5	0.085302	wtLB011
1839	1.5	0.125291	wtLB011
1847	1.5	0.103594	wtLB011
1851	1.5	0.074246	wtLB011
1865	1.5	0.077246	wtLB011
1866	1.5	0.077208	wtLB011
1881	1.5	0.107796	wtLB011
1883	1.5	0.070806	wtLB011
1885	1.5	0.114137	wtLB011
1966	1.5	0.083511	wtLB011
1975	1.5	0.106636	wtLB011
1976	1.5	0.080533	wtLB011
1980	1.5	0.070809	wtLB011
1997	1.5	0.074952	wtLB011
2012	1.5	0.065475	wtLB011
2013	1.5	0.076743	wtLB011
2015	1.5	0.126433	wtLB011
49	1.5	0.044549	wtLB023
50	1.5	0.044344	wtLB023
54	1.5	0.06655	wtLB023
59	1.5	0.072924	wtLB023
64	1.5	0.073363	wtLB023
66	1.5	0.069476	wtLB023
67	1.5	0.054964	wtLB023
72	1.5	0.066008	wtLB023
75	1.5	0.076021	wtLB023
77	1.5	0.06565	wtLB023
79	1.5	0.090261	wtLB023
82	1.5	0.09102	wtLB023
115	1.5	0.066301	wtLB023
141	1.5	0.070971	wtLB023
147	1.5	0.07078	wtLB023
153	1.5	0.059127	wtLB023
170	1.5	0.029242	wtLB023
172	1.5	0.068672	wtLB023
178	1.5	0.078823	wtLB023
180	1.5	0.062071	wtLB023
182	1.5	0.09023	wtLB023
187	1.5	0.09048	wtLB023
197	1.5	0.015519	wtLB023
199	1.5	0.042852	wtLB023
212	1.5	0.085535	wtLB023
217	1.5	0.035099	wtLB023
239	1.5	0.021057	wtLB023
279	1.5	0.073564	wtLB023
313	1.5	0.059412	wtLB023
314	1.5	0.07943	wtLB023
349	1.5	0.083625	wtLB023
357	1.5	-0.003065	wtLB023
361	1.5	0.070153	wtLB023
362	1.5	0.088664	wtLB023
391	1.5	0.088981	wtLB023
400	1.5	0.085161	wtLB023
404	1.5	0.045156	wtLB023
421	1.5	0.053365	wtLB023
431	1.5	0.12164	wtLB023
442	1.5	0.137733	wtLB023
537	1.5	0.04059	wtLB023
538	1.5	0.058291	wtLB023
556	1.5	0.003723	wtLB023
592	1.5	0.062459	wtLB023
597	1.5	0.018602	wtLB023
662	1.5	0.029996	wtLB023
666	1.5	0.073893	wtLB023
681	1.5	0.044999	wtLB023
697	1.5	0.022564	wtLB023
710	1.5	0.066638	wtLB023
713	1.5	0.07212	wtLB023
735	1.5	0.043209	wtLB023
737	1.5	0.072886	wtLB023
739	1.5	0.075909	wtLB023
773	1.5	0.031368	wtLB023
793	1.5	0.076732	wtLB023
795	1.5	0.014071	wtLB023
797	1.5	0.070736	wtLB023
912	1.5	0.03961	wtLB023
49	1.5	0.03758	wtLB015
54	1.5	0.064195	wtLB015
55	1.5	0.032602	wtLB015
377	1.5	0.033712	wtLB015
602	1.5	0.046151	wtLB015
770	1.5	0.071989	wtLB015
780	1.5	0.07343	wtLB015
815	1.5	0.085996	wtLB015
844	1.5	0.085998	wtLB015
881	1.5	0.0363	wtLB015
963	1.5	0.070386	wtLB015
1384	1.5	0.068832	wtLB015
2096	1.5	0.082073	wtLB015
2100	1.5	0.05588	wtLB015
2196	1.5	0.09282	wtLB015
2202	1.5	0.055404	wtLB015
2210	1.5	0.067626	wtLB015
2273	1.5	0.05073	wtLB015
2377	1.5	0.077075	wtLB015
2468	1.5	0.065605	wtLB015
2470	1.5	0.072534	wtLB015
2515	1.5	0.074684	wtLB015
2516	1.5	0.015652	wtLB015
2570	1.5	0.066693	wtLB015
2606	1.5	0.080798	wtLB015
2607	1.5	0.072179	wtLB015
2617	1.5	0.038143	wtLB015
1073	2	0.090701	wtLB009
1137	2	0.089502	wtLB009
1736	2	0.109131	wtLB009
1886	2	0.072393	wtLB009
1920	2	0.060372	wtLB009
1937	2	0.04647	wtLB009
1952	2	0.072946	wtLB009
1994	2	0.066559	wtLB009
2069	2	0.076885	wtLB009
2103	2	0.11139	wtLB009
2117	2	0.087132	wtLB009
2136	2	0.101106	wtLB009
2141	2	0.086492	wtLB009
2162	2	0.090012	wtLB009
2175	2	0.073583	wtLB009
2193	2	0.04331	wtLB009
2206	2	0.056985	wtLB009
2209	2	0.09717	wtLB009
2224	2	0.062927	wtLB009
2226	2	0.05934	wtLB009
2325	2	0.083801	wtLB009
2395	2	0.031175	wtLB009
2398	2	0.038938	wtLB009
41	2	0.073904	wtLB022
54	2	0.071454	wtLB022
60	2	0.063382	wtLB022
66	2	0.031974	wtLB022
74	2	0.060947	wtLB022
78	2	0.037958	wtLB022
79	2	0.059423	wtLB022
80	2	0.040934	wtLB022
87	2	0.005309	wtLB022
90	2	0.037298	wtLB022
96	2	0.035219	wtLB022
101	2	0.075804	wtLB022
104	2	0.058236	wtLB022
105	2	0.004722	wtLB022
107	2	0.023108	wtLB022
108	2	0.015323	wtLB022
111	2	0.075011	wtLB022
117	2	0.07359	wtLB022
119	2	0.042633	wtLB022
121	2	0.068582	wtLB022
157	2	0.06199	wtLB022
207	2	0.08297	wtLB022
214	2	-0.00144	wtLB022
235	2	0.071684	wtLB022
268	2	0.076815	wtLB022
282	2	0.011279	wtLB022
324	2	0.079021	wtLB022
333	2	0.041832	wtLB022
339	2	0.027807	wtLB022
366	2	0.065054	wtLB022
404	2	0.043163	wtLB022
466	2	-0.005738	wtLB022
627	2	0.021201	wtLB022
662	2	0.042172	wtLB022
714	2	0.067077	wtLB022
786	2	0.079048	wtLB022
943	2	0.041125	wtLB022
947	2	0.043313	wtLB022
951	2	-0.009169	wtLB022
960	2	-0.007879	wtLB022
1341	2	0.008897	wtLB022
1507	2	0.085193	wtLB022
2442	2	0.057805	wtLB022
2537	2	0.022039	wtLB022
2612	2	0.010139	wtLB022
2613	2	0.055046	wtLB022
2614	2	0.077247	wtLB022
2618	2	0.007338	wtLB022
2994	2	0.089929	wtLB022
2996	2	0.08074	wtLB022
3005	2	0.034319	wtLB022
3100	2	0.060528	wtLB022
3101	2	0.065332	wtLB022
3125	2	0.014319	wtLB022
3186	2	0.06955	wtLB022
3206	2	0.038374	wtLB022
3211	2	0.065462	wtLB022
3215	2	0.037528	wtLB022
3216	2	0.063968	wtLB022
3228	2	0.087295	wtLB022
3229	2	0.037843	wtLB022
3230	2	0.038022	wtLB022
3257	2	0.038524	wtLB022
3258	2	0.043649	wtLB022
3264	2	0.07033	wtLB022
3269	2	0.058536	wtLB022
3270	2	0.020116	wtLB022
3272	2	0.069852	wtLB022
3277	2	0.043159	wtLB022
3278	2	0.011897	wtLB022
3279	2	0.060512	wtLB022
3280	2	0.036512	wtLB022
3283	2	0.020636	wtLB022
3284	2	0.001447	wtLB022
3288	2	0.041531	wtLB022
3289	2	0.024758	wtLB022
3293	2	0.073676	wtLB022
3294	2	0.031512	wtLB022
3297	2	0.048396	wtLB022
3298	2	-0.012806	wtLB022
3300	2	-0.013416	wtLB022
3305	2	0.010299	wtLB022
3306	2	0.071863	wtLB022
3307	2	-0.009849	wtLB022
3309	2	-0.022478	wtLB022
3313	2	-0.0271	wtLB022
3316	2	-0.023742	wtLB022
3317	2	0.036	wtLB022
3319	2	-0.038111	wtLB022
3328	2	0.073593	wtLB022
3331	2	0.06133	wtLB022
3344	2	0.071118	wtLB022
3346	2	0.064273	wtLB022
3360	2	0.070775	wtLB022
3466	2	0.064071	wtLB022
1674	2	0.077554	wtLB011
1711	2	0.101063	wtLB011
1780	2	0.075366	wtLB011
1785	2	0.077997	wtLB011
1803	2	0.12908	wtLB011
1808	2	0.097879	wtLB011
1821	2	0.089784	wtLB011
1824	2	0.06793	wtLB011
1847	2	0.071899	wtLB011
1851	2	0.078711	wtLB011
1865	2	0.080749	wtLB011
1866	2	0.079054	wtLB011
1881	2	0.083098	wtLB011
1883	2	0.106782	wtLB011
1885	2	0.112599	wtLB011
1966	2	0.085253	wtLB011
1975	2	0.101688	wtLB011
1976	2	0.075786	wtLB011
1980	2	0.103878	wtLB011
1997	2	0.104165	wtLB011
2005	2	0.085781	wtLB011
2011	2	0.073024	wtLB011
2012	2	0.055943	wtLB011
2013	2	0.088643	wtLB011
2015	2	0.115546	wtLB011
2031	2	0.03872	wtLB011
2036	2	0.047587	wtLB011
2047	2	0.059106	wtLB011
2066	2	0.097806	wtLB011
49	2	0.078617	wtLB023
50	2	0.050549	wtLB023
54	2	0.069211	wtLB023
59	2	0.064435	wtLB023
64	2	0.075941	wtLB023
67	2	0.083208	wtLB023
72	2	0.090526	wtLB023
75	2	0.085096	wtLB023
77	2	0.094572	wtLB023
79	2	0.079415	wtLB023
82	2	0.060979	wtLB023
115	2	0.072605	wtLB023
141	2	0.075648	wtLB023
147	2	0.092384	wtLB023
153	2	0.08414	wtLB023
170	2	0.055714	wtLB023
172	2	0.069736	wtLB023
178	2	0.086111	wtLB023
180	2	0.076505	wtLB023
182	2	0.077264	wtLB023
187	2	0.078053	wtLB023
197	2	0.053192	wtLB023
199	2	0.071498	wtLB023
212	2	0.086815	wtLB023
217	2	0.05745	wtLB023
239	2	0.080451	wtLB023
269	2	0.066107	wtLB023
279	2	0.086225	wtLB023
314	2	0.060514	wtLB023
319	2	0.09899	wtLB023
349	2	0.082996	wtLB023
357	2	0.059775	wtLB023
361	2	0.073402	wtLB023
362	2	0.070243	wtLB023
391	2	0.062341	wtLB023
400	2	0.057528	wtLB023
404	2	0.057901	wtLB023
421	2	0.061565	wtLB023
425	2	0.094905	wtLB023
431	2	0.082812	wtLB023
442	2	0.121375	wtLB023
509	2	0.095347	wtLB023
537	2	0.06988	wtLB023
538	2	0.074814	wtLB023
543	2	0.088631	wtLB023
547	2	0.089176	wtLB023
556	2	0.005193	wtLB023
592	2	0.080422	wtLB023
597	2	0.053072	wtLB023
662	2	0.047919	wtLB023
666	2	0.064578	wtLB023
681	2	0.057434	wtLB023
697	2	0.046932	wtLB023
710	2	0.072591	wtLB023
713	2	0.08688	wtLB023
732	2	0.106187	wtLB023
735	2	0.079347	wtLB023
737	2	0.076934	wtLB023
739	2	0.086137	wtLB023
741	2	0.10029	wtLB023
773	2	0.045621	wtLB023
814	2	0.067592	wtLB023
823	2	0.015905	wtLB023
896	2	0.088674	wtLB023
912	2	0.048066	wtLB023
922	2	0.080393	wtLB023
953	2	0.073378	wtLB023
990	2	0.054404	wtLB023
49	2	0.04656	wtLB015
54	2	0.061594	wtLB015
55	2	0.031551	wtLB015
377	2	0.025671	wtLB015
602	2	0.043449	wtLB015
780	2	0.063631	wtLB015
815	2	0.081134	wtLB015
844	2	0.077417	wtLB015
881	2	0.039902	wtLB015
963	2	0.058439	wtLB015
1384	2	0.08063	wtLB015
1743	2	0.090328	wtLB015
1752	2	0.082347	wtLB015
2096	2	0.076494	wtLB015
2100	2	0.044051	wtLB015
2187	2	0.088486	wtLB015
2196	2	0.072603	wtLB015
2202	2	0.057207	wtLB015
2210	2	0.074576	wtLB015
2273	2	0.061691	wtLB015
2377	2	0.059984	wtLB015
2468	2	0.062743	wtLB015
2515	2	0.079385	wtLB015
2516	2	0.012561	wtLB015
2556	2	0.090077	wtLB015
2560	2	0.047104	wtLB015
2570	2	0.050049	wtLB015
2604	2	0.084051	wtLB015
2606	2	0.066892	wtLB015
2607	2	0.066502	wtLB015
2645	2	0.099847	wtLB015
2793	2	0.046345	wtLB015
2831	2	0.092681	wtLB015
2836	2	0.110207	wtLB015
1137	2.5	0.076386	wtLB009
1736	2.5	0.107867	wtLB009
1886	2.5	0.08986	wtLB009
1920	2.5	0.076128	wtLB009
1937	2.5	0.067186	wtLB009
1952	2.5	0.081879	wtLB009
1994	2.5	0.053746	wtLB009
1995	2.5	0.069793	wtLB009
2069	2.5	0.060658	wtLB009
2103	2.5	0.06784	wtLB009
2109	2.5	0.085231	wtLB009
2117	2.5	0.100016	wtLB009
2141	2.5	0.077575	wtLB009
2162	2.5	0.093722	wtLB009
2175	2.5	0.064884	wtLB009
2193	2.5	0.049559	wtLB009
2206	2.5	0.067694	wtLB009
2208	2.5	0.099092	wtLB009
2209	2.5	0.103975	wtLB009
2219	2.5	0.091523	wtLB009
2224	2.5	0.057597	wtLB009
2226	2.5	0.059235	wtLB009
2318	2.5	0.040518	wtLB009
2325	2.5	0.099373	wtLB009
2361	2.5	0.101962	wtLB009
2389	2.5	0.056714	wtLB009
2390	2.5	0.05981	wtLB009
2395	2.5	0.052085	wtLB009
2396	2.5	0.064973	wtLB009
2398	2.5	0.051146	wtLB009
2409	2.5	0.005002	wtLB009
2440	2.5	0.075024	wtLB009
41	2.5	0.068904	wtLB022
54	2.5	0.070293	wtLB022
60	2.5	0.064753	wtLB022
66	2.5	0.021765	wtLB022
74	2.5	0.055618	wtLB022
78	2.5	0.050073	wtLB022
79	2.5	0.073881	wtLB022
80	2.5	0.045059	wtLB022
87	2.5	0.008716	wtLB022
90	2.5	0.050832	wtLB022
96	2.5	0.036251	wtLB022
101	2.5	0.070086	wtLB022
104	2.5	0.06619	wtLB022
105	2.5	-0.026611	wtLB022
107	2.5	0.045564	wtLB022
108	2.5	0.003824	wtLB022
111	2.5	0.078423	wtLB022
117	2.5	0.055247	wtLB022
119	2.5	0.052282	wtLB022
121	2.5	0.077116	wtLB022
132	2.5	0.073394	wtLB022
157	2.5	0.05827	wtLB022
207	2.5	0.070562	wtLB022
214	2.5	0.000686	wtLB022
268	2.5	0.077124	wtLB022
282	2.5	0.023062	wtLB022
324	2.5	0.072478	wtLB022
333	2.5	0.032696	wtLB022
339	2.5	0.017465	wtLB022
366	2.5	0.05218	wtLB022
404	2.5	0.047894	wtLB022
466	2.5	0.013202	wtLB022
627	2.5	0.00676	wtLB022
662	2.5	0.053786	wtLB022
714	2.5	0.05154	wtLB022
786	2.5	0.072312	wtLB022
943	2.5	0.053977	wtLB022
947	2.5	0.047586	wtLB022
951	2.5	-0.008071	wtLB022
1341	2.5	0.017499	wtLB022
1507	2.5	0.075129	wtLB022
2442	2.5	0.034026	wtLB022
2537	2.5	0.030027	wtLB022
2612	2.5	0.022576	wtLB022
2613	2.5	0.0709	wtLB022
2614	2.5	0.089147	wtLB022
2618	2.5	0.041362	wtLB022
2994	2.5	0.080912	wtLB022
2996	2.5	0.071968	wtLB022
3005	2.5	0.051115	wtLB022
3100	2.5	0.073542	wtLB022
3101	2.5	0.061992	wtLB022
3125	2.5	0.021409	wtLB022
3186	2.5	0.089753	wtLB022
3206	2.5	0.066753	wtLB022
3211	2.5	0.017753	wtLB022
3215	2.5	0.03747	wtLB022
3216	2.5	0.058629	wtLB022
3225	2.5	0.031235	wtLB022
3228	2.5	0.096968	wtLB022
3229	2.5	0.037981	wtLB022
3230	2.5	0.044261	wtLB022
3257	2.5	0.045594	wtLB022
3258	2.5	0.044222	wtLB022
3264	2.5	0.064598	wtLB022
3269	2.5	0.043275	wtLB022
3270	2.5	0.033637	wtLB022
3272	2.5	0.061569	wtLB022
3277	2.5	0.062039	wtLB022
3278	2.5	0.02072	wtLB022
3279	2.5	0.07949	wtLB022
3280	2.5	0.04471	wtLB022
3281	2.5	0.002352	wtLB022
3283	2.5	0.038858	wtLB022
3284	2.5	0.00632	wtLB022
3288	2.5	0.025506	wtLB022
3289	2.5	0.038278	wtLB022
3290	2.5	0.042737	wtLB022
3293	2.5	0.074513	wtLB022
3294	2.5	0.04394	wtLB022
3297	2.5	0.048444	wtLB022
3298	2.5	0.012319	wtLB022
3300	2.5	0.01657	wtLB022
3305	2.5	0.03978	wtLB022
3306	2.5	0.079394	wtLB022
3307	2.5	0.01901	wtLB022
3309	2.5	-0.029901	wtLB022
3313	2.5	0.00314	wtLB022
3316	2.5	0.003893	wtLB022
3317	2.5	0.037076	wtLB022
3319	2.5	-0.038551	wtLB022
3328	2.5	0.066735	wtLB022
3331	2.5	0.050746	wtLB022
3332	2.5	0.04879	wtLB022
3344	2.5	0.088226	wtLB022
3360	2.5	0.059659	wtLB022
3368	2.5	0.043918	wtLB022
3466	2.5	0.063662	wtLB022
3470	2.5	0.08943	wtLB022
3481	2.5	0.042393	wtLB022
3490	2.5	0.085446	wtLB022
3492	2.5	0.083962	wtLB022
3507	2.5	0.050084	wtLB022
1674	2.5	0.061448	wtLB011
1703	2.5	0.065901	wtLB011
1711	2.5	0.097204	wtLB011
1780	2.5	0.077984	wtLB011
1785	2.5	0.073672	wtLB011
1786	2.5	0.039781	wtLB011
1803	2.5	0.128926	wtLB011
1808	2.5	0.095274	wtLB011
1818	2.5	0.062833	wtLB011
1821	2.5	0.087496	wtLB011
1824	2.5	0.056317	wtLB011
1839	2.5	0.116941	wtLB011
1847	2.5	0.064644	wtLB011
1851	2.5	-0.002264	wtLB011
1865	2.5	0.06658	wtLB011
1866	2.5	0.082892	wtLB011
1881	2.5	0.079899	wtLB011
1883	2.5	0.093362	wtLB011
1885	2.5	0.071924	wtLB011
1966	2.5	0.060399	wtLB011
1975	2.5	0.073973	wtLB011
1976	2.5	0.065865	wtLB011
1978	2.5	0.027968	wtLB011
1980	2.5	0.074531	wtLB011
1997	2.5	0.100125	wtLB011
2005	2.5	0.076048	wtLB011
2008	2.5	0.064789	wtLB011
2011	2.5	0.070007	wtLB011
2012	2.5	0.052728	wtLB011
2013	2.5	0.073469	wtLB011
2015	2.5	0.092785	wtLB011
2016	2.5	0.041393	wtLB011
2031	2.5	0.049043	wtLB011
2035	2.5	0.044461	wtLB011
2036	2.5	0.093859	wtLB011
2047	2.5	-0.001583	wtLB011
2049	2.5	0.028717	wtLB011
2050	2.5	0.026637	wtLB011
2066	2.5	0.080791	wtLB011
2075	2.5	0.08909	wtLB011
2076	2.5	0.048421	wtLB011
2082	2.5	0.005713	wtLB011
2089	2.5	0.01139	wtLB011
2109	2.5	0.124438	wtLB011
2120	2.5	0.05106	wtLB011
49	2.5	0.075038	wtLB023
50	2.5	0.062136	wtLB023
54	2.5	0.065592	wtLB023
59	2.5	0.070903	wtLB023
64	2.5	0.057586	wtLB023
67	2.5	0.097056	wtLB023
72	2.5	0.074191	wtLB023
75	2.5	0.068182	wtLB023
77	2.5	0.072388	wtLB023
79	2.5	0.104265	wtLB023
82	2.5	0.067807	wtLB023
106	2.5	0.104261	wtLB023
141	2.5	0.064633	wtLB023
142	2.5	0.091744	wtLB023
147	2.5	0.079668	wtLB023
170	2.5	0.089572	wtLB023
172	2.5	0.082933	wtLB023
178	2.5	0.081487	wtLB023
180	2.5	0.093717	wtLB023
182	2.5	0.077232	wtLB023
187	2.5	0.076469	wtLB023
197	2.5	0.060831	wtLB023
199	2.5	0.091181	wtLB023
212	2.5	0.070062	wtLB023
217	2.5	0.065773	wtLB023
239	2.5	0.096353	wtLB023
269	2.5	0.054834	wtLB023
279	2.5	0.080387	wtLB023
314	2.5	0.056606	wtLB023
319	2.5	0.131299	wtLB023
349	2.5	0.083802	wtLB023
357	2.5	0.053813	wtLB023
361	2.5	0.071099	wtLB023
362	2.5	0.068842	wtLB023
391	2.5	0.057998	wtLB023
400	2.5	0.09621	wtLB023
404	2.5	0.062451	wtLB023
421	2.5	0.055418	wtLB023
425	2.5	0.088359	wtLB023
431	2.5	0.103051	wtLB023
442	2.5	0.13167	wtLB023
509	2.5	0.094634	wtLB023
537	2.5	0.055555	wtLB023
538	2.5	0.08934	wtLB023
543	2.5	0.114618	wtLB023
547	2.5	0.096247	wtLB023
592	2.5	0.095775	wtLB023
597	2.5	0.071658	wtLB023
644	2.5	0.04965	wtLB023
652	2.5	0.102662	wtLB023
656	2.5	0.083413	wtLB023
662	2.5	0.060373	wtLB023
666	2.5	0.075781	wtLB023
681	2.5	0.067477	wtLB023
697	2.5	0.0919	wtLB023
700	2.5	0.096401	wtLB023
710	2.5	0.082177	wtLB023
713	2.5	0.072299	wtLB023
732	2.5	0.101096	wtLB023
735	2.5	0.086602	wtLB023
737	2.5	0.089749	wtLB023
739	2.5	0.083359	wtLB023
741	2.5	0.098945	wtLB023
742	2.5	0.065486	wtLB023
773	2.5	0.048613	wtLB023
778	2.5	0.048018	wtLB023
795	2.5	0.07233	wtLB023
801	2.5	0.080085	wtLB023
814	2.5	0.085689	wtLB023
823	2.5	0.02927	wtLB023
842	2.5	0.091059	wtLB023
847	2.5	0.052442	wtLB023
896	2.5	0.104035	wtLB023
912	2.5	0.03458	wtLB023
918	2.5	0.064102	wtLB023
922	2.5	0.075054	wtLB023
932	2.5	0.093585	wtLB023
953	2.5	0.088611	wtLB023
956	2.5	0.087234	wtLB023
957	2.5	0.043205	wtLB023
989	2.5	0.083106	wtLB023
990	2.5	0.062115	wtLB023
1034	2.5	0.096765	wtLB023
49	2.5	0.05	wtLB015
54	2.5	0.073073	wtLB015
55	2.5	0.068799	wtLB015
377	2.5	0.062445	wtLB015
602	2.5	0.039994	wtLB015
770	2.5	0.074214	wtLB015
780	2.5	0.108378	wtLB015
815	2.5	0.087971	wtLB015
844	2.5	0.095514	wtLB015
881	2.5	0.063581	wtLB015
963	2.5	0.055536	wtLB015
1247	2.5	0.126598	wtLB015
1384	2.5	0.079821	wtLB015
1743	2.5	0.082173	wtLB015
1752	2.5	0.090253	wtLB015
2096	2.5	0.088815	wtLB015
2100	2.5	0.069569	wtLB015
2187	2.5	0.10431	wtLB015
2196	2.5	0.087565	wtLB015
2202	2.5	0.050998	wtLB015
2210	2.5	0.083461	wtLB015
2273	2.5	0.050101	wtLB015
2377	2.5	0.079376	wtLB015
2468	2.5	0.080547	wtLB015
2515	2.5	0.10063	wtLB015
2516	2.5	0.027086	wtLB015
2537	2.5	0.039795	wtLB015
2560	2.5	0.085591	wtLB015
2570	2.5	0.058826	wtLB015
2604	2.5	0.078168	wtLB015
2606	2.5	0.059194	wtLB015
2607	2.5	0.056479	wtLB015
2610	2.5	0.044547	wtLB015
2616	2.5	0.068922	wtLB015
2617	2.5	0.053008	wtLB015
2618	2.5	0.056487	wtLB015
2645	2.5	0.076635	wtLB015
2661	2.5	0.10638	wtLB015
2793	2.5	0.072908	wtLB015
2797	2.5	0.11576	wtLB015
2813	2.5	0.101184	wtLB015
2831	2.5	0.090213	wtLB015
2836	2.5	0.094077	wtLB015
2849	2.5	0.059861	wtLB015
1073	3	0.099907	wtLB009
1137	3	0.087825	wtLB009
1736	3	0.076011	wtLB009
1886	3	0.086177	wtLB009
1937	3	0.073973	wtLB009
1952	3	0.086913	wtLB009
1994	3	0.074942	wtLB009
1995	3	0.087653	wtLB009
2069	3	0.087267	wtLB009
2103	3	0.10632	wtLB009
2109	3	0.096528	wtLB009
2136	3	0.124573	wtLB009
2141	3	0.101975	wtLB009
2162	3	0.090388	wtLB009
2175	3	0.054867	wtLB009
2193	3	0.053402	wtLB009
2206	3	0.064578	wtLB009
2208	3	0.090883	wtLB009
2209	3	0.113063	wtLB009
2219	3	0.095518	wtLB009
2224	3	0.065263	wtLB009
2226	3	0.068491	wtLB009
2317	3	0.083075	wtLB009
2318	3	0.055608	wtLB009
2322	3	0.09057	wtLB009
2324	3	0.091273	wtLB009
2337	3	0.062923	wtLB009
2359	3	0.075402	wtLB009
2361	3	0.072201	wtLB009
2389	3	0.087598	wtLB009
2395	3	0.046198	wtLB009
2396	3	0.110206	wtLB009
2398	3	0.061957	wtLB009
2409	3	0.065623	wtLB009
2438	3	0.082638	wtLB009
2440	3	0.058289	wtLB009
2441	3	0.036443	wtLB009
2462	3	0.07798	wtLB009
2471	3	0.05622	wtLB009
2513	3	0.07418	wtLB009
2526	3	0.053681	wtLB009
41	3	0.051897	wtLB022
54	3	0.05417	wtLB022
60	3	0.054666	wtLB022
66	3	0.026577	wtLB022
74	3	0.063659	wtLB022
78	3	0.04753	wtLB022
79	3	0.056955	wtLB022
80	3	0.052894	wtLB022
87	3	0.009731	wtLB022
90	3	0.056345	wtLB022
96	3	0.048327	wtLB022
101	3	0.074218	wtLB022
104	3	0.044802	wtLB022
105	3	-0.009393	wtLB022
107	3	0.030754	wtLB022
108	3	0.021649	wtLB022
111	3	0.073816	wtLB022
117	3	0.064414	wtLB022
119	3	0.059402	wtLB022
121	3	0.049325	wtLB022
132	3	0.071107	wtLB022
157	3	0.058747	wtLB022
207	3	0.079163	wtLB022
214	3	0.018681	wtLB022
235	3	0.06553	wtLB022
268	3	0.061048	wtLB022
282	3	0.008442	wtLB022
324	3	0.063757	wtLB022
333	3	0.042671	wtLB022
339	3	0.032177	wtLB022
366	3	0.046596	wtLB022
404	3	0.04745	wtLB022
466	3	0.031734	wtLB022
627	3	0.025725	wtLB022
662	3	0.053718	wtLB022
714	3	0.035757	wtLB022
786	3	0.072252	wtLB022
943	3	0.037773	wtLB022
947	3	0.055725	wtLB022
951	3	0.010224	wtLB022
1341	3	0.005712	wtLB022
1507	3	0.05982	wtLB022
2442	3	0.032781	wtLB022
2537	3	0.042233	wtLB022
2612	3	0.045292	wtLB022
2613	3	0.065686	wtLB022
2618	3	0.030164	wtLB022
2994	3	0.085662	wtLB022
2996	3	0.080486	wtLB022
3005	3	0.047132	wtLB022
3101	3	0.048898	wtLB022
3186	3	0.070271	wtLB022
3206	3	0.044248	wtLB022
3211	3	0.043288	wtLB022
3215	3	0.023251	wtLB022
3216	3	0.051294	wtLB022
3225	3	0.046235	wtLB022
3228	3	0.070413	wtLB022
3229	3	0.046189	wtLB022
3230	3	0.031311	wtLB022
3233	3	0.019508	wtLB022
3257	3	0.034406	wtLB022
3258	3	0.046676	wtLB022
3264	3	0.054679	wtLB022
3269	3	0.046164	wtLB022
3270	3	0.003223	wtLB022
3272	3	0.066375	wtLB022
3277	3	0.056726	wtLB022
3278	3	0.043415	wtLB022
3279	3	0.086554	wtLB022
3280	3	0.04873	wtLB022
3281	3	0.0354	wtLB022
3283	3	0.024799	wtLB022
3284	3	-0.003149	wtLB022
3288	3	-0.002673	wtLB022
3289	3	0.047804	wtLB022
3290	3	0.049391	wtLB022
3293	3	0.059269	wtLB022
3294	3	0.051921	wtLB022
3297	3	0.039348	wtLB022
3298	3	0.021481	wtLB022
3300	3	-0.021824	wtLB022
3305	3	0.02157	wtLB022
3306	3	0.067388	wtLB022
3307	3	0.016143	wtLB022
3309	3	0.006073	wtLB022
3313	3	-0.005479	wtLB022
3316	3	0.002613	wtLB022
3317	3	0.03365	wtLB022
3319	3	-0.038988	wtLB022
3324	3	0.047073	wtLB022
3328	3	0.077693	wtLB022
3331	3	0.050515	wtLB022
3332	3	-0.008875	wtLB022
3344	3	0.074313	wtLB022
3360	3	0.047324	wtLB022
3368	3	0.038477	wtLB022
3373	3	-0.030056	wtLB022
3466	3	0.068002	wtLB022
3470	3	0.065951	wtLB022
3471	3	0.039766	wtLB022
3481	3	0.044084	wtLB022
3483	3	0.003214	wtLB022
3490	3	0.059373	wtLB022
3492	3	0.054315	wtLB022
3499	3	0.021253	wtLB022
3507	3	0.066648	wtLB022
3520	3	0.071885	wtLB022
3528	3	0.004971	wtLB022
3537	3	0.013721	wtLB022
3546	3	0.029179	wtLB022
3551	3	0.040418	wtLB022
3555	3	-0.003646	wtLB022
3557	3	0.027583	wtLB022
3574	3	0.098025	wtLB022
1674	3	0.052881	wtLB011
1703	3	0.065811	wtLB011
1711	3	0.094461	wtLB011
1780	3	0.076676	wtLB011
1785	3	0.060959	wtLB011
1786	3	0.023325	wtLB011
1803	3	0.136331	wtLB011
1808	3	0.065808	wtLB011
1818	3	0.056401	wtLB011
1821	3	0.031595	wtLB011
1824	3	0.032938	wtLB011
1839	3	0.102197	wtLB011
1847	3	0.03895	wtLB011
1851	3	-0.004336	wtLB011
1865	3	0.034742	wtLB011
1866	3	0.066761	wtLB011
1870	3	-0.042206	wtLB011
1881	3	0.079312	wtLB011
1883	3	0.083699	wtLB011
1885	3	0.078043	wtLB011
1966	3	0.000491	wtLB011
1975	3	0.052262	wtLB011
1976	3	0.01092	wtLB011
1978	3	0.022507	wtLB011
1980	3	0.071691	wtLB011
1991	3	0.054817	wtLB011
1997	3	0.081518	wtLB011
2005	3	0.073608	wtLB011
2008	3	0.065032	wtLB011
2011	3	0.058352	wtLB011
2012	3	0.048671	wtLB011
2013	3	0.077902	wtLB011
2015	3	0.06593	wtLB011
2016	3	0.047561	wtLB011
2031	3	0.042051	wtLB011
2034	3	0.002045	wtLB011
2035	3	0.038026	wtLB011
2036	3	0.080515	wtLB011
2039	3	0.051378	wtLB011
2044	3	0.083439	wtLB011
2047	3	0.006578	wtLB011
2048	3	0.054395	wtLB011
2049	3	0.029889	wtLB011
2050	3	-0.004905	wtLB011
2051	3	0.033191	wtLB011
2062	3	0.078194	wtLB011
2066	3	0.047405	wtLB011
2075	3	0.078252	wtLB011
2076	3	0.037329	wtLB011
2079	3	-0.032075	wtLB011
2082	3	0.003186	wtLB011
2087	3	0.022364	wtLB011
2089	3	0.017225	wtLB011
2091	3	-0.015397	wtLB011
2093	3	0.04321	wtLB011
2109	3	0.107228	wtLB011
2112	3	0.072162	wtLB011
2115	3	0.016234	wtLB011
2117	3	0.101631	wtLB011
2120	3	0.066517	wtLB011
49	3	0.064787	wtLB023
50	3	0.060369	wtLB023
64	3	0.072995	wtLB023
67	3	0.105396	wtLB023
72	3	0.055546	wtLB023
75	3	0.082665	wtLB023
77	3	0.06371	wtLB023
82	3	0.069256	wtLB023
141	3	0.086334	wtLB023
142	3	0.101654	wtLB023
147	3	0.07094	wtLB023
153	3	0.092512	wtLB023
170	3	0.063441	wtLB023
172	3	0.062798	wtLB023
178	3	0.080777	wtLB023
180	3	0.090622	wtLB023
182	3	0.085485	wtLB023
187	3	0.081123	wtLB023
197	3	0.061429	wtLB023
199	3	0.082746	wtLB023
206	3	0.084169	wtLB023
212	3	0.072038	wtLB023
217	3	0.089158	wtLB023
239	3	0.097837	wtLB023
269	3	0.053696	wtLB023
279	3	0.061948	wtLB023
313	3	0.061072	wtLB023
314	3	0.069041	wtLB023
349	3	0.077036	wtLB023
357	3	0.08823	wtLB023
361	3	0.079984	wtLB023
362	3	0.071943	wtLB023
391	3	0.034009	wtLB023
400	3	0.090279	wtLB023
404	3	0.075988	wtLB023
425	3	0.080967	wtLB023
431	3	0.101494	wtLB023
436	3	0.084343	wtLB023
442	3	0.145681	wtLB023
509	3	0.082284	wtLB023
537	3	0.084035	wtLB023
538	3	0.06838	wtLB023
543	3	0.109205	wtLB023
547	3	0.066204	wtLB023
592	3	0.101792	wtLB023
597	3	0.066609	wtLB023
644	3	0.060702	wtLB023
656	3	0.089742	wtLB023
662	3	0.057021	wtLB023
666	3	0.064165	wtLB023
681	3	0.073031	wtLB023
697	3	0.07171	wtLB023
700	3	0.094703	wtLB023
709	3	0.095515	wtLB023
710	3	0.045803	wtLB023
713	3	0.073346	wtLB023
732	3	0.080105	wtLB023
735	3	0.086074	wtLB023
737	3	0.066792	wtLB023
739	3	0.069752	wtLB023
741	3	0.080342	wtLB023
742	3	0.055717	wtLB023
773	3	0.052773	wtLB023
778	3	0.061234	wtLB023
795	3	0.076607	wtLB023
801	3	0.063022	wtLB023
814	3	0.05884	wtLB023
823	3	0.034899	wtLB023
842	3	0.06814	wtLB023
847	3	0.031976	wtLB023
853	3	0.041539	wtLB023
861	3	0.080736	wtLB023
896	3	0.069412	wtLB023
912	3	0.049163	wtLB023
913	3	0.063687	wtLB023
918	3	0.058147	wtLB023
922	3	0.058628	wtLB023
924	3	0.013984	wtLB023
926	3	0.053121	wtLB023
932	3	0.091485	wtLB023
933	3	0.022442	wtLB023
937	3	0.078209	wtLB023
953	3	0.056096	wtLB023
954	3	0.16108	wtLB023
956	3	0.066543	wtLB023
957	3	0.036509	wtLB023
963	3	-0.0037	wtLB023
968	3	0.097115	wtLB023
971	3	0.073224	wtLB023
979	3	0.009206	wtLB023
989	3	0.092536	wtLB023
990	3	0.068108	wtLB023
992	3	0.067086	wtLB023
996	3	0.049675	wtLB023
1000	3	-0.001102	wtLB023
1004	3	0.016637	wtLB023
1019	3	0.068271	wtLB023
1034	3	0.094717	wtLB023
1038	3	0.005925	wtLB023
1058	3	0.034335	wtLB023
1070	3	0.017445	wtLB023
1071	3	0.012552	wtLB023
1074	3	0.008219	wtLB023
1077	3	0.11713	wtLB023
49	3	0.069043	wtLB015
54	3	0.065062	wtLB015
55	3	0.076291	wtLB015
377	3	0.065297	wtLB015
602	3	0.050213	wtLB015
770	3	0.069946	wtLB015
780	3	0.077111	wtLB015
844	3	0.099206	wtLB015
881	3	0.080723	wtLB015
963	3	0.062078	wtLB015
1247	3	0.098608	wtLB015
1384	3	0.079144	wtLB015
1743	3	0.082483	wtLB015
1752	3	0.091822	wtLB015
2096	3	0.089555	wtLB015
2100	3	0.092919	wtLB015
2187	3	0.077791	wtLB015
2196	3	0.075052	wtLB015
2202	3	0.051328	wtLB015
2210	3	0.079988	wtLB015
2255	3	0.05539	wtLB015
2273	3	0.041334	wtLB015
2377	3	0.067886	wtLB015
2468	3	0.092637	wtLB015
2470	3	0.097496	wtLB015
2515	3	0.079999	wtLB015
2537	3	0.04167	wtLB015
2560	3	0.072537	wtLB015
2570	3	0.052885	wtLB015
2606	3	0.041961	wtLB015
2607	3	0.055751	wtLB015
2610	3	0.044439	wtLB015
2616	3	0.063337	wtLB015
2617	3	0.048136	wtLB015
2618	3	0.052433	wtLB015
2635	3	0.048471	wtLB015
2645	3	0.060801	wtLB015
2661	3	0.086305	wtLB015
2789	3	0.126961	wtLB015
2793	3	0.051575	wtLB015
2797	3	0.127034	wtLB015
2813	3	0.096305	wtLB015
2823	3	0.08616	wtLB015
2831	3	0.087949	wtLB015
2836	3	0.080493	wtLB015
2847	3	0.048471	wtLB015
2849	3	0.069275	wtLB015
2852	3	0.054824	wtLB015
2898	3	0.032316	wtLB015
987	3.5	0.082512	wtLB009
1073	3.5	0.086593	wtLB009
1137	3.5	0.080183	wtLB009
1736	3.5	0.07673	wtLB009
1886	3.5	0.085156	wtLB009
1994	3.5	0.076199	wtLB009
1995	3.5	0.0819	wtLB009
2069	3.5	0.09389	wtLB009
2103	3.5	0.096785	wtLB009
2109	3.5	0.106457	wtLB009
2136	3.5	0.15631	wtLB009
2175	3.5	0.054412	wtLB009
2193	3.5	0.047153	wtLB009
2206	3.5	0.055866	wtLB009
2208	3.5	0.098784	wtLB009
2219	3.5	0.087314	wtLB009
2224	3.5	0.052587	wtLB009
2318	3.5	0.070601	wtLB009
2321	3.5	0.121633	wtLB009
2322	3.5	0.086386	wtLB009
2324	3.5	0.074595	wtLB009
2325	3.5	0.147169	wtLB009
2337	3.5	0.060822	wtLB009
2359	3.5	0.078463	wtLB009
2361	3.5	0.087729	wtLB009
2395	3.5	0.053602	wtLB009
2396	3.5	0.093071	wtLB009
2398	3.5	0.079297	wtLB009
2404	3.5	0.107638	wtLB009
2409	3.5	0.068167	wtLB009
2438	3.5	0.106268	wtLB009
2440	3.5	0.068765	wtLB009
2441	3.5	0.029679	wtLB009
2455	3.5	0.065078	wtLB009
2459	3.5	0.069998	wtLB009
2462	3.5	0.071967	wtLB009
2464	3.5	0.083343	wtLB009
2471	3.5	0.025318	wtLB009
2478	3.5	0.029374	wtLB009
2487	3.5	0.003813	wtLB009
2513	3.5	0.081177	wtLB009
2526	3.5	0.063723	wtLB009
2617	3.5	0.105549	wtLB009
2632	3.5	0.084019	wtLB009
41	3.5	0.04319	wtLB022
54	3.5	0.0614	wtLB022
60	3.5	0.058998	wtLB022
66	3.5	0.026846	wtLB022
74	3.5	0.057019	wtLB022
78	3.5	0.057511	wtLB022
79	3.5	0.05751	wtLB022
80	3.5	0.040511	wtLB022
87	3.5	0.01033	wtLB022
90	3.5	0.050958	wtLB022
96	3.5	0.049787	wtLB022
101	3.5	0.070424	wtLB022
104	3.5	0.044735	wtLB022
105	3.5	-0.004392	wtLB022
107	3.5	0.049014	wtLB022
108	3.5	0.017704	wtLB022
111	3.5	0.065124	wtLB022
117	3.5	0.064975	wtLB022
119	3.5	0.057807	wtLB022
121	3.5	0.053684	wtLB022
132	3.5	0.071137	wtLB022
157	3.5	0.060589	wtLB022
207	3.5	0.06993	wtLB022
214	3.5	0.029452	wtLB022
235	3.5	0.068757	wtLB022
268	3.5	0.04699	wtLB022
282	3.5	0.025266	wtLB022
324	3.5	0.05196	wtLB022
333	3.5	0.036752	wtLB022
339	3.5	0.026341	wtLB022
366	3.5	0.022684	wtLB022
404	3.5	0.053428	wtLB022
466	3.5	0.042909	wtLB022
627	3.5	0.016938	wtLB022
662	3.5	0.064151	wtLB022
714	3.5	0.040174	wtLB022
786	3.5	0.070834	wtLB022
943	3.5	0.051352	wtLB022
947	3.5	0.049911	wtLB022
951	3.5	0.014098	wtLB022
960	3.5	-0.02973	wtLB022
1341	3.5	0.006974	wtLB022
1507	3.5	0.068462	wtLB022
2442	3.5	0.027601	wtLB022
2537	3.5	0.051707	wtLB022
2612	3.5	0.052442	wtLB022
2613	3.5	0.066566	wtLB022
2618	3.5	0.045585	wtLB022
2994	3.5	0.064404	wtLB022
3005	3.5	0.045842	wtLB022
3101	3.5	0.068707	wtLB022
3186	3.5	0.08109	wtLB022
3206	3.5	0.053639	wtLB022
3211	3.5	0.052961	wtLB022
3215	3.5	0.038532	wtLB022
3216	3.5	0.047951	wtLB022
3225	3.5	0.05688	wtLB022
3228	3.5	0.058827	wtLB022
3229	3.5	0.043503	wtLB022
3230	3.5	0.046526	wtLB022
3233	3.5	0.051134	wtLB022
3257	3.5	0.035055	wtLB022
3258	3.5	0.057266	wtLB022
3264	3.5	0.054547	wtLB022
3269	3.5	0.054366	wtLB022
3270	3.5	0.026375	wtLB022
3272	3.5	0.066177	wtLB022
3277	3.5	0.047474	wtLB022
3278	3.5	0.045399	wtLB022
3279	3.5	0.064826	wtLB022
3280	3.5	0.0498	wtLB022
3281	3.5	0.030066	wtLB022
3283	3.5	0.055919	wtLB022
3284	3.5	0.01267	wtLB022
3288	3.5	-0.022626	wtLB022
3289	3.5	0.06724	wtLB022
3290	3.5	0.049127	wtLB022
3293	3.5	0.06336	wtLB022
3294	3.5	0.063432	wtLB022
3297	3.5	0.055011	wtLB022
3298	3.5	0.030871	wtLB022
3300	3.5	-0.018302	wtLB022
3305	3.5	0.027806	wtLB022
3306	3.5	0.079	wtLB022
3307	3.5	0.028181	wtLB022
3309	3.5	0.014843	wtLB022
3313	3.5	0.013225	wtLB022
3316	3.5	0.034554	wtLB022
3317	3.5	0.050686	wtLB022
3324	3.5	0.054251	wtLB022
3328	3.5	0.052531	wtLB022
3331	3.5	0.051702	wtLB022
3332	3.5	0.012257	wtLB022
3344	3.5	0.076557	wtLB022
3360	3.5	0.044106	wtLB022
3368	3.5	0.044122	wtLB022
3369	3.5	-0.034483	wtLB022
3373	3.5	0.005025	wtLB022
3466	3.5	0.084754	wtLB022
3470	3.5	0.056757	wtLB022
3471	3.5	0.035698	wtLB022
3481	3.5	0.036504	wtLB022
3483	3.5	0.028117	wtLB022
3490	3.5	0.071832	wtLB022
3492	3.5	0.046346	wtLB022
3499	3.5	0.044634	wtLB022
3507	3.5	0.05906	wtLB022
3520	3.5	0.080087	wtLB022
3528	3.5	0.031952	wtLB022
3537	3.5	0.024973	wtLB022
3546	3.5	0.047762	wtLB022
3547	3.5	0.094422	wtLB022
3549	3.5	0.064459	wtLB022
3551	3.5	0.053297	wtLB022
3553	3.5	0.0218	wtLB022
3555	3.5	0.039898	wtLB022
3556	3.5	0.063803	wtLB022
3557	3.5	0.04458	wtLB022
3560	3.5	0.057973	wtLB022
3570	3.5	0.139924	wtLB022
3572	3.5	0.019407	wtLB022
3574	3.5	0.107929	wtLB022
3575	3.5	0.045622	wtLB022
3579	3.5	0.114046	wtLB022
3582	3.5	0.055828	wtLB022
3586	3.5	0.046661	wtLB022
3599	3.5	0.059454	wtLB022
3602	3.5	0.061741	wtLB022
3625	3.5	0.094665	wtLB022
3656	3.5	0.007421	wtLB022
1674	3.5	0.06082	wtLB011
1703	3.5	0.046998	wtLB011
1711	3.5	0.06537	wtLB011
1780	3.5	0.034505	wtLB011
1785	3.5	0.020571	wtLB011
1786	3.5	0.023406	wtLB011
1803	3.5	0.078629	wtLB011
1808	3.5	0.062697	wtLB011
1818	3.5	0.046831	wtLB011
1821	3.5	0.041013	wtLB011
1824	3.5	0.008993	wtLB011
1847	3.5	0.015114	wtLB011
1851	3.5	-0.026978	wtLB011
1865	3.5	0.02237	wtLB011
1866	3.5	0.043202	wtLB011
1870	3.5	-0.027179	wtLB011
1881	3.5	0.03758	wtLB011
1883	3.5	0.06067	wtLB011
1885	3.5	0.054504	wtLB011
1966	3.5	0.018305	wtLB011
1975	3.5	0.031916	wtLB011
1976	3.5	0.020502	wtLB011
1978	3.5	0.007005	wtLB011
1980	3.5	0.065525	wtLB011
1997	3.5	0.057	wtLB011
2004	3.5	0.031656	wtLB011
2005	3.5	0.05599	wtLB011
2006	3.5	0.068648	wtLB011
2008	3.5	0.041434	wtLB011
2011	3.5	0.013441	wtLB011
2012	3.5	0.026365	wtLB011
2013	3.5	0.053551	wtLB011
2014	3.5	0.012093	wtLB011
2015	3.5	0.054716	wtLB011
2016	3.5	0.031592	wtLB011
2031	3.5	0.044137	wtLB011
2034	3.5	0.025193	wtLB011
2035	3.5	0.01599	wtLB011
2036	3.5	0.081386	wtLB011
2039	3.5	0.049178	wtLB011
2044	3.5	0.068202	wtLB011
2047	3.5	-0.006954	wtLB011
2048	3.5	0.036836	wtLB011
2049	3.5	0.022044	wtLB011
2050	3.5	0.014881	wtLB011
2051	3.5	0.035779	wtLB011
2053	3.5	-0.000652	wtLB011
2062	3.5	0.04786	wtLB011
2075	3.5	0.084975	wtLB011
2076	3.5	0.035473	wtLB011
2078	3.5	-0.0193	wtLB011
2079	3.5	0.007296	wtLB011
2082	3.5	0.008111	wtLB011
2084	3.5	-0.040907	wtLB011
2087	3.5	0.004155	wtLB011
2088	3.5	-0.017589	wtLB011
2089	3.5	0.01608	wtLB011
2091	3.5	0.000391	wtLB011
2093	3.5	0.033881	wtLB011
2109	3.5	0.095926	wtLB011
2112	3.5	0.019471	wtLB011
2115	3.5	0.043073	wtLB011
2116	3.5	0.019374	wtLB011
2117	3.5	0.075861	wtLB011
2118	3.5	0.041097	wtLB011
2120	3.5	0.045422	wtLB011
2123	3.5	0.052424	wtLB011
2158	3.5	0.078966	wtLB011
2172	3.5	0.030684	wtLB011
2241	3.5	0.074887	wtLB011
49	3.5	0.082009	wtLB023
50	3.5	0.041466	wtLB023
66	3.5	0.07112	wtLB023
67	3.5	0.107328	wtLB023
72	3.5	0.058999	wtLB023
77	3.5	0.07835	wtLB023
82	3.5	0.083399	wtLB023
141	3.5	0.081134	wtLB023
142	3.5	0.114155	wtLB023
147	3.5	0.069834	wtLB023
153	3.5	0.088525	wtLB023
170	3.5	0.074608	wtLB023
172	3.5	0.035876	wtLB023
178	3.5	0.06011	wtLB023
180	3.5	0.079016	wtLB023
182	3.5	0.097535	wtLB023
187	3.5	0.103069	wtLB023
197	3.5	0.063799	wtLB023
199	3.5	0.069418	wtLB023
206	3.5	0.081247	wtLB023
212	3.5	0.047196	wtLB023
239	3.5	0.099299	wtLB023
269	3.5	0.037922	wtLB023
279	3.5	0.073824	wtLB023
313	3.5	0.073346	wtLB023
314	3.5	0.068886	wtLB023
319	3.5	0.079579	wtLB023
329	3.5	0.056878	wtLB023
349	3.5	0.062351	wtLB023
361	3.5	0.074672	wtLB023
362	3.5	0.082119	wtLB023
400	3.5	0.078689	wtLB023
404	3.5	0.074734	wtLB023
425	3.5	0.062022	wtLB023
431	3.5	0.09578	wtLB023
442	3.5	0.138471	wtLB023
509	3.5	0.065744	wtLB023
538	3.5	0.07238	wtLB023
547	3.5	0.043828	wtLB023
592	3.5	0.094102	wtLB023
597	3.5	0.064734	wtLB023
644	3.5	0.063927	wtLB023
652	3.5	0.103938	wtLB023
656	3.5	0.095455	wtLB023
662	3.5	0.043769	wtLB023
666	3.5	0.067046	wtLB023
681	3.5	0.075557	wtLB023
697	3.5	0.065057	wtLB023
700	3.5	0.096463	wtLB023
709	3.5	0.100673	wtLB023
710	3.5	0.043465	wtLB023
713	3.5	0.079615	wtLB023
732	3.5	0.092587	wtLB023
735	3.5	0.07301	wtLB023
737	3.5	0.054978	wtLB023
739	3.5	0.064848	wtLB023
741	3.5	0.072542	wtLB023
742	3.5	0.069485	wtLB023
773	3.5	0.057157	wtLB023
778	3.5	0.044701	wtLB023
795	3.5	0.073132	wtLB023
797	3.5	0.061419	wtLB023
798	3.5	0.0402	wtLB023
801	3.5	0.079531	wtLB023
814	3.5	0.042018	wtLB023
823	3.5	0.030878	wtLB023
842	3.5	0.061941	wtLB023
847	3.5	0.067552	wtLB023
853	3.5	0.01335	wtLB023
861	3.5	0.063716	wtLB023
896	3.5	0.036208	wtLB023
912	3.5	0.049647	wtLB023
913	3.5	0.080922	wtLB023
918	3.5	0.055672	wtLB023
922	3.5	0.042605	wtLB023
924	3.5	0.036968	wtLB023
926	3.5	0.055121	wtLB023
932	3.5	0.075713	wtLB023
933	3.5	0.065416	wtLB023
937	3.5	0.084563	wtLB023
953	3.5	0.055391	wtLB023
954	3.5	0.156692	wtLB023
956	3.5	0.07135	wtLB023
957	3.5	0.049302	wtLB023
960	3.5	0.03867	wtLB023
963	3.5	0.012581	wtLB023
968	3.5	0.0493	wtLB023
976	3.5	0.075708	wtLB023
979	3.5	0.03588	wtLB023
980	3.5	0.02767	wtLB023
989	3.5	0.107366	wtLB023
990	3.5	0.092547	wtLB023
992	3.5	0.057685	wtLB023
993	3.5	0.05883	wtLB023
996	3.5	0.038626	wtLB023
1000	3.5	0.033019	wtLB023
1003	3.5	-0.038417	wtLB023
1004	3.5	-0.003498	wtLB023
1009	3.5	0.044344	wtLB023
1011	3.5	0.08047	wtLB023
1019	3.5	0.034721	wtLB023
1031	3.5	0.02476	wtLB023
1032	3.5	0.083124	wtLB023
1034	3.5	0.100222	wtLB023
1035	3.5	0.000573	wtLB023
1038	3.5	0.01273	wtLB023
1052	3.5	0.011378	wtLB023
1058	3.5	0.044288	wtLB023
1070	3.5	0.026529	wtLB023
1071	3.5	0.032616	wtLB023
1074	3.5	0.032048	wtLB023
1096	3.5	0.082847	wtLB023
49	3.5	0.06747	wtLB015
54	3.5	0.080854	wtLB015
55	3.5	0.1008	wtLB015
377	3.5	0.081746	wtLB015
602	3.5	0.065865	wtLB015
770	3.5	0.071283	wtLB015
780	3.5	0.064505	wtLB015
881	3.5	0.101064	wtLB015
1247	3.5	0.072631	wtLB015
1743	3.5	0.074754	wtLB015
1752	3.5	0.091787	wtLB015
2096	3.5	0.061181	wtLB015
2100	3.5	0.078241	wtLB015
2187	3.5	0.080333	wtLB015
2196	3.5	0.077205	wtLB015
2202	3.5	0.063611	wtLB015
2210	3.5	0.076258	wtLB015
2255	3.5	0.044643	wtLB015
2273	3.5	0.038626	wtLB015
2377	3.5	0.049727	wtLB015
2468	3.5	0.08769	wtLB015
2470	3.5	0.093131	wtLB015
2515	3.5	0.082267	wtLB015
2516	3.5	0.04517	wtLB015
2537	3.5	0.034093	wtLB015
2556	3.5	0.102627	wtLB015
2560	3.5	0.054228	wtLB015
2570	3.5	0.064671	wtLB015
2590	3.5	0.047602	wtLB015
2598	3.5	0.064631	wtLB015
2604	3.5	0.062778	wtLB015
2606	3.5	0.056324	wtLB015
2607	3.5	0.042272	wtLB015
2610	3.5	0.098717	wtLB015
2611	3.5	0.044682	wtLB015
2616	3.5	0.075277	wtLB015
2617	3.5	0.061943	wtLB015
2618	3.5	0.039936	wtLB015
2635	3.5	0.03811	wtLB015
2642	3.5	0.046766	wtLB015
2645	3.5	0.050605	wtLB015
2661	3.5	0.095026	wtLB015
2786	3.5	0.031199	wtLB015
2789	3.5	0.112868	wtLB015
2793	3.5	0.064346	wtLB015
2797	3.5	0.100994	wtLB015
2810	3.5	0.043524	wtLB015
2813	3.5	0.062445	wtLB015
2814	3.5	0.076712	wtLB015
2823	3.5	0.06818	wtLB015
2831	3.5	0.084932	wtLB015
2836	3.5	0.065403	wtLB015
2847	3.5	0.042805	wtLB015
2849	3.5	0.052927	wtLB015
2852	3.5	0.035142	wtLB015
2874	3.5	0.106028	wtLB015
2882	3.5	0.049987	wtLB015
2884	3.5	0.035205	wtLB015
2898	3.5	0.019962	wtLB015
2965	3.5	0.046906	wtLB015
2985	3.5	0.080383	wtLB015
2990	3.5	0.129246	wtLB015
2993	3.5	0.042864	wtLB015
[truncated: 91,343 more rows]

## Sheet: Figure S2 C AP
cell identifier	Time after GBE onset (mins)	AP cell length change (pp/min)	Embryo Name
19	0	-0.009939	wtCL030910
27	0	-0.027012	wtCL030910
38	0	-0.009365	wtCL030910
40	0	-0.020294	wtCL030910
54	0	-0.003761	wtCL030910
57	0	-0.014779	wtCL030910
58	0	-0.008276	wtCL030910
60	0	-0.02642	wtCL030910
65	0	-0.00894	wtCL030910
69	0	-0.024054	wtCL030910
71	0	-0.017258	wtCL030910
73	0	0.014462	wtCL030910
75	0	-0.033082	wtCL030910
78	0	-0.006365	wtCL030910
79	0	0.015418	wtCL030910
83	0	-0.006781	wtCL030910
85	0	0.009039	wtCL030910
90	0	-0.029732	wtCL030910
93	0	0.022499	wtCL030910
94	0	-0.00977	wtCL030910
97	0	-0.007743	wtCL030910
100	0	0.028325	wtCL030910
116	0	0.034202	wtCL030910
126	0	-0.02026	wtCL030910
128	0	-0.005144	wtCL030910
130	0	0.00273	wtCL030910
144	0	0.010317	wtCL030910
145	0	-0.011996	wtCL030910
147	0	-0.02003	wtCL030910
151	0	0.004582	wtCL030910
157	0	-0.040925	wtCL030910
158	0	-0.006644	wtCL030910
159	0	0.042536	wtCL030910
161	0	-0.032824	wtCL030910
167	0	-0.005851	wtCL030910
185	0	-0.036648	wtCL030910
187	0	0.005717	wtCL030910
190	0	0.001764	wtCL030910
195	0	0.001367	wtCL030910
200	0	-0.012236	wtCL030910
201	0	0.026791	wtCL030910
202	0	0.004127	wtCL030910
218	0	-0.00069	wtCL030910
220	0	-0.003277	wtCL030910
225	0	0.031863	wtCL030910
228	0	-0.012765	wtCL030910
229	0	-0.018038	wtCL030910
234	0	0.004264	wtCL030910
236	0	-0.014766	wtCL030910
249	0	0.022001	wtCL030910
258	0	-0.003233	wtCL030910
282	0	-0.00682	wtCL030910
283	0	0.009239	wtCL030910
292	0	-0.009532	wtCL030910
295	0	0.017773	wtCL030910
301	0	-0.0101	wtCL030910
307	0	-0.014486	wtCL030910
330	0	-0.00156	wtCL030910
337	0	0.001696	wtCL030910
358	0	-0.00013	wtCL030910
373	0	-0.032489	wtCL030910
388	0	-0.000788	wtCL030910
390	0	-0.008934	wtCL030910
399	0	0.024073	wtCL030910
419	0	-0.010961	wtCL030910
424	0	-0.0165	wtCL030910
431	0	-0.015488	wtCL030910
452	0	0.003584	wtCL030910
477	0	0.00222	wtCL030910
671	0	-0.000351	wtCL030910
843	0	-0.005346	wtCL030910
846	0	-0.005721	wtCL030910
1267	0	-0.012249	wtCL030910
1646	0	-0.01408	wtCL030910
1677	0	0.022368	wtCL030910
1958	0	-0.007124	wtCL030910
1962	0	0.012975	wtCL030910
1966	0	0.009394	wtCL030910
2115	0	-0.002923	wtCL030910
2317	0	-0.010915	wtCL030910
2336	0	-0.016099	wtCL030910
2505	0	0.001023	wtCL030910
31	0	0.027083	wtCL061010
33	0	0.001183	wtCL061010
42	0	0.052537	wtCL061010
47	0	0.006529	wtCL061010
49	0	-0.002914	wtCL061010
51	0	0.04175	wtCL061010
53	0	-0.036215	wtCL061010
59	0	0.007887	wtCL061010
60	0	0.033904	wtCL061010
69	0	0.001159	wtCL061010
71	0	0.000637	wtCL061010
78	0	0.01376	wtCL061010
90	0	0.011321	wtCL061010
94	0	-0.000971	wtCL061010
102	0	0.050264	wtCL061010
110	0	0.000172	wtCL061010
113	0	0.031201	wtCL061010
117	0	0.021727	wtCL061010
131	0	0.013182	wtCL061010
143	0	0.009694	wtCL061010
145	0	0.010463	wtCL061010
149	0	0.002727	wtCL061010
155	0	0.045595	wtCL061010
170	0	0.020034	wtCL061010
174	0	0.031001	wtCL061010
190	0	0.040135	wtCL061010
198	0	0.067149	wtCL061010
202	0	0.021421	wtCL061010
208	0	0.037542	wtCL061010
209	0	-0.023581	wtCL061010
215	0	0.006888	wtCL061010
218	0	0.021938	wtCL061010
220	0	0.009733	wtCL061010
222	0	0.050094	wtCL061010
223	0	0.165547	wtCL061010
238	0	0.006967	wtCL061010
256	0	-0.043794	wtCL061010
258	0	-0.017318	wtCL061010
259	0	0.018771	wtCL061010
266	0	0.024217	wtCL061010
267	0	0.024789	wtCL061010
271	0	0.017834	wtCL061010
279	0	0.004589	wtCL061010
285	0	0.007984	wtCL061010
296	0	-0.027856	wtCL061010
297	0	0.006611	wtCL061010
303	0	0.02174	wtCL061010
308	0	-0.004163	wtCL061010
310	0	-0.024977	wtCL061010
319	0	0.013629	wtCL061010
321	0	0.008235	wtCL061010
324	0	-0.014723	wtCL061010
329	0	0.033846	wtCL061010
331	0	0.029645	wtCL061010
337	0	0.063483	wtCL061010
338	0	0.040198	wtCL061010
340	0	0.009855	wtCL061010
354	0	-0.000505	wtCL061010
355	0	0.007312	wtCL061010
358	0	-0.0032	wtCL061010
361	0	0.005282	wtCL061010
362	0	-0.036605	wtCL061010
368	0	0.010444	wtCL061010
380	0	0.039995	wtCL061010
389	0	0.010042	wtCL061010
422	0	0.026377	wtCL061010
432	0	0.01376	wtCL061010
437	0	-0.014888	wtCL061010
441	0	0.000194	wtCL061010
445	0	0.018946	wtCL061010
494	0	0.02473	wtCL061010
499	0	-0.083408	wtCL061010
521	0	0.015656	wtCL061010
589	0	0.018491	wtCL061010
600	0	0.036861	wtCL061010
620	0	-0.001102	wtCL061010
622	0	-0.031672	wtCL061010
626	0	-0.01318	wtCL061010
627	0	-0.003747	wtCL061010
646	0	-0.001155	wtCL061010
655	0	0.001427	wtCL061010
878	0	0.012776	wtCL061010
918	0	0.020774	wtCL061010
922	0	0.001	wtCL061010
976	0	0.015802	wtCL061010
1016	0	0.032227	wtCL061010
1040	0	0.026318	wtCL061010
1154	0	0.018527	wtCL061010
1344	0	0.002225	wtCL061010
1396	0	0.006782	wtCL061010
1399	0	-0.004659	wtCL061010
1401	0	0.021687	wtCL061010
1737	0	-0.007614	wtCL061010
1738	0	-0.0093	wtCL061010
1741	0	0.000707	wtCL061010
1982	0	-0.015246	wtCL061010
2078	0	-0.010758	wtCL061010
2131	0	0.009845	wtCL061010
2135	0	-0.074984	wtCL061010
2178	0	0.02939	wtCL061010
2210	0	0.003295	wtCL061010
2211	0	-0.000117	wtCL061010
2266	0	0.007623	wtCL061010
2343	0	0.021994	wtCL061010
2506	0	0.011973	wtCL061010
2507	0	0.018471	wtCL061010
2510	0	0.040167	wtCL061010
2584	0	0.018067	wtCL061010
2590	0	0.004543	wtCL061010
2624	0	-0.038182	wtCL061010
2632	0	-0.018126	wtCL061010
2914	0	0.019419	wtCL061010
2945	0	0.018545	wtCL061010
2974	0	0.028534	wtCL061010
3030	0	-0.075504	wtCL061010
3064	0	-0.026064	wtCL061010
3095	0	0.035898	wtCL061010
3183	0	-0.017979	wtCL061010
3255	0	-0.003452	wtCL061010
3256	0	0.103259	wtCL061010
3260	0	0.097627	wtCL061010
3262	0	-0.040203	wtCL061010
3263	0	-0.036442	wtCL061010
3264	0	-0.040275	wtCL061010
3265	0	-0.009709	wtCL061010
3267	0	0.016986	wtCL061010
31	0	0.001822	wtCL081010
32	0	0.054862	wtCL081010
39	0	0.001366	wtCL081010
43	0	0.036597	wtCL081010
45	0	-0.02789	wtCL081010
47	0	-0.02309	wtCL081010
56	0	-0.020273	wtCL081010
60	0	0.046603	wtCL081010
64	0	-0.014777	wtCL081010
65	0	-0.002749	wtCL081010
66	0	0.004858	wtCL081010
70	0	0.004489	wtCL081010
75	0	-0.027296	wtCL081010
81	0	-0.023171	wtCL081010
83	0	0.007358	wtCL081010
84	0	0.010799	wtCL081010
85	0	-0.009397	wtCL081010
86	0	0.01376	wtCL081010
94	0	0.001438	wtCL081010
95	0	-0.004512	wtCL081010
96	0	0.028358	wtCL081010
116	0	-0.020689	wtCL081010
117	0	0.020285	wtCL081010
121	0	0.005423	wtCL081010
127	0	0.007806	wtCL081010
130	0	0.012777	wtCL081010
136	0	0.002632	wtCL081010
139	0	-0.007237	wtCL081010
155	0	0.006781	wtCL081010
169	0	-0.008761	wtCL081010
182	0	0.007345	wtCL081010
183	0	-0.016528	wtCL081010
192	0	0.012312	wtCL081010
197	0	-0.01483	wtCL081010
198	0	0.035703	wtCL081010
201	0	-0.016178	wtCL081010
208	0	0.000902	wtCL081010
210	0	-0.012593	wtCL081010
212	0	-0.007385	wtCL081010
219	0	0.010759	wtCL081010
222	0	-0.00416	wtCL081010
235	0	0.00117	wtCL081010
237	0	-0.014455	wtCL081010
252	0	-0.006046	wtCL081010
256	0	-0.011096	wtCL081010
258	0	-0.007192	wtCL081010
273	0	0.003833	wtCL081010
276	0	-0.012942	wtCL081010
282	0	0.019703	wtCL081010
284	0	0.012947	wtCL081010
285	0	-0.011244	wtCL081010
286	0	0.015901	wtCL081010
290	0	-0.005699	wtCL081010
299	0	0.024204	wtCL081010
300	0	0.002432	wtCL081010
311	0	0.003795	wtCL081010
320	0	-0.026753	wtCL081010
327	0	-0.019334	wtCL081010
329	0	-0.025485	wtCL081010
334	0	-0.00564	wtCL081010
337	0	-0.017199	wtCL081010
344	0	-0.02993	wtCL081010
353	0	0.01611	wtCL081010
354	0	0.002832	wtCL081010
356	0	-0.00954	wtCL081010
358	0	-0.001487	wtCL081010
360	0	-0.004205	wtCL081010
363	0	0.011062	wtCL081010
368	0	0.015036	wtCL081010
383	0	0.002837	wtCL081010
402	0	-0.01536	wtCL081010
405	0	-0.011077	wtCL081010
413	0	0.005143	wtCL081010
424	0	-0.035798	wtCL081010
474	0	0.014095	wtCL081010
480	0	0.010835	wtCL081010
481	0	0.030697	wtCL081010
482	0	-0.017159	wtCL081010
492	0	0.015028	wtCL081010
495	0	-0.009401	wtCL081010
502	0	-0.019587	wtCL081010
503	0	-0.012907	wtCL081010
520	0	0.002003	wtCL081010
553	0	-0.014016	wtCL081010
580	0	0.026793	wtCL081010
697	0	0.015351	wtCL081010
713	0	0.028789	wtCL081010
745	0	0.002083	wtCL081010
773	0	0.009881	wtCL081010
923	0	-0.064407	wtCL081010
1123	0	-0.013918	wtCL081010
1124	0	-0.034056	wtCL081010
1127	0	-0.017112	wtCL081010
1137	0	-0.06519	wtCL081010
1138	0	-0.039884	wtCL081010
1140	0	-0.006093	wtCL081010
1141	0	-0.016363	wtCL081010
1207	0	-0.017751	wtCL081010
1209	0	0.000164	wtCL081010
1226	0	-0.018525	wtCL081010
1231	0	-0.002255	wtCL081010
1422	0	-0.00687	wtCL081010
1437	0	0.0192	wtCL081010
1439	0	0.026975	wtCL081010
1564	0	-0.011472	wtCL081010
1584	0	0.008378	wtCL081010
1598	0	0.020209	wtCL081010
1599	0	0.014355	wtCL081010
1685	0	0.040277	wtCL081010
1706	0	-0.001539	wtCL081010
1809	0	0.005337	wtCL081010
1854	0	0.014621	wtCL081010
1896	0	0.037408	wtCL081010
1898	0	0.026929	wtCL081010
1932	0	-0.000368	wtCL081010
2173	0	-0.017503	wtCL081010
2195	0	0.000396	wtCL081010
2220	0	0.01793	wtCL081010
2274	0	-0.017783	wtCL081010
2315	0	-0.004108	wtCL081010
2553	0	-0.015502	wtCL081010
2560	0	-0.013894	wtCL081010
2732	0	0.044517	wtCL081010
2755	0	0.016055	wtCL081010
2756	0	0.019155	wtCL081010
2757	0	-0.005264	wtCL081010
2763	0	0.008586	wtCL081010
19	0.5	-0.005736	wtCL030910
27	0.5	-0.014931	wtCL030910
38	0.5	-0.033013	wtCL030910
40	0.5	0.000893	wtCL030910
54	0.5	0.016865	wtCL030910
57	0.5	-0.026782	wtCL030910
58	0.5	-0.000512	wtCL030910
60	0.5	-0.017279	wtCL030910
65	0.5	-0.003551	wtCL030910
69	0.5	-0.024062	wtCL030910
71	0.5	0.00262	wtCL030910
73	0.5	0.029431	wtCL030910
75	0.5	-0.025571	wtCL030910
78	0.5	-0.002933	wtCL030910
79	0.5	0.004245	wtCL030910
83	0.5	0.007068	wtCL030910
85	0.5	-0.005826	wtCL030910
90	0.5	-0.020647	wtCL030910
93	0.5	0.018785	wtCL030910
94	0.5	-0.006921	wtCL030910
97	0.5	-0.001917	wtCL030910
100	0.5	0.029371	wtCL030910
116	0.5	0.028586	wtCL030910
126	0.5	-0.021451	wtCL030910
128	0.5	-0.002718	wtCL030910
130	0.5	5e-05	wtCL030910
144	0.5	0.010243	wtCL030910
145	0.5	0.005005	wtCL030910
147	0.5	-0.011879	wtCL030910
151	0.5	0.001502	wtCL030910
157	0.5	-0.041045	wtCL030910
158	0.5	-0.023907	wtCL030910
161	0.5	-0.013356	wtCL030910
167	0.5	0.014226	wtCL030910
185	0.5	-0.022957	wtCL030910
187	0.5	0.023036	wtCL030910
190	0.5	-0.003095	wtCL030910
195	0.5	-0.004059	wtCL030910
200	0.5	0.007548	wtCL030910
201	0.5	0.04723	wtCL030910
202	0.5	-0.01522	wtCL030910
218	0.5	0.023236	wtCL030910
220	0.5	0.007794	wtCL030910
228	0.5	-0.010743	wtCL030910
229	0.5	-0.013643	wtCL030910
234	0.5	0.039388	wtCL030910
236	0.5	-0.004456	wtCL030910
249	0.5	0.019422	wtCL030910
258	0.5	-0.023176	wtCL030910
282	0.5	-0.004646	wtCL030910
283	0.5	-0.055175	wtCL030910
292	0.5	-0.015651	wtCL030910
295	0.5	0.009829	wtCL030910
301	0.5	0.013338	wtCL030910
307	0.5	-0.018806	wtCL030910
330	0.5	-0.005322	wtCL030910
337	0.5	0.00541	wtCL030910
358	0.5	-0.003316	wtCL030910
373	0.5	-0.011877	wtCL030910
388	0.5	0.001645	wtCL030910
390	0.5	0.002033	wtCL030910
399	0.5	0.020891	wtCL030910
419	0.5	-0.007209	wtCL030910
424	0.5	0.007793	wtCL030910
431	0.5	0.01562	wtCL030910
452	0.5	0.007017	wtCL030910
477	0.5	0.021927	wtCL030910
671	0.5	0.038762	wtCL030910
843	0.5	0.015162	wtCL030910
846	0.5	-0.000378	wtCL030910
1646	0.5	0.006493	wtCL030910
1677	0.5	0.024351	wtCL030910
1958	0.5	0.009835	wtCL030910
1962	0.5	0.022794	wtCL030910
2115	0.5	0.029605	wtCL030910
2317	0.5	-0.004439	wtCL030910
2336	0.5	-0.00769	wtCL030910
2505	0.5	-0.027501	wtCL030910
2787	0.5	0.044194	wtCL030910
2792	0.5	-0.027375	wtCL030910
2798	0.5	-0.008398	wtCL030910
2809	0.5	0.025208	wtCL030910
66	0.5	-0.009646	wtCL051010
144	0.5	0.013212	wtCL051010
317	0.5	0.030425	wtCL051010
31	0.5	0.024507	wtCL061010
33	0.5	0.002869	wtCL061010
42	0.5	0.081759	wtCL061010
47	0.5	-0.002997	wtCL061010
49	0.5	-0.004794	wtCL061010
51	0.5	0.045709	wtCL061010
53	0.5	-0.02204	wtCL061010
59	0.5	-0.00811	wtCL061010
60	0.5	0.033861	wtCL061010
69	0.5	0.017724	wtCL061010
71	0.5	-0.001883	wtCL061010
90	0.5	0.015858	wtCL061010
94	0.5	-0.002687	wtCL061010
102	0.5	0.049274	wtCL061010
110	0.5	0.004466	wtCL061010
113	0.5	0.031669	wtCL061010
117	0.5	0.034358	wtCL061010
131	0.5	0.0381	wtCL061010
143	0.5	0.01501	wtCL061010
145	0.5	0.045679	wtCL061010
149	0.5	0.00209	wtCL061010
155	0.5	0.069058	wtCL061010
170	0.5	-0.01052	wtCL061010
174	0.5	0.035298	wtCL061010
190	0.5	0.039285	wtCL061010
198	0.5	0.089143	wtCL061010
202	0.5	0.038743	wtCL061010
208	0.5	0.045993	wtCL061010
209	0.5	-0.024634	wtCL061010
215	0.5	-0.048742	wtCL061010
218	0.5	0.03718	wtCL061010
220	0.5	0.00938	wtCL061010
222	0.5	0.039355	wtCL061010
223	0.5	0.10169	wtCL061010
238	0.5	-0.038475	wtCL061010
256	0.5	-0.028974	wtCL061010
258	0.5	-0.020465	wtCL061010
259	0.5	0.011653	wtCL061010
266	0.5	0.022881	wtCL061010
267	0.5	0.022203	wtCL061010
271	0.5	0.045762	wtCL061010
274	0.5	0.031508	wtCL061010
279	0.5	0.014249	wtCL061010
285	0.5	-0.007599	wtCL061010
297	0.5	-0.005099	wtCL061010
303	0.5	0.017894	wtCL061010
308	0.5	-0.000297	wtCL061010
310	0.5	-0.023934	wtCL061010
319	0.5	0.02811	wtCL061010
324	0.5	-0.008901	wtCL061010
329	0.5	0.019347	wtCL061010
331	0.5	0.040712	wtCL061010
337	0.5	0.01744	wtCL061010
338	0.5	0.011472	wtCL061010
340	0.5	-0.009381	wtCL061010
354	0.5	0.01525	wtCL061010
355	0.5	0.004724	wtCL061010
358	0.5	0.000758	wtCL061010
361	0.5	0.027829	wtCL061010
362	0.5	-0.057859	wtCL061010
368	0.5	-0.016746	wtCL061010
380	0.5	0.040672	wtCL061010
389	0.5	-0.009323	wtCL061010
422	0.5	0.015959	wtCL061010
432	0.5	0.024601	wtCL061010
437	0.5	-0.026334	wtCL061010
441	0.5	0.011939	wtCL061010
445	0.5	0.014137	wtCL061010
494	0.5	0.024224	wtCL061010
521	0.5	0.023792	wtCL061010
589	0.5	0.00237	wtCL061010
620	0.5	-0.005106	wtCL061010
626	0.5	0.025043	wtCL061010
646	0.5	0.011187	wtCL061010
655	0.5	0.009161	wtCL061010
878	0.5	0.078573	wtCL061010
918	0.5	0.008539	wtCL061010
922	0.5	0.015757	wtCL061010
976	0.5	0.002676	wtCL061010
1016	0.5	0.044856	wtCL061010
1040	0.5	0.017865	wtCL061010
1058	0.5	0.009706	wtCL061010
1060	0.5	0.075008	wtCL061010
1061	0.5	0.016483	wtCL061010
1062	0.5	-0.009699	wtCL061010
1066	0.5	0.057697	wtCL061010
1070	0.5	0.105568	wtCL061010
1154	0.5	-0.000667	wtCL061010
1344	0.5	0.003139	wtCL061010
1396	0.5	0.051278	wtCL061010
1399	0.5	0.011251	wtCL061010
1401	0.5	0.01704	wtCL061010
1741	0.5	-0.006555	wtCL061010
1982	0.5	0.009057	wtCL061010
2078	0.5	0.00583	wtCL061010
2131	0.5	0.002447	wtCL061010
2178	0.5	0.020084	wtCL061010
2210	0.5	0.017031	wtCL061010
2211	0.5	0.008723	wtCL061010
2266	0.5	0.005611	wtCL061010
2506	0.5	-0.003399	wtCL061010
2507	0.5	0.019463	wtCL061010
2510	0.5	0.038967	wtCL061010
2584	0.5	-0.00998	wtCL061010
2590	0.5	0.006872	wtCL061010
2624	0.5	-0.021251	wtCL061010
2632	0.5	-0.003237	wtCL061010
2914	0.5	0.006345	wtCL061010
2945	0.5	0.017088	wtCL061010
2974	0.5	0.007912	wtCL061010
3064	0.5	0.024278	wtCL061010
3095	0.5	0.037462	wtCL061010
3183	0.5	-0.01915	wtCL061010
3255	0.5	-0.012413	wtCL061010
3256	0.5	0.147806	wtCL061010
3260	0.5	0.059215	wtCL061010
3262	0.5	-0.04005	wtCL061010
3263	0.5	-0.039394	wtCL061010
3264	0.5	-0.018343	wtCL061010
3265	0.5	-0.054069	wtCL061010
3267	0.5	-0.02347	wtCL061010
31	0.5	-0.00199	wtCL081010
39	0.5	-0.011088	wtCL081010
43	0.5	0.002067	wtCL081010
45	0.5	-0.028284	wtCL081010
47	0.5	-0.021832	wtCL081010
56	0.5	-0.027461	wtCL081010
60	0.5	0.020633	wtCL081010
64	0.5	-0.008896	wtCL081010
65	0.5	-0.037073	wtCL081010
66	0.5	0.018082	wtCL081010
70	0.5	0.005924	wtCL081010
75	0.5	-0.03812	wtCL081010
81	0.5	-0.020689	wtCL081010
83	0.5	0.022747	wtCL081010
84	0.5	0.013819	wtCL081010
85	0.5	0.009597	wtCL081010
86	0.5	0.011228	wtCL081010
94	0.5	-0.004445	wtCL081010
95	0.5	0.021055	wtCL081010
96	0.5	0.033956	wtCL081010
99	0.5	-0.030597	wtCL081010
116	0.5	-0.022346	wtCL081010
117	0.5	0.008803	wtCL081010
121	0.5	-0.016451	wtCL081010
127	0.5	-0.02097	wtCL081010
130	0.5	0.018086	wtCL081010
136	0.5	-0.012722	wtCL081010
139	0.5	-0.009049	wtCL081010
155	0.5	-0.012727	wtCL081010
169	0.5	-0.01215	wtCL081010
182	0.5	-0.011803	wtCL081010
183	0.5	-0.025899	wtCL081010
192	0.5	-0.018763	wtCL081010
197	0.5	-0.004606	wtCL081010
198	0.5	0.056764	wtCL081010
201	0.5	-0.010533	wtCL081010
208	0.5	0.009331	wtCL081010
210	0.5	-0.013144	wtCL081010
212	0.5	-0.019336	wtCL081010
219	0.5	0.023667	wtCL081010
222	0.5	-0.004473	wtCL081010
235	0.5	0.015447	wtCL081010
237	0.5	-0.012326	wtCL081010
252	0.5	-0.024492	wtCL081010
256	0.5	-0.011415	wtCL081010
258	0.5	-0.00242	wtCL081010
273	0.5	-0.009269	wtCL081010
282	0.5	-0.021661	wtCL081010
284	0.5	0.012045	wtCL081010
285	0.5	0.00509	wtCL081010
286	0.5	0.014074	wtCL081010
290	0.5	-0.029391	wtCL081010
299	0.5	0.010848	wtCL081010
300	0.5	-0.014558	wtCL081010
311	0.5	0.005582	wtCL081010
320	0.5	-0.052524	wtCL081010
329	0.5	-0.017841	wtCL081010
334	0.5	-0.019514	wtCL081010
337	0.5	-0.007858	wtCL081010
344	0.5	-0.005349	wtCL081010
353	0.5	0.034194	wtCL081010
354	0.5	-0.005977	wtCL081010
356	0.5	0.007339	wtCL081010
358	0.5	-0.01165	wtCL081010
360	0.5	-0.009937	wtCL081010
363	0.5	-0.005334	wtCL081010
368	0.5	-0.002844	wtCL081010
383	0.5	-0.001365	wtCL081010
402	0.5	-0.011832	wtCL081010
405	0.5	0.004931	wtCL081010
413	0.5	0.014811	wtCL081010
424	0.5	-0.013033	wtCL081010
474	0.5	-0.018134	wtCL081010
480	0.5	0.038869	wtCL081010
482	0.5	0.000157	wtCL081010
492	0.5	0.028075	wtCL081010
495	0.5	-0.011353	wtCL081010
502	0.5	-0.004149	wtCL081010
503	0.5	-0.005728	wtCL081010
520	0.5	-0.001781	wtCL081010
553	0.5	-0.024243	wtCL081010
697	0.5	0.028393	wtCL081010
713	0.5	0.035002	wtCL081010
745	0.5	-0.033837	wtCL081010
773	0.5	-0.022118	wtCL081010
1123	0.5	-0.041431	wtCL081010
1124	0.5	-0.051347	wtCL081010
1127	0.5	-0.065017	wtCL081010
1140	0.5	0.000186	wtCL081010
1141	0.5	-0.014638	wtCL081010
1207	0.5	-0.013275	wtCL081010
1209	0.5	-0.011745	wtCL081010
1226	0.5	-0.029908	wtCL081010
1422	0.5	-0.004863	wtCL081010
1437	0.5	0.02666	wtCL081010
1439	0.5	0.048879	wtCL081010
1564	0.5	0.005845	wtCL081010
1584	0.5	0.02541	wtCL081010
1598	0.5	0.008988	wtCL081010
1599	0.5	-0.001339	wtCL081010
1685	0.5	0.033492	wtCL081010
1706	0.5	-0.027473	wtCL081010
1896	0.5	0.042889	wtCL081010
1898	0.5	0.037409	wtCL081010
1932	0.5	-0.016997	wtCL081010
2173	0.5	-0.01599	wtCL081010
2195	0.5	0.000842	wtCL081010
2220	0.5	0.023621	wtCL081010
2274	0.5	-0.020469	wtCL081010
2553	0.5	-0.005657	wtCL081010
2560	0.5	-0.006957	wtCL081010
2662	0.5	-0.035038	wtCL081010
2663	0.5	-0.065071	wtCL081010
2725	0.5	0.153947	wtCL081010
2732	0.5	0.03135	wtCL081010
2755	0.5	-0.015838	wtCL081010
2756	0.5	0.007366	wtCL081010
2757	0.5	0.000469	wtCL081010
2763	0.5	-0.031895	wtCL081010
19	1	-0.006228	wtCL030910
27	1	-0.00738	wtCL030910
40	1	-0.004392	wtCL030910
54	1	-0.013564	wtCL030910
57	1	-0.019033	wtCL030910
58	1	-0.002045	wtCL030910
60	1	-0.016877	wtCL030910
65	1	-0.006002	wtCL030910
69	1	-0.01426	wtCL030910
71	1	-0.000573	wtCL030910
73	1	0.004558	wtCL030910
75	1	0.001308	wtCL030910
78	1	0.00591	wtCL030910
79	1	-0.00032	wtCL030910
83	1	0.017178	wtCL030910
85	1	-0.004182	wtCL030910
90	1	-0.026144	wtCL030910
93	1	0.006007	wtCL030910
97	1	0.001182	wtCL030910
116	1	0.045233	wtCL030910
126	1	-0.011645	wtCL030910
128	1	-0.00862	wtCL030910
130	1	0.005829	wtCL030910
144	1	-0.005056	wtCL030910
145	1	0.0224	wtCL030910
147	1	-0.004225	wtCL030910
151	1	-0.0073	wtCL030910
158	1	-0.014803	wtCL030910
161	1	-0.004809	wtCL030910
167	1	-0.002738	wtCL030910
187	1	0.026616	wtCL030910
190	1	-0.007433	wtCL030910
195	1	0.024059	wtCL030910
200	1	0.011602	wtCL030910
202	1	0.006297	wtCL030910
218	1	0.010623	wtCL030910
220	1	0.005105	wtCL030910
229	1	-0.018401	wtCL030910
236	1	0.004706	wtCL030910
258	1	-0.02242	wtCL030910
282	1	0.001126	wtCL030910
292	1	-0.014915	wtCL030910
295	1	-0.00083	wtCL030910
301	1	0.004162	wtCL030910
307	1	-0.02674	wtCL030910
330	1	0.001486	wtCL030910
337	1	0.018678	wtCL030910
358	1	0.005477	wtCL030910
373	1	-0.006333	wtCL030910
388	1	0.0024	wtCL030910
390	1	-0.013177	wtCL030910
399	1	0.022898	wtCL030910
419	1	-0.00867	wtCL030910
424	1	0.023345	wtCL030910
431	1	0.022244	wtCL030910
452	1	0.00843	wtCL030910
477	1	0.020148	wtCL030910
671	1	-0.013453	wtCL030910
843	1	-0.017213	wtCL030910
846	1	-0.009811	wtCL030910
1646	1	0.023481	wtCL030910
1677	1	0.019374	wtCL030910
1958	1	0.003711	wtCL030910
2317	1	0.000665	wtCL030910
2336	1	-0.02236	wtCL030910
2787	1	0.038483	wtCL030910
2792	1	0.0224	wtCL030910
2798	1	0.01483	wtCL030910
2809	1	0.024187	wtCL030910
2855	1	0.040467	wtCL030910
66	1	-0.015394	wtCL051010
144	1	-0.021463	wtCL051010
317	1	0.001003	wtCL051010
31	1	0.04536	wtCL061010
33	1	-0.004818	wtCL061010
47	1	0.005296	wtCL061010
49	1	0.014363	wtCL061010
51	1	0.061509	wtCL061010
53	1	0.014122	wtCL061010
59	1	-0.003488	wtCL061010
60	1	0.050654	wtCL061010
71	1	0.00347	wtCL061010
90	1	-0.006569	wtCL061010
94	1	-0.00815	wtCL061010
110	1	-0.007496	wtCL061010
113	1	0.046966	wtCL061010
117	1	0.008203	wtCL061010
131	1	0.047157	wtCL061010
143	1	0.001586	wtCL061010
149	1	0.013932	wtCL061010
155	1	0.074214	wtCL061010
170	1	-0.005168	wtCL061010
174	1	0.019571	wtCL061010
190	1	0.030564	wtCL061010
198	1	0.032389	wtCL061010
202	1	0.056166	wtCL061010
208	1	0.054859	wtCL061010
209	1	0.025575	wtCL061010
215	1	-0.019607	wtCL061010
218	1	0.052199	wtCL061010
220	1	0.011128	wtCL061010
222	1	0.057983	wtCL061010
223	1	0.072973	wtCL061010
238	1	-0.033001	wtCL061010
256	1	-0.018729	wtCL061010
258	1	0.011282	wtCL061010
259	1	0.016369	wtCL061010
266	1	0.063658	wtCL061010
267	1	0.015143	wtCL061010
271	1	0.015776	wtCL061010
274	1	0.042029	wtCL061010
279	1	0.013287	wtCL061010
285	1	0.000602	wtCL061010
297	1	0.022504	wtCL061010
303	1	0.013054	wtCL061010
308	1	0.002319	wtCL061010
310	1	-0.00142	wtCL061010
319	1	-0.005596	wtCL061010
324	1	-0.002539	wtCL061010
329	1	0.011274	wtCL061010
331	1	0.061646	wtCL061010
337	1	0.029609	wtCL061010
338	1	0.030792	wtCL061010
340	1	-0.014526	wtCL061010
354	1	0.010851	wtCL061010
355	1	0.008662	wtCL061010
358	1	0.014584	wtCL061010
361	1	0.010838	wtCL061010
362	1	0.015156	wtCL061010
368	1	-0.025644	wtCL061010
380	1	0.054746	wtCL061010
389	1	-0.012154	wtCL061010
422	1	0.026211	wtCL061010
432	1	0.019781	wtCL061010
437	1	-0.021937	wtCL061010
445	1	0.007262	wtCL061010
494	1	0.004098	wtCL061010
521	1	0.013413	wtCL061010
589	1	0.026816	wtCL061010
620	1	0.002693	wtCL061010
626	1	0.057625	wtCL061010
646	1	-0.004901	wtCL061010
655	1	-0.000895	wtCL061010
918	1	0.015633	wtCL061010
922	1	0.00643	wtCL061010
976	1	-0.007781	wtCL061010
1016	1	0.009596	wtCL061010
1040	1	0.031609	wtCL061010
1058	1	-0.001072	wtCL061010
1060	1	0.06534	wtCL061010
1061	1	-0.00527	wtCL061010
1062	1	0.055447	wtCL061010
1066	1	0.055595	wtCL061010
1070	1	0.06951	wtCL061010
1154	1	0.005851	wtCL061010
1344	1	-0.026125	wtCL061010
1396	1	0.04421	wtCL061010
1399	1	0.025821	wtCL061010
1401	1	0.011313	wtCL061010
1602	1	-0.048773	wtCL061010
1614	1	0.01429	wtCL061010
1741	1	-0.001142	wtCL061010
1982	1	-0.013253	wtCL061010
2078	1	-0.022507	wtCL061010
2131	1	-0.018937	wtCL061010
2178	1	0.037857	wtCL061010
2210	1	-0.005433	wtCL061010
2211	1	-0.0032	wtCL061010
2266	1	0.006014	wtCL061010
2506	1	0.003671	wtCL061010
2507	1	0.017893	wtCL061010
2510	1	0.047247	wtCL061010
2584	1	0.004009	wtCL061010
2590	1	-0.00194	wtCL061010
2624	1	-0.013921	wtCL061010
2632	1	-0.023153	wtCL061010
2914	1	0.017731	wtCL061010
2945	1	-0.00026	wtCL061010
2974	1	-0.00354	wtCL061010
3183	1	-0.019064	wtCL061010
3255	1	0.003858	wtCL061010
3256	1	0.14813	wtCL061010
3260	1	0.037765	wtCL061010
3262	1	-0.040294	wtCL061010
3263	1	-0.002778	wtCL061010
3264	1	0.000424	wtCL061010
3265	1	-0.053412	wtCL061010
3267	1	0.004209	wtCL061010
31	1	0.010603	wtCL081010
39	1	0.017376	wtCL081010
43	1	-0.008339	wtCL081010
45	1	-0.006495	wtCL081010
47	1	-0.021324	wtCL081010
56	1	-0.00498	wtCL081010
64	1	-0.014407	wtCL081010
65	1	-0.010159	wtCL081010
66	1	0.014204	wtCL081010
70	1	0.009234	wtCL081010
75	1	-0.04261	wtCL081010
81	1	-0.033505	wtCL081010
83	1	0.034905	wtCL081010
84	1	0.042917	wtCL081010
86	1	-0.003943	wtCL081010
94	1	-0.004374	wtCL081010
95	1	0.058296	wtCL081010
96	1	0.029012	wtCL081010
99	1	-0.030332	wtCL081010
116	1	-0.008556	wtCL081010
117	1	-0.006864	wtCL081010
121	1	-0.006564	wtCL081010
127	1	0.004396	wtCL081010
130	1	0.028825	wtCL081010
136	1	-0.023453	wtCL081010
139	1	-2.9e-05	wtCL081010
155	1	-0.032467	wtCL081010
169	1	0.014761	wtCL081010
182	1	-0.01733	wtCL081010
183	1	-0.004466	wtCL081010
192	1	0.025703	wtCL081010
197	1	-0.005614	wtCL081010
198	1	0.049105	wtCL081010
201	1	-0.008435	wtCL081010
208	1	0.013821	wtCL081010
210	1	0.021904	wtCL081010
212	1	0.014404	wtCL081010
219	1	0.005018	wtCL081010
222	1	-0.010038	wtCL081010
235	1	-0.002896	wtCL081010
237	1	-0.007287	wtCL081010
252	1	0.008956	wtCL081010
256	1	-0.02632	wtCL081010
258	1	0.005687	wtCL081010
273	1	-0.011146	wtCL081010
282	1	-0.006563	wtCL081010
284	1	0.004303	wtCL081010
285	1	0.034746	wtCL081010
286	1	0.002478	wtCL081010
290	1	0.021842	wtCL081010
299	1	0.021722	wtCL081010
300	1	-0.004335	wtCL081010
311	1	0.003605	wtCL081010
320	1	-0.035132	wtCL081010
329	1	-0.030254	wtCL081010
334	1	-0.016348	wtCL081010
337	1	0.002201	wtCL081010
344	1	-0.012544	wtCL081010
353	1	0.016087	wtCL081010
354	1	-0.007522	wtCL081010
356	1	0.015897	wtCL081010
358	1	0.014158	wtCL081010
360	1	0.004009	wtCL081010
363	1	0.000988	wtCL081010
368	1	0.023695	wtCL081010
383	1	0.007939	wtCL081010
402	1	-0.007553	wtCL081010
405	1	0.004054	wtCL081010
413	1	0.010993	wtCL081010
424	1	-0.042435	wtCL081010
474	1	-0.00351	wtCL081010
480	1	0.008663	wtCL081010
482	1	-0.022877	wtCL081010
492	1	0.026762	wtCL081010
495	1	-0.00013	wtCL081010
502	1	0.017273	wtCL081010
503	1	-0.023658	wtCL081010
520	1	-0.00608	wtCL081010
553	1	-0.015297	wtCL081010
697	1	0.029165	wtCL081010
713	1	0.030862	wtCL081010
745	1	-0.030121	wtCL081010
773	1	7e-05	wtCL081010
1123	1	-0.036705	wtCL081010
1140	1	0.001747	wtCL081010
1141	1	-0.018853	wtCL081010
1207	1	0.008718	wtCL081010
1209	1	-0.010621	wtCL081010
1226	1	-0.012549	wtCL081010
1422	1	-0.019463	wtCL081010
1437	1	0.009818	wtCL081010
1439	1	0.033039	wtCL081010
1564	1	0.000798	wtCL081010
1584	1	0.038691	wtCL081010
1598	1	-0.00106	wtCL081010
1599	1	-0.017696	wtCL081010
1706	1	-0.002867	wtCL081010
1896	1	0.027285	wtCL081010
1898	1	0.014141	wtCL081010
1932	1	-0.007187	wtCL081010
2173	1	-0.022533	wtCL081010
2195	1	-0.012346	wtCL081010
2220	1	-0.003586	wtCL081010
2274	1	-0.02693	wtCL081010
2553	1	-0.008898	wtCL081010
2560	1	-0.007162	wtCL081010
2662	1	-0.040604	wtCL081010
2663	1	-0.029249	wtCL081010
2725	1	0.010725	wtCL081010
2732	1	0.045033	wtCL081010
2755	1	0.005155	wtCL081010
2756	1	-0.007871	wtCL081010
2757	1	-0.005491	wtCL081010
2763	1	0.012761	wtCL081010
2843	1	0.2307	wtCL081010
2854	1	-0.02217	wtCL081010
19	1.5	-0.009871	wtCL030910
27	1.5	-0.010024	wtCL030910
40	1.5	0.003048	wtCL030910
54	1.5	-0.005454	wtCL030910
57	1.5	-0.012824	wtCL030910
58	1.5	0.022577	wtCL030910
60	1.5	-0.010722	wtCL030910
65	1.5	-0.009913	wtCL030910
69	1.5	-0.017559	wtCL030910
71	1.5	0.006953	wtCL030910
73	1.5	0.000427	wtCL030910
75	1.5	0.005303	wtCL030910
78	1.5	0.018751	wtCL030910
79	1.5	0.000837	wtCL030910
83	1.5	0.000113	wtCL030910
85	1.5	-0.012884	wtCL030910
90	1.5	0.022897	wtCL030910
93	1.5	0.010219	wtCL030910
97	1.5	-0.00085	wtCL030910
116	1.5	0.025873	wtCL030910
126	1.5	-0.018143	wtCL030910
128	1.5	-0.001367	wtCL030910
130	1.5	-0.004706	wtCL030910
144	1.5	0.016685	wtCL030910
145	1.5	0.008366	wtCL030910
147	1.5	-0.002775	wtCL030910
151	1.5	-0.001019	wtCL030910
158	1.5	-0.012651	wtCL030910
161	1.5	-0.005836	wtCL030910
167	1.5	-0.005731	wtCL030910
187	1.5	0.026837	wtCL030910
190	1.5	-0.007935	wtCL030910
195	1.5	0.013787	wtCL030910
202	1.5	0.002884	wtCL030910
220	1.5	0.00941	wtCL030910
229	1.5	-0.008343	wtCL030910
236	1.5	-0.006033	wtCL030910
249	1.5	-0.009341	wtCL030910
258	1.5	-0.011744	wtCL030910
282	1.5	-0.003495	wtCL030910
292	1.5	-0.013318	wtCL030910
295	1.5	0.008058	wtCL030910
301	1.5	0.019231	wtCL030910
307	1.5	-0.018645	wtCL030910
330	1.5	-0.006921	wtCL030910
337	1.5	0.012889	wtCL030910
358	1.5	0.008683	wtCL030910
373	1.5	0.000787	wtCL030910
388	1.5	-0.0009	wtCL030910
390	1.5	-0.007169	wtCL030910
399	1.5	0.009693	wtCL030910
419	1.5	0.007624	wtCL030910
424	1.5	0.027956	wtCL030910
431	1.5	0.006752	wtCL030910
452	1.5	0.008815	wtCL030910
477	1.5	0.011781	wtCL030910
671	1.5	0.002709	wtCL030910
843	1.5	0.001565	wtCL030910
846	1.5	0.002529	wtCL030910
1677	1.5	0.009443	wtCL030910
2317	1.5	0.003226	wtCL030910
2336	1.5	0.004718	wtCL030910
2343	1.5	-0.051882	wtCL030910
2471	1.5	-0.047569	wtCL030910
2590	1.5	0.016819	wtCL030910
2636	1.5	-0.012888	wtCL030910
2660	1.5	-0.004932	wtCL030910
2787	1.5	0.02437	wtCL030910
2792	1.5	-0.015505	wtCL030910
2798	1.5	-0.001481	wtCL030910
2809	1.5	0.014699	wtCL030910
2855	1.5	0.034597	wtCL030910
2870	1.5	0.008051	wtCL030910
66	1.5	-0.003843	wtCL051010
317	1.5	-0.017038	wtCL051010
1662	1.5	-0.060981	wtCL051010
31	1.5	0.040551	wtCL061010
33	1.5	0.027921	wtCL061010
47	1.5	0.024078	wtCL061010
49	1.5	-0.006574	wtCL061010
51	1.5	0.005525	wtCL061010
59	1.5	0.020412	wtCL061010
60	1.5	0.05707	wtCL061010
71	1.5	0.029721	wtCL061010
74	1.5	-0.029588	wtCL061010
90	1.5	0.021526	wtCL061010
94	1.5	0.017798	wtCL061010
110	1.5	0.010256	wtCL061010
113	1.5	0.045733	wtCL061010
117	1.5	0.017449	wtCL061010
131	1.5	0.069171	wtCL061010
143	1.5	0.009428	wtCL061010
149	1.5	0.028954	wtCL061010
170	1.5	0.019811	wtCL061010
174	1.5	0.03566	wtCL061010
198	1.5	0.000518	wtCL061010
202	1.5	0.012102	wtCL061010
208	1.5	0.042725	wtCL061010
209	1.5	0.010527	wtCL061010
215	1.5	-0.005077	wtCL061010
218	1.5	0.049984	wtCL061010
220	1.5	0.032327	wtCL061010
223	1.5	0.021057	wtCL061010
238	1.5	-0.005324	wtCL061010
256	1.5	-0.000933	wtCL061010
258	1.5	0.006016	wtCL061010
259	1.5	0.029598	wtCL061010
267	1.5	-0.005341	wtCL061010
271	1.5	0.018038	wtCL061010
274	1.5	6.5e-05	wtCL061010
279	1.5	0.017426	wtCL061010
285	1.5	0.001795	wtCL061010
297	1.5	0.014262	wtCL061010
303	1.5	0.017027	wtCL061010
308	1.5	0.041308	wtCL061010
310	1.5	0.002206	wtCL061010
319	1.5	0.027364	wtCL061010
324	1.5	0.006308	wtCL061010
329	1.5	0.01265	wtCL061010
331	1.5	0.074292	wtCL061010
337	1.5	0.009274	wtCL061010
338	1.5	0.021794	wtCL061010
340	1.5	0.010656	wtCL061010
355	1.5	0.02766	wtCL061010
358	1.5	0.012258	wtCL061010
361	1.5	0.035555	wtCL061010
362	1.5	-0.000369	wtCL061010
368	1.5	-0.008913	wtCL061010
380	1.5	0.083309	wtCL061010
389	1.5	0.016286	wtCL061010
422	1.5	0.025325	wtCL061010
432	1.5	0.0317	wtCL061010
437	1.5	-0.015543	wtCL061010
441	1.5	0.042765	wtCL061010
445	1.5	0.032133	wtCL061010
521	1.5	-4e-05	wtCL061010
589	1.5	0.021459	wtCL061010
620	1.5	0.023483	wtCL061010
622	1.5	-0.052469	wtCL061010
626	1.5	0.00972	wtCL061010
646	1.5	0.028449	wtCL061010
655	1.5	0.01685	wtCL061010
918	1.5	0.027029	wtCL061010
922	1.5	0.029406	wtCL061010
976	1.5	0.01198	wtCL061010
1016	1.5	-0.004951	wtCL061010
1040	1.5	0.030933	wtCL061010
1058	1.5	-0.001132	wtCL061010
1060	1.5	0.0537	wtCL061010
1061	1.5	0.005149	wtCL061010
1062	1.5	-0.003931	wtCL061010
1066	1.5	0.052296	wtCL061010
1070	1.5	0.064854	wtCL061010
1154	1.5	0.006523	wtCL061010
1344	1.5	-0.001305	wtCL061010
1396	1.5	0.02972	wtCL061010
1399	1.5	0.028355	wtCL061010
1401	1.5	0.012955	wtCL061010
1602	1.5	-0.040698	wtCL061010
1614	1.5	0.005775	wtCL061010
1646	1.5	-0.021694	wtCL061010
1741	1.5	0.012637	wtCL061010
1982	1.5	0.024612	wtCL061010
2078	1.5	0.021828	wtCL061010
2131	1.5	0.01001	wtCL061010
2178	1.5	0.025323	wtCL061010
2211	1.5	0.041842	wtCL061010
2266	1.5	0.007788	wtCL061010
2384	1.5	0.067569	wtCL061010
2385	1.5	0.021938	wtCL061010
2506	1.5	0.005591	wtCL061010
2507	1.5	0.013989	wtCL061010
2510	1.5	0.072796	wtCL061010
2584	1.5	0.017514	wtCL061010
2590	1.5	0.00912	wtCL061010
2632	1.5	0.017714	wtCL061010
2914	1.5	-0.003281	wtCL061010
2945	1.5	0.036843	wtCL061010
2974	1.5	-0.003652	wtCL061010
3255	1.5	0.000336	wtCL061010
3260	1.5	-0.006678	wtCL061010
3263	1.5	-0.003062	wtCL061010
3264	1.5	0.011888	wtCL061010
3267	1.5	-0.000423	wtCL061010
39	1.5	0.021559	wtCL081010
43	1.5	-0.006387	wtCL081010
45	1.5	0.004851	wtCL081010
47	1.5	-0.019803	wtCL081010
56	1.5	-0.016875	wtCL081010
64	1.5	-0.008375	wtCL081010
66	1.5	0.006701	wtCL081010
70	1.5	0.011405	wtCL081010
75	1.5	-0.027236	wtCL081010
81	1.5	-0.035695	wtCL081010
83	1.5	0.00075	wtCL081010
84	1.5	-0.014452	wtCL081010
86	1.5	0.025703	wtCL081010
94	1.5	-0.008502	wtCL081010
95	1.5	0.005503	wtCL081010
96	1.5	0.027043	wtCL081010
99	1.5	-0.015968	wtCL081010
116	1.5	-0.022208	wtCL081010
117	1.5	-0.010482	wtCL081010
127	1.5	0.00381	wtCL081010
130	1.5	0.008312	wtCL081010
136	1.5	-0.004272	wtCL081010
139	1.5	-0.008596	wtCL081010
155	1.5	-0.038906	wtCL081010
169	1.5	0.017763	wtCL081010
182	1.5	-0.013149	wtCL081010
183	1.5	-0.034828	wtCL081010
192	1.5	0.01651	wtCL081010
197	1.5	-0.011495	wtCL081010
201	1.5	-0.024487	wtCL081010
208	1.5	0.001226	wtCL081010
210	1.5	0.013414	wtCL081010
212	1.5	-0.002759	wtCL081010
219	1.5	0.019378	wtCL081010
222	1.5	-0.010475	wtCL081010
235	1.5	-0.004315	wtCL081010
237	1.5	-0.002416	wtCL081010
252	1.5	0.027134	wtCL081010
256	1.5	-0.018338	wtCL081010
258	1.5	-0.015436	wtCL081010
273	1.5	0.021629	wtCL081010
282	1.5	-0.002832	wtCL081010
284	1.5	0.023222	wtCL081010
285	1.5	0.025835	wtCL081010
286	1.5	-0.005046	wtCL081010
290	1.5	0.007953	wtCL081010
299	1.5	0.010847	wtCL081010
300	1.5	0.005734	wtCL081010
311	1.5	-0.002903	wtCL081010
320	1.5	-0.045557	wtCL081010
329	1.5	-0.016677	wtCL081010
334	1.5	-0.009284	wtCL081010
337	1.5	-0.01428	wtCL081010
344	1.5	-0.030106	wtCL081010
353	1.5	-0.019563	wtCL081010
354	1.5	-0.008747	wtCL081010
356	1.5	-0.004777	wtCL081010
358	1.5	0.016534	wtCL081010
360	1.5	-0.002246	wtCL081010
363	1.5	0.002601	wtCL081010
368	1.5	0.025155	wtCL081010
383	1.5	0.002763	wtCL081010
402	1.5	-0.015223	wtCL081010
405	1.5	-0.015292	wtCL081010
413	1.5	0.013163	wtCL081010
474	1.5	0.002106	wtCL081010
480	1.5	-0.00432	wtCL081010
482	1.5	-0.028312	wtCL081010
492	1.5	0.012971	wtCL081010
495	1.5	0.017443	wtCL081010
502	1.5	0.012478	wtCL081010
503	1.5	-0.022951	wtCL081010
520	1.5	-0.005991	wtCL081010
553	1.5	-0.01354	wtCL081010
697	1.5	0.009427	wtCL081010
713	1.5	0.028818	wtCL081010
745	1.5	-0.008823	wtCL081010
773	1.5	0.006529	wtCL081010
1123	1.5	-0.016083	wtCL081010
1140	1.5	-0.013457	wtCL081010
1141	1.5	-0.003793	wtCL081010
1207	1.5	-0.004412	wtCL081010
1209	1.5	-0.031177	wtCL081010
1226	1.5	-0.006105	wtCL081010
1422	1.5	-0.041096	wtCL081010
1437	1.5	0.029419	wtCL081010
1439	1.5	0.035406	wtCL081010
1564	1.5	-0.01304	wtCL081010
1584	1.5	0.014338	wtCL081010
1598	1.5	-0.00253	wtCL081010
1599	1.5	-0.009144	wtCL081010
1706	1.5	0.007777	wtCL081010
1896	1.5	0.049415	wtCL081010
1898	1.5	0.059136	wtCL081010
1932	1.5	-0.00401	wtCL081010
2173	1.5	-0.047087	wtCL081010
2195	1.5	-0.016667	wtCL081010
2220	1.5	-0.028933	wtCL081010
2274	1.5	-0.010288	wtCL081010
2553	1.5	-0.026678	wtCL081010
2560	1.5	-0.00923	wtCL081010
2662	1.5	-0.004337	wtCL081010
2663	1.5	-0.029428	wtCL081010
2732	1.5	0.050863	wtCL081010
2755	1.5	0.017232	wtCL081010
2756	1.5	0.021233	wtCL081010
2757	1.5	0.016175	wtCL081010
2763	1.5	0.012331	wtCL081010
2843	1.5	0.021062	wtCL081010
2854	1.5	-0.016663	wtCL081010
19	2	-0.014127	wtCL030910
27	2	0.004512	wtCL030910
40	2	0.013918	wtCL030910
54	2	-0.009256	wtCL030910
57	2	0.003288	wtCL030910
58	2	0.006166	wtCL030910
60	2	-0.005436	wtCL030910
65	2	-0.005702	wtCL030910
69	2	0.005148	wtCL030910
71	2	0.004119	wtCL030910
73	2	0.030476	wtCL030910
75	2	0.012122	wtCL030910
78	2	0.011516	wtCL030910
79	2	-0.011645	wtCL030910
83	2	0.00661	wtCL030910
85	2	-0.052172	wtCL030910
90	2	0.000196	wtCL030910
93	2	-0.000321	wtCL030910
97	2	-0.014727	wtCL030910
116	2	0.035503	wtCL030910
126	2	-0.025714	wtCL030910
128	2	0.023437	wtCL030910
130	2	0.004384	wtCL030910
144	2	-0.004875	wtCL030910
145	2	0.010846	wtCL030910
147	2	-0.017622	wtCL030910
151	2	0.009216	wtCL030910
158	2	-0.005979	wtCL030910
161	2	-0.014549	wtCL030910
167	2	-0.004881	wtCL030910
187	2	0.008684	wtCL030910
190	2	-0.007697	wtCL030910
195	2	0.002511	wtCL030910
202	2	0.009958	wtCL030910
220	2	-0.000702	wtCL030910
229	2	0.017737	wtCL030910
236	2	-0.029429	wtCL030910
249	2	-0.014308	wtCL030910
258	2	-0.020423	wtCL030910
282	2	-0.008708	wtCL030910
292	2	-0.009775	wtCL030910
295	2	0.009678	wtCL030910
301	2	0.010686	wtCL030910
307	2	-0.001889	wtCL030910
330	2	-0.035232	wtCL030910
337	2	0.009016	wtCL030910
358	2	0.003547	wtCL030910
373	2	0.003925	wtCL030910
388	2	-0.011156	wtCL030910
390	2	-0.001311	wtCL030910
399	2	0.022591	wtCL030910
419	2	-0.003761	wtCL030910
431	2	0.022897	wtCL030910
452	2	-0.008132	wtCL030910
477	2	-0.00892	wtCL030910
671	2	-0.021043	wtCL030910
843	2	-0.016415	wtCL030910
846	2	-0.009436	wtCL030910
1677	2	0.012093	wtCL030910
2317	2	-9.2e-05	wtCL030910
2336	2	-0.014202	wtCL030910
2343	2	-0.006365	wtCL030910
2471	2	-0.006854	wtCL030910
2590	2	-0.008438	wtCL030910
2636	2	-0.017477	wtCL030910
2654	2	-0.043861	wtCL030910
2660	2	0.005122	wtCL030910
2787	2	0.013232	wtCL030910
2792	2	0.005082	wtCL030910
2798	2	0.026729	wtCL030910
2809	2	0.019774	wtCL030910
2855	2	0.033998	wtCL030910
2870	2	0.011902	wtCL030910
2943	2	0.024052	wtCL030910
2946	2	0.076774	wtCL030910
2971	2	0.033635	wtCL030910
2973	2	0.01939	wtCL030910
2981	2	-0.01219	wtCL030910
66	2	-0.020856	wtCL051010
114	2	-0.012432	wtCL051010
317	2	-0.013193	wtCL051010
402	2	0.020627	wtCL051010
469	2	-0.008434	wtCL051010
534	2	-0.019175	wtCL051010
1040	2	0.088369	wtCL051010
1068	2	-0.045023	wtCL051010
1662	2	-0.034109	wtCL051010
31	2	0.037643	wtCL061010
33	2	0.034322	wtCL061010
47	2	0.037232	wtCL061010
49	2	0.004496	wtCL061010
51	2	0.013888	wtCL061010
59	2	0.036312	wtCL061010
60	2	0.046944	wtCL061010
71	2	0.043921	wtCL061010
74	2	0.00194	wtCL061010
90	2	0.016502	wtCL061010
94	2	0.032735	wtCL061010
110	2	-0.018322	wtCL061010
113	2	0.035464	wtCL061010
117	2	-0.01402	wtCL061010
131	2	0.073954	wtCL061010
143	2	0.028779	wtCL061010
149	2	0.046447	wtCL061010
170	2	0.022458	wtCL061010
174	2	0.036199	wtCL061010
198	2	-0.057023	wtCL061010
202	2	0.023143	wtCL061010
208	2	0.049013	wtCL061010
209	2	0.027263	wtCL061010
215	2	-0.009397	wtCL061010
218	2	0.044228	wtCL061010
220	2	0.052041	wtCL061010
223	2	-0.024529	wtCL061010
228	2	-0.013851	wtCL061010
238	2	-0.01168	wtCL061010
256	2	0.021241	wtCL061010
258	2	0.02968	wtCL061010
259	2	0.015634	wtCL061010
267	2	-0.01464	wtCL061010
271	2	0.013098	wtCL061010
274	2	-0.044172	wtCL061010
285	2	0.003085	wtCL061010
297	2	0.016951	wtCL061010
303	2	0.023593	wtCL061010
308	2	0.061089	wtCL061010
310	2	0.029519	wtCL061010
319	2	0.034072	wtCL061010
324	2	-0.008669	wtCL061010
329	2	-0.017334	wtCL061010
331	2	0.068544	wtCL061010
337	2	-0.044169	wtCL061010
338	2	-0.003861	wtCL061010
340	2	-0.000411	wtCL061010
355	2	0.033868	wtCL061010
358	2	0.02977	wtCL061010
361	2	0.06834	wtCL061010
362	2	0.012945	wtCL061010
368	2	-0.001044	wtCL061010
380	2	0.082461	wtCL061010
389	2	0.008931	wtCL061010
422	2	0.005173	wtCL061010
432	2	0.043566	wtCL061010
437	2	0.002318	wtCL061010
445	2	0.002448	wtCL061010
521	2	0.010725	wtCL061010
589	2	0.002864	wtCL061010
620	2	0.044311	wtCL061010
622	2	-0.059969	wtCL061010
626	2	0.006854	wtCL061010
646	2	0.009414	wtCL061010
655	2	-0.002561	wtCL061010
918	2	0.032144	wtCL061010
922	2	0.01088	wtCL061010
976	2	0.014218	wtCL061010
1016	2	-0.014678	wtCL061010
1040	2	0.020818	wtCL061010
1058	2	-0.001226	wtCL061010
1061	2	-0.014699	wtCL061010
1062	2	-0.006822	wtCL061010
1154	2	-0.014726	wtCL061010
1344	2	-0.006681	wtCL061010
1399	2	0.002448	wtCL061010
1401	2	0.010782	wtCL061010
1602	2	-0.023388	wtCL061010
1614	2	0.013064	wtCL061010
1646	2	-0.014839	wtCL061010
1741	2	0.029059	wtCL061010
1982	2	-0.007364	wtCL061010
2078	2	0.002036	wtCL061010
2131	2	-0.01104	wtCL061010
2178	2	0.004702	wtCL061010
2211	2	0.040753	wtCL061010
2266	2	0.018969	wtCL061010
2384	2	0.077614	wtCL061010
2385	2	-0.00833	wtCL061010
2387	2	0.006096	wtCL061010
2393	2	0.00931	wtCL061010
2458	2	0.039375	wtCL061010
2459	2	0.015724	wtCL061010
2460	2	0.011598	wtCL061010
2506	2	0.018956	wtCL061010
2507	2	0.013404	wtCL061010
2510	2	0.060392	wtCL061010
2584	2	0.017774	wtCL061010
2590	2	-0.000571	wtCL061010
2632	2	-0.021787	wtCL061010
2690	2	-0.027296	wtCL061010
2914	2	-0.026746	wtCL061010
2945	2	-0.007705	wtCL061010
2974	2	-0.014162	wtCL061010
3255	2	-0.005832	wtCL061010
3256	2	0.006329	wtCL061010
3260	2	-0.020117	wtCL061010
3263	2	0.028883	wtCL061010
3264	2	0.010906	wtCL061010
3265	2	0.011457	wtCL061010
3267	2	-0.023346	wtCL061010
39	2	-0.001117	wtCL081010
43	2	-0.038638	wtCL081010
45	2	-0.022363	wtCL081010
47	2	-0.032363	wtCL081010
56	2	-0.016675	wtCL081010
64	2	0.011376	wtCL081010
66	2	0.00353	wtCL081010
70	2	-0.0011	wtCL081010
75	2	-0.005272	wtCL081010
81	2	-0.033383	wtCL081010
83	2	0.007855	wtCL081010
84	2	0.011343	wtCL081010
86	2	0.006068	wtCL081010
94	2	0.002495	wtCL081010
95	2	-0.009201	wtCL081010
96	2	0.042854	wtCL081010
99	2	0.013697	wtCL081010
116	2	-0.01721	wtCL081010
117	2	-0.00253	wtCL081010
127	2	-0.02997	wtCL081010
130	2	-0.005454	wtCL081010
136	2	-0.00096	wtCL081010
139	2	-0.017062	wtCL081010
155	2	-0.016657	wtCL081010
169	2	0.02361	wtCL081010
182	2	0.000661	wtCL081010
183	2	0.00246	wtCL081010
192	2	-0.011021	wtCL081010
197	2	-0.016024	wtCL081010
198	2	0.021829	wtCL081010
201	2	-0.023573	wtCL081010
208	2	-0.010226	wtCL081010
210	2	0.010444	wtCL081010
212	2	-0.00468	wtCL081010
219	2	0.028577	wtCL081010
222	2	0.002448	wtCL081010
235	2	-0.019151	wtCL081010
237	2	0.001639	wtCL081010
252	2	0.018984	wtCL081010
256	2	-0.014044	wtCL081010
258	2	0.001612	wtCL081010
282	2	-0.030926	wtCL081010
284	2	0.009672	wtCL081010
285	2	0.002275	wtCL081010
286	2	-0.007456	wtCL081010
299	2	-0.000493	wtCL081010
300	2	-0.000981	wtCL081010
311	2	-0.000278	wtCL081010
329	2	-0.039075	wtCL081010
334	2	-0.002632	wtCL081010
344	2	-0.003105	wtCL081010
353	2	0.001195	wtCL081010
354	2	-0.010646	wtCL081010
356	2	0.011719	wtCL081010
358	2	0.006074	wtCL081010
360	2	-0.002148	wtCL081010
363	2	0.005881	wtCL081010
368	2	0.020094	wtCL081010
383	2	0.011732	wtCL081010
402	2	-0.001973	wtCL081010
405	2	-0.006037	wtCL081010
413	2	0.035847	wtCL081010
474	2	-0.002273	wtCL081010
480	2	-0.009552	wtCL081010
482	2	-0.021026	wtCL081010
492	2	0.003155	wtCL081010
495	2	0.01446	wtCL081010
520	2	-0.008141	wtCL081010
553	2	-0.015031	wtCL081010
697	2	0.031662	wtCL081010
713	2	0.049272	wtCL081010
745	2	-0.017956	wtCL081010
773	2	0.005732	wtCL081010
1123	2	0.003296	wtCL081010
1140	2	-0.005185	wtCL081010
1141	2	0.013658	wtCL081010
1207	2	-0.016201	wtCL081010
1209	2	-0.016142	wtCL081010
1226	2	-0.001993	wtCL081010
1422	2	-0.023759	wtCL081010
1437	2	0.014898	wtCL081010
1439	2	0.018397	wtCL081010
1564	2	-0.018182	wtCL081010
1584	2	-0.005677	wtCL081010
1599	2	-0.015558	wtCL081010
1896	2	0.058046	wtCL081010
1898	2	0.059892	wtCL081010
1932	2	0.002604	wtCL081010
2195	2	-0.004922	wtCL081010
2220	2	-0.025006	wtCL081010
2274	2	0.003521	wtCL081010
2553	2	-0.018758	wtCL081010
2560	2	0.002708	wtCL081010
2663	2	-0.020548	wtCL081010
2725	2	-0.015922	wtCL081010
2755	2	0.008368	wtCL081010
2756	2	0.008458	wtCL081010
2757	2	0.003459	wtCL081010
2763	2	0.005292	wtCL081010
2843	2	0.002977	wtCL081010
2854	2	-0.001767	wtCL081010
2932	2	0.00279	wtCL081010
2959	2	0.033707	wtCL081010
19	2.5	-0.011538	wtCL030910
27	2.5	-0.019841	wtCL030910
40	2.5	0.012767	wtCL030910
54	2.5	-0.029747	wtCL030910
57	2.5	0.00889	wtCL030910
58	2.5	0.016756	wtCL030910
60	2.5	0.005284	wtCL030910
65	2.5	-0.00045	wtCL030910
71	2.5	-0.01228	wtCL030910
73	2.5	0.014422	wtCL030910
75	2.5	0.011857	wtCL030910
78	2.5	0.033713	wtCL030910
79	2.5	0.003461	wtCL030910
83	2.5	-0.006495	wtCL030910
90	2.5	-0.003956	wtCL030910
93	2.5	0.021855	wtCL030910
97	2.5	-0.022038	wtCL030910
116	2.5	0.038283	wtCL030910
126	2.5	-0.035404	wtCL030910
128	2.5	0.001338	wtCL030910
130	2.5	-0.008259	wtCL030910
144	2.5	0.024428	wtCL030910
145	2.5	0.004117	wtCL030910
147	2.5	-0.017191	wtCL030910
151	2.5	-0.005886	wtCL030910
158	2.5	0.009231	wtCL030910
161	2.5	-0.031236	wtCL030910
167	2.5	-0.042538	wtCL030910
187	2.5	0.014729	wtCL030910
190	2.5	-0.014759	wtCL030910
195	2.5	0.025023	wtCL030910
202	2.5	0.009538	wtCL030910
220	2.5	-0.002725	wtCL030910
229	2.5	-0.010307	wtCL030910
236	2.5	-0.021377	wtCL030910
249	2.5	0.010013	wtCL030910
258	2.5	-0.004167	wtCL030910
282	2.5	-0.017516	wtCL030910
292	2.5	0.001077	wtCL030910
295	2.5	0.025489	wtCL030910
301	2.5	0.004149	wtCL030910
307	2.5	0.001809	wtCL030910
330	2.5	-0.021659	wtCL030910
337	2.5	0.010461	wtCL030910
358	2.5	0.014045	wtCL030910
373	2.5	-0.013844	wtCL030910
388	2.5	-0.026716	wtCL030910
390	2.5	-0.001616	wtCL030910
399	2.5	0.023387	wtCL030910
419	2.5	-0.011422	wtCL030910
431	2.5	0.006779	wtCL030910
452	2.5	-0.007018	wtCL030910
477	2.5	-0.012135	wtCL030910
671	2.5	-0.056377	wtCL030910
843	2.5	-0.038003	wtCL030910
846	2.5	-0.014411	wtCL030910
1677	2.5	0.021371	wtCL030910
2317	2.5	0.007938	wtCL030910
2336	2.5	-0.010681	wtCL030910
2343	2.5	-0.013305	wtCL030910
2471	2.5	-0.022218	wtCL030910
2590	2.5	0.001059	wtCL030910
2636	2.5	-0.016617	wtCL030910
2654	2.5	-0.04997	wtCL030910
2660	2.5	0.004789	wtCL030910
2787	2.5	0.019086	wtCL030910
2792	2.5	-0.003333	wtCL030910
2798	2.5	0.002531	wtCL030910
2809	2.5	0.016249	wtCL030910
2855	2.5	0.043942	wtCL030910
2870	2.5	0.019005	wtCL030910
2943	2.5	-0.010428	wtCL030910
2946	2.5	0.067931	wtCL030910
2971	2.5	0.003275	wtCL030910
2973	2.5	-0.011892	wtCL030910
2981	2.5	-0.019866	wtCL030910
3039	2.5	0.046371	wtCL030910
66	2.5	-0.017717	wtCL051010
114	2.5	0.038197	wtCL051010
317	2.5	-0.043761	wtCL051010
402	2.5	0.014504	wtCL051010
469	2.5	-0.009526	wtCL051010
534	2.5	-0.029336	wtCL051010
1040	2.5	0.056735	wtCL051010
1068	2.5	0.030072	wtCL051010
1662	2.5	-0.040925	wtCL051010
31	2.5	0.025998	wtCL061010
33	2.5	0.034196	wtCL061010
47	2.5	0.031387	wtCL061010
49	2.5	-0.019553	wtCL061010
51	2.5	0.017195	wtCL061010
59	2.5	0.037253	wtCL061010
60	2.5	0.050687	wtCL061010
71	2.5	0.038691	wtCL061010
74	2.5	0.011672	wtCL061010
90	2.5	0.020504	wtCL061010
94	2.5	0.030292	wtCL061010
113	2.5	0.049164	wtCL061010
117	2.5	-0.017948	wtCL061010
131	2.5	0.073379	wtCL061010
143	2.5	0.026088	wtCL061010
149	2.5	0.050567	wtCL061010
170	2.5	0.037321	wtCL061010
174	2.5	0.051648	wtCL061010
198	2.5	-0.022382	wtCL061010
202	2.5	0.034884	wtCL061010
208	2.5	0.063893	wtCL061010
209	2.5	-0.00765	wtCL061010
215	2.5	0.0263	wtCL061010
218	2.5	0.036571	wtCL061010
220	2.5	0.048685	wtCL061010
223	2.5	-0.019498	wtCL061010
228	2.5	0.015491	wtCL061010
238	2.5	0.023874	wtCL061010
256	2.5	0.053316	wtCL061010
258	2.5	0.009817	wtCL061010
259	2.5	0.015876	wtCL061010
267	2.5	0.004864	wtCL061010
271	2.5	-0.000321	wtCL061010
274	2.5	-0.013911	wtCL061010
285	2.5	-0.00761	wtCL061010
297	2.5	0.015739	wtCL061010
303	2.5	0.03579	wtCL061010
308	2.5	0.074822	wtCL061010
310	2.5	0.028476	wtCL061010
319	2.5	0.028575	wtCL061010
329	2.5	-0.012988	wtCL061010
331	2.5	0.073662	wtCL061010
337	2.5	-0.030265	wtCL061010
338	2.5	0.007315	wtCL061010
340	2.5	0.017774	wtCL061010
355	2.5	0.029785	wtCL061010
358	2.5	0.023002	wtCL061010
362	2.5	0.033079	wtCL061010
368	2.5	0.015706	wtCL061010
380	2.5	0.094341	wtCL061010
389	2.5	0.019884	wtCL061010
422	2.5	0.015585	wtCL061010
432	2.5	0.036686	wtCL061010
437	2.5	-0.002579	wtCL061010
441	2.5	0.017162	wtCL061010
445	2.5	-0.018886	wtCL061010
521	2.5	0.014232	wtCL061010
589	2.5	0.020954	wtCL061010
620	2.5	0.05205	wtCL061010
622	2.5	-0.000747	wtCL061010
626	2.5	0.047752	wtCL061010
646	2.5	0.005796	wtCL061010
655	2.5	0.006478	wtCL061010
918	2.5	0.03477	wtCL061010
922	2.5	0.005014	wtCL061010
976	2.5	0.020404	wtCL061010
1016	2.5	-0.016212	wtCL061010
1040	2.5	0.023637	wtCL061010
1058	2.5	-0.013174	wtCL061010
1061	2.5	-0.006209	wtCL061010
1062	2.5	-0.023206	wtCL061010
1066	2.5	-0.00395	wtCL061010
1103	2.5	-0.001624	wtCL061010
1154	2.5	-0.008555	wtCL061010
1344	2.5	0.007328	wtCL061010
1399	2.5	-0.002022	wtCL061010
1401	2.5	0.008222	wtCL061010
1602	2.5	0.008317	wtCL061010
1614	2.5	-0.002195	wtCL061010
1646	2.5	-0.01065	wtCL061010
1741	2.5	0.035478	wtCL061010
1982	2.5	0.011409	wtCL061010
2078	2.5	0.002431	wtCL061010
2131	2.5	0.009291	wtCL061010
2178	2.5	0.001464	wtCL061010
2211	2.5	0.012629	wtCL061010
2266	2.5	0.020535	wtCL061010
2384	2.5	0.059703	wtCL061010
2385	2.5	0.025781	wtCL061010
2387	2.5	-0.026233	wtCL061010
2393	2.5	0.009157	wtCL061010
2458	2.5	0.036311	wtCL061010
2459	2.5	0.018265	wtCL061010
2460	2.5	0.051499	wtCL061010
2506	2.5	0.017577	wtCL061010
2507	2.5	0.006468	wtCL061010
2510	2.5	0.071058	wtCL061010
2584	2.5	0.036201	wtCL061010
2590	2.5	0.009319	wtCL061010
2632	2.5	0.004267	wtCL061010
2690	2.5	-0.065905	wtCL061010
2914	2.5	-0.025296	wtCL061010
2945	2.5	0.001341	wtCL061010
2974	2.5	-0.016214	wtCL061010
3255	2.5	0.013623	wtCL061010
3256	2.5	-0.024954	wtCL061010
3260	2.5	-0.02003	wtCL061010
3263	2.5	0.083893	wtCL061010
3264	2.5	0.007372	wtCL061010
3267	2.5	0.010649	wtCL061010
3382	2.5	0.026025	wtCL061010
3403	2.5	-0.014783	wtCL061010
39	2.5	-0.007613	wtCL081010
43	2.5	0.002116	wtCL081010
45	2.5	-0.018056	wtCL081010
47	2.5	-0.039004	wtCL081010
56	2.5	-0.020607	wtCL081010
64	2.5	0.011094	wtCL081010
66	2.5	-0.006043	wtCL081010
70	2.5	-0.015958	wtCL081010
75	2.5	0.010028	wtCL081010
81	2.5	-0.037411	wtCL081010
83	2.5	-0.01189	wtCL081010
84	2.5	0.006281	wtCL081010
86	2.5	0.001197	wtCL081010
94	2.5	0.033387	wtCL081010
95	2.5	-0.024117	wtCL081010
96	2.5	0.040113	wtCL081010
99	2.5	0.013209	wtCL081010
116	2.5	-0.013688	wtCL081010
117	2.5	0.002889	wtCL081010
127	2.5	0.007572	wtCL081010
130	2.5	0.00461	wtCL081010
136	2.5	0.018471	wtCL081010
139	2.5	0.000652	wtCL081010
155	2.5	0.005106	wtCL081010
169	2.5	0.012231	wtCL081010
182	2.5	0.005888	wtCL081010
183	2.5	0.024495	wtCL081010
192	2.5	0.011146	wtCL081010
197	2.5	-0.039185	wtCL081010
198	2.5	0.011523	wtCL081010
201	2.5	-0.038112	wtCL081010
208	2.5	-0.001475	wtCL081010
210	2.5	0.019217	wtCL081010
212	2.5	0.007917	wtCL081010
219	2.5	0.034581	wtCL081010
222	2.5	-0.001486	wtCL081010
235	2.5	-0.03298	wtCL081010
237	2.5	-0.001901	wtCL081010
252	2.5	0.0021	wtCL081010
256	2.5	0.007032	wtCL081010
258	2.5	0.022871	wtCL081010
282	2.5	0.009053	wtCL081010
284	2.5	0.012386	wtCL081010
285	2.5	0.020568	wtCL081010
286	2.5	-0.006679	wtCL081010
299	2.5	-0.004727	wtCL081010
300	2.5	0.011849	wtCL081010
311	2.5	0.006165	wtCL081010
329	2.5	-0.055198	wtCL081010
334	2.5	-0.005012	wtCL081010
344	2.5	-0.002094	wtCL081010
353	2.5	0.021665	wtCL081010
354	2.5	-0.006328	wtCL081010
356	2.5	0.005469	wtCL081010
358	2.5	0.023671	wtCL081010
360	2.5	-0.016446	wtCL081010
363	2.5	0.032199	wtCL081010
368	2.5	0.077517	wtCL081010
383	2.5	0.015191	wtCL081010
402	2.5	0.00754	wtCL081010
405	2.5	0.001231	wtCL081010
413	2.5	0.03736	wtCL081010
474	2.5	0.019847	wtCL081010
480	2.5	-0.019783	wtCL081010
482	2.5	-0.023572	wtCL081010
492	2.5	0.02641	wtCL081010
495	2.5	0.03002	wtCL081010
520	2.5	-0.010741	wtCL081010
553	2.5	0.03308	wtCL081010
697	2.5	0.042337	wtCL081010
713	2.5	0.048846	wtCL081010
745	2.5	0.033479	wtCL081010
773	2.5	0.005604	wtCL081010
1123	2.5	0.009485	wtCL081010
1140	2.5	0.014897	wtCL081010
1141	2.5	0.016797	wtCL081010
1207	2.5	-0.019086	wtCL081010
1209	2.5	-0.020503	wtCL081010
1226	2.5	0.026301	wtCL081010
1422	2.5	-0.026844	wtCL081010
1437	2.5	0.015569	wtCL081010
1439	2.5	0.005698	wtCL081010
1564	2.5	-0.030594	wtCL081010
1584	2.5	-0.002734	wtCL081010
1598	2.5	0.011858	wtCL081010
1599	2.5	0.006101	wtCL081010
1896	2.5	0.048016	wtCL081010
1898	2.5	0.06254	wtCL081010
1932	2.5	0.00338	wtCL081010
2195	2.5	-0.004048	wtCL081010
2220	2.5	-0.018559	wtCL081010
2274	2.5	0.019172	wtCL081010
2553	2.5	-0.017682	wtCL081010
2560	2.5	0.006811	wtCL081010
2725	2.5	-0.087789	wtCL081010
2755	2.5	0.036915	wtCL081010
2756	2.5	0.001187	wtCL081010
2757	2.5	0.002807	wtCL081010
2763	2.5	0.035951	wtCL081010
2843	2.5	-0.02351	wtCL081010
2854	2.5	0.018096	wtCL081010
2932	2.5	-0.002129	wtCL081010
2959	2.5	-0.004843	wtCL081010
3100	2.5	-0.006195	wtCL081010
3104	2.5	-0.012005	wtCL081010
3105	2.5	0.046645	wtCL081010
19	3	-0.019669	wtCL030910
27	3	-0.02938	wtCL030910
40	3	-0.002077	wtCL030910
54	3	0.005737	wtCL030910
57	3	0.015713	wtCL030910
58	3	0.001806	wtCL030910
60	3	0.022314	wtCL030910
65	3	-0.001283	wtCL030910
71	3	-0.011886	wtCL030910
73	3	0.026024	wtCL030910
75	3	0.022586	wtCL030910
78	3	0.038405	wtCL030910
79	3	0.010587	wtCL030910
83	3	-0.014627	wtCL030910
90	3	-0.009292	wtCL030910
93	3	0.030394	wtCL030910
97	3	-0.019283	wtCL030910
116	3	0.033705	wtCL030910
126	3	-0.039234	wtCL030910
128	3	0.017622	wtCL030910
130	3	-0.011976	wtCL030910
144	3	-0.013592	wtCL030910
145	3	-0.012469	wtCL030910
147	3	-0.019607	wtCL030910
151	3	-0.004671	wtCL030910
158	3	0.014681	wtCL030910
161	3	-0.038937	wtCL030910
167	3	-0.015445	wtCL030910
187	3	0.01165	wtCL030910
190	3	-0.011919	wtCL030910
195	3	0.018742	wtCL030910
202	3	0.004101	wtCL030910
220	3	-0.005572	wtCL030910
229	3	-0.017913	wtCL030910
236	3	-0.018574	wtCL030910
249	3	0.014232	wtCL030910
282	3	-0.019232	wtCL030910
292	3	0.002383	wtCL030910
295	3	0.038362	wtCL030910
301	3	0.00044	wtCL030910
307	3	-0.005515	wtCL030910
330	3	-0.014254	wtCL030910
337	3	-0.006471	wtCL030910
358	3	0.007917	wtCL030910
373	3	-0.026133	wtCL030910
388	3	-0.024866	wtCL030910
390	3	-0.016293	wtCL030910
399	3	0.036862	wtCL030910
419	3	-0.010429	wtCL030910
431	3	0.00164	wtCL030910
452	3	-0.02584	wtCL030910
477	3	-0.014988	wtCL030910
671	3	-0.011868	wtCL030910
843	3	0.002221	wtCL030910
846	3	0.020044	wtCL030910
1677	3	0.024906	wtCL030910
2317	3	0.022044	wtCL030910
2336	3	-0.01678	wtCL030910
2343	3	0.006506	wtCL030910
2471	3	-0.004697	wtCL030910
2590	3	-0.002759	wtCL030910
2636	3	0.013654	wtCL030910
2654	3	-0.030301	wtCL030910
2660	3	0.014832	wtCL030910
2787	3	-0.0062	wtCL030910
2792	3	-0.016126	wtCL030910
2798	3	0.010973	wtCL030910
2809	3	0.004574	wtCL030910
2822	3	0.099455	wtCL030910
2855	3	0.015755	wtCL030910
2870	3	0.016227	wtCL030910
2884	3	-0.00275	wtCL030910
2930	3	-0.075668	wtCL030910
2943	3	-0.02621	wtCL030910
2946	3	0.030473	wtCL030910
2971	3	0.002721	wtCL030910
2973	3	-0.007539	wtCL030910
2981	3	-0.020227	wtCL030910
2986	3	-0.016784	wtCL030910
3008	3	-0.05122	wtCL030910
3039	3	0.023179	wtCL030910
114	3	-0.001873	wtCL051010
145	3	-0.031095	wtCL051010
317	3	-0.028821	wtCL051010
402	3	0.015599	wtCL051010
469	3	-0.020776	wtCL051010
534	3	-0.021125	wtCL051010
1040	3	0.044359	wtCL051010
1068	3	-0.030477	wtCL051010
1662	3	-0.026108	wtCL051010
31	3	0.014171	wtCL061010
33	3	0.028652	wtCL061010
47	3	0.019565	wtCL061010
49	3	-0.045751	wtCL061010
59	3	0.011182	wtCL061010
60	3	0.032606	wtCL061010
71	3	0.035435	wtCL061010
90	3	0.029948	wtCL061010
94	3	0.024325	wtCL061010
113	3	0.027754	wtCL061010
117	3	-0.011261	wtCL061010
131	3	0.071171	wtCL061010
143	3	0.0264	wtCL061010
149	3	0.028372	wtCL061010
170	3	0.00088	wtCL061010
174	3	0.05236	wtCL061010
198	3	-0.001288	wtCL061010
202	3	0.089242	wtCL061010
208	3	0.09151	wtCL061010
209	3	-0.084563	wtCL061010
215	3	-0.000128	wtCL061010
218	3	0.039565	wtCL061010
220	3	0.046931	wtCL061010
223	3	0.001393	wtCL061010
228	3	-0.005992	wtCL061010
238	3	0.003492	wtCL061010
258	3	0.001828	wtCL061010
259	3	0.015928	wtCL061010
267	3	0.007148	wtCL061010
271	3	0.004099	wtCL061010
274	3	-0.047398	wtCL061010
285	3	0.000819	wtCL061010
297	3	0.008673	wtCL061010
303	3	0.046934	wtCL061010
310	3	0.010308	wtCL061010
329	3	0.00663	wtCL061010
331	3	0.062635	wtCL061010
337	3	-0.043743	wtCL061010
338	3	-0.004871	wtCL061010
340	3	3.8e-05	wtCL061010
355	3	0.035899	wtCL061010
358	3	0.019871	wtCL061010
362	3	-0.014795	wtCL061010
368	3	0.003882	wtCL061010
389	3	0.001703	wtCL061010
422	3	0.019003	wtCL061010
[truncated: 42,716 more rows]

## Sheet: Figure S2C DV
cell identifier	Time after GBE onset (mins)	DV cell length change (pp/min)	Embryo Name
19	0	0.062687	wtCL030910
27	0	0.05839	wtCL030910
38	0	0.074955	wtCL030910
40	0	0.040121	wtCL030910
54	0	0.057544	wtCL030910
57	0	0.048315	wtCL030910
58	0	0.08862	wtCL030910
60	0	0.03067	wtCL030910
65	0	0.0653	wtCL030910
69	0	0.069223	wtCL030910
71	0	0.032289	wtCL030910
73	0	0.006655	wtCL030910
75	0	0.088006	wtCL030910
78	0	0.067477	wtCL030910
79	0	0.043545	wtCL030910
83	0	0.028022	wtCL030910
85	0	0.021724	wtCL030910
90	0	0.069966	wtCL030910
93	0	0.025569	wtCL030910
94	0	0.008446	wtCL030910
97	0	0.03053	wtCL030910
100	0	0.024467	wtCL030910
116	0	0.061622	wtCL030910
126	0	0.037981	wtCL030910
128	0	0.013325	wtCL030910
130	0	0.006409	wtCL030910
144	0	0.029971	wtCL030910
145	0	0.056425	wtCL030910
147	0	0.018618	wtCL030910
151	0	0.003636	wtCL030910
157	0	0.034917	wtCL030910
158	0	0.012066	wtCL030910
159	0	0.0451	wtCL030910
161	0	0.065268	wtCL030910
167	0	0.045271	wtCL030910
185	0	0.023959	wtCL030910
187	0	0.041934	wtCL030910
190	0	0.050078	wtCL030910
195	0	0.057033	wtCL030910
200	0	0.054493	wtCL030910
201	0	0.009245	wtCL030910
202	0	0.011586	wtCL030910
218	0	0.024768	wtCL030910
220	0	0.017098	wtCL030910
225	0	-0.033692	wtCL030910
228	0	-0.000542	wtCL030910
229	0	0.084066	wtCL030910
234	0	0.019415	wtCL030910
236	0	0.014544	wtCL030910
249	0	0.02078	wtCL030910
258	0	0.084523	wtCL030910
282	0	0.047921	wtCL030910
283	0	-0.019352	wtCL030910
292	0	0.043952	wtCL030910
295	0	0.043831	wtCL030910
301	0	0.038731	wtCL030910
307	0	0.062736	wtCL030910
330	0	0.039291	wtCL030910
337	0	0.049733	wtCL030910
358	0	0.052157	wtCL030910
373	0	0.072309	wtCL030910
388	0	0.040969	wtCL030910
390	0	0.071658	wtCL030910
399	0	0.05554	wtCL030910
419	0	0.066122	wtCL030910
424	0	0.009637	wtCL030910
431	0	0.071734	wtCL030910
452	0	0.042494	wtCL030910
477	0	0.013827	wtCL030910
671	0	0.027099	wtCL030910
843	0	0.0586	wtCL030910
846	0	0.117374	wtCL030910
1267	0	0.042167	wtCL030910
1646	0	0.034916	wtCL030910
1677	0	0.020636	wtCL030910
1958	0	0.042742	wtCL030910
1962	0	0.002087	wtCL030910
1966	0	0.03546	wtCL030910
2115	0	-0.004579	wtCL030910
2317	0	0.064325	wtCL030910
2336	0	0.074312	wtCL030910
2505	0	-0.020096	wtCL030910
31	0	0.007425	wtCL061010
33	0	0.006577	wtCL061010
42	0	-0.054563	wtCL061010
47	0	-0.020696	wtCL061010
49	0	0.035615	wtCL061010
51	0	-0.00425	wtCL061010
53	0	0.065175	wtCL061010
59	0	0.020916	wtCL061010
60	0	0.003025	wtCL061010
69	0	-0.006884	wtCL061010
71	0	-0.010192	wtCL061010
78	0	0.045514	wtCL061010
90	0	0.010673	wtCL061010
94	0	-0.002077	wtCL061010
102	0	-0.022236	wtCL061010
110	0	0.029543	wtCL061010
113	0	0.008545	wtCL061010
117	0	-0.014462	wtCL061010
131	0	0.011722	wtCL061010
143	0	0.025851	wtCL061010
145	0	0.028666	wtCL061010
149	0	0.011187	wtCL061010
155	0	-0.048057	wtCL061010
170	0	0.037211	wtCL061010
174	0	-0.02761	wtCL061010
190	0	0.004643	wtCL061010
198	0	0.026014	wtCL061010
202	0	0.012219	wtCL061010
208	0	0.008342	wtCL061010
209	0	0.056226	wtCL061010
215	0	0.008401	wtCL061010
218	0	0.027319	wtCL061010
220	0	-0.002198	wtCL061010
222	0	-0.050355	wtCL061010
223	0	0.040582	wtCL061010
238	0	0.016337	wtCL061010
256	0	0.073949	wtCL061010
258	0	0.04921	wtCL061010
259	0	0.009307	wtCL061010
266	0	-0.04014	wtCL061010
267	0	-0.0008	wtCL061010
271	0	-0.00417	wtCL061010
279	0	0.019619	wtCL061010
285	0	0.019941	wtCL061010
296	0	0.03942	wtCL061010
297	0	0.002589	wtCL061010
303	0	-0.013346	wtCL061010
308	0	0.028782	wtCL061010
310	0	0.03285	wtCL061010
319	0	0.036086	wtCL061010
321	0	0.009708	wtCL061010
324	0	0.032611	wtCL061010
329	0	0.020757	wtCL061010
331	0	0.015846	wtCL061010
337	0	0.014065	wtCL061010
338	0	-0.007034	wtCL061010
340	0	0.028116	wtCL061010
354	0	0.000923	wtCL061010
355	0	-0.00975	wtCL061010
358	0	0.027976	wtCL061010
361	0	0.024832	wtCL061010
362	0	0.070027	wtCL061010
368	0	0.020802	wtCL061010
380	0	0.007923	wtCL061010
389	0	0.059181	wtCL061010
422	0	0.015562	wtCL061010
432	0	0.021021	wtCL061010
437	0	0.0544	wtCL061010
441	0	0.044262	wtCL061010
445	0	0.012715	wtCL061010
494	0	-0.008622	wtCL061010
499	0	0.105502	wtCL061010
521	0	-0.008913	wtCL061010
589	0	0.004283	wtCL061010
600	0	0.052812	wtCL061010
620	0	0.004207	wtCL061010
622	0	-0.028831	wtCL061010
626	0	0.078093	wtCL061010
627	0	0.057324	wtCL061010
646	0	0.050599	wtCL061010
655	0	0.01577	wtCL061010
878	0	0.030641	wtCL061010
918	0	0.004183	wtCL061010
922	0	0.03528	wtCL061010
976	0	0.028452	wtCL061010
1016	0	-0.005549	wtCL061010
1040	0	0.001018	wtCL061010
1154	0	-0.012637	wtCL061010
1344	0	-0.000526	wtCL061010
1396	0	0.02677	wtCL061010
1399	0	0.053269	wtCL061010
1401	0	-0.014787	wtCL061010
1737	0	0.05487	wtCL061010
1738	0	0.067256	wtCL061010
1741	0	0.053506	wtCL061010
1982	0	-0.006323	wtCL061010
2078	0	0.023151	wtCL061010
2131	0	0.018447	wtCL061010
2135	0	0.015203	wtCL061010
2178	0	0.003122	wtCL061010
2210	0	-0.002003	wtCL061010
2211	0	0.037474	wtCL061010
2266	0	0.018716	wtCL061010
2343	0	0.046503	wtCL061010
2506	0	0.003669	wtCL061010
2507	0	-0.012095	wtCL061010
2510	0	0.004357	wtCL061010
2584	0	0.000414	wtCL061010
2590	0	0.015604	wtCL061010
2624	0	0.060422	wtCL061010
2632	0	-0.008313	wtCL061010
2914	0	6e-06	wtCL061010
2945	0	-0.005729	wtCL061010
2974	0	0.011472	wtCL061010
3030	0	0.037842	wtCL061010
3064	0	0.056274	wtCL061010
3095	0	-0.031829	wtCL061010
3183	0	0.026548	wtCL061010
3255	0	-0.006266	wtCL061010
3256	0	0.015292	wtCL061010
3260	0	0.024289	wtCL061010
3262	0	-0.027867	wtCL061010
3263	0	0.074223	wtCL061010
3264	0	0.001789	wtCL061010
3265	0	0.011854	wtCL061010
3267	0	-0.079405	wtCL061010
31	0	0.012922	wtCL081010
32	0	-0.006695	wtCL081010
39	0	0.004801	wtCL081010
43	0	0.00999	wtCL081010
45	0	0.037476	wtCL081010
47	0	0.038516	wtCL081010
56	0	0.077055	wtCL081010
60	0	0.044358	wtCL081010
64	0	0.064295	wtCL081010
65	0	0.025971	wtCL081010
66	0	0.043775	wtCL081010
70	0	0.035446	wtCL081010
75	0	0.038264	wtCL081010
81	0	0.02665	wtCL081010
83	0	0.014685	wtCL081010
84	0	0.013381	wtCL081010
85	0	0.028401	wtCL081010
86	0	0.066323	wtCL081010
94	0	0.063433	wtCL081010
95	0	0.104558	wtCL081010
96	0	0.045684	wtCL081010
116	0	0.077724	wtCL081010
117	0	0.044281	wtCL081010
121	0	0.015676	wtCL081010
127	0	0.017379	wtCL081010
130	0	0.040611	wtCL081010
136	0	0.008628	wtCL081010
139	0	0.058959	wtCL081010
155	0	0.010421	wtCL081010
169	0	0.01815	wtCL081010
182	0	0.037736	wtCL081010
183	0	0.032239	wtCL081010
192	0	0.008142	wtCL081010
197	0	0.023921	wtCL081010
198	0	0.058849	wtCL081010
201	0	0.04471	wtCL081010
208	0	0.053332	wtCL081010
210	0	0.099585	wtCL081010
212	0	-0.009745	wtCL081010
219	0	0.069201	wtCL081010
222	0	0.035076	wtCL081010
235	0	0.068366	wtCL081010
237	0	0.070166	wtCL081010
252	0	0.022797	wtCL081010
256	0	0.031875	wtCL081010
258	0	0.046396	wtCL081010
273	0	0.048627	wtCL081010
276	0	0.043162	wtCL081010
282	0	0.010272	wtCL081010
284	0	0.003167	wtCL081010
285	0	-0.009574	wtCL081010
286	0	0.053986	wtCL081010
290	0	0.031538	wtCL081010
299	0	0.03115	wtCL081010
300	0	0.062681	wtCL081010
311	0	0.040847	wtCL081010
320	0	0.048541	wtCL081010
327	0	0.029564	wtCL081010
329	0	0.026138	wtCL081010
334	0	0.020613	wtCL081010
337	0	0.017182	wtCL081010
344	0	0.064393	wtCL081010
353	0	0.059634	wtCL081010
354	0	0.011477	wtCL081010
356	0	0.035494	wtCL081010
358	0	0.070197	wtCL081010
360	0	0.032531	wtCL081010
363	0	0.021891	wtCL081010
368	0	0.008169	wtCL081010
383	0	0.025073	wtCL081010
402	0	0.052511	wtCL081010
405	0	0.038062	wtCL081010
413	0	0.041343	wtCL081010
424	0	0.064035	wtCL081010
474	0	0.02637	wtCL081010
480	0	0.024845	wtCL081010
481	0	0.025639	wtCL081010
482	0	0.038725	wtCL081010
492	0	0.037634	wtCL081010
495	0	0.086121	wtCL081010
502	0	0.030625	wtCL081010
503	0	0.047439	wtCL081010
520	0	0.022564	wtCL081010
553	0	0.022041	wtCL081010
580	0	0.086474	wtCL081010
697	0	0.047929	wtCL081010
713	0	0.047705	wtCL081010
745	0	0.032755	wtCL081010
773	0	0.068442	wtCL081010
923	0	0.038134	wtCL081010
1123	0	0.031702	wtCL081010
1124	0	0.049475	wtCL081010
1127	0	0.051399	wtCL081010
1137	0	0.038216	wtCL081010
1138	0	0.087008	wtCL081010
1140	0	0.048467	wtCL081010
1141	0	0.031292	wtCL081010
1207	0	0.004336	wtCL081010
1209	0	0.034568	wtCL081010
1226	0	0.040768	wtCL081010
1231	0	0.081786	wtCL081010
1422	0	0.028274	wtCL081010
1437	0	0.025175	wtCL081010
1439	0	0.038849	wtCL081010
1564	0	0.025174	wtCL081010
1584	0	0.044869	wtCL081010
1598	0	0.014583	wtCL081010
1599	0	0.018838	wtCL081010
1685	0	0.049075	wtCL081010
1706	0	0.039587	wtCL081010
1809	0	0.01607	wtCL081010
1854	0	0.01464	wtCL081010
1896	0	0.062765	wtCL081010
1898	0	0.082514	wtCL081010
1932	0	0.020408	wtCL081010
2173	0	-0.005571	wtCL081010
2195	0	0.044024	wtCL081010
2220	0	0.047969	wtCL081010
2274	0	0.016186	wtCL081010
2315	0	0.084383	wtCL081010
2553	0	0.047568	wtCL081010
2560	0	0.066998	wtCL081010
2732	0	0.020326	wtCL081010
2755	0	-0.011147	wtCL081010
2756	0	0.085971	wtCL081010
2757	0	0.081901	wtCL081010
2763	0	0.006312	wtCL081010
19	0.5	0.056338	wtCL030910
27	0.5	0.027867	wtCL030910
38	0.5	0.135098	wtCL030910
40	0.5	0.001944	wtCL030910
54	0.5	0.058328	wtCL030910
57	0.5	0.058061	wtCL030910
58	0.5	0.109655	wtCL030910
60	0.5	0.017389	wtCL030910
65	0.5	0.088211	wtCL030910
69	0.5	0.073752	wtCL030910
71	0.5	0.029008	wtCL030910
73	0.5	0.051859	wtCL030910
75	0.5	0.116711	wtCL030910
78	0.5	0.093183	wtCL030910
79	0.5	0.043734	wtCL030910
83	0.5	0.016664	wtCL030910
85	0.5	0.019548	wtCL030910
90	0.5	0.068343	wtCL030910
93	0.5	0.035808	wtCL030910
94	0.5	-0.004484	wtCL030910
97	0.5	0.024865	wtCL030910
100	0.5	0.037406	wtCL030910
116	0.5	0.032422	wtCL030910
126	0.5	0.03436	wtCL030910
128	0.5	0.042892	wtCL030910
130	0.5	0.025353	wtCL030910
144	0.5	-0.019934	wtCL030910
145	0.5	0.065139	wtCL030910
147	0.5	0.016274	wtCL030910
151	0.5	0.014822	wtCL030910
157	0.5	0.016793	wtCL030910
158	0.5	0.03037	wtCL030910
161	0.5	0.039364	wtCL030910
167	0.5	0.054028	wtCL030910
185	0.5	0.001452	wtCL030910
187	0.5	0.02205	wtCL030910
190	0.5	0.048043	wtCL030910
195	0.5	0.071571	wtCL030910
200	0.5	0.02932	wtCL030910
201	0.5	-0.003101	wtCL030910
202	0.5	0.026169	wtCL030910
218	0.5	0.050008	wtCL030910
220	0.5	0.010717	wtCL030910
228	0.5	0.029445	wtCL030910
229	0.5	0.082148	wtCL030910
234	0.5	0.000229	wtCL030910
236	0.5	0.009984	wtCL030910
249	0.5	0.019973	wtCL030910
258	0.5	0.101255	wtCL030910
282	0.5	0.05831	wtCL030910
283	0.5	0.035911	wtCL030910
292	0.5	0.05767	wtCL030910
295	0.5	0.063609	wtCL030910
301	0.5	0.031539	wtCL030910
307	0.5	0.058937	wtCL030910
330	0.5	0.035744	wtCL030910
337	0.5	0.057468	wtCL030910
358	0.5	0.04187	wtCL030910
373	0.5	0.067337	wtCL030910
388	0.5	0.032643	wtCL030910
390	0.5	0.056774	wtCL030910
399	0.5	0.059121	wtCL030910
419	0.5	0.05591	wtCL030910
424	0.5	-0.00355	wtCL030910
431	0.5	0.021662	wtCL030910
452	0.5	0.013375	wtCL030910
477	0.5	-0.008234	wtCL030910
671	0.5	0.053902	wtCL030910
843	0.5	0.038691	wtCL030910
846	0.5	0.065201	wtCL030910
1646	0.5	0.017453	wtCL030910
1677	0.5	0.053483	wtCL030910
1958	0.5	0.062429	wtCL030910
1962	0.5	-0.012338	wtCL030910
2115	0.5	-0.020844	wtCL030910
2317	0.5	0.063318	wtCL030910
2336	0.5	0.054205	wtCL030910
2505	0.5	-0.014037	wtCL030910
2787	0.5	0.005021	wtCL030910
2792	0.5	0.072508	wtCL030910
2798	0.5	0.081351	wtCL030910
2809	0.5	0.055046	wtCL030910
66	0.5	0.032186	wtCL051010
144	0.5	-0.067116	wtCL051010
317	0.5	0.027264	wtCL051010
31	0.5	0.020229	wtCL061010
33	0.5	0.02711	wtCL061010
42	0.5	-0.133795	wtCL061010
47	0.5	0.003805	wtCL061010
49	0.5	0.04566	wtCL061010
51	0.5	-0.009303	wtCL061010
53	0.5	0.025729	wtCL061010
59	0.5	0.023297	wtCL061010
60	0.5	0.022095	wtCL061010
69	0.5	-0.037414	wtCL061010
71	0.5	0.012723	wtCL061010
90	0.5	0.013238	wtCL061010
94	0.5	0.006384	wtCL061010
102	0.5	0.010274	wtCL061010
110	0.5	0.050807	wtCL061010
113	0.5	0.033396	wtCL061010
117	0.5	-0.026096	wtCL061010
131	0.5	-0.018552	wtCL061010
143	0.5	0.004963	wtCL061010
145	0.5	-0.014184	wtCL061010
149	0.5	0.009458	wtCL061010
155	0.5	-0.098158	wtCL061010
170	0.5	0.044762	wtCL061010
174	0.5	-0.010863	wtCL061010
190	0.5	0.00911	wtCL061010
198	0.5	-0.012425	wtCL061010
202	0.5	-0.008975	wtCL061010
208	0.5	0.005004	wtCL061010
209	0.5	0.041458	wtCL061010
215	0.5	-0.008456	wtCL061010
218	0.5	0.01564	wtCL061010
220	0.5	0.005854	wtCL061010
222	0.5	-0.026241	wtCL061010
223	0.5	0.050381	wtCL061010
238	0.5	0.00301	wtCL061010
256	0.5	0.0316	wtCL061010
258	0.5	0.061457	wtCL061010
259	0.5	0.024312	wtCL061010
266	0.5	-0.087026	wtCL061010
267	0.5	0.001171	wtCL061010
271	0.5	-0.056595	wtCL061010
274	0.5	-0.007433	wtCL061010
279	0.5	-0.012317	wtCL061010
285	0.5	0.05124	wtCL061010
297	0.5	0.047385	wtCL061010
303	0.5	0.005815	wtCL061010
308	0.5	0.010348	wtCL061010
310	0.5	0.050397	wtCL061010
319	0.5	0.046731	wtCL061010
324	0.5	0.047243	wtCL061010
329	0.5	-0.00068	wtCL061010
331	0.5	0.009707	wtCL061010
337	0.5	0.012187	wtCL061010
338	0.5	0.009245	wtCL061010
340	0.5	0.038787	wtCL061010
354	0.5	-0.004364	wtCL061010
355	0.5	0.00801	wtCL061010
358	0.5	0.044134	wtCL061010
361	0.5	-0.020176	wtCL061010
362	0.5	0.087765	wtCL061010
368	0.5	0.021495	wtCL061010
380	0.5	0.013019	wtCL061010
389	0.5	0.051996	wtCL061010
422	0.5	0.035877	wtCL061010
432	0.5	0.003479	wtCL061010
437	0.5	0.043693	wtCL061010
441	0.5	0.044899	wtCL061010
445	0.5	0.014412	wtCL061010
494	0.5	0.008263	wtCL061010
521	0.5	-0.005177	wtCL061010
589	0.5	-0.009935	wtCL061010
620	0.5	0.020763	wtCL061010
626	0.5	0.047243	wtCL061010
646	0.5	0.028226	wtCL061010
655	0.5	0.019649	wtCL061010
878	0.5	-0.040586	wtCL061010
918	0.5	0.023629	wtCL061010
922	0.5	0.027128	wtCL061010
976	0.5	0.019798	wtCL061010
1016	0.5	-0.016501	wtCL061010
1040	0.5	0.0283	wtCL061010
1058	0.5	0.024415	wtCL061010
1060	0.5	-0.115296	wtCL061010
1061	0.5	0.011824	wtCL061010
1062	0.5	0.057653	wtCL061010
1066	0.5	0.037356	wtCL061010
1070	0.5	-0.170685	wtCL061010
1154	0.5	0.028181	wtCL061010
1344	0.5	0.023994	wtCL061010
1396	0.5	-0.07705	wtCL061010
1399	0.5	0.003972	wtCL061010
1401	0.5	0.004868	wtCL061010
1741	0.5	0.022647	wtCL061010
1982	0.5	0.003914	wtCL061010
2078	0.5	0.023075	wtCL061010
2131	0.5	0.025353	wtCL061010
2178	0.5	0.007785	wtCL061010
2210	0.5	-0.00717	wtCL061010
2211	0.5	0.060403	wtCL061010
2266	0.5	0.03172	wtCL061010
2506	0.5	-0.010267	wtCL061010
2507	0.5	-0.003993	wtCL061010
2510	0.5	0.023643	wtCL061010
2584	0.5	0.032377	wtCL061010
2590	0.5	0.036059	wtCL061010
2624	0.5	0.035559	wtCL061010
2632	0.5	0.022219	wtCL061010
2914	0.5	0.032719	wtCL061010
2945	0.5	0.011708	wtCL061010
2974	0.5	0.025325	wtCL061010
3064	0.5	0.037155	wtCL061010
3095	0.5	-0.029437	wtCL061010
3183	0.5	0.027932	wtCL061010
3255	0.5	-0.028727	wtCL061010
3256	0.5	0.018504	wtCL061010
3260	0.5	0.027436	wtCL061010
3262	0.5	-0.026572	wtCL061010
3263	0.5	0.095202	wtCL061010
3264	0.5	-0.031834	wtCL061010
3265	0.5	0.025896	wtCL061010
3267	0.5	-0.056137	wtCL061010
31	0.5	0.02313	wtCL081010
39	0.5	0.042335	wtCL081010
43	0.5	0.052646	wtCL081010
45	0.5	0.030484	wtCL081010
47	0.5	0.020411	wtCL081010
56	0.5	0.104015	wtCL081010
60	0.5	0.042658	wtCL081010
64	0.5	0.064421	wtCL081010
65	0.5	0.062765	wtCL081010
66	0.5	0.049027	wtCL081010
70	0.5	0.042928	wtCL081010
75	0.5	0.069926	wtCL081010
81	0.5	0.025961	wtCL081010
83	0.5	0.022211	wtCL081010
84	0.5	0.038172	wtCL081010
85	0.5	0.040185	wtCL081010
86	0.5	0.063252	wtCL081010
94	0.5	0.085408	wtCL081010
95	0.5	0.026009	wtCL081010
96	0.5	0.048741	wtCL081010
99	0.5	0.142683	wtCL081010
116	0.5	0.096575	wtCL081010
117	0.5	0.029601	wtCL081010
121	0.5	0.047988	wtCL081010
127	0.5	0.06628	wtCL081010
130	0.5	0.054664	wtCL081010
136	0.5	0.027174	wtCL081010
139	0.5	0.033396	wtCL081010
155	0.5	0.037201	wtCL081010
169	0.5	0.018027	wtCL081010
182	0.5	0.038054	wtCL081010
183	0.5	0.053067	wtCL081010
192	0.5	0.037741	wtCL081010
197	0.5	0.022738	wtCL081010
198	0.5	0.028339	wtCL081010
201	0.5	0.057158	wtCL081010
208	0.5	0.048256	wtCL081010
210	0.5	0.0847	wtCL081010
212	0.5	0.034712	wtCL081010
219	0.5	0.05808	wtCL081010
222	0.5	0.045812	wtCL081010
235	0.5	0.03337	wtCL081010
237	0.5	0.074638	wtCL081010
252	0.5	0.043492	wtCL081010
256	0.5	0.038465	wtCL081010
258	0.5	0.052925	wtCL081010
273	0.5	0.072918	wtCL081010
282	0.5	0.043766	wtCL081010
284	0.5	0.013602	wtCL081010
285	0.5	0.038605	wtCL081010
286	0.5	0.055782	wtCL081010
290	0.5	0.069593	wtCL081010
299	0.5	0.039138	wtCL081010
300	0.5	0.073238	wtCL081010
311	0.5	0.040652	wtCL081010
320	0.5	0.069367	wtCL081010
329	0.5	0.011417	wtCL081010
334	0.5	0.050938	wtCL081010
337	0.5	0.033632	wtCL081010
344	0.5	0.03958	wtCL081010
353	0.5	0.062765	wtCL081010
354	0.5	0.019858	wtCL081010
356	0.5	0.03423	wtCL081010
358	0.5	0.077502	wtCL081010
360	0.5	0.051814	wtCL081010
363	0.5	0.032225	wtCL081010
368	0.5	0.031234	wtCL081010
383	0.5	0.042491	wtCL081010
402	0.5	0.040987	wtCL081010
405	0.5	0.028596	wtCL081010
413	0.5	0.036766	wtCL081010
424	0.5	0.016082	wtCL081010
474	0.5	0.026367	wtCL081010
480	0.5	0.003279	wtCL081010
482	0.5	0.029648	wtCL081010
492	0.5	0.030629	wtCL081010
495	0.5	0.081032	wtCL081010
502	0.5	0.02629	wtCL081010
503	0.5	0.024477	wtCL081010
520	0.5	0.030887	wtCL081010
553	0.5	0.051508	wtCL081010
697	0.5	0.066059	wtCL081010
713	0.5	0.062216	wtCL081010
745	0.5	0.063568	wtCL081010
773	0.5	0.094048	wtCL081010
1123	0.5	0.064119	wtCL081010
1124	0.5	0.071982	wtCL081010
1127	0.5	0.093678	wtCL081010
1140	0.5	0.073025	wtCL081010
1141	0.5	0.040283	wtCL081010
1207	0.5	0.035323	wtCL081010
1209	0.5	0.028304	wtCL081010
1226	0.5	0.053482	wtCL081010
1422	0.5	0.021639	wtCL081010
1437	0.5	0.033233	wtCL081010
1439	0.5	0.033414	wtCL081010
1564	0.5	0.015956	wtCL081010
1584	0.5	0.03842	wtCL081010
1598	0.5	0.028901	wtCL081010
1599	0.5	0.032559	wtCL081010
1685	0.5	0.042352	wtCL081010
1706	0.5	0.064898	wtCL081010
1896	0.5	0.066563	wtCL081010
1898	0.5	0.072839	wtCL081010
1932	0.5	0.033901	wtCL081010
2173	0.5	0.028622	wtCL081010
2195	0.5	0.048561	wtCL081010
2220	0.5	0.04812	wtCL081010
2274	0.5	0.05095	wtCL081010
2553	0.5	0.042703	wtCL081010
2560	0.5	0.068733	wtCL081010
2662	0.5	0.05048	wtCL081010
2663	0.5	0.084957	wtCL081010
2725	0.5	-0.098899	wtCL081010
2732	0.5	0.023611	wtCL081010
2755	0.5	0.043268	wtCL081010
2756	0.5	0.073829	wtCL081010
2757	0.5	0.062265	wtCL081010
2763	0.5	0.035848	wtCL081010
19	1	0.048104	wtCL030910
27	1	0.035583	wtCL030910
40	1	0.040969	wtCL030910
54	1	0.069919	wtCL030910
57	1	0.047558	wtCL030910
58	1	0.125845	wtCL030910
60	1	0.026604	wtCL030910
65	1	0.078669	wtCL030910
69	1	0.062728	wtCL030910
71	1	0.024635	wtCL030910
73	1	0.051503	wtCL030910
75	1	0.082026	wtCL030910
78	1	0.072146	wtCL030910
79	1	0.021467	wtCL030910
83	1	0.010756	wtCL030910
85	1	0.010501	wtCL030910
90	1	0.05882	wtCL030910
93	1	0.048813	wtCL030910
97	1	0.021713	wtCL030910
116	1	0.046921	wtCL030910
126	1	0.026811	wtCL030910
128	1	0.043247	wtCL030910
130	1	0.018862	wtCL030910
144	1	0.031489	wtCL030910
145	1	0.050734	wtCL030910
147	1	0.024821	wtCL030910
151	1	0.035902	wtCL030910
158	1	0.02627	wtCL030910
161	1	0.039636	wtCL030910
167	1	0.017191	wtCL030910
187	1	0.018335	wtCL030910
190	1	0.040866	wtCL030910
195	1	0.037535	wtCL030910
200	1	-0.017235	wtCL030910
202	1	0.0142	wtCL030910
218	1	0.047765	wtCL030910
220	1	0.013226	wtCL030910
229	1	0.088633	wtCL030910
236	1	0.014661	wtCL030910
258	1	0.095252	wtCL030910
282	1	0.047861	wtCL030910
292	1	0.041907	wtCL030910
295	1	0.068175	wtCL030910
301	1	0.029732	wtCL030910
307	1	0.06021	wtCL030910
330	1	0.018439	wtCL030910
337	1	0.060638	wtCL030910
358	1	0.037771	wtCL030910
373	1	0.060004	wtCL030910
388	1	0.00081	wtCL030910
390	1	0.072614	wtCL030910
399	1	0.066747	wtCL030910
419	1	0.052326	wtCL030910
424	1	0.01943	wtCL030910
431	1	0.036183	wtCL030910
452	1	0.029393	wtCL030910
477	1	-0.001116	wtCL030910
671	1	0.035664	wtCL030910
843	1	0.077909	wtCL030910
846	1	0.104978	wtCL030910
1646	1	0.032046	wtCL030910
1677	1	0.03936	wtCL030910
1958	1	0.048349	wtCL030910
2317	1	0.044633	wtCL030910
2336	1	0.060815	wtCL030910
2787	1	0.0272	wtCL030910
2792	1	0.036612	wtCL030910
2798	1	0.021541	wtCL030910
2809	1	0.056901	wtCL030910
2855	1	-0.041653	wtCL030910
66	1	0.049861	wtCL051010
144	1	-0.003618	wtCL051010
317	1	0.055045	wtCL051010
31	1	0.007562	wtCL061010
33	1	0.026904	wtCL061010
47	1	0.012507	wtCL061010
49	1	0.041339	wtCL061010
51	1	0.005279	wtCL061010
53	1	-0.027627	wtCL061010
59	1	0.005129	wtCL061010
60	1	0.00061	wtCL061010
71	1	0.019582	wtCL061010
90	1	-0.005592	wtCL061010
94	1	0.006906	wtCL061010
110	1	0.049659	wtCL061010
113	1	0.010634	wtCL061010
117	1	0.016154	wtCL061010
131	1	-0.01331	wtCL061010
143	1	0.003413	wtCL061010
149	1	0.011262	wtCL061010
155	1	-0.127835	wtCL061010
170	1	0.033331	wtCL061010
174	1	-0.030976	wtCL061010
190	1	-0.014797	wtCL061010
198	1	0.026675	wtCL061010
202	1	-0.020342	wtCL061010
208	1	-0.002956	wtCL061010
209	1	-0.000408	wtCL061010
215	1	-0.005717	wtCL061010
218	1	0.007482	wtCL061010
220	1	-0.001432	wtCL061010
222	1	-0.051607	wtCL061010
223	1	0.042196	wtCL061010
238	1	-0.006854	wtCL061010
256	1	0.034469	wtCL061010
258	1	0.038321	wtCL061010
259	1	0.005822	wtCL061010
266	1	-0.136138	wtCL061010
267	1	-0.004808	wtCL061010
271	1	0.001546	wtCL061010
274	1	0.020716	wtCL061010
279	1	0.012237	wtCL061010
285	1	0.031515	wtCL061010
297	1	0.005232	wtCL061010
303	1	-0.002795	wtCL061010
308	1	0.020659	wtCL061010
310	1	0.04431	wtCL061010
319	1	0.037592	wtCL061010
324	1	0.021399	wtCL061010
329	1	0.01111	wtCL061010
331	1	-0.000257	wtCL061010
337	1	0.021619	wtCL061010
338	1	-0.00382	wtCL061010
340	1	0.029046	wtCL061010
354	1	-0.043137	wtCL061010
355	1	0.016788	wtCL061010
358	1	0.010565	wtCL061010
361	1	0.002937	wtCL061010
362	1	0.044896	wtCL061010
368	1	0.027638	wtCL061010
380	1	-0.003469	wtCL061010
389	1	0.050557	wtCL061010
422	1	0.005972	wtCL061010
432	1	0.015451	wtCL061010
437	1	0.056513	wtCL061010
445	1	0.029211	wtCL061010
494	1	-0.008874	wtCL061010
521	1	0.006697	wtCL061010
589	1	-0.011136	wtCL061010
620	1	0.02531	wtCL061010
626	1	0.02441	wtCL061010
646	1	0.033773	wtCL061010
655	1	0.029577	wtCL061010
918	1	0.017813	wtCL061010
922	1	0.019514	wtCL061010
976	1	0.009749	wtCL061010
1016	1	-0.005715	wtCL061010
1040	1	0.007828	wtCL061010
1058	1	0.045971	wtCL061010
1060	1	-0.110681	wtCL061010
1061	1	0.045342	wtCL061010
1062	1	0.042162	wtCL061010
1066	1	0.038937	wtCL061010
1070	1	-0.124218	wtCL061010
1154	1	0.01927	wtCL061010
1344	1	0.036271	wtCL061010
1396	1	-0.092613	wtCL061010
1399	1	-0.000645	wtCL061010
1401	1	0.012299	wtCL061010
1602	1	0.115245	wtCL061010
1614	1	0.088115	wtCL061010
1741	1	0.024342	wtCL061010
1982	1	0.037122	wtCL061010
2078	1	0.03664	wtCL061010
2131	1	0.03434	wtCL061010
2178	1	-0.002637	wtCL061010
2210	1	-0.028041	wtCL061010
2211	1	0.044848	wtCL061010
2266	1	0.014428	wtCL061010
2506	1	0.020499	wtCL061010
2507	1	0.0132	wtCL061010
2510	1	0.009534	wtCL061010
2584	1	0.011091	wtCL061010
2590	1	0.036185	wtCL061010
2624	1	0.004004	wtCL061010
2632	1	0.040529	wtCL061010
2914	1	0.043949	wtCL061010
2945	1	0.01769	wtCL061010
2974	1	0.025552	wtCL061010
3183	1	0.021737	wtCL061010
3255	1	-0.015974	wtCL061010
3256	1	0.018409	wtCL061010
3260	1	0.024341	wtCL061010
3262	1	-0.027374	wtCL061010
3263	1	0.057457	wtCL061010
3264	1	-0.023755	wtCL061010
3265	1	0.025434	wtCL061010
3267	1	-0.042521	wtCL061010
31	1	0.007633	wtCL081010
39	1	0.01907	wtCL081010
43	1	0.042904	wtCL081010
45	1	0.015087	wtCL081010
47	1	0.039622	wtCL081010
56	1	0.073453	wtCL081010
64	1	0.064411	wtCL081010
65	1	0.054566	wtCL081010
66	1	0.054563	wtCL081010
70	1	0.037588	wtCL081010
75	1	0.077435	wtCL081010
81	1	0.023222	wtCL081010
83	1	0.030514	wtCL081010
84	1	0.016295	wtCL081010
86	1	0.04576	wtCL081010
94	1	0.080129	wtCL081010
95	1	0.054668	wtCL081010
96	1	0.05049	wtCL081010
99	1	0.105926	wtCL081010
116	1	0.085512	wtCL081010
117	1	0.052867	wtCL081010
121	1	0.030429	wtCL081010
127	1	0.032586	wtCL081010
130	1	0.062287	wtCL081010
136	1	0.012667	wtCL081010
139	1	0.053626	wtCL081010
155	1	0.024173	wtCL081010
169	1	0.011244	wtCL081010
182	1	0.054209	wtCL081010
183	1	0.030559	wtCL081010
192	1	0.014337	wtCL081010
197	1	0.0413	wtCL081010
198	1	0.026871	wtCL081010
201	1	0.05945	wtCL081010
208	1	0.060192	wtCL081010
210	1	0.076455	wtCL081010
212	1	0.01308	wtCL081010
219	1	0.063107	wtCL081010
222	1	0.060158	wtCL081010
235	1	0.096193	wtCL081010
237	1	0.070459	wtCL081010
252	1	0.025177	wtCL081010
256	1	0.021814	wtCL081010
258	1	0.05194	wtCL081010
273	1	0.059891	wtCL081010
282	1	0.035517	wtCL081010
284	1	0.006221	wtCL081010
285	1	0.033546	wtCL081010
286	1	0.061557	wtCL081010
290	1	0.045393	wtCL081010
299	1	0.033141	wtCL081010
300	1	0.061889	wtCL081010
311	1	0.009397	wtCL081010
320	1	0.106778	wtCL081010
329	1	0.013366	wtCL081010
334	1	0.024135	wtCL081010
337	1	0.009762	wtCL081010
344	1	0.051353	wtCL081010
353	1	0.069609	wtCL081010
354	1	0.021659	wtCL081010
356	1	0.019496	wtCL081010
358	1	0.081427	wtCL081010
360	1	0.049374	wtCL081010
363	1	0.025475	wtCL081010
368	1	0.023237	wtCL081010
383	1	0.043905	wtCL081010
402	1	0.069159	wtCL081010
405	1	0.023002	wtCL081010
413	1	0.039032	wtCL081010
424	1	0.073069	wtCL081010
474	1	0.034433	wtCL081010
480	1	0.055807	wtCL081010
482	1	0.04134	wtCL081010
492	1	0.017151	wtCL081010
495	1	0.081933	wtCL081010
502	1	-0.008025	wtCL081010
503	1	0.027205	wtCL081010
520	1	0.032902	wtCL081010
553	1	0.049009	wtCL081010
697	1	0.051183	wtCL081010
713	1	0.051222	wtCL081010
745	1	0.058237	wtCL081010
773	1	0.076286	wtCL081010
1123	1	0.114347	wtCL081010
1140	1	0.046613	wtCL081010
1141	1	0.07043	wtCL081010
1207	1	0.019059	wtCL081010
1209	1	0.019135	wtCL081010
1226	1	0.035436	wtCL081010
1422	1	0.031013	wtCL081010
1437	1	0.021662	wtCL081010
1439	1	0.03924	wtCL081010
1564	1	0.018355	wtCL081010
1584	1	0.024072	wtCL081010
1598	1	0.020425	wtCL081010
1599	1	0.039648	wtCL081010
1706	1	0.046396	wtCL081010
1896	1	0.05485	wtCL081010
1898	1	0.063432	wtCL081010
1932	1	0.033032	wtCL081010
2173	1	-0.005746	wtCL081010
2195	1	0.070328	wtCL081010
2220	1	0.073081	wtCL081010
2274	1	0.030557	wtCL081010
2553	1	0.059411	wtCL081010
2560	1	0.073543	wtCL081010
2662	1	0.019919	wtCL081010
2663	1	0.04212	wtCL081010
2725	1	0.10288	wtCL081010
2732	1	0.021401	wtCL081010
2755	1	0.051802	wtCL081010
2756	1	0.064428	wtCL081010
2757	1	0.056083	wtCL081010
2763	1	0.037858	wtCL081010
2843	1	-0.052404	wtCL081010
2854	1	0.018149	wtCL081010
19	1.5	0.043769	wtCL030910
27	1.5	0.050135	wtCL030910
40	1.5	0.043908	wtCL030910
54	1.5	0.057354	wtCL030910
57	1.5	0.036703	wtCL030910
58	1.5	0.080907	wtCL030910
60	1.5	0.036268	wtCL030910
65	1.5	0.078209	wtCL030910
69	1.5	0.054707	wtCL030910
71	1.5	0.015683	wtCL030910
73	1.5	0.041229	wtCL030910
75	1.5	0.061705	wtCL030910
78	1.5	0.035756	wtCL030910
79	1.5	0.032725	wtCL030910
83	1.5	0.018485	wtCL030910
85	1.5	0.033996	wtCL030910
90	1.5	0.03633	wtCL030910
93	1.5	0.03407	wtCL030910
97	1.5	0.019973	wtCL030910
116	1.5	0.093861	wtCL030910
126	1.5	0.050603	wtCL030910
128	1.5	0.025736	wtCL030910
130	1.5	0.028324	wtCL030910
144	1.5	0.022623	wtCL030910
145	1.5	0.049196	wtCL030910
147	1.5	0.032798	wtCL030910
151	1.5	0.020256	wtCL030910
158	1.5	0.045986	wtCL030910
161	1.5	0.043092	wtCL030910
167	1.5	0.005758	wtCL030910
187	1.5	0.001802	wtCL030910
190	1.5	0.040251	wtCL030910
195	1.5	0.046275	wtCL030910
202	1.5	0.015111	wtCL030910
220	1.5	0.012296	wtCL030910
229	1.5	0.080861	wtCL030910
236	1.5	0.020633	wtCL030910
249	1.5	0.039288	wtCL030910
258	1.5	0.07503	wtCL030910
282	1.5	0.037299	wtCL030910
292	1.5	0.043441	wtCL030910
295	1.5	0.040766	wtCL030910
301	1.5	0.008112	wtCL030910
307	1.5	0.044421	wtCL030910
330	1.5	0.053523	wtCL030910
337	1.5	0.040946	wtCL030910
358	1.5	0.019303	wtCL030910
373	1.5	0.048741	wtCL030910
388	1.5	-0.006063	wtCL030910
390	1.5	0.069312	wtCL030910
399	1.5	0.096519	wtCL030910
419	1.5	0.028247	wtCL030910
424	1.5	0.006232	wtCL030910
431	1.5	0.055625	wtCL030910
452	1.5	0.018856	wtCL030910
477	1.5	0.002053	wtCL030910
671	1.5	0.028178	wtCL030910
843	1.5	0.067236	wtCL030910
846	1.5	0.091175	wtCL030910
1677	1.5	0.047555	wtCL030910
2317	1.5	0.042767	wtCL030910
2336	1.5	0.053135	wtCL030910
2343	1.5	0.092858	wtCL030910
2471	1.5	0.034598	wtCL030910
2590	1.5	0.066191	wtCL030910
2636	1.5	0.106632	wtCL030910
2660	1.5	0.040623	wtCL030910
2787	1.5	0.040824	wtCL030910
2792	1.5	0.057208	wtCL030910
2798	1.5	0.048371	wtCL030910
2809	1.5	0.076207	wtCL030910
2855	1.5	-0.021443	wtCL030910
2870	1.5	0.009888	wtCL030910
66	1.5	0.075548	wtCL051010
317	1.5	0.076264	wtCL051010
1662	1.5	0.141604	wtCL051010
31	1.5	0.005336	wtCL061010
33	1.5	0.001659	wtCL061010
47	1.5	0.012759	wtCL061010
49	1.5	0.05043	wtCL061010
51	1.5	0.083859	wtCL061010
59	1.5	-0.009813	wtCL061010
60	1.5	0.013314	wtCL061010
71	1.5	0.01362	wtCL061010
74	1.5	0.050073	wtCL061010
90	1.5	-0.016395	wtCL061010
94	1.5	-0.008295	wtCL061010
110	1.5	0.046525	wtCL061010
113	1.5	0.021605	wtCL061010
117	1.5	0.019714	wtCL061010
131	1.5	0.001087	wtCL061010
143	1.5	-0.017097	wtCL061010
149	1.5	0.009517	wtCL061010
170	1.5	0.002414	wtCL061010
174	1.5	0.010536	wtCL061010
198	1.5	0.012426	wtCL061010
202	1.5	0.042066	wtCL061010
208	1.5	0.037546	wtCL061010
209	1.5	0.027779	wtCL061010
215	1.5	-0.004488	wtCL061010
218	1.5	0.020913	wtCL061010
220	1.5	0.011494	wtCL061010
223	1.5	0.011972	wtCL061010
238	1.5	-0.004026	wtCL061010
256	1.5	0.052472	wtCL061010
258	1.5	0.045946	wtCL061010
259	1.5	-0.000825	wtCL061010
267	1.5	0.025348	wtCL061010
271	1.5	-0.009687	wtCL061010
274	1.5	0.024574	wtCL061010
279	1.5	0.023123	wtCL061010
285	1.5	0.031966	wtCL061010
297	1.5	0.017146	wtCL061010
303	1.5	0.027584	wtCL061010
308	1.5	0.0157	wtCL061010
310	1.5	0.053752	wtCL061010
319	1.5	-0.032306	wtCL061010
324	1.5	0.032317	wtCL061010
329	1.5	0.006529	wtCL061010
331	1.5	0.014501	wtCL061010
337	1.5	0.022325	wtCL061010
338	1.5	0.005769	wtCL061010
340	1.5	0.013253	wtCL061010
355	1.5	0.020772	wtCL061010
358	1.5	0.037492	wtCL061010
361	1.5	0.015287	wtCL061010
362	1.5	0.061751	wtCL061010
368	1.5	-0.002374	wtCL061010
380	1.5	0.014565	wtCL061010
389	1.5	0.027689	wtCL061010
422	1.5	0.007247	wtCL061010
432	1.5	0.017221	wtCL061010
437	1.5	0.069615	wtCL061010
441	1.5	0.014778	wtCL061010
445	1.5	0.013696	wtCL061010
521	1.5	0.01369	wtCL061010
589	1.5	0.030469	wtCL061010
620	1.5	0.013516	wtCL061010
622	1.5	0.092844	wtCL061010
626	1.5	0.064665	wtCL061010
646	1.5	0.030529	wtCL061010
655	1.5	0.017834	wtCL061010
918	1.5	0.004925	wtCL061010
922	1.5	0.00926	wtCL061010
976	1.5	-0.002118	wtCL061010
1016	1.5	0.020777	wtCL061010
1040	1.5	0.009161	wtCL061010
1058	1.5	0.045932	wtCL061010
1060	1.5	-0.098688	wtCL061010
1061	1.5	0.014833	wtCL061010
1062	1.5	0.050875	wtCL061010
1066	1.5	0.041301	wtCL061010
1070	1.5	-0.12054	wtCL061010
1154	1.5	0.018563	wtCL061010
1344	1.5	0.002661	wtCL061010
1396	1.5	-0.084139	wtCL061010
1399	1.5	0.001596	wtCL061010
1401	1.5	0.035262	wtCL061010
1602	1.5	0.109641	wtCL061010
1614	1.5	0.088045	wtCL061010
1646	1.5	0.047558	wtCL061010
1741	1.5	0.001602	wtCL061010
1982	1.5	0.002156	wtCL061010
2078	1.5	0.030646	wtCL061010
2131	1.5	-0.004661	wtCL061010
2178	1.5	0.018889	wtCL061010
2211	1.5	-0.002063	wtCL061010
2266	1.5	0.021101	wtCL061010
2384	1.5	0.004622	wtCL061010
2385	1.5	0.009237	wtCL061010
2506	1.5	-0.004572	wtCL061010
2507	1.5	0.009261	wtCL061010
2510	1.5	0.021263	wtCL061010
2584	1.5	0.004213	wtCL061010
2590	1.5	0.015395	wtCL061010
2632	1.5	0.001082	wtCL061010
2914	1.5	0.038855	wtCL061010
2945	1.5	-0.005412	wtCL061010
2974	1.5	0.030496	wtCL061010
3255	1.5	-0.009306	wtCL061010
3260	1.5	0.016205	wtCL061010
3263	1.5	0.078136	wtCL061010
3264	1.5	-0.004669	wtCL061010
3267	1.5	0.000246	wtCL061010
39	1.5	0.036626	wtCL081010
43	1.5	0.012861	wtCL081010
45	1.5	0.026478	wtCL081010
47	1.5	0.037401	wtCL081010
56	1.5	0.089988	wtCL081010
64	1.5	0.065879	wtCL081010
66	1.5	0.049118	wtCL081010
70	1.5	0.045232	wtCL081010
75	1.5	0.120819	wtCL081010
81	1.5	0.037009	wtCL081010
83	1.5	0.045004	wtCL081010
84	1.5	0.054214	wtCL081010
86	1.5	0.020723	wtCL081010
94	1.5	0.075194	wtCL081010
95	1.5	0.067695	wtCL081010
96	1.5	0.044857	wtCL081010
99	1.5	0.094989	wtCL081010
116	1.5	0.100995	wtCL081010
117	1.5	0.053962	wtCL081010
127	1.5	0.014979	wtCL081010
130	1.5	0.058211	wtCL081010
136	1.5	0.024684	wtCL081010
139	1.5	0.059025	wtCL081010
155	1.5	0.037707	wtCL081010
169	1.5	0.034117	wtCL081010
182	1.5	0.052315	wtCL081010
183	1.5	0.066236	wtCL081010
192	1.5	0.021464	wtCL081010
197	1.5	0.031233	wtCL081010
201	1.5	0.076554	wtCL081010
208	1.5	0.059161	wtCL081010
210	1.5	0.075217	wtCL081010
212	1.5	0.04989	wtCL081010
219	1.5	0.056913	wtCL081010
222	1.5	0.057106	wtCL081010
235	1.5	0.064062	wtCL081010
237	1.5	0.093658	wtCL081010
252	1.5	0.044634	wtCL081010
256	1.5	0.035246	wtCL081010
258	1.5	0.066175	wtCL081010
273	1.5	0.039564	wtCL081010
282	1.5	0.021537	wtCL081010
284	1.5	0.021282	wtCL081010
285	1.5	0.046501	wtCL081010
286	1.5	0.063698	wtCL081010
290	1.5	0.07804	wtCL081010
299	1.5	0.047152	wtCL081010
300	1.5	0.05621	wtCL081010
311	1.5	0.035664	wtCL081010
320	1.5	0.192721	wtCL081010
329	1.5	0.005633	wtCL081010
334	1.5	0.054926	wtCL081010
337	1.5	0.01955	wtCL081010
344	1.5	0.056154	wtCL081010
353	1.5	0.068464	wtCL081010
354	1.5	0.036576	wtCL081010
356	1.5	0.047974	wtCL081010
358	1.5	0.049202	wtCL081010
360	1.5	0.059074	wtCL081010
363	1.5	0.054862	wtCL081010
368	1.5	0.005275	wtCL081010
383	1.5	0.054411	wtCL081010
402	1.5	0.053436	wtCL081010
405	1.5	0.047532	wtCL081010
413	1.5	0.035744	wtCL081010
474	1.5	0.038642	wtCL081010
480	1.5	0.071859	wtCL081010
482	1.5	0.064849	wtCL081010
492	1.5	0.055344	wtCL081010
495	1.5	0.070619	wtCL081010
502	1.5	0.003664	wtCL081010
503	1.5	0.019275	wtCL081010
520	1.5	0.044234	wtCL081010
553	1.5	0.074406	wtCL081010
697	1.5	0.068701	wtCL081010
713	1.5	0.064104	wtCL081010
745	1.5	0.080221	wtCL081010
773	1.5	0.077607	wtCL081010
1123	1.5	0.099285	wtCL081010
1140	1.5	0.063455	wtCL081010
1141	1.5	0.06318	wtCL081010
1207	1.5	0.040121	wtCL081010
1209	1.5	0.024519	wtCL081010
1226	1.5	0.053644	wtCL081010
1422	1.5	0.051118	wtCL081010
1437	1.5	0.024929	wtCL081010
1439	1.5	0.040858	wtCL081010
1564	1.5	0.024953	wtCL081010
1584	1.5	0.048888	wtCL081010
1598	1.5	0.01855	wtCL081010
1599	1.5	0.035197	wtCL081010
1706	1.5	0.026657	wtCL081010
1896	1.5	0.069057	wtCL081010
1898	1.5	0.03598	wtCL081010
1932	1.5	0.03725	wtCL081010
2173	1.5	0.003955	wtCL081010
2195	1.5	0.069065	wtCL081010
2220	1.5	0.075747	wtCL081010
2274	1.5	0.073256	wtCL081010
2553	1.5	0.076369	wtCL081010
2560	1.5	0.095632	wtCL081010
2662	1.5	0.069821	wtCL081010
2663	1.5	0.042333	wtCL081010
2732	1.5	0.071346	wtCL081010
2755	1.5	0.046655	wtCL081010
2756	1.5	0.045189	wtCL081010
2757	1.5	0.041078	wtCL081010
2763	1.5	0.050829	wtCL081010
2843	1.5	0.066515	wtCL081010
2854	1.5	0.035698	wtCL081010
19	2	0.022802	wtCL030910
27	2	0.030073	wtCL030910
40	2	0.033666	wtCL030910
54	2	0.056666	wtCL030910
57	2	0.027309	wtCL030910
58	2	0.076051	wtCL030910
60	2	0.042631	wtCL030910
65	2	0.080504	wtCL030910
69	2	0.028466	wtCL030910
71	2	0.025881	wtCL030910
73	2	0.022695	wtCL030910
75	2	0.063811	wtCL030910
78	2	0.040557	wtCL030910
79	2	0.052325	wtCL030910
83	2	0.02393	wtCL030910
85	2	0.04192	wtCL030910
90	2	0.06491	wtCL030910
93	2	0.027031	wtCL030910
97	2	0.032033	wtCL030910
116	2	0.044171	wtCL030910
126	2	0.047053	wtCL030910
128	2	0.021795	wtCL030910
130	2	0.026651	wtCL030910
144	2	0.019152	wtCL030910
145	2	0.05298	wtCL030910
147	2	0.030976	wtCL030910
151	2	0.031582	wtCL030910
158	2	0.028503	wtCL030910
161	2	0.028693	wtCL030910
167	2	0.02062	wtCL030910
187	2	0.02275	wtCL030910
190	2	0.057233	wtCL030910
195	2	0.043345	wtCL030910
202	2	0.010773	wtCL030910
220	2	0.024689	wtCL030910
229	2	0.054045	wtCL030910
236	2	0.029444	wtCL030910
249	2	0.030246	wtCL030910
258	2	0.08442	wtCL030910
282	2	0.043098	wtCL030910
292	2	0.033524	wtCL030910
295	2	0.026752	wtCL030910
301	2	0.036407	wtCL030910
307	2	0.038377	wtCL030910
330	2	0.060802	wtCL030910
337	2	0.051216	wtCL030910
358	2	0.028301	wtCL030910
373	2	0.038418	wtCL030910
388	2	0.004934	wtCL030910
390	2	0.05587	wtCL030910
399	2	0.044731	wtCL030910
419	2	0.05199	wtCL030910
431	2	0.039846	wtCL030910
452	2	0.027162	wtCL030910
477	2	0.018385	wtCL030910
671	2	0.022898	wtCL030910
843	2	0.047442	wtCL030910
846	2	0.048349	wtCL030910
1677	2	0.02153	wtCL030910
2317	2	0.052713	wtCL030910
2336	2	0.05272	wtCL030910
2343	2	0.085058	wtCL030910
2471	2	0.049202	wtCL030910
2590	2	0.06341	wtCL030910
2636	2	0.07717	wtCL030910
2654	2	0.112886	wtCL030910
2660	2	0.039757	wtCL030910
2787	2	0.035716	wtCL030910
2792	2	0.040164	wtCL030910
2798	2	0.014868	wtCL030910
2809	2	0.054086	wtCL030910
2855	2	-0.020708	wtCL030910
2870	2	0.008597	wtCL030910
2943	2	0.029636	wtCL030910
2946	2	0.046869	wtCL030910
2971	2	0.006405	wtCL030910
2973	2	0.025323	wtCL030910
2981	2	0.039942	wtCL030910
66	2	0.092735	wtCL051010
114	2	0.09068	wtCL051010
317	2	0.052774	wtCL051010
402	2	-0.045303	wtCL051010
469	2	0.070868	wtCL051010
534	2	0.034256	wtCL051010
1040	2	0.009483	wtCL051010
1068	2	0.104057	wtCL051010
1662	2	0.063842	wtCL051010
31	2	-0.009305	wtCL061010
33	2	-0.008572	wtCL061010
47	2	0.00575	wtCL061010
49	2	0.038203	wtCL061010
51	2	0.089706	wtCL061010
59	2	-0.011435	wtCL061010
60	2	0.007787	wtCL061010
71	2	-0.00119	wtCL061010
74	2	-0.010014	wtCL061010
90	2	-0.003157	wtCL061010
94	2	-0.006413	wtCL061010
110	2	0.101359	wtCL061010
113	2	0.010237	wtCL061010
117	2	0.026946	wtCL061010
131	2	-0.025436	wtCL061010
143	2	-0.010714	wtCL061010
149	2	-0.007712	wtCL061010
170	2	-0.007524	wtCL061010
174	2	0.035423	wtCL061010
198	2	0.041689	wtCL061010
202	2	0.017371	wtCL061010
208	2	0.042781	wtCL061010
209	2	0.034937	wtCL061010
215	2	0.015369	wtCL061010
218	2	0.011764	wtCL061010
220	2	-0.00441	wtCL061010
223	2	0.016911	wtCL061010
228	2	0.086075	wtCL061010
238	2	0.010315	wtCL061010
256	2	0.019345	wtCL061010
258	2	0.030597	wtCL061010
259	2	-0.005996	wtCL061010
267	2	0.024891	wtCL061010
271	2	-0.003152	wtCL061010
274	2	0.036902	wtCL061010
285	2	0.030467	wtCL061010
297	2	0.013546	wtCL061010
303	2	0.011219	wtCL061010
308	2	-0.008113	wtCL061010
310	2	0.043212	wtCL061010
319	2	-0.032649	wtCL061010
324	2	0.078077	wtCL061010
329	2	0.004008	wtCL061010
331	2	0.0182	wtCL061010
337	2	0.033834	wtCL061010
338	2	0.031779	wtCL061010
340	2	-0.002557	wtCL061010
355	2	0.020568	wtCL061010
358	2	0.016815	wtCL061010
361	2	-0.015617	wtCL061010
362	2	0.088114	wtCL061010
368	2	0.001267	wtCL061010
380	2	0.010375	wtCL061010
389	2	0.003404	wtCL061010
422	2	0.003736	wtCL061010
432	2	-0.008139	wtCL061010
437	2	0.057089	wtCL061010
445	2	0.060744	wtCL061010
521	2	0.015411	wtCL061010
589	2	0.052387	wtCL061010
620	2	-0.015514	wtCL061010
622	2	0.097626	wtCL061010
626	2	0.052012	wtCL061010
646	2	0.000748	wtCL061010
655	2	0.016392	wtCL061010
918	2	-0.012126	wtCL061010
922	2	-0.001503	wtCL061010
976	2	-0.008306	wtCL061010
1016	2	0.04466	wtCL061010
1040	2	-0.003485	wtCL061010
1058	2	-0.002767	wtCL061010
1061	2	0.048054	wtCL061010
1062	2	0.045337	wtCL061010
1154	2	0.025744	wtCL061010
1344	2	0.026291	wtCL061010
1399	2	0.016637	wtCL061010
1401	2	0.036057	wtCL061010
1602	2	0.1157	wtCL061010
1614	2	0.055477	wtCL061010
1646	2	0.038559	wtCL061010
1741	2	-0.006611	wtCL061010
1982	2	0.047416	wtCL061010
2078	2	0.041201	wtCL061010
2131	2	0.023711	wtCL061010
2178	2	0.050395	wtCL061010
2211	2	0.048578	wtCL061010
2266	2	-0.000613	wtCL061010
2384	2	-0.015117	wtCL061010
2385	2	0.008502	wtCL061010
2387	2	0.003619	wtCL061010
2393	2	0.096505	wtCL061010
2458	2	0.00849	wtCL061010
2459	2	0.008845	wtCL061010
2460	2	-0.032096	wtCL061010
2506	2	-0.001249	wtCL061010
2507	2	0.010316	wtCL061010
2510	2	0.022752	wtCL061010
2584	2	-9.8e-05	wtCL061010
2590	2	0.017323	wtCL061010
2632	2	0.049261	wtCL061010
2690	2	-0.016722	wtCL061010
2914	2	0.037448	wtCL061010
2945	2	0.030467	wtCL061010
2974	2	0.038023	wtCL061010
3255	2	0.00546	wtCL061010
3256	2	-0.000532	wtCL061010
3260	2	0.005658	wtCL061010
3263	2	0.069911	wtCL061010
3264	2	-0.004705	wtCL061010
3265	2	-0.019553	wtCL061010
3267	2	0.017797	wtCL061010
39	2	0.052948	wtCL081010
43	2	0.02823	wtCL081010
45	2	0.027834	wtCL081010
47	2	0.048626	wtCL081010
56	2	0.076257	wtCL081010
64	2	0.075833	wtCL081010
66	2	0.0714	wtCL081010
70	2	0.062812	wtCL081010
75	2	0.029735	wtCL081010
81	2	0.04481	wtCL081010
83	2	0.065592	wtCL081010
84	2	0.04362	wtCL081010
86	2	0.057322	wtCL081010
94	2	0.08133	wtCL081010
95	2	0.048426	wtCL081010
96	2	0.062481	wtCL081010
99	2	0.044259	wtCL081010
116	2	0.102524	wtCL081010
117	2	0.041838	wtCL081010
127	2	0.026594	wtCL081010
130	2	0.087105	wtCL081010
136	2	0.030032	wtCL081010
139	2	0.06587	wtCL081010
155	2	0.030982	wtCL081010
169	2	0.030798	wtCL081010
182	2	0.048661	wtCL081010
183	2	0.033559	wtCL081010
192	2	0.040066	wtCL081010
197	2	0.055305	wtCL081010
198	2	0.072422	wtCL081010
201	2	0.068079	wtCL081010
208	2	0.085609	wtCL081010
210	2	0.052053	wtCL081010
212	2	0.048244	wtCL081010
219	2	0.069285	wtCL081010
222	2	0.070448	wtCL081010
235	2	0.066721	wtCL081010
237	2	0.090194	wtCL081010
252	2	0.036438	wtCL081010
256	2	0.052969	wtCL081010
258	2	0.079915	wtCL081010
282	2	0.034329	wtCL081010
284	2	0.03715	wtCL081010
285	2	0.057752	wtCL081010
286	2	0.054478	wtCL081010
299	2	0.049088	wtCL081010
300	2	0.0709	wtCL081010
311	2	0.055869	wtCL081010
329	2	0.034931	wtCL081010
334	2	0.049348	wtCL081010
344	2	0.034654	wtCL081010
353	2	0.062718	wtCL081010
354	2	0.039133	wtCL081010
356	2	0.046459	wtCL081010
358	2	0.085005	wtCL081010
360	2	0.053574	wtCL081010
363	2	0.066346	wtCL081010
368	2	-0.016633	wtCL081010
383	2	0.043954	wtCL081010
402	2	0.025475	wtCL081010
405	2	0.038824	wtCL081010
413	2	0.045366	wtCL081010
474	2	0.041534	wtCL081010
480	2	0.072172	wtCL081010
482	2	0.054426	wtCL081010
492	2	0.067697	wtCL081010
495	2	0.069733	wtCL081010
520	2	0.05295	wtCL081010
553	2	0.091625	wtCL081010
697	2	0.071643	wtCL081010
713	2	0.061964	wtCL081010
745	2	0.084673	wtCL081010
773	2	0.056542	wtCL081010
1123	2	0.029639	wtCL081010
1140	2	0.093141	wtCL081010
1141	2	0.033937	wtCL081010
1207	2	0.043897	wtCL081010
1209	2	0.038391	wtCL081010
1226	2	0.05302	wtCL081010
1422	2	0.058498	wtCL081010
1437	2	0.039052	wtCL081010
1439	2	0.061311	wtCL081010
1564	2	0.043556	wtCL081010
1584	2	0.061599	wtCL081010
1599	2	0.038373	wtCL081010
1896	2	0.042969	wtCL081010
1898	2	0.003317	wtCL081010
1932	2	0.052057	wtCL081010
2195	2	0.067654	wtCL081010
2220	2	0.055407	wtCL081010
2274	2	0.099335	wtCL081010
2553	2	0.071747	wtCL081010
2560	2	0.096044	wtCL081010
2663	2	0.014739	wtCL081010
2725	2	0.040083	wtCL081010
2755	2	0.067798	wtCL081010
2756	2	0.030057	wtCL081010
2757	2	0.051587	wtCL081010
2763	2	0.071092	wtCL081010
2843	2	0.056839	wtCL081010
2854	2	0.025987	wtCL081010
2932	2	0.063027	wtCL081010
2959	2	-0.023324	wtCL081010
19	2.5	0.02158	wtCL030910
27	2.5	0.046557	wtCL030910
40	2.5	0.057953	wtCL030910
54	2.5	0.03236	wtCL030910
57	2.5	0.027215	wtCL030910
58	2.5	0.041216	wtCL030910
60	2.5	0.050422	wtCL030910
65	2.5	0.027969	wtCL030910
71	2.5	0.003548	wtCL030910
73	2.5	0.006637	wtCL030910
75	2.5	0.049966	wtCL030910
78	2.5	0.024493	wtCL030910
79	2.5	0.047859	wtCL030910
83	2.5	0.027645	wtCL030910
90	2.5	0.072486	wtCL030910
93	2.5	0.016226	wtCL030910
97	2.5	0.012073	wtCL030910
116	2.5	0.062483	wtCL030910
126	2.5	0.030076	wtCL030910
128	2.5	0.017311	wtCL030910
130	2.5	0.026045	wtCL030910
144	2.5	0.054209	wtCL030910
145	2.5	0.049803	wtCL030910
147	2.5	0.017701	wtCL030910
151	2.5	0.027354	wtCL030910
158	2.5	0.029923	wtCL030910
161	2.5	0.033799	wtCL030910
167	2.5	0.024778	wtCL030910
187	2.5	0.014669	wtCL030910
190	2.5	0.024004	wtCL030910
195	2.5	0.035493	wtCL030910
202	2.5	0.022323	wtCL030910
220	2.5	0.018247	wtCL030910
229	2.5	0.095245	wtCL030910
236	2.5	0.018604	wtCL030910
249	2.5	0.019421	wtCL030910
258	2.5	0.050695	wtCL030910
282	2.5	0.032212	wtCL030910
292	2.5	0.019913	wtCL030910
295	2.5	0.024984	wtCL030910
301	2.5	0.019443	wtCL030910
307	2.5	0.035148	wtCL030910
330	2.5	0.013736	wtCL030910
337	2.5	0.053992	wtCL030910
358	2.5	0.026171	wtCL030910
373	2.5	0.061951	wtCL030910
388	2.5	0.013412	wtCL030910
390	2.5	0.071612	wtCL030910
399	2.5	0.055435	wtCL030910
419	2.5	0.016649	wtCL030910
431	2.5	0.064071	wtCL030910
452	2.5	0.043433	wtCL030910
477	2.5	0.012563	wtCL030910
671	2.5	0.026253	wtCL030910
843	2.5	0.04009	wtCL030910
846	2.5	0.074695	wtCL030910
1677	2.5	0.015974	wtCL030910
2317	2.5	0.041044	wtCL030910
2336	2.5	0.070829	wtCL030910
2343	2.5	0.086864	wtCL030910
2471	2.5	0.050182	wtCL030910
2590	2.5	0.095246	wtCL030910
2636	2.5	0.096908	wtCL030910
2654	2.5	0.105456	wtCL030910
2660	2.5	0.033975	wtCL030910
2787	2.5	0.062609	wtCL030910
2792	2.5	0.04833	wtCL030910
2798	2.5	0.028244	wtCL030910
2809	2.5	0.049419	wtCL030910
2855	2.5	-0.015885	wtCL030910
2870	2.5	0.004048	wtCL030910
2943	2.5	0.03737	wtCL030910
2946	2.5	0.031498	wtCL030910
2971	2.5	0.012149	wtCL030910
2973	2.5	0.030851	wtCL030910
2981	2.5	0.046963	wtCL030910
3039	2.5	-0.004346	wtCL030910
66	2.5	0.06464	wtCL051010
114	2.5	0.06176	wtCL051010
317	2.5	0.096865	wtCL051010
402	2.5	-0.020929	wtCL051010
469	2.5	0.057366	wtCL051010
534	2.5	0.077559	wtCL051010
1040	2.5	0.047343	wtCL051010
1068	2.5	0.040753	wtCL051010
1662	2.5	0.087718	wtCL051010
31	2.5	-8.9e-05	wtCL061010
33	2.5	-0.007914	wtCL061010
47	2.5	0.004079	wtCL061010
49	2.5	0.034524	wtCL061010
51	2.5	0.077839	wtCL061010
59	2.5	0.003949	wtCL061010
60	2.5	-0.004866	wtCL061010
71	2.5	-0.011747	wtCL061010
74	2.5	-0.030796	wtCL061010
90	2.5	0.0146	wtCL061010
94	2.5	0.003863	wtCL061010
113	2.5	-0.019566	wtCL061010
117	2.5	0.03156	wtCL061010
131	2.5	-0.031365	wtCL061010
143	2.5	0.017559	wtCL061010
149	2.5	-0.00425	wtCL061010
170	2.5	-0.008906	wtCL061010
174	2.5	0.006587	wtCL061010
198	2.5	0.012966	wtCL061010
202	2.5	-0.011386	wtCL061010
208	2.5	0.023668	wtCL061010
209	2.5	0.037519	wtCL061010
215	2.5	0.012244	wtCL061010
218	2.5	0.012205	wtCL061010
220	2.5	-0.011998	wtCL061010
223	2.5	0.003322	wtCL061010
228	2.5	0.041941	wtCL061010
238	2.5	-0.007504	wtCL061010
256	2.5	0.00153	wtCL061010
258	2.5	0.037057	wtCL061010
259	2.5	-0.003593	wtCL061010
267	2.5	0.037089	wtCL061010
271	2.5	0.027623	wtCL061010
274	2.5	0.015949	wtCL061010
285	2.5	0.025057	wtCL061010
297	2.5	-0.003985	wtCL061010
303	2.5	0.007075	wtCL061010
308	2.5	0.002534	wtCL061010
310	2.5	0.02559	wtCL061010
319	2.5	-0.083933	wtCL061010
329	2.5	0.00976	wtCL061010
331	2.5	0.010721	wtCL061010
337	2.5	0.033793	wtCL061010
338	2.5	0.017765	wtCL061010
340	2.5	-0.002283	wtCL061010
355	2.5	0.006956	wtCL061010
358	2.5	0.011099	wtCL061010
362	2.5	0.031175	wtCL061010
368	2.5	-0.019532	wtCL061010
380	2.5	0.017209	wtCL061010
389	2.5	-0.006355	wtCL061010
422	2.5	-0.019858	wtCL061010
432	2.5	-0.003956	wtCL061010
437	2.5	0.027781	wtCL061010
441	2.5	-0.008675	wtCL061010
445	2.5	0.04574	wtCL061010
521	2.5	0.033451	wtCL061010
589	2.5	0.055244	wtCL061010
620	2.5	-0.023061	wtCL061010
622	2.5	0.038208	wtCL061010
626	2.5	0.010387	wtCL061010
646	2.5	0.003597	wtCL061010
655	2.5	0.010406	wtCL061010
918	2.5	-0.009129	wtCL061010
922	2.5	0.000106	wtCL061010
976	2.5	-0.012078	wtCL061010
1016	2.5	0.075938	wtCL061010
1040	2.5	-0.013011	wtCL061010
1058	2.5	0.002132	wtCL061010
1061	2.5	0.013842	wtCL061010
1062	2.5	0.045826	wtCL061010
1066	2.5	-0.009999	wtCL061010
1103	2.5	-0.00741	wtCL061010
1154	2.5	0.014129	wtCL061010
1344	2.5	-0.007568	wtCL061010
1399	2.5	0.01973	wtCL061010
1401	2.5	0.04203	wtCL061010
1602	2.5	0.046251	wtCL061010
1614	2.5	0.049369	wtCL061010
1646	2.5	0.034102	wtCL061010
1741	2.5	0.002422	wtCL061010
1982	2.5	0.019164	wtCL061010
2078	2.5	0.021768	wtCL061010
2131	2.5	-0.007501	wtCL061010
2178	2.5	0.041829	wtCL061010
2211	2.5	-0.023562	wtCL061010
2266	2.5	-0.01417	wtCL061010
2384	2.5	-0.015789	wtCL061010
2385	2.5	0.022695	wtCL061010
2387	2.5	0.009626	wtCL061010
2393	2.5	0.095249	wtCL061010
2458	2.5	0.007935	wtCL061010
2459	2.5	0.000328	wtCL061010
2460	2.5	-0.013092	wtCL061010
2506	2.5	0.009123	wtCL061010
2507	2.5	0.007018	wtCL061010
2510	2.5	0.013302	wtCL061010
2584	2.5	0.002343	wtCL061010
2590	2.5	0.015419	wtCL061010
2632	2.5	0.016302	wtCL061010
2690	2.5	0.010396	wtCL061010
2914	2.5	0.034702	wtCL061010
2945	2.5	0.00363	wtCL061010
2974	2.5	0.035139	wtCL061010
3255	2.5	0.024492	wtCL061010
3256	2.5	0.023405	wtCL061010
3260	2.5	0.001402	wtCL061010
3263	2.5	-0.006751	wtCL061010
3264	2.5	0.015472	wtCL061010
3267	2.5	0.025341	wtCL061010
3382	2.5	0.070827	wtCL061010
3403	2.5	0.038707	wtCL061010
39	2.5	0.045427	wtCL081010
43	2.5	0.013214	wtCL081010
45	2.5	0.052848	wtCL081010
47	2.5	0.090108	wtCL081010
56	2.5	0.047647	wtCL081010
64	2.5	0.065919	wtCL081010
66	2.5	0.063194	wtCL081010
70	2.5	0.064231	wtCL081010
75	2.5	0.024109	wtCL081010
81	2.5	0.043479	wtCL081010
83	2.5	0.071341	wtCL081010
84	2.5	0.052944	wtCL081010
86	2.5	0.075845	wtCL081010
94	2.5	0.060003	wtCL081010
95	2.5	0.089515	wtCL081010
96	2.5	0.043111	wtCL081010
99	2.5	0.041539	wtCL081010
116	2.5	0.060197	wtCL081010
117	2.5	0.055699	wtCL081010
127	2.5	0.001061	wtCL081010
130	2.5	0.066207	wtCL081010
136	2.5	0.025745	wtCL081010
139	2.5	0.077709	wtCL081010
155	2.5	0.023445	wtCL081010
169	2.5	0.0511	wtCL081010
182	2.5	0.04747	wtCL081010
183	2.5	0.041501	wtCL081010
192	2.5	0.037618	wtCL081010
197	2.5	0.086433	wtCL081010
198	2.5	0.083919	wtCL081010
201	2.5	0.074125	wtCL081010
208	2.5	0.082024	wtCL081010
210	2.5	0.078796	wtCL081010
212	2.5	-0.005403	wtCL081010
219	2.5	0.058708	wtCL081010
222	2.5	0.060322	wtCL081010
235	2.5	0.102561	wtCL081010
237	2.5	0.079001	wtCL081010
252	2.5	0.066229	wtCL081010
256	2.5	0.048065	wtCL081010
258	2.5	0.055445	wtCL081010
282	2.5	0.026734	wtCL081010
284	2.5	0.047994	wtCL081010
285	2.5	0.024003	wtCL081010
286	2.5	0.053731	wtCL081010
299	2.5	0.059478	wtCL081010
300	2.5	0.0628	wtCL081010
311	2.5	0.068908	wtCL081010
329	2.5	0.084346	wtCL081010
334	2.5	0.045769	wtCL081010
344	2.5	0.019637	wtCL081010
353	2.5	0.049652	wtCL081010
354	2.5	0.053344	wtCL081010
356	2.5	0.050063	wtCL081010
358	2.5	0.087874	wtCL081010
360	2.5	0.054167	wtCL081010
363	2.5	0.048942	wtCL081010
368	2.5	0.023558	wtCL081010
383	2.5	0.0447	wtCL081010
402	2.5	0.018532	wtCL081010
405	2.5	0.028508	wtCL081010
413	2.5	0.043572	wtCL081010
474	2.5	0.056997	wtCL081010
480	2.5	0.075296	wtCL081010
482	2.5	0.024429	wtCL081010
492	2.5	0.044592	wtCL081010
495	2.5	0.083415	wtCL081010
520	2.5	0.054977	wtCL081010
553	2.5	0.057906	wtCL081010
697	2.5	0.056867	wtCL081010
713	2.5	0.064553	wtCL081010
745	2.5	0.067456	wtCL081010
773	2.5	0.042935	wtCL081010
1123	2.5	0.02425	wtCL081010
1140	2.5	0.060343	wtCL081010
1141	2.5	0.030412	wtCL081010
1207	2.5	0.01467	wtCL081010
1209	2.5	0.001295	wtCL081010
1226	2.5	0.012105	wtCL081010
1422	2.5	0.022891	wtCL081010
1437	2.5	0.052846	wtCL081010
1439	2.5	0.082453	wtCL081010
1564	2.5	0.061959	wtCL081010
1584	2.5	0.054527	wtCL081010
1598	2.5	0.022975	wtCL081010
1599	2.5	0.040766	wtCL081010
1896	2.5	0.052397	wtCL081010
1898	2.5	0.015162	wtCL081010
1932	2.5	0.069768	wtCL081010
2195	2.5	0.066097	wtCL081010
2220	2.5	0.05188	wtCL081010
2274	2.5	0.117224	wtCL081010
2553	2.5	0.071457	wtCL081010
2560	2.5	0.079637	wtCL081010
2725	2.5	0.118876	wtCL081010
2755	2.5	0.024391	wtCL081010
2756	2.5	0.050188	wtCL081010
2757	2.5	0.063068	wtCL081010
2763	2.5	0.048201	wtCL081010
2843	2.5	0.107331	wtCL081010
2854	2.5	0.020408	wtCL081010
2932	2.5	0.060223	wtCL081010
2959	2.5	0.023266	wtCL081010
3100	2.5	0.007057	wtCL081010
3104	2.5	0.006182	wtCL081010
3105	2.5	0.078056	wtCL081010
19	3	0.012135	wtCL030910
27	3	0.031263	wtCL030910
40	3	0.033142	wtCL030910
54	3	0.038842	wtCL030910
57	3	0.011755	wtCL030910
58	3	0.085964	wtCL030910
60	3	0.041837	wtCL030910
65	3	0.046864	wtCL030910
71	3	0.017926	wtCL030910
73	3	0.028143	wtCL030910
75	3	0.025582	wtCL030910
78	3	0.012579	wtCL030910
79	3	0.05119	wtCL030910
83	3	0.031832	wtCL030910
90	3	0.075324	wtCL030910
93	3	0.010807	wtCL030910
97	3	0.024651	wtCL030910
116	3	0.061333	wtCL030910
126	3	0.015273	wtCL030910
128	3	0.027088	wtCL030910
130	3	0.033082	wtCL030910
144	3	0.048212	wtCL030910
145	3	0.072444	wtCL030910
147	3	0.016283	wtCL030910
151	3	0.030251	wtCL030910
158	3	0.002154	wtCL030910
161	3	0.032188	wtCL030910
167	3	0.040911	wtCL030910
187	3	0.038373	wtCL030910
190	3	0.050129	wtCL030910
195	3	0.03303	wtCL030910
202	3	0.026928	wtCL030910
220	3	0.023034	wtCL030910
229	3	0.090397	wtCL030910
236	3	0.022149	wtCL030910
249	3	0.020634	wtCL030910
282	3	0.055186	wtCL030910
292	3	0.000259	wtCL030910
295	3	0.013893	wtCL030910
301	3	0.050964	wtCL030910
307	3	0.023726	wtCL030910
330	3	0.003093	wtCL030910
337	3	0.067291	wtCL030910
358	3	0.035001	wtCL030910
373	3	0.067242	wtCL030910
388	3	0.03543	wtCL030910
390	3	0.0545	wtCL030910
399	3	0.049176	wtCL030910
419	3	0.050914	wtCL030910
431	3	0.045033	wtCL030910
452	3	0.062354	wtCL030910
477	3	0.031879	wtCL030910
671	3	0.034181	wtCL030910
843	3	0.022871	wtCL030910
846	3	0.016257	wtCL030910
1677	3	0.031361	wtCL030910
2317	3	0.050873	wtCL030910
2336	3	0.055629	wtCL030910
2343	3	0.082644	wtCL030910
2471	3	0.07929	wtCL030910
2590	3	0.042709	wtCL030910
2636	3	0.045826	wtCL030910
2654	3	0.0892	wtCL030910
2660	3	0.045269	wtCL030910
2787	3	0.064835	wtCL030910
2792	3	0.053861	wtCL030910
2798	3	0.03388	wtCL030910
2809	3	0.048041	wtCL030910
2822	3	-0.053991	wtCL030910
2855	3	0.013297	wtCL030910
2870	3	0.023343	wtCL030910
2884	3	0.029442	wtCL030910
2930	3	0.070928	wtCL030910
2943	3	0.07248	wtCL030910
2946	3	0.041078	wtCL030910
2971	3	0.015905	wtCL030910
2973	3	0.035969	wtCL030910
2981	3	0.043038	wtCL030910
2986	3	0.049277	wtCL030910
3008	3	0.054563	wtCL030910
3039	3	0.017108	wtCL030910
114	3	0.075049	wtCL051010
145	3	0.121861	wtCL051010
317	3	0.0591	wtCL051010
402	3	-0.008782	wtCL051010
469	3	0.09854	wtCL051010
534	3	0.083903	wtCL051010
1040	3	0.061227	wtCL051010
1068	3	0.106377	wtCL051010
1662	3	0.034059	wtCL051010
31	3	0.001825	wtCL061010
33	3	-0.018264	wtCL061010
47	3	0.023081	wtCL061010
49	3	0.036329	wtCL061010
59	3	0.03382	wtCL061010
60	3	0.004591	wtCL061010
71	3	-0.005791	wtCL061010
90	3	0.010888	wtCL061010
94	3	0.024485	wtCL061010
113	3	0.006978	wtCL061010
117	3	0.016943	wtCL061010
131	3	-0.024241	wtCL061010
143	3	0.020377	wtCL061010
149	3	-0.004293	wtCL061010
170	3	0.01804	wtCL061010
174	3	0.016608	wtCL061010
198	3	0.003451	wtCL061010
202	3	-0.013176	wtCL061010
208	3	0.014584	wtCL061010
209	3	0.081666	wtCL061010
215	3	0.024266	wtCL061010
218	3	0.010056	wtCL061010
220	3	0.00361	wtCL061010
223	3	-0.018445	wtCL061010
228	3	0.031343	wtCL061010
238	3	0.021476	wtCL061010
258	3	0.035956	wtCL061010
259	3	-0.007319	wtCL061010
267	3	0.037794	wtCL061010
271	3	0.007307	wtCL061010
274	3	0.036013	wtCL061010
285	3	0.020039	wtCL061010
297	3	0.014495	wtCL061010
303	3	0.013534	wtCL061010
310	3	0.038277	wtCL061010
329	3	-0.006678	wtCL061010
331	3	0.020195	wtCL061010
337	3	0.025163	wtCL061010
338	3	0.035766	wtCL061010
340	3	0.011681	wtCL061010
355	3	-0.006446	wtCL061010
358	3	0.024779	wtCL061010
362	3	0.066141	wtCL061010
368	3	2.9e-05	wtCL061010
389	3	-0.001442	wtCL061010
422	3	0.006943	wtCL061010
[truncated: 42,716 more rows]
