# Supplementary material for: Mechanical Coupling between Endoderm Invagination and Axis Extension in Drosophila
Source: PLoS Biol. 2015 Nov 6;13(11):e1002292. doi: 10.1371/journal.pbio.1002292 (PMC4636290; doi:10.1371/journal.pbio.1002292)
Supplement: S3 Data — Data for each graph is given in a separate sheet containing raw data values of x- and y-axes, along with the corresponding cell and embryo identifier for each data point when appropriate (cell identifier and embryo name, respectively). Each sheet is labelled with the relevant figure panel number and, when a graph depicts more than one data set (e.g., different genotypes), the data set label. (XLSX) [file pbio.1002292.s003.xlsx]

## Sheet: Figure 3A dash wildtype
cell identifier	Time after GBE onset (min)	AP cell length change (pp/min)	Embryo Name
49	0	-0.008235	wtLB023
50	0	0.013504	wtLB023
54	0	-0.004383	wtLB023
59	0	0.004467	wtLB023
64	0	0.014993	wtLB023
66	0	0.0092	wtLB023
72	0	-0.00526	wtLB023
75	0	0.023247	wtLB023
77	0	-0.000879	wtLB023
79	0	0.001771	wtLB023
82	0	0.024501	wtLB023
106	0	0.004096	wtLB023
115	0	-0.012707	wtLB023
142	0	0.014676	wtLB023
147	0	0.006283	wtLB023
153	0	-0.014054	wtLB023
170	0	-0.016017	wtLB023
178	0	-0.009517	wtLB023
180	0	-0.0006	wtLB023
182	0	0.011832	wtLB023
187	0	-0.003481	wtLB023
197	0	-0.02225	wtLB023
199	0	-0.021489	wtLB023
206	0	0.018433	wtLB023
212	0	0.006821	wtLB023
239	0	0.005733	wtLB023
279	0	0.013774	wtLB023
313	0	0.011986	wtLB023
314	0	0.047543	wtLB023
319	0	0.007932	wtLB023
361	0	0.015088	wtLB023
362	0	-0.006014	wtLB023
373	0	-0.014699	wtLB023
391	0	-0.006874	wtLB023
400	0	0.023045	wtLB023
421	0	0.011999	wtLB023
436	0	0.000559	wtLB023
537	0	0.004353	wtLB023
543	0	0.012093	wtLB023
41	0	0.005095	wtLB022
54	0	0.008866	wtLB022
60	0	-0.009635	wtLB022
66	0	-0.009793	wtLB022
74	0	0.016369	wtLB022
78	0	-0.002868	wtLB022
79	0	-0.015093	wtLB022
80	0	-0.017573	wtLB022
87	0	0.011566	wtLB022
90	0	-0.007181	wtLB022
96	0	-0.001979	wtLB022
101	0	0.000656	wtLB022
104	0	0.011787	wtLB022
105	0	0.026593	wtLB022
107	0	-0.007348	wtLB022
108	0	-0.006625	wtLB022
117	0	0.010738	wtLB022
119	0	0.014044	wtLB022
121	0	0.011412	wtLB022
132	0	0.000718	wtLB022
157	0	0.013233	wtLB022
207	0	0.021708	wtLB022
214	0	-0.018442	wtLB022
235	0	-0.014378	wtLB022
268	0	-0.009055	wtLB022
282	0	-0.032502	wtLB022
324	0	0.007087	wtLB022
333	0	0.008559	wtLB022
339	0	-0.002531	wtLB022
366	0	-0.00484	wtLB022
404	0	-0.009346	wtLB022
466	0	-0.016044	wtLB022
627	0	0.009982	wtLB022
662	0	-0.008255	wtLB022
714	0	-0.009726	wtLB022
786	0	0.021173	wtLB022
943	0	-0.019654	wtLB022
947	0	-0.008653	wtLB022
951	0	-0.031293	wtLB022
960	0	0.072935	wtLB022
1341	0	0.028022	wtLB022
1507	0	0.004494	wtLB022
2442	0	0.000157	wtLB022
2537	0	0.011326	wtLB022
2612	0	0.002862	wtLB022
2613	0	0.006222	wtLB022
2994	0	0.022471	wtLB022
2996	0	0.024962	wtLB022
3100	0	0.014998	wtLB022
3101	0	-0.002962	wtLB022
3125	0	0.041902	wtLB022
3186	0	0.01564	wtLB022
3206	0	0.016422	wtLB022
3277	0	-0.015012	wtLB022
3279	0	-0.016276	wtLB022
3283	0	0.002689	wtLB022
54	0	-0.060413	wtLB015
55	0	-0.0232	wtLB015
569	0	-0.025551	wtLB015
770	0	-0.072787	wtLB015
780	0	-0.01022	wtLB015
815	0	-0.000717	wtLB015
844	0	-0.003409	wtLB015
881	0	-0.020577	wtLB015
963	0	-0.02728	wtLB015
1743	0	-0.000723	wtLB015
1752	0	-0.023134	wtLB015
2096	0	-0.031677	wtLB015
2100	0	-0.033637	wtLB015
2187	0	0.02006	wtLB015
2196	0	-0.021745	wtLB015
2515	0	-0.046986	wtLB015
1674	0	-0.032906	wtLB011
987	0	0.040025	wtLB009
1137	0	-0.015459	wtLB009
1736	0	-0.052413	wtLB009
1886	0	-0.007592	wtLB009
1920	0	0.002626	wtLB009
1952	0	0.006651	wtLB009
49	0.5	-0.010757	wtLB023
50	0.5	-0.034208	wtLB023
54	0.5	-0.01637	wtLB023
59	0.5	0.009119	wtLB023
64	0.5	0.001454	wtLB023
66	0.5	-0.008954	wtLB023
72	0.5	-0.020333	wtLB023
75	0.5	0.013236	wtLB023
77	0.5	-0.005499	wtLB023
79	0.5	0.003426	wtLB023
82	0.5	0.0188	wtLB023
115	0.5	-0.013014	wtLB023
142	0.5	0.01604	wtLB023
147	0.5	-0.000849	wtLB023
153	0.5	-0.012058	wtLB023
170	0.5	-0.013878	wtLB023
178	0.5	-0.008357	wtLB023
180	0.5	-0.034513	wtLB023
182	0.5	0.009173	wtLB023
187	0.5	-0.007959	wtLB023
197	0.5	-0.027218	wtLB023
199	0.5	-0.016207	wtLB023
206	0.5	0.007454	wtLB023
212	0.5	-0.009326	wtLB023
217	0.5	0.009634	wtLB023
239	0.5	-0.005223	wtLB023
279	0.5	0.005234	wtLB023
313	0.5	-0.000154	wtLB023
314	0.5	0.035558	wtLB023
329	0.5	-0.029299	wtLB023
361	0.5	-0.003033	wtLB023
362	0.5	-0.011317	wtLB023
373	0.5	-0.000943	wtLB023
391	0.5	0.001813	wtLB023
400	0.5	0.009353	wtLB023
421	0.5	0.01936	wtLB023
431	0.5	0.017298	wtLB023
442	0.5	-0.01856	wtLB023
537	0.5	0.002755	wtLB023
538	0.5	-0.001072	wtLB023
543	0.5	0.011932	wtLB023
547	0.5	-0.021573	wtLB023
666	0.5	-0.001026	wtLB023
737	0.5	-0.003706	wtLB023
793	0.5	-0.018664	wtLB023
797	0.5	-0.034339	wtLB023
41	0.5	0.006541	wtLB022
54	0.5	-0.003542	wtLB022
60	0.5	-0.00078	wtLB022
66	0.5	-0.002321	wtLB022
74	0.5	0.001034	wtLB022
78	0.5	-0.000773	wtLB022
79	0.5	-0.006774	wtLB022
80	0.5	-0.000397	wtLB022
87	0.5	0.006987	wtLB022
90	0.5	-0.002367	wtLB022
96	0.5	-0.006247	wtLB022
101	0.5	-0.003333	wtLB022
104	0.5	0.002004	wtLB022
105	0.5	-0.001409	wtLB022
107	0.5	-0.016832	wtLB022
108	0.5	0.003669	wtLB022
117	0.5	0.004278	wtLB022
119	0.5	0.000618	wtLB022
121	0.5	0.01513	wtLB022
132	0.5	0.005554	wtLB022
157	0.5	0.009797	wtLB022
207	0.5	0.007527	wtLB022
214	0.5	-0.006063	wtLB022
235	0.5	0.007048	wtLB022
268	0.5	-0.011623	wtLB022
282	0.5	-0.015244	wtLB022
324	0.5	-0.000689	wtLB022
333	0.5	0.002442	wtLB022
339	0.5	-0.002019	wtLB022
366	0.5	-0.002086	wtLB022
404	0.5	-0.001444	wtLB022
466	0.5	0.011214	wtLB022
627	0.5	-0.004544	wtLB022
662	0.5	-0.008027	wtLB022
714	0.5	-0.007765	wtLB022
786	0.5	0.02119	wtLB022
943	0.5	0.00175	wtLB022
947	0.5	-0.000768	wtLB022
951	0.5	-0.011904	wtLB022
960	0.5	0.025126	wtLB022
1341	0.5	0.013209	wtLB022
1507	0.5	-0.000344	wtLB022
2442	0.5	0.002669	wtLB022
2537	0.5	0.003394	wtLB022
2612	0.5	0.011713	wtLB022
2613	0.5	0.025013	wtLB022
2618	0.5	0.003313	wtLB022
2994	0.5	0.020721	wtLB022
2996	0.5	0.027334	wtLB022
3005	0.5	0.016562	wtLB022
3100	0.5	0.020294	wtLB022
3101	0.5	0.007802	wtLB022
3125	0.5	0.029355	wtLB022
3186	0.5	0.02754	wtLB022
3206	0.5	0.036508	wtLB022
3215	0.5	0.02549	wtLB022
3216	0.5	-0.008738	wtLB022
3228	0.5	-0.056884	wtLB022
3270	0.5	-0.042034	wtLB022
3277	0.5	0.019491	wtLB022
3279	0.5	0.018847	wtLB022
3283	0.5	0.01596	wtLB022
3288	0.5	0.005306	wtLB022
3293	0.5	-0.003467	wtLB022
3298	0.5	-0.003088	wtLB022
3300	0.5	0.004565	wtLB022
3313	0.5	-0.023673	wtLB022
3328	0.5	0.009973	wtLB022
49	0.5	-0.034539	wtLB015
54	0.5	-0.049646	wtLB015
55	0.5	-0.007537	wtLB015
377	0.5	0.006676	wtLB015
569	0.5	-0.015139	wtLB015
602	0.5	-0.046276	wtLB015
770	0.5	-0.051405	wtLB015
780	0.5	-0.008647	wtLB015
815	0.5	-0.008639	wtLB015
844	0.5	-0.000304	wtLB015
881	0.5	-0.008951	wtLB015
963	0.5	-0.015083	wtLB015
1743	0.5	0.00224	wtLB015
1752	0.5	-0.001311	wtLB015
2096	0.5	-0.01593	wtLB015
2100	0.5	-0.010953	wtLB015
2187	0.5	0.008327	wtLB015
2196	0.5	-0.027156	wtLB015
2202	0.5	-0.030033	wtLB015
2210	0.5	-0.004093	wtLB015
2515	0.5	-0.018429	wtLB015
1674	0.5	-0.044829	wtLB011
1703	0.5	-0.045897	wtLB011
1780	0.5	0.011861	wtLB011
1785	0.5	0.006993	wtLB011
1808	0.5	0.033592	wtLB011
1865	0.5	0.009678	wtLB011
1866	0.5	-0.024718	wtLB011
987	0.5	0.010141	wtLB009
1073	0.5	-0.02625	wtLB009
1137	0.5	-0.020207	wtLB009
1736	0.5	-0.024466	wtLB009
1886	0.5	0.00639	wtLB009
1920	0.5	-0.006879	wtLB009
1937	0.5	-0.023252	wtLB009
1952	0.5	-0.001081	wtLB009
1995	0.5	-0.002614	wtLB009
2208	0.5	0.001844	wtLB009
49	1	-0.007405	wtLB023
50	1	-0.034893	wtLB023
54	1	0.001654	wtLB023
59	1	0.002547	wtLB023
64	1	0.005037	wtLB023
66	1	-0.000546	wtLB023
72	1	-0.016377	wtLB023
75	1	0.014871	wtLB023
77	1	-0.004454	wtLB023
79	1	-0.013214	wtLB023
82	1	0.019085	wtLB023
106	1	-0.015422	wtLB023
115	1	-0.008909	wtLB023
141	1	0.003414	wtLB023
142	1	0.023077	wtLB023
147	1	0.007566	wtLB023
153	1	-0.047231	wtLB023
170	1	-0.053115	wtLB023
172	1	-0.025025	wtLB023
178	1	0.014792	wtLB023
180	1	-0.0282	wtLB023
182	1	0.029185	wtLB023
187	1	0.007083	wtLB023
197	1	-0.02311	wtLB023
199	1	-0.040582	wtLB023
206	1	0.018302	wtLB023
212	1	-0.0162	wtLB023
217	1	0.021111	wtLB023
239	1	-0.033981	wtLB023
279	1	0.024193	wtLB023
313	1	-0.004381	wtLB023
314	1	0.0194	wtLB023
319	1	0.001199	wtLB023
349	1	-0.011949	wtLB023
361	1	0.008378	wtLB023
362	1	-0.011213	wtLB023
373	1	0.01004	wtLB023
391	1	0.008282	wtLB023
400	1	-0.012422	wtLB023
404	1	-0.011175	wtLB023
421	1	0.023001	wtLB023
431	1	-0.007074	wtLB023
442	1	-0.01572	wtLB023
509	1	-0.031894	wtLB023
537	1	0.004261	wtLB023
538	1	-0.011689	wtLB023
543	1	0.020827	wtLB023
547	1	-0.014863	wtLB023
556	1	-0.068001	wtLB023
592	1	-0.013396	wtLB023
597	1	-0.017475	wtLB023
666	1	-0.008699	wtLB023
681	1	0.003068	wtLB023
735	1	-0.029153	wtLB023
737	1	0.008752	wtLB023
739	1	0.005689	wtLB023
793	1	-0.018769	wtLB023
797	1	-0.028333	wtLB023
41	1	-0.01149	wtLB022
54	1	-0.012815	wtLB022
60	1	-0.007202	wtLB022
74	1	-0.011719	wtLB022
78	1	-0.003046	wtLB022
79	1	0.003512	wtLB022
80	1	0.006542	wtLB022
87	1	-0.005679	wtLB022
90	1	-0.002779	wtLB022
96	1	-0.013411	wtLB022
101	1	-0.003748	wtLB022
104	1	-0.011008	wtLB022
105	1	-0.013137	wtLB022
107	1	-0.014182	wtLB022
108	1	-0.002748	wtLB022
117	1	0.009249	wtLB022
119	1	-0.002164	wtLB022
121	1	0.005192	wtLB022
157	1	0.002024	wtLB022
207	1	-0.006985	wtLB022
214	1	-0.005984	wtLB022
235	1	0.000159	wtLB022
268	1	-0.006769	wtLB022
282	1	-0.008967	wtLB022
324	1	0.005184	wtLB022
333	1	-0.007913	wtLB022
339	1	0.014372	wtLB022
366	1	0.007827	wtLB022
404	1	-0.007818	wtLB022
466	1	0.01344	wtLB022
627	1	-0.016558	wtLB022
662	1	0.002443	wtLB022
714	1	-0.009557	wtLB022
786	1	0.002873	wtLB022
943	1	-0.010503	wtLB022
947	1	0.008972	wtLB022
951	1	-0.012427	wtLB022
960	1	0.017064	wtLB022
1341	1	0.002133	wtLB022
1507	1	-0.008365	wtLB022
2442	1	0.016965	wtLB022
2537	1	0.007339	wtLB022
2612	1	0.028569	wtLB022
2613	1	0.020105	wtLB022
2618	1	0.004008	wtLB022
2994	1	0.037496	wtLB022
2996	1	0.034319	wtLB022
3005	1	0.023531	wtLB022
3100	1	0.025341	wtLB022
3101	1	0.002617	wtLB022
3125	1	0.015814	wtLB022
3186	1	0.022609	wtLB022
3206	1	0.020717	wtLB022
3215	1	0.013469	wtLB022
3216	1	3.1e-05	wtLB022
3228	1	-0.041268	wtLB022
3229	1	0.015254	wtLB022
3258	1	0.026778	wtLB022
3264	1	-0.014262	wtLB022
3270	1	-0.012806	wtLB022
3277	1	0.014102	wtLB022
3279	1	0.00646	wtLB022
3283	1	0.006269	wtLB022
3288	1	-4.6e-05	wtLB022
3293	1	-0.010073	wtLB022
3298	1	-0.023299	wtLB022
3300	1	-0.012667	wtLB022
3313	1	-0.029224	wtLB022
3328	1	0.033282	wtLB022
3344	1	-0.017092	wtLB022
3346	1	0.048412	wtLB022
3466	1	0.000975	wtLB022
49	1	-0.037197	wtLB015
54	1	-0.045459	wtLB015
55	1	-0.012749	wtLB015
377	1	-0.004858	wtLB015
569	1	0.000335	wtLB015
602	1	-0.039458	wtLB015
770	1	-0.039569	wtLB015
780	1	-0.016237	wtLB015
815	1	-0.014501	wtLB015
844	1	0.028256	wtLB015
881	1	-0.026231	wtLB015
963	1	-0.029149	wtLB015
1384	1	-0.019727	wtLB015
1743	1	0.007791	wtLB015
1752	1	0.007729	wtLB015
2096	1	-0.015289	wtLB015
2100	1	-0.014011	wtLB015
2187	1	0.009409	wtLB015
2196	1	-0.015347	wtLB015
2202	1	-0.023105	wtLB015
2210	1	0.004133	wtLB015
2273	1	-0.004626	wtLB015
2515	1	-0.019647	wtLB015
2570	1	-0.008116	wtLB015
1703	1	-0.039145	wtLB011
1711	1	-0.008438	wtLB011
1780	1	-0.022165	wtLB011
1785	1	-0.002099	wtLB011
1808	1	0.013949	wtLB011
1824	1	-0.011911	wtLB011
1847	1	-0.016024	wtLB011
1865	1	0.004595	wtLB011
1866	1	-0.026634	wtLB011
1883	1	-0.000811	wtLB011
1976	1	0.012206	wtLB011
1980	1	-0.001101	wtLB011
987	1	0.008613	wtLB009
1073	1	-0.016096	wtLB009
1137	1	-0.013003	wtLB009
1736	1	-0.013934	wtLB009
1886	1	-0.017912	wtLB009
1920	1	0.003154	wtLB009
1937	1	-0.005274	wtLB009
1952	1	-0.00921	wtLB009
2069	1	-0.029671	wtLB009
2117	1	0.036387	wtLB009
2208	1	0.000783	wtLB009
2325	1	0.005988	wtLB009
49	1.5	0.015974	wtLB023
50	1.5	-0.049594	wtLB023
54	1.5	-0.003094	wtLB023
59	1.5	-0.017643	wtLB023
64	1.5	-0.002822	wtLB023
66	1.5	0.002948	wtLB023
67	1.5	-0.000283	wtLB023
72	1.5	-0.001859	wtLB023
75	1.5	0.002548	wtLB023
77	1.5	0.011986	wtLB023
79	1.5	-0.017393	wtLB023
82	1.5	-0.014325	wtLB023
115	1.5	-0.014507	wtLB023
141	1.5	-0.020778	wtLB023
147	1.5	0.013422	wtLB023
153	1.5	-0.057967	wtLB023
170	1.5	-0.060817	wtLB023
172	1.5	-0.033329	wtLB023
178	1.5	0.028207	wtLB023
180	1.5	-0.028606	wtLB023
182	1.5	0.002154	wtLB023
187	1.5	-0.002365	wtLB023
197	1.5	-0.021963	wtLB023
199	1.5	-0.027251	wtLB023
212	1.5	-0.0317	wtLB023
217	1.5	0.012532	wtLB023
239	1.5	-0.027254	wtLB023
279	1.5	0.025761	wtLB023
313	1.5	0.005975	wtLB023
314	1.5	-0.012453	wtLB023
349	1.5	-0.010404	wtLB023
357	1.5	-0.010615	wtLB023
361	1.5	0.005214	wtLB023
362	1.5	-0.011363	wtLB023
391	1.5	0.02627	wtLB023
400	1.5	-0.023941	wtLB023
404	1.5	-0.010041	wtLB023
421	1.5	0.032862	wtLB023
431	1.5	-0.029406	wtLB023
442	1.5	-0.02436	wtLB023
537	1.5	0.007735	wtLB023
538	1.5	-0.009297	wtLB023
556	1.5	-0.067587	wtLB023
592	1.5	-0.012482	wtLB023
597	1.5	0.003429	wtLB023
662	1.5	-0.045916	wtLB023
666	1.5	-0.012772	wtLB023
681	1.5	-0.014955	wtLB023
697	1.5	-0.003222	wtLB023
710	1.5	-0.027925	wtLB023
713	1.5	-0.007685	wtLB023
735	1.5	-0.016872	wtLB023
737	1.5	0.025154	wtLB023
739	1.5	0.005185	wtLB023
773	1.5	0.006488	wtLB023
793	1.5	-0.018862	wtLB023
795	1.5	0.04567	wtLB023
797	1.5	-0.044391	wtLB023
912	1.5	0.000423	wtLB023
41	1.5	-0.025439	wtLB022
54	1.5	-0.022743	wtLB022
60	1.5	0.007279	wtLB022
66	1.5	-0.017248	wtLB022
74	1.5	-0.011845	wtLB022
78	1.5	-0.010191	wtLB022
79	1.5	-0.000827	wtLB022
80	1.5	0.00597	wtLB022
87	1.5	-0.028517	wtLB022
90	1.5	0.001041	wtLB022
96	1.5	-0.013433	wtLB022
101	1.5	0.000168	wtLB022
104	1.5	-0.008834	wtLB022
105	1.5	-0.014716	wtLB022
107	1.5	0.014889	wtLB022
108	1.5	0.012723	wtLB022
111	1.5	0.023187	wtLB022
117	1.5	-0.008931	wtLB022
119	1.5	0.002003	wtLB022
121	1.5	-0.011006	wtLB022
132	1.5	0.002133	wtLB022
157	1.5	0.002556	wtLB022
207	1.5	-0.005029	wtLB022
214	1.5	0.012113	wtLB022
235	1.5	0.002924	wtLB022
268	1.5	-0.000387	wtLB022
282	1.5	0.010823	wtLB022
324	1.5	0.013657	wtLB022
333	1.5	-0.016416	wtLB022
339	1.5	0.018705	wtLB022
366	1.5	-0.006598	wtLB022
404	1.5	-0.011083	wtLB022
466	1.5	0.011625	wtLB022
627	1.5	-0.007442	wtLB022
662	1.5	-0.000268	wtLB022
714	1.5	-0.005166	wtLB022
786	1.5	-0.006083	wtLB022
943	1.5	0.001267	wtLB022
947	1.5	0.000541	wtLB022
951	1.5	-0.009936	wtLB022
960	1.5	-0.005499	wtLB022
1341	1.5	-0.00575	wtLB022
1507	1.5	0.00483	wtLB022
2442	1.5	0.01318	wtLB022
2537	1.5	0.022491	wtLB022
2612	1.5	0.031353	wtLB022
2613	1.5	0.010284	wtLB022
2618	1.5	0.019781	wtLB022
2994	1.5	0.040663	wtLB022
2996	1.5	0.032927	wtLB022
3005	1.5	0.011929	wtLB022
3100	1.5	0.009631	wtLB022
3101	1.5	-0.014243	wtLB022
3125	1.5	-0.013961	wtLB022
3186	1.5	0.019541	wtLB022
3206	1.5	0.016258	wtLB022
3211	1.5	0.000677	wtLB022
3215	1.5	0.011198	wtLB022
3216	1.5	0.003804	wtLB022
3228	1.5	-0.030569	wtLB022
3229	1.5	0.003913	wtLB022
3257	1.5	-0.032504	wtLB022
3258	1.5	0.018719	wtLB022
3264	1.5	-0.025395	wtLB022
3270	1.5	0.021053	wtLB022
3277	1.5	0.000811	wtLB022
3278	1.5	-0.006607	wtLB022
3279	1.5	0.003462	wtLB022
3280	1.5	0.018821	wtLB022
3283	1.5	0.013059	wtLB022
3284	1.5	0.000436	wtLB022
3288	1.5	-0.008589	wtLB022
3289	1.5	0.004145	wtLB022
3293	1.5	-0.012188	wtLB022
3294	1.5	0.004019	wtLB022
3298	1.5	-0.010435	wtLB022
3300	1.5	-0.028808	wtLB022
3313	1.5	-0.037392	wtLB022
3317	1.5	-0.044075	wtLB022
3328	1.5	0.029421	wtLB022
3344	1.5	-0.006886	wtLB022
3346	1.5	0.048487	wtLB022
3466	1.5	0.023176	wtLB022
49	1.5	-0.005239	wtLB015
54	1.5	-0.011516	wtLB015
55	1.5	-0.022942	wtLB015
377	1.5	0.002018	wtLB015
602	1.5	-0.004398	wtLB015
770	1.5	-0.010523	wtLB015
780	1.5	-0.014281	wtLB015
815	1.5	-0.019968	wtLB015
844	1.5	0.022724	wtLB015
881	1.5	-0.025785	wtLB015
963	1.5	-0.033461	wtLB015
1384	1.5	0.004931	wtLB015
2096	1.5	-0.016864	wtLB015
2100	1.5	0.002196	wtLB015
2196	1.5	-0.014764	wtLB015
2202	1.5	-0.000832	wtLB015
2210	1.5	0.018414	wtLB015
2273	1.5	-0.020522	wtLB015
2377	1.5	-0.004961	wtLB015
2468	1.5	-0.026442	wtLB015
2470	1.5	0.029248	wtLB015
2515	1.5	0.003217	wtLB015
2516	1.5	-0.001323	wtLB015
2570	1.5	-0.023202	wtLB015
2606	1.5	0.003028	wtLB015
2607	1.5	-0.02732	wtLB015
2617	1.5	0.008685	wtLB015
1674	1.5	-0.022319	wtLB011
1703	1.5	-0.032377	wtLB011
1711	1.5	-0.003552	wtLB011
1780	1.5	-0.024908	wtLB011
1785	1.5	-0.004348	wtLB011
1808	1.5	0.011328	wtLB011
1818	1.5	-0.005254	wtLB011
1824	1.5	-0.024112	wtLB011
1839	1.5	-7.4e-05	wtLB011
1847	1.5	-0.029045	wtLB011
1851	1.5	-0.009074	wtLB011
1865	1.5	0.021264	wtLB011
1866	1.5	0.003474	wtLB011
1881	1.5	-0.035204	wtLB011
1883	1.5	-0.000128	wtLB011
1885	1.5	0.002695	wtLB011
1966	1.5	-0.027283	wtLB011
1975	1.5	-0.023268	wtLB011
1976	1.5	0.012892	wtLB011
1980	1.5	-0.008083	wtLB011
1997	1.5	0.014761	wtLB011
2012	1.5	-0.016031	wtLB011
2013	1.5	0.020764	wtLB011
2015	1.5	-0.036337	wtLB011
1073	1.5	-0.015703	wtLB009
1137	1.5	-0.020252	wtLB009
1736	1.5	-0.00348	wtLB009
1886	1.5	-0.009085	wtLB009
1920	1.5	0.006703	wtLB009
1937	1.5	-0.0137	wtLB009
1952	1.5	0.013019	wtLB009
2069	1.5	-0.029389	wtLB009
2103	1.5	0.013955	wtLB009
2117	1.5	0.003958	wtLB009
2136	1.5	-0.02122	wtLB009
2193	1.5	-0.017308	wtLB009
2208	1.5	7.6e-05	wtLB009
2325	1.5	0.003973	wtLB009
49	2	-0.0082	wtLB023
50	2	-0.037596	wtLB023
54	2	-0.011931	wtLB023
59	2	-0.023223	wtLB023
64	2	-0.010138	wtLB023
67	2	-0.000132	wtLB023
72	2	-0.020403	wtLB023
75	2	-0.007007	wtLB023
77	2	-0.014193	wtLB023
79	2	-0.01606	wtLB023
82	2	0.00775	wtLB023
115	2	0.000831	wtLB023
141	2	-2.4e-05	wtLB023
147	2	-0.007654	wtLB023
153	2	-0.036705	wtLB023
170	2	-0.062383	wtLB023
172	2	-0.017478	wtLB023
178	2	0.023095	wtLB023
180	2	-0.037609	wtLB023
182	2	0.001185	wtLB023
187	2	0.003507	wtLB023
197	2	-0.022514	wtLB023
199	2	-0.026275	wtLB023
212	2	-0.019247	wtLB023
217	2	0.011561	wtLB023
239	2	-0.044466	wtLB023
269	2	-0.01204	wtLB023
279	2	-0.000484	wtLB023
314	2	-0.01162	wtLB023
319	2	0.025272	wtLB023
349	2	-0.014431	wtLB023
357	2	0.003508	wtLB023
361	2	-0.002025	wtLB023
362	2	0.007622	wtLB023
391	2	0.02857	wtLB023
400	2	-0.011399	wtLB023
404	2	-0.01854	wtLB023
421	2	0.024045	wtLB023
425	2	-0.007993	wtLB023
431	2	0.007388	wtLB023
442	2	-0.042033	wtLB023
509	2	-0.032108	wtLB023
537	2	0.012842	wtLB023
538	2	-0.003878	wtLB023
543	2	0.018026	wtLB023
547	2	-0.017907	wtLB023
556	2	-0.066877	wtLB023
592	2	-0.030071	wtLB023
597	2	-0.01746	wtLB023
662	2	-0.039567	wtLB023
666	2	-0.018568	wtLB023
681	2	-0.015788	wtLB023
697	2	-0.021867	wtLB023
710	2	-0.04672	wtLB023
713	2	-0.024742	wtLB023
732	2	0.002453	wtLB023
735	2	-0.031248	wtLB023
737	2	0.014843	wtLB023
739	2	-0.008175	wtLB023
741	2	0.005449	wtLB023
773	2	0.008078	wtLB023
814	2	0.00254	wtLB023
823	2	-0.040852	wtLB023
896	2	0.02305	wtLB023
912	2	-0.011216	wtLB023
922	2	0.013946	wtLB023
953	2	0.046161	wtLB023
990	2	0.034117	wtLB023
41	2	-0.059764	wtLB022
54	2	-0.020893	wtLB022
60	2	-0.002409	wtLB022
66	2	-0.008742	wtLB022
74	2	0.004196	wtLB022
78	2	-0.011173	wtLB022
79	2	-0.013893	wtLB022
80	2	0.004439	wtLB022
87	2	-0.028632	wtLB022
90	2	0.004463	wtLB022
96	2	0.014917	wtLB022
101	2	-0.006892	wtLB022
104	2	-0.020762	wtLB022
105	2	-0.040393	wtLB022
107	2	0.029012	wtLB022
108	2	0.028439	wtLB022
111	2	-0.013861	wtLB022
117	2	-0.02461	wtLB022
119	2	0.014475	wtLB022
121	2	-0.045842	wtLB022
157	2	0.003109	wtLB022
207	2	-0.005672	wtLB022
214	2	0.029691	wtLB022
235	2	-0.003209	wtLB022
268	2	-0.006033	wtLB022
282	2	0.01566	wtLB022
324	2	0.012953	wtLB022
333	2	-0.019511	wtLB022
339	2	0.030112	wtLB022
366	2	-0.008189	wtLB022
404	2	-0.013042	wtLB022
466	2	0.040542	wtLB022
627	2	-0.003658	wtLB022
662	2	-0.013925	wtLB022
714	2	0.018182	wtLB022
786	2	-0.004205	wtLB022
943	2	0.010915	wtLB022
947	2	-0.012655	wtLB022
951	2	0.011577	wtLB022
960	2	-0.055858	wtLB022
1341	2	-0.036058	wtLB022
1507	2	0.001634	wtLB022
2442	2	0.01262	wtLB022
2537	2	0.032376	wtLB022
2612	2	0.031625	wtLB022
2613	2	0.024174	wtLB022
2614	2	0.000973	wtLB022
2618	2	0.032951	wtLB022
2994	2	0.027647	wtLB022
2996	2	0.013306	wtLB022
3005	2	0.024722	wtLB022
3100	2	0.015751	wtLB022
3101	2	-0.038648	wtLB022
3125	2	-0.073979	wtLB022
3186	2	0.018637	wtLB022
3206	2	0.036899	wtLB022
3211	2	0.006106	wtLB022
3215	2	0.039501	wtLB022
3216	2	0.007411	wtLB022
3228	2	-0.017508	wtLB022
3229	2	0.001282	wtLB022
3230	2	0.040816	wtLB022
3257	2	-0.028759	wtLB022
3258	2	-0.007597	wtLB022
3264	2	-0.024053	wtLB022
3269	2	-0.006863	wtLB022
3270	2	0.036897	wtLB022
3272	2	-0.00332	wtLB022
3277	2	0.00616	wtLB022
3278	2	-0.014558	wtLB022
3279	2	0.011778	wtLB022
3280	2	0.002114	wtLB022
3283	2	0.025728	wtLB022
3284	2	-0.008103	wtLB022
3288	2	-0.022648	wtLB022
3289	2	0.009688	wtLB022
3293	2	-0.007286	wtLB022
3294	2	0.003799	wtLB022
3297	2	-0.02251	wtLB022
3298	2	0.025032	wtLB022
3300	2	-0.033079	wtLB022
3305	2	0.03539	wtLB022
3306	2	-0.001227	wtLB022
3307	2	0.028565	wtLB022
3309	2	0.031761	wtLB022
3313	2	-0.028122	wtLB022
3316	2	-0.001447	wtLB022
3317	2	-0.047825	wtLB022
3319	2	-0.00351	wtLB022
3328	2	0.017253	wtLB022
3331	2	-0.011639	wtLB022
3344	2	-0.008956	wtLB022
3346	2	0.03736	wtLB022
3360	2	-0.033224	wtLB022
3466	2	-0.001993	wtLB022
49	2	0.004681	wtLB015
54	2	0.005817	wtLB015
55	2	-0.038432	wtLB015
377	2	-0.027086	wtLB015
602	2	0.007567	wtLB015
780	2	0.00515	wtLB015
815	2	-0.020992	wtLB015
844	2	0.020318	wtLB015
881	2	-0.044371	wtLB015
963	2	-0.036221	wtLB015
1384	2	-0.006608	wtLB015
1743	2	0.004415	wtLB015
1752	2	-0.014021	wtLB015
2096	2	-0.009716	wtLB015
2100	2	0.015616	wtLB015
2187	2	0.006017	wtLB015
2196	2	-0.000121	wtLB015
2202	2	-0.006506	wtLB015
2210	2	0.011575	wtLB015
2273	2	0.000889	wtLB015
2377	2	0.012588	wtLB015
2468	2	-0.004626	wtLB015
2515	2	0.013904	wtLB015
2516	2	0.007671	wtLB015
2556	2	-0.018565	wtLB015
2560	2	0.040378	wtLB015
2570	2	-0.0097	wtLB015
2604	2	-0.009104	wtLB015
2606	2	0.022371	wtLB015
2607	2	0.004891	wtLB015
2645	2	-0.013555	wtLB015
2793	2	0.01427	wtLB015
2831	2	-0.002302	wtLB015
2836	2	-0.010034	wtLB015
1674	2	-0.014159	wtLB011
1711	2	-0.019069	wtLB011
1780	2	-0.01926	wtLB011
1785	2	-0.007762	wtLB011
1803	2	-0.017891	wtLB011
1808	2	-0.02415	wtLB011
1821	2	0.022154	wtLB011
1824	2	-0.02399	wtLB011
1847	2	-0.025986	wtLB011
1851	2	0.001325	wtLB011
1865	2	0.022615	wtLB011
1866	2	0.011157	wtLB011
1881	2	-0.024063	wtLB011
1883	2	-0.027573	wtLB011
1885	2	-0.008143	wtLB011
1966	2	-0.012978	wtLB011
1975	2	-0.042722	wtLB011
1976	2	0.007804	wtLB011
1980	2	-0.021854	wtLB011
1997	2	-0.017081	wtLB011
2005	2	-0.035733	wtLB011
2011	2	-0.035332	wtLB011
2012	2	-0.021255	wtLB011
2013	2	0.000209	wtLB011
2015	2	-0.037486	wtLB011
2031	2	0.02909	wtLB011
2036	2	0.006734	wtLB011
2047	2	0.004808	wtLB011
2066	2	0.032209	wtLB011
1073	2	-0.028197	wtLB009
1137	2	-0.011338	wtLB009
1736	2	0.002368	wtLB009
1886	2	-0.008686	wtLB009
1920	2	0.005255	wtLB009
1937	2	0.003358	wtLB009
1952	2	-0.010131	wtLB009
1994	2	-0.017165	wtLB009
2069	2	-0.022207	wtLB009
2103	2	-0.005185	wtLB009
2117	2	-0.0058	wtLB009
2136	2	-0.027212	wtLB009
2141	2	-0.018387	wtLB009
2162	2	-0.025886	wtLB009
2175	2	-0.022549	wtLB009
2193	2	-0.013603	wtLB009
2206	2	-0.004578	wtLB009
2209	2	0.007045	wtLB009
2224	2	-0.013312	wtLB009
2226	2	-0.011899	wtLB009
2325	2	0.005925	wtLB009
2395	2	0.007692	wtLB009
2398	2	0.005858	wtLB009
49	2.5	0.003698	wtLB023
50	2.5	-0.007264	wtLB023
54	2.5	-0.005152	wtLB023
59	2.5	-0.028692	wtLB023
64	2.5	-0.001235	wtLB023
67	2.5	-0.024046	wtLB023
72	2.5	-0.004073	wtLB023
75	2.5	0.003689	wtLB023
77	2.5	-0.013421	wtLB023
79	2.5	-0.022231	wtLB023
82	2.5	-0.004028	wtLB023
106	2.5	0.020237	wtLB023
141	2.5	0.006235	wtLB023
142	2.5	0.024858	wtLB023
147	2.5	-0.000311	wtLB023
170	2.5	-0.052165	wtLB023
172	2.5	-0.016072	wtLB023
178	2.5	0.021472	wtLB023
180	2.5	-0.021832	wtLB023
182	2.5	-0.010656	wtLB023
187	2.5	0.003848	wtLB023
197	2.5	-0.000984	wtLB023
199	2.5	-0.02522	wtLB023
212	2.5	-0.011286	wtLB023
217	2.5	0.009704	wtLB023
239	2.5	-0.030734	wtLB023
269	2.5	-0.003492	wtLB023
279	2.5	0.000223	wtLB023
314	2.5	-0.014976	wtLB023
319	2.5	0.029546	wtLB023
349	2.5	-0.023609	wtLB023
357	2.5	-0.008804	wtLB023
361	2.5	0.004111	wtLB023
362	2.5	0.003479	wtLB023
391	2.5	0.021626	wtLB023
400	2.5	-0.035571	wtLB023
404	2.5	-0.006557	wtLB023
421	2.5	0.015772	wtLB023
425	2.5	-0.000791	wtLB023
431	2.5	-0.009339	wtLB023
442	2.5	-0.035157	wtLB023
509	2.5	-0.030996	wtLB023
537	2.5	0.005566	wtLB023
538	2.5	-0.004112	wtLB023
543	2.5	0.027115	wtLB023
547	2.5	-0.014765	wtLB023
592	2.5	-0.039695	wtLB023
597	2.5	0.000301	wtLB023
644	2.5	0.013161	wtLB023
652	2.5	0.005012	wtLB023
656	2.5	0.039915	wtLB023
662	2.5	-0.02393	wtLB023
666	2.5	-0.024535	wtLB023
681	2.5	-0.006065	wtLB023
697	2.5	-0.0063	wtLB023
700	2.5	0.032488	wtLB023
710	2.5	-0.042452	wtLB023
713	2.5	-0.023247	wtLB023
732	2.5	0.008193	wtLB023
735	2.5	-0.016536	wtLB023
737	2.5	0.014156	wtLB023
739	2.5	-0.012923	wtLB023
741	2.5	0.010058	wtLB023
742	2.5	0.006049	wtLB023
773	2.5	-0.012089	wtLB023
778	2.5	0.010759	wtLB023
795	2.5	0.0275	wtLB023
801	2.5	-0.002881	wtLB023
814	2.5	-0.00444	wtLB023
823	2.5	-0.010717	wtLB023
842	2.5	0.021957	wtLB023
847	2.5	-0.043042	wtLB023
896	2.5	0.000268	wtLB023
912	2.5	-0.012591	wtLB023
918	2.5	-0.002251	wtLB023
922	2.5	-0.005552	wtLB023
932	2.5	-0.042499	wtLB023
953	2.5	0.019588	wtLB023
956	2.5	-0.016495	wtLB023
957	2.5	-0.028238	wtLB023
989	2.5	0.020493	wtLB023
990	2.5	0.013321	wtLB023
1034	2.5	0.009383	wtLB023
41	2.5	-0.060211	wtLB022
54	2.5	-0.020861	wtLB022
60	2.5	-0.003976	wtLB022
66	2.5	-0.011224	wtLB022
74	2.5	0.000302	wtLB022
78	2.5	-0.009972	wtLB022
79	2.5	-0.01971	wtLB022
80	2.5	-0.011864	wtLB022
87	2.5	-0.042852	wtLB022
90	2.5	-0.000422	wtLB022
96	2.5	0.014437	wtLB022
101	2.5	-0.025321	wtLB022
104	2.5	-0.014497	wtLB022
105	2.5	-0.037797	wtLB022
107	2.5	0.021719	wtLB022
108	2.5	0.015115	wtLB022
111	2.5	-0.002978	wtLB022
117	2.5	-0.022751	wtLB022
119	2.5	0.005685	wtLB022
121	2.5	-0.044948	wtLB022
132	2.5	-7.3e-05	wtLB022
157	2.5	0.004108	wtLB022
207	2.5	0.005056	wtLB022
214	2.5	0.008923	wtLB022
268	2.5	0.007037	wtLB022
282	2.5	0.017121	wtLB022
324	2.5	0.02374	wtLB022
333	2.5	-0.0175	wtLB022
339	2.5	0.020108	wtLB022
366	2.5	-0.00427	wtLB022
404	2.5	-0.005008	wtLB022
466	2.5	0.01567	wtLB022
627	2.5	0.001059	wtLB022
662	2.5	-0.017095	wtLB022
714	2.5	0.015607	wtLB022
786	2.5	-0.006371	wtLB022
943	2.5	0.010567	wtLB022
947	2.5	-0.015003	wtLB022
951	2.5	-0.000565	wtLB022
1341	2.5	-0.048814	wtLB022
1507	2.5	0.007075	wtLB022
2442	2.5	0.010656	wtLB022
2537	2.5	0.029832	wtLB022
2612	2.5	0.005186	wtLB022
2613	2.5	0.013564	wtLB022
2614	2.5	-0.009656	wtLB022
2618	2.5	0.028223	wtLB022
2994	2.5	0.026615	wtLB022
2996	2.5	0.007571	wtLB022
3005	2.5	0.02179	wtLB022
3100	2.5	0.009263	wtLB022
3101	2.5	-0.042013	wtLB022
3125	2.5	-0.076901	wtLB022
3186	2.5	0.006229	wtLB022
3206	2.5	0.023719	wtLB022
3211	2.5	0.017289	wtLB022
3215	2.5	0.023283	wtLB022
3216	2.5	0.006093	wtLB022
3225	2.5	0.025271	wtLB022
3228	2.5	-0.008688	wtLB022
3229	2.5	-0.017978	wtLB022
3230	2.5	0.022526	wtLB022
3257	2.5	-0.007347	wtLB022
3258	2.5	-0.000612	wtLB022
3264	2.5	-0.002993	wtLB022
3269	2.5	-0.005843	wtLB022
3270	2.5	0.028863	wtLB022
3272	2.5	0.009517	wtLB022
3277	2.5	-0.004098	wtLB022
3278	2.5	-0.011704	wtLB022
3279	2.5	-0.005385	wtLB022
3280	2.5	0.00204	wtLB022
3281	2.5	0.036198	wtLB022
3283	2.5	0.016643	wtLB022
3284	2.5	-0.017309	wtLB022
3288	2.5	-0.026927	wtLB022
3289	2.5	0.009605	wtLB022
3290	2.5	0.001617	wtLB022
3293	2.5	-0.008796	wtLB022
3294	2.5	-0.010622	wtLB022
3297	2.5	-0.038537	wtLB022
3298	2.5	0.012883	wtLB022
3300	2.5	-0.060814	wtLB022
3305	2.5	0.000782	wtLB022
3306	2.5	0.001	wtLB022
3307	2.5	0.002589	wtLB022
3309	2.5	0.019241	wtLB022
3313	2.5	-0.032952	wtLB022
3316	2.5	0.035635	wtLB022
3317	2.5	-0.036645	wtLB022
3319	2.5	-0.005394	wtLB022
3328	2.5	0.02991	wtLB022
3331	2.5	0.005681	wtLB022
3332	2.5	-0.013132	wtLB022
3344	2.5	-0.023396	wtLB022
3360	2.5	-0.007843	wtLB022
3368	2.5	-0.028023	wtLB022
3466	2.5	0.007436	wtLB022
3470	2.5	-0.014712	wtLB022
3481	2.5	0.010082	wtLB022
3490	2.5	-0.003381	wtLB022
3492	2.5	-0.004198	wtLB022
3507	2.5	0.025169	wtLB022
49	2.5	-0.001344	wtLB015
54	2.5	0.008093	wtLB015
55	2.5	-0.070774	wtLB015
377	2.5	-0.050849	wtLB015
602	2.5	0.0031	wtLB015
770	2.5	-0.00963	wtLB015
780	2.5	-0.023725	wtLB015
815	2.5	-0.019693	wtLB015
844	2.5	0.021785	wtLB015
881	2.5	-0.055748	wtLB015
963	2.5	-0.026176	wtLB015
1247	2.5	-0.118636	wtLB015
1384	2.5	-0.002531	wtLB015
1743	2.5	-0.01435	wtLB015
1752	2.5	-0.0412	wtLB015
2096	2.5	-0.022324	wtLB015
2100	2.5	-0.003834	wtLB015
2187	2.5	0.010412	wtLB015
2196	2.5	-0.002448	wtLB015
2202	2.5	-0.007852	wtLB015
2210	2.5	-0.002191	wtLB015
2273	2.5	-0.001438	wtLB015
2377	2.5	-0.009521	wtLB015
2468	2.5	-0.005293	wtLB015
2515	2.5	-0.010556	wtLB015
2516	2.5	-0.003034	wtLB015
2537	2.5	0.014671	wtLB015
2560	2.5	-0.008575	wtLB015
2570	2.5	-0.013525	wtLB015
2604	2.5	-0.02025	wtLB015
2606	2.5	0.02231	wtLB015
2607	2.5	0.00543	wtLB015
2610	2.5	0.027787	wtLB015
2616	2.5	0.013917	wtLB015
2617	2.5	0.00371	wtLB015
2618	2.5	-0.010314	wtLB015
2645	2.5	-0.026077	wtLB015
2661	2.5	0.01814	wtLB015
2793	2.5	-0.005281	wtLB015
2797	2.5	-0.023367	wtLB015
2813	2.5	-0.057352	wtLB015
2831	2.5	0.00704	wtLB015
2836	2.5	-0.066448	wtLB015
2849	2.5	-0.013016	wtLB015
1674	2.5	0.007721	wtLB011
1703	2.5	-0.029382	wtLB011
1711	2.5	-0.005598	wtLB011
1780	2.5	-0.007613	wtLB011
1785	2.5	-0.027723	wtLB011
1786	2.5	0.003057	wtLB011
1803	2.5	-0.010175	wtLB011
1808	2.5	-0.023247	wtLB011
1818	2.5	0.01087	wtLB011
1821	2.5	0.016297	wtLB011
1824	2.5	-0.053866	wtLB011
1839	2.5	0.002633	wtLB011
1847	2.5	-0.040209	wtLB011
1851	2.5	0.011323	wtLB011
1865	2.5	0.023342	wtLB011
1866	2.5	0.011955	wtLB011
1881	2.5	-0.008032	wtLB011
1883	2.5	-0.025499	wtLB011
1885	2.5	0.017755	wtLB011
1966	2.5	-0.00224	wtLB011
1975	2.5	-0.030878	wtLB011
1976	2.5	0.012846	wtLB011
1978	2.5	-0.006087	wtLB011
1980	2.5	0.00027	wtLB011
1997	2.5	-0.010037	wtLB011
2005	2.5	-0.011658	wtLB011
2008	2.5	0.012718	wtLB011
2011	2.5	-0.032039	wtLB011
2012	2.5	-0.030228	wtLB011
2013	2.5	0.002001	wtLB011
2015	2.5	-0.032364	wtLB011
2016	2.5	-0.014853	wtLB011
2031	2.5	-0.010264	wtLB011
2035	2.5	-0.051852	wtLB011
2036	2.5	0.001672	wtLB011
2047	2.5	0.003582	wtLB011
2049	2.5	0.009057	wtLB011
2050	2.5	0.056796	wtLB011
2066	2.5	0.033214	wtLB011
2075	2.5	-0.048701	wtLB011
2076	2.5	0.015388	wtLB011
2082	2.5	-0.07276	wtLB011
2089	2.5	-0.10138	wtLB011
2109	2.5	-0.021023	wtLB011
2120	2.5	-0.033306	wtLB011
1137	2.5	-0.004396	wtLB009
1736	2.5	0.005058	wtLB009
1886	2.5	-0.019454	wtLB009
1920	2.5	0.021121	wtLB009
1937	2.5	0.014402	wtLB009
1952	2.5	0.000662	wtLB009
1994	2.5	-0.01489	wtLB009
1995	2.5	-0.022484	wtLB009
2069	2.5	-0.016084	wtLB009
2103	2.5	-0.002859	wtLB009
2109	2.5	-0.0005	wtLB009
2117	2.5	-0.007067	wtLB009
2141	2.5	-0.003873	wtLB009
2162	2.5	-0.019893	wtLB009
2175	2.5	-0.02022	wtLB009
2193	2.5	-0.017105	wtLB009
2206	2.5	0.008552	wtLB009
2208	2.5	-0.009186	wtLB009
2209	2.5	0.010983	wtLB009
2219	2.5	0.004557	wtLB009
2224	2.5	-0.011534	wtLB009
2226	2.5	0.008605	wtLB009
2318	2.5	-0.02226	wtLB009
2325	2.5	0.016249	wtLB009
2361	2.5	-0.003225	wtLB009
2389	2.5	0.001447	wtLB009
2390	2.5	0.029203	wtLB009
2395	2.5	0.010843	wtLB009
2396	2.5	-0.019076	wtLB009
2398	2.5	0.007749	wtLB009
2409	2.5	-0.017875	wtLB009
2440	2.5	-0.021682	wtLB009
49	3	-0.018284	wtLB023
50	3	-0.004796	wtLB023
64	3	-0.007584	wtLB023
67	3	-0.017763	wtLB023
72	3	-0.008951	wtLB023
75	3	-0.009479	wtLB023
77	3	-0.016678	wtLB023
82	3	0.001684	wtLB023
141	3	-0.01818	wtLB023
142	3	0.014415	wtLB023
147	3	0.000974	wtLB023
153	3	-0.004067	wtLB023
170	3	-0.065961	wtLB023
172	3	-0.00977	wtLB023
178	3	0.031017	wtLB023
180	3	-0.011947	wtLB023
182	3	-0.005361	wtLB023
187	3	0.008015	wtLB023
197	3	-0.009982	wtLB023
199	3	-0.023073	wtLB023
206	3	0.04691	wtLB023
212	3	-0.015964	wtLB023
217	3	0.015512	wtLB023
239	3	-0.036251	wtLB023
269	3	0.001351	wtLB023
279	3	-0.014636	wtLB023
313	3	-0.004067	wtLB023
314	3	-0.001996	wtLB023
349	3	-0.016697	wtLB023
357	3	-0.006777	wtLB023
361	3	0.011145	wtLB023
362	3	0.004123	wtLB023
391	3	0.051071	wtLB023
400	3	-0.028712	wtLB023
404	3	-0.005138	wtLB023
425	3	0.001759	wtLB023
431	3	-0.004713	wtLB023
436	3	-0.011082	wtLB023
442	3	-0.030522	wtLB023
509	3	-0.010909	wtLB023
537	3	0.004507	wtLB023
538	3	0.013696	wtLB023
543	3	0.023933	wtLB023
547	3	0.003929	wtLB023
592	3	-0.046141	wtLB023
597	3	-0.023018	wtLB023
644	3	0.026344	wtLB023
656	3	0.006425	wtLB023
662	3	-0.028463	wtLB023
666	3	-0.019512	wtLB023
681	3	-0.003188	wtLB023
697	3	0.013374	wtLB023
700	3	0.023779	wtLB023
709	3	0.023084	wtLB023
710	3	-0.027884	wtLB023
713	3	-0.018775	wtLB023
732	3	0.018922	wtLB023
735	3	-0.036123	wtLB023
737	3	0.015574	wtLB023
739	3	-0.011153	wtLB023
741	3	0.022064	wtLB023
742	3	0.00121	wtLB023
773	3	-0.002265	wtLB023
778	3	0.017145	wtLB023
795	3	-0.005402	wtLB023
801	3	-0.009221	wtLB023
814	3	0.007239	wtLB023
823	3	-0.018164	wtLB023
842	3	0.029656	wtLB023
847	3	-0.010919	wtLB023
853	3	-0.016711	wtLB023
861	3	-0.038346	wtLB023
896	3	0.004202	wtLB023
912	3	-0.007655	wtLB023
913	3	-0.0044	wtLB023
918	3	-0.004367	wtLB023
922	3	-0.005714	wtLB023
924	3	-0.006633	wtLB023
926	3	-0.051301	wtLB023
932	3	-0.031954	wtLB023
933	3	0.020495	wtLB023
937	3	-0.004191	wtLB023
953	3	0.023892	wtLB023
954	3	-0.013338	wtLB023
956	3	0.001574	wtLB023
957	3	-0.013021	wtLB023
963	3	0.008668	wtLB023
968	3	0.06297	wtLB023
971	3	0.007027	wtLB023
979	3	-0.003643	wtLB023
989	3	0.015596	wtLB023
990	3	0.006046	wtLB023
992	3	-0.005554	wtLB023
996	3	0.022861	wtLB023
1000	3	0.02767	wtLB023
1004	3	-0.042452	wtLB023
1019	3	-0.038411	wtLB023
1034	3	0.003658	wtLB023
1038	3	0.00155	wtLB023
1058	3	-0.05297	wtLB023
1070	3	0.004939	wtLB023
1071	3	-0.003102	wtLB023
1074	3	0.054743	wtLB023
1077	3	0.005582	wtLB023
41	3	-0.023118	wtLB022
54	3	-0.018592	wtLB022
60	3	-0.001641	wtLB022
66	3	-0.014706	wtLB022
74	3	0.01127	wtLB022
78	3	-0.01395	wtLB022
79	3	-0.011987	wtLB022
80	3	-0.014289	wtLB022
87	3	-0.032273	wtLB022
90	3	-0.004744	wtLB022
96	3	0.013849	wtLB022
101	3	-0.018415	wtLB022
104	3	0.015445	wtLB022
105	3	-0.044403	wtLB022
107	3	0.02918	wtLB022
108	3	-0.01647	wtLB022
111	3	0.001045	wtLB022
117	3	-0.020728	wtLB022
119	3	0.00384	wtLB022
121	3	-0.023768	wtLB022
132	3	-0.002815	wtLB022
157	3	-2.8e-05	wtLB022
207	3	0.001804	wtLB022
214	3	-0.010211	wtLB022
235	3	-0.014676	wtLB022
268	3	0.011657	wtLB022
282	3	0.015222	wtLB022
324	3	0.023246	wtLB022
333	3	-0.014605	wtLB022
339	3	-0.008454	wtLB022
366	3	-0.0117	wtLB022
404	3	-0.020009	wtLB022
466	3	-0.00218	wtLB022
627	3	-0.003099	wtLB022
662	3	-0.023076	wtLB022
714	3	0.031744	wtLB022
786	3	0.007717	wtLB022
943	3	0.010784	wtLB022
947	3	-0.02104	wtLB022
951	3	-0.014672	wtLB022
1341	3	-0.041333	wtLB022
1507	3	-0.001108	wtLB022
2442	3	0.010547	wtLB022
2537	3	0.033838	wtLB022
2612	3	-0.003826	wtLB022
2613	3	0.000228	wtLB022
2618	3	0.016503	wtLB022
2994	3	0.002338	wtLB022
2996	3	-0.00756	wtLB022
3005	3	0.015969	wtLB022
3101	3	-0.031684	wtLB022
3186	3	0.009577	wtLB022
3206	3	0.019341	wtLB022
3211	3	0.008509	wtLB022
3215	3	0.029769	wtLB022
3216	3	0.003028	wtLB022
3225	3	0.028281	wtLB022
3228	3	-0.007406	wtLB022
3229	3	-0.004285	wtLB022
3230	3	0.020612	wtLB022
3233	3	0.014957	wtLB022
3257	3	-0.002665	wtLB022
3258	3	-0.003888	wtLB022
3264	3	-0.003088	wtLB022
3269	3	0.003174	wtLB022
3270	3	0.027119	wtLB022
3272	3	-0.007577	wtLB022
3277	3	-0.006913	wtLB022
3278	3	-0.036562	wtLB022
3279	3	-0.010835	wtLB022
3280	3	-0.000403	wtLB022
3281	3	0.021638	wtLB022
3283	3	0.018969	wtLB022
3284	3	-0.028246	wtLB022
3288	3	-0.022587	wtLB022
3289	3	-0.001877	wtLB022
3290	3	-0.009914	wtLB022
3293	3	0.002808	wtLB022
3294	3	-0.021145	wtLB022
3297	3	-0.012229	wtLB022
3298	3	0.004636	wtLB022
3300	3	-0.057865	wtLB022
3305	3	-0.01691	wtLB022
3306	3	0.017856	wtLB022
3307	3	-0.015209	wtLB022
3309	3	0.001548	wtLB022
3313	3	-0.034946	wtLB022
3316	3	0.018124	wtLB022
3317	3	-0.024463	wtLB022
3319	3	-0.005498	wtLB022
3324	3	-0.023732	wtLB022
3328	3	0.004386	wtLB022
3331	3	-0.016844	wtLB022
3332	3	0.004067	wtLB022
3344	3	-0.029155	wtLB022
3360	3	-0.008837	wtLB022
3368	3	-0.015597	wtLB022
3373	3	-1.3e-05	wtLB022
3466	3	0.013254	wtLB022
3470	3	-0.022122	wtLB022
3471	3	-0.010246	wtLB022
3481	3	-0.008039	wtLB022
3483	3	0.056041	wtLB022
3490	3	0.009412	wtLB022
3492	3	-0.004458	wtLB022
3499	3	-0.048406	wtLB022
3507	3	0.002923	wtLB022
3520	3	0.029433	wtLB022
3528	3	0.04585	wtLB022
3537	3	-0.03948	wtLB022
3546	3	-0.035744	wtLB022
3551	3	-0.001115	wtLB022
3555	3	0.012979	wtLB022
3557	3	-0.050886	wtLB022
3574	3	-0.005463	wtLB022
49	3	0.019352	wtLB015
54	3	0.016817	wtLB015
55	3	-0.036596	wtLB015
377	3	-0.040239	wtLB015
602	3	0.011689	wtLB015
770	3	0.00833	wtLB015
780	3	-0.006372	wtLB015
844	3	-0.020261	wtLB015
881	3	-0.017812	wtLB015
963	3	-0.002518	wtLB015
1247	3	-0.069443	wtLB015
1384	3	-0.010639	wtLB015
1743	3	-0.010159	wtLB015
1752	3	-0.043929	wtLB015
2096	3	-0.031102	wtLB015
2100	3	0.003086	wtLB015
2187	3	0.000911	wtLB015
2196	3	-0.006722	wtLB015
2202	3	0.003073	wtLB015
2210	3	-0.005926	wtLB015
2255	3	0.024166	wtLB015
2273	3	-0.002744	wtLB015
2377	3	-0.001734	wtLB015
2468	3	-0.01312	wtLB015
2470	3	-0.015737	wtLB015
2515	3	4.7e-05	wtLB015
2537	3	-0.001454	wtLB015
2560	3	-0.006664	wtLB015
2570	3	0.014276	wtLB015
2606	3	0.028945	wtLB015
2607	3	0.019572	wtLB015
2610	3	0.034627	wtLB015
2616	3	0.019623	wtLB015
2617	3	0.010495	wtLB015
2618	3	-0.024317	wtLB015
2635	3	-0.006128	wtLB015
2645	3	-0.01994	wtLB015
2661	3	0.032009	wtLB015
2789	3	0.008395	wtLB015
2793	3	0.007908	wtLB015
2797	3	-0.015246	wtLB015
2813	3	-0.037598	wtLB015
2823	3	-0.007547	wtLB015
2831	3	0.030496	wtLB015
2836	3	-0.051502	wtLB015
2847	3	-0.005412	wtLB015
2849	3	-0.007052	wtLB015
2852	3	-0.001787	wtLB015
2898	3	0.04524	wtLB015
1674	3	0.000408	wtLB011
1703	3	-0.019556	wtLB011
1711	3	-0.008441	wtLB011
1780	3	0.008836	wtLB011
1785	3	-0.013906	wtLB011
1786	3	0.0072	wtLB011
1803	3	-0.024288	wtLB011
1808	3	-0.019014	wtLB011
1818	3	0.016932	wtLB011
1821	3	0.034331	wtLB011
1824	3	-0.032005	wtLB011
1839	3	9.7e-05	wtLB011
1847	3	-0.014968	wtLB011
1851	3	0.002859	wtLB011
1865	3	0.013785	wtLB011
1866	3	0.016918	wtLB011
1870	3	-0.002503	wtLB011
1881	3	-0.025516	wtLB011
1883	3	-0.033411	wtLB011
1885	3	0.000117	wtLB011
1966	3	0.027075	wtLB011
1975	3	-0.053224	wtLB011
1976	3	0.03324	wtLB011
1978	3	0.003201	wtLB011
1980	3	-0.019189	wtLB011
1991	3	0.03788	wtLB011
1997	3	-0.005092	wtLB011
2005	3	-0.009365	wtLB011
2008	3	0.006598	wtLB011
2011	3	-0.022761	wtLB011
2012	3	-0.026216	wtLB011
2013	3	-0.007118	wtLB011
2015	3	-0.051395	wtLB011
2016	3	-0.023393	wtLB011
2031	3	-0.019755	wtLB011
2034	3	-0.026778	wtLB011
2035	3	-0.010066	wtLB011
2036	3	0.009732	wtLB011
2039	3	-0.024775	wtLB011
2044	3	-0.006868	wtLB011
2047	3	0.019697	wtLB011
2048	3	-0.005326	wtLB011
2049	3	-0.001577	wtLB011
2050	3	0.050937	wtLB011
2051	3	-0.010596	wtLB011
2062	3	-0.032527	wtLB011
2066	3	0.064046	wtLB011
2075	3	-0.062616	wtLB011
2076	3	-0.00465	wtLB011
2079	3	0.045772	wtLB011
2082	3	-0.030014	wtLB011
2087	3	-0.00508	wtLB011
2089	3	-0.050208	wtLB011
2091	3	0.033531	wtLB011
2093	3	-0.00616	wtLB011
2109	3	-0.013053	wtLB011
2112	3	0.0035	wtLB011
2115	3	-0.026104	wtLB011
2117	3	-0.013484	wtLB011
2120	3	-0.039437	wtLB011
1073	3	-0.018571	wtLB009
1137	3	-0.012096	wtLB009
1736	3	-0.012632	wtLB009
1886	3	-0.007732	wtLB009
1937	3	0.004008	wtLB009
1952	3	-0.000757	wtLB009
1994	3	-0.012063	wtLB009
1995	3	-0.005321	wtLB009
2069	3	-0.024153	wtLB009
2103	3	-0.021805	wtLB009
2109	3	-0.003866	wtLB009
2136	3	-0.029456	wtLB009
2141	3	-0.018216	wtLB009
2162	3	-0.019751	wtLB009
2175	3	-0.013839	wtLB009
2193	3	-0.011622	wtLB009
2206	3	0.012396	wtLB009
2208	3	-0.019744	wtLB009
2209	3	0.001226	wtLB009
2219	3	-0.000458	wtLB009
2224	3	-0.015135	wtLB009
2226	3	-0.002771	wtLB009
2317	3	0.024026	wtLB009
2318	3	-0.02195	wtLB009
2322	3	0.002129	wtLB009
2324	3	-0.006066	wtLB009
2337	3	-0.025392	wtLB009
2359	3	-0.009218	wtLB009
2361	3	0.013308	wtLB009
2389	3	-0.005489	wtLB009
2395	3	0.00865	wtLB009
2396	3	-0.011803	wtLB009
2398	3	0.002201	wtLB009
2409	3	-0.013791	wtLB009
2438	3	-0.000138	wtLB009
2440	3	-0.014201	wtLB009
2441	3	-0.026606	wtLB009
2462	3	-0.036241	wtLB009
2471	3	0.004887	wtLB009
2513	3	-0.009858	wtLB009
2526	3	0.001726	wtLB009
49	3.5	-0.036312	wtLB023
50	3.5	0.048243	wtLB023
66	3.5	0.037569	wtLB023
67	3.5	-0.014268	wtLB023
72	3.5	-0.020698	wtLB023
77	3.5	-0.022203	wtLB023
82	3.5	0.007629	wtLB023
141	3.5	-0.000703	wtLB023
142	3.5	0.020295	wtLB023
147	3.5	0.009409	wtLB023
153	3.5	0.013432	wtLB023
170	3.5	-0.021714	wtLB023
172	3.5	-0.018859	wtLB023
178	3.5	0.039808	wtLB023
180	3.5	0.023469	wtLB023
182	3.5	-0.000903	wtLB023
187	3.5	0.008589	wtLB023
197	3.5	0.003991	wtLB023
199	3.5	-0.008092	wtLB023
206	3.5	0.049622	wtLB023
212	3.5	0.004941	wtLB023
239	3.5	-0.01754	wtLB023
269	3.5	0.010366	wtLB023
279	3.5	-0.015884	wtLB023
313	3.5	0.001414	wtLB023
314	3.5	0.000318	wtLB023
319	3.5	0.05023	wtLB023
329	3.5	-0.026986	wtLB023
349	3.5	-0.02456	wtLB023
361	3.5	0.023225	wtLB023
362	3.5	-0.001834	wtLB023
400	3.5	-0.02414	wtLB023
404	3.5	-0.008363	wtLB023
425	3.5	0.006353	wtLB023
431	3.5	-0.001672	wtLB023
442	3.5	-0.019058	wtLB023
509	3.5	0.001476	wtLB023
538	3.5	0.015204	wtLB023
547	3.5	0.001637	wtLB023
592	3.5	-0.030571	wtLB023
597	3.5	-0.036151	wtLB023
644	3.5	0.02493	wtLB023
652	3.5	-0.0126	wtLB023
656	3.5	0.00726	wtLB023
662	3.5	0.01116	wtLB023
666	3.5	-0.015022	wtLB023
681	3.5	-0.004726	wtLB023
697	3.5	-0.001235	wtLB023
700	3.5	0.020815	wtLB023
709	3.5	0.02705	wtLB023
710	3.5	-0.024472	wtLB023
713	3.5	-0.024341	wtLB023
732	3.5	0.008532	wtLB023
735	3.5	-0.036981	wtLB023
737	3.5	0.011797	wtLB023
739	3.5	-0.015832	wtLB023
741	3.5	-0.009624	wtLB023
742	3.5	-0.005443	wtLB023
773	3.5	0.007907	wtLB023
778	3.5	0.018014	wtLB023
795	3.5	-0.030827	wtLB023
797	3.5	0.008926	wtLB023
798	3.5	-0.04481	wtLB023
801	3.5	-0.016908	wtLB023
814	3.5	0.007402	wtLB023
823	3.5	0.027884	wtLB023
842	3.5	0.017741	wtLB023
847	3.5	-0.018295	wtLB023
853	3.5	-0.008825	wtLB023
861	3.5	-0.011895	wtLB023
896	3.5	-0.004562	wtLB023
912	3.5	-0.005175	wtLB023
913	3.5	0.010386	wtLB023
918	3.5	-0.001586	wtLB023
922	3.5	-0.03648	wtLB023
924	3.5	0.001047	wtLB023
926	3.5	-0.02921	wtLB023
932	3.5	-0.043201	wtLB023
933	3.5	0.008388	wtLB023
937	3.5	0.003944	wtLB023
953	3.5	0.017575	wtLB023
954	3.5	-0.020444	wtLB023
956	3.5	0.002782	wtLB023
957	3.5	0.003478	wtLB023
960	3.5	0.038288	wtLB023
963	3.5	0.042396	wtLB023
968	3.5	0.023333	wtLB023
976	3.5	-0.025632	wtLB023
979	3.5	0.02121	wtLB023
980	3.5	0.016725	wtLB023
989	3.5	0.015122	wtLB023
990	3.5	0.006655	wtLB023
992	3.5	0.015924	wtLB023
993	3.5	0.003105	wtLB023
996	3.5	0.019131	wtLB023
1000	3.5	-0.010861	wtLB023
1003	3.5	0.009268	wtLB023
1004	3.5	-0.03804	wtLB023
1009	3.5	-0.025733	wtLB023
1011	3.5	-0.000938	wtLB023
1019	3.5	-0.035165	wtLB023
1031	3.5	0.016732	wtLB023
1032	3.5	-0.003841	wtLB023
1034	3.5	0.003271	wtLB023
1035	3.5	0.004895	wtLB023
1038	3.5	-0.027382	wtLB023
1052	3.5	-0.074536	wtLB023
1058	3.5	-0.036359	wtLB023
1070	3.5	-0.003922	wtLB023
1071	3.5	-0.015541	wtLB023
1074	3.5	0.016535	wtLB023
1096	3.5	0.004612	wtLB023
41	3.5	-0.006396	wtLB022
54	3.5	-0.018985	wtLB022
60	3.5	-0.009532	wtLB022
66	3.5	-0.012853	wtLB022
74	3.5	-0.003177	wtLB022
78	3.5	0.00296	wtLB022
79	3.5	-0.000325	wtLB022
80	3.5	-0.010888	wtLB022
87	3.5	-0.023306	wtLB022
90	3.5	-0.010009	wtLB022
96	3.5	-0.004449	wtLB022
101	3.5	-0.009154	wtLB022
104	3.5	0.006793	wtLB022
105	3.5	-0.007559	wtLB022
107	3.5	-0.007666	wtLB022
108	3.5	-0.022211	wtLB022
111	3.5	0.013994	wtLB022
117	3.5	-0.006445	wtLB022
119	3.5	-0.012565	wtLB022
121	3.5	-0.014803	wtLB022
132	3.5	-0.008781	wtLB022
157	3.5	-0.010392	wtLB022
207	3.5	-0.007825	wtLB022
214	3.5	-0.019385	wtLB022
235	3.5	-0.010768	wtLB022
268	3.5	0.020893	wtLB022
282	3.5	-0.006838	wtLB022
324	3.5	0.032554	wtLB022
333	3.5	-0.006856	wtLB022
339	3.5	-0.005693	wtLB022
366	3.5	-0.00639	wtLB022
404	3.5	-0.016197	wtLB022
466	3.5	-0.00347	wtLB022
627	3.5	-0.003809	wtLB022
662	3.5	-0.00557	wtLB022
714	3.5	0.022774	wtLB022
786	3.5	0.00971	wtLB022
943	3.5	0.012771	wtLB022
947	3.5	-0.017357	wtLB022
951	3.5	-0.037116	wtLB022
960	3.5	-0.055847	wtLB022
1341	3.5	-0.016206	wtLB022
1507	3.5	-0.00908	wtLB022
2442	3.5	0.016224	wtLB022
2537	3.5	0.008176	wtLB022
2612	3.5	0.000645	wtLB022
2613	3.5	0.008957	wtLB022
2618	3.5	-0.012483	wtLB022
2994	3.5	0.018375	wtLB022
3005	3.5	0.025404	wtLB022
3101	3.5	-0.025357	wtLB022
3186	3.5	0.002892	wtLB022
3206	3.5	0.023307	wtLB022
3211	3.5	0.003479	wtLB022
3215	3.5	0.039153	wtLB022
3216	3.5	-0.003774	wtLB022
3225	3.5	0.013103	wtLB022
3228	3.5	-0.018457	wtLB022
3229	3.5	-0.012355	wtLB022
3230	3.5	0.012557	wtLB022
3233	3.5	0.005169	wtLB022
3257	3.5	0.018336	wtLB022
3258	3.5	-0.018863	wtLB022
3264	3.5	0.005214	wtLB022
3269	3.5	0.002692	wtLB022
3270	3.5	-0.014034	wtLB022
3272	3.5	-0.008125	wtLB022
3277	3.5	0.009783	wtLB022
3278	3.5	-0.037471	wtLB022
3279	3.5	0.000959	wtLB022
3280	3.5	-0.015369	wtLB022
3281	3.5	0.00706	wtLB022
3283	3.5	0.022333	wtLB022
3284	3.5	-0.001226	wtLB022
3288	3.5	-0.007212	wtLB022
3289	3.5	0.000887	wtLB022
3290	3.5	-0.018879	wtLB022
3293	3.5	0.000564	wtLB022
3294	3.5	-0.011428	wtLB022
3297	3.5	-0.014106	wtLB022
3298	3.5	-0.014125	wtLB022
3300	3.5	-0.02685	wtLB022
3305	3.5	-0.003783	wtLB022
3306	3.5	0.013022	wtLB022
3307	3.5	-0.006458	wtLB022
3309	3.5	0.020435	wtLB022
3313	3.5	-0.023506	wtLB022
3316	3.5	-0.004736	wtLB022
3317	3.5	-0.043047	wtLB022
3324	3.5	-0.005176	wtLB022
3328	3.5	0.006984	wtLB022
3331	3.5	-0.026727	wtLB022
3332	3.5	-0.018996	wtLB022
3344	3.5	-0.003549	wtLB022
3360	3.5	0.000588	wtLB022
3368	3.5	-0.023153	wtLB022
3369	3.5	0.027677	wtLB022
3373	3.5	-0.01694	wtLB022
3466	3.5	0.00544	wtLB022
3470	3.5	-0.020322	wtLB022
3471	3.5	-0.008057	wtLB022
3481	3.5	-0.016613	wtLB022
3483	3.5	0.00667	wtLB022
3490	3.5	-0.006906	wtLB022
3492	3.5	0.002896	wtLB022
3499	3.5	-0.017252	wtLB022
3507	3.5	0.01583	wtLB022
3520	3.5	0.015748	wtLB022
3528	3.5	0.020975	wtLB022
3537	3.5	-0.022911	wtLB022
3546	3.5	-0.048936	wtLB022
3547	3.5	0.005934	wtLB022
3549	3.5	-0.015499	wtLB022
3551	3.5	-0.009318	wtLB022
3553	3.5	-0.013544	wtLB022
3555	3.5	-0.000171	wtLB022
3556	3.5	-0.004419	wtLB022
3557	3.5	-0.022194	wtLB022
3560	3.5	-0.001798	wtLB022
3570	3.5	0.011313	wtLB022
3572	3.5	0.031885	wtLB022
3574	3.5	0.019317	wtLB022
3575	3.5	-0.012741	wtLB022
3579	3.5	0.032662	wtLB022
3582	3.5	0.035507	wtLB022
3586	3.5	0.010023	wtLB022
3599	3.5	-0.025932	wtLB022
3602	3.5	-0.034957	wtLB022
3625	3.5	0.032561	wtLB022
3656	3.5	0.015949	wtLB022
49	3.5	0.01274	wtLB015
54	3.5	-0.008828	wtLB015
55	3.5	-0.030694	wtLB015
377	3.5	-0.032668	wtLB015
602	3.5	-0.015178	wtLB015
770	3.5	-0.008502	wtLB015
780	3.5	-0.001275	wtLB015
881	3.5	-0.012051	wtLB015
1247	3.5	-0.037663	wtLB015
1743	3.5	-0.019184	wtLB015
1752	3.5	-0.049445	wtLB015
2096	3.5	-0.030412	wtLB015
2100	3.5	0.00695	wtLB015
2187	3.5	-0.014957	wtLB015
2196	3.5	-0.022713	wtLB015
2202	3.5	-0.00805	wtLB015
2210	3.5	-0.008409	wtLB015
2255	3.5	-0.007492	wtLB015
2273	3.5	0.001892	wtLB015
2377	3.5	-0.007407	wtLB015
2468	3.5	-0.003306	wtLB015
2470	3.5	-0.015829	wtLB015
2515	3.5	-0.001921	wtLB015
2516	3.5	0.008833	wtLB015
2537	3.5	0.004297	wtLB015
2556	3.5	0.018649	wtLB015
2560	3.5	0.005221	wtLB015
2570	3.5	0.005078	wtLB015
2590	3.5	0.009023	wtLB015
2598	3.5	0.00615	wtLB015
2604	3.5	-0.003446	wtLB015
2606	3.5	0.02967	wtLB015
2607	3.5	0.034855	wtLB015
2610	3.5	0.008629	wtLB015
2611	3.5	-0.000667	wtLB015
2616	3.5	0.011799	wtLB015
2617	3.5	0.00428	wtLB015
2618	3.5	-0.001203	wtLB015
2635	3.5	-0.018956	wtLB015
2642	3.5	-0.01533	wtLB015
2645	3.5	-0.020203	wtLB015
2661	3.5	0.012753	wtLB015
2786	3.5	0.004773	wtLB015
2789	3.5	-0.035534	wtLB015
2793	3.5	-0.019034	wtLB015
2797	3.5	-0.010435	wtLB015
2810	3.5	0.012826	wtLB015
2813	3.5	-0.022256	wtLB015
2814	3.5	0.003764	wtLB015
2823	3.5	-0.004587	wtLB015
2831	3.5	0.017701	wtLB015
2836	3.5	-0.050059	wtLB015
2847	3.5	-0.002866	wtLB015
2849	3.5	0.007839	wtLB015
2852	3.5	-0.003776	wtLB015
2874	3.5	-0.002956	wtLB015
2882	3.5	0.047144	wtLB015
2884	3.5	0.031878	wtLB015
2898	3.5	0.034049	wtLB015
2965	3.5	0.010441	wtLB015
2985	3.5	0.04685	wtLB015
2990	3.5	0.026082	wtLB015
2993	3.5	0.000282	wtLB015
3017	3.5	0.002279	wtLB015
3028	3.5	0.064206	wtLB015
3038	3.5	0.016559	wtLB015
1674	3.5	0.010224	wtLB011
1703	3.5	-0.031296	wtLB011
1711	3.5	-0.00822	wtLB011
1780	3.5	0.013253	wtLB011
1785	3.5	-0.014559	wtLB011
1786	3.5	0.019863	wtLB011
1803	3.5	-0.016141	wtLB011
1808	3.5	-0.011768	wtLB011
1818	3.5	0.019274	wtLB011
1821	3.5	-0.010004	wtLB011
1824	3.5	-0.020944	wtLB011
1847	3.5	-0.00579	wtLB011
1851	3.5	0.014742	wtLB011
1865	3.5	-0.000219	wtLB011
1866	3.5	-0.015568	wtLB011
1870	3.5	-0.016385	wtLB011
1881	3.5	-0.02594	wtLB011
1883	3.5	-0.014205	wtLB011
1885	3.5	-0.002589	wtLB011
1966	3.5	0.02595	wtLB011
1975	3.5	-0.037526	wtLB011
1976	3.5	0.030744	wtLB011
1978	3.5	-0.007733	wtLB011
1980	3.5	-0.000672	wtLB011
1997	3.5	-0.024334	wtLB011
2004	3.5	0.004145	wtLB011
2005	3.5	-0.009271	wtLB011
2006	3.5	0.025701	wtLB011
2008	3.5	-0.002989	wtLB011
2011	3.5	-0.020102	wtLB011
2012	3.5	-0.00844	wtLB011
2013	3.5	0.001358	wtLB011
2014	3.5	-0.015419	wtLB011
2015	3.5	-0.027635	wtLB011
2016	3.5	-0.014371	wtLB011
2031	3.5	-0.000804	wtLB011
2034	3.5	-0.02723	wtLB011
2035	3.5	-0.013377	wtLB011
2036	3.5	0.044591	wtLB011
2039	3.5	-0.022745	wtLB011
2044	3.5	-0.004425	wtLB011
2047	3.5	0.022273	wtLB011
2048	3.5	-0.007089	wtLB011
2049	3.5	-0.004694	wtLB011
2050	3.5	0.026191	wtLB011
2051	3.5	-0.004444	wtLB011
2053	3.5	0.050837	wtLB011
2062	3.5	0.013078	wtLB011
2075	3.5	-0.032715	wtLB011
2076	3.5	0.001766	wtLB011
2078	3.5	-0.00895	wtLB011
2079	3.5	0.026175	wtLB011
2082	3.5	-0.020949	wtLB011
2084	3.5	0.02228	wtLB011
2087	3.5	0.010072	wtLB011
2088	3.5	0.044324	wtLB011
2089	3.5	-0.029832	wtLB011
2091	3.5	0.032343	wtLB011
2093	3.5	-0.021526	wtLB011
2109	3.5	-0.01367	wtLB011
2112	3.5	0.021151	wtLB011
2115	3.5	-0.014987	wtLB011
2116	3.5	-0.036159	wtLB011
2117	3.5	0.011658	wtLB011
2118	3.5	0.018478	wtLB011
2120	3.5	-0.004234	wtLB011
2123	3.5	-0.017949	wtLB011
2158	3.5	-0.015335	wtLB011
2172	3.5	-0.029123	wtLB011
2241	3.5	0.021609	wtLB011
987	3.5	-0.005177	wtLB009
1073	3.5	-0.027797	wtLB009
1137	3.5	-0.013034	wtLB009
1736	3.5	-0.001099	wtLB009
1886	3.5	-0.009168	wtLB009
1994	3.5	-0.017046	wtLB009
1995	3.5	-4.3e-05	wtLB009
2069	3.5	-0.025856	wtLB009
2103	3.5	-0.010263	wtLB009
2109	3.5	-0.013187	wtLB009
2136	3.5	-0.019692	wtLB009
2175	3.5	0.001833	wtLB009
2193	3.5	-0.012741	wtLB009
2206	3.5	0.029795	wtLB009
2208	3.5	-0.014779	wtLB009
2219	3.5	-0.001401	wtLB009
2224	3.5	-0.013877	wtLB009
2318	3.5	-0.001284	wtLB009
2321	3.5	-0.052164	wtLB009
2322	3.5	0.025605	wtLB009
2324	3.5	-0.018389	wtLB009
2325	3.5	0.00128	wtLB009
2337	3.5	-0.046234	wtLB009
2359	3.5	-3.9e-05	wtLB009
2361	3.5	0.015156	wtLB009
2395	3.5	0.025916	wtLB009
2396	3.5	-0.002914	wtLB009
2398	3.5	0.004051	wtLB009
2404	3.5	-0.028022	wtLB009
2409	3.5	0.001895	wtLB009
2438	3.5	0.001794	wtLB009
2440	3.5	0.002953	wtLB009
2441	3.5	-0.024626	wtLB009
2455	3.5	-0.008867	wtLB009
2459	3.5	-0.042051	wtLB009
2462	3.5	-0.032111	wtLB009
2464	3.5	-0.04041	wtLB009
2471	3.5	0.026669	wtLB009
2478	3.5	-0.044316	wtLB009
2487	3.5	0.036349	wtLB009
2513	3.5	-0.007966	wtLB009
[truncated: 91,270 more rows]

## Sheet: Figure 3A dash twist
cell identifier	Time after GBE onset (min)	AP cell length change (pp/min)	Embryo Name
28	0	-0.032365	twiLB012
31	0	-0.007956	twiLB012
40	0	-0.025018	twiLB012
44	0	0.012407	twiLB012
47	0	0.007209	twiLB012
53	0	-0.00012	twiLB012
55	0	0.017909	twiLB012
56	0	0.019512	twiLB012
71	0	0.003425	twiLB012
74	0	-0.029934	twiLB012
75	0	0.010855	twiLB012
77	0	0.000578	twiLB012
79	0	0.006425	twiLB012
82	0	0.005426	twiLB012
89	0	0.010387	twiLB012
90	0	-0.009334	twiLB012
92	0	0.001107	twiLB012
98	0	-0.009796	twiLB012
103	0	-0.015086	twiLB012
105	0	0.028719	twiLB012
106	0	-0.006474	twiLB012
108	0	0.008876	twiLB012
112	0	0.004875	twiLB012
128	0	0.030694	twiLB012
129	0	-0.024009	twiLB012
135	0	0.008725	twiLB012
140	0	0.020409	twiLB012
150	0	-0.011877	twiLB012
151	0	-0.04518	twiLB012
161	0	-0.012377	twiLB012
162	0	-0.00846	twiLB012
164	0	-0.035065	twiLB012
165	0	0.009928	twiLB012
171	0	-0.001796	twiLB012
173	0	-0.027001	twiLB012
174	0	-0.033293	twiLB012
190	0	0.014927	twiLB012
193	0	0.002521	twiLB012
195	0	-0.046112	twiLB012
200	0	0.002319	twiLB012
202	0	0.022326	twiLB012
210	0	-0.011551	twiLB012
215	0	-0.015445	twiLB012
216	0	-0.007834	twiLB012
218	0	-0.01627	twiLB012
219	0	0.02523	twiLB012
222	0	-0.071914	twiLB012
225	0	0.005858	twiLB012
228	0	-0.024991	twiLB012
235	0	0.027378	twiLB012
237	0	-0.032933	twiLB012
242	0	0.003776	twiLB012
247	0	-0.009178	twiLB012
249	0	0.031608	twiLB012
250	0	0.015067	twiLB012
251	0	0.0191	twiLB012
260	0	0.013959	twiLB012
261	0	-0.009059	twiLB012
262	0	-0.01335	twiLB012
270	0	0.003817	twiLB012
274	0	-0.031112	twiLB012
276	0	-0.00423	twiLB012
280	0	-0.003957	twiLB012
286	0	-0.024263	twiLB012
289	0	0.01	twiLB012
291	0	0.013204	twiLB012
294	0	-0.007968	twiLB012
296	0	0.016428	twiLB012
298	0	-0.008645	twiLB012
302	0	-0.011663	twiLB012
308	0	0.00687	twiLB012
309	0	-0.0062	twiLB012
311	0	-0.003025	twiLB012
312	0	-0.000601	twiLB012
325	0	0.000267	twiLB012
327	0	-0.009475	twiLB012
330	0	-0.01836	twiLB012
341	0	0.005743	twiLB012
348	0	-0.017497	twiLB012
349	0	-0.016338	twiLB012
361	0	0.01763	twiLB012
365	0	0.019654	twiLB012
375	0	-0.002046	twiLB012
378	0	-0.031573	twiLB012
379	0	0.003028	twiLB012
382	0	0.002264	twiLB012
384	0	0.010681	twiLB012
385	0	-0.035865	twiLB012
386	0	-0.008685	twiLB012
387	0	-0.026862	twiLB012
388	0	0.021633	twiLB012
389	0	-0.032908	twiLB012
392	0	0.009966	twiLB012
393	0	-0.015182	twiLB012
394	0	-0.021958	twiLB012
395	0	-0.046525	twiLB012
402	0	0.002042	twiLB012
403	0	-0.021324	twiLB012
405	0	-0.023639	twiLB012
406	0	-0.022562	twiLB012
417	0	-0.027964	twiLB012
419	0	0.019803	twiLB012
422	0	0.031864	twiLB012
423	0	-0.006288	twiLB012
424	0	-0.004054	twiLB012
426	0	-0.025957	twiLB012
429	0	-0.006039	twiLB012
431	0	-0.01762	twiLB012
433	0	0.006525	twiLB012
436	0	-0.016241	twiLB012
443	0	0.005591	twiLB012
447	0	-0.051144	twiLB012
450	0	-0.02001	twiLB012
454	0	-0.042544	twiLB012
468	0	0.00295	twiLB012
474	0	0.002141	twiLB012
485	0	-0.02869	twiLB012
502	0	-0.01295	twiLB012
512	0	0.004016	twiLB012
515	0	-0.016099	twiLB012
528	0	-0.001318	twiLB012
529	0	0.009208	twiLB012
532	0	-0.033775	twiLB012
538	0	0.010139	twiLB012
550	0	-0.014639	twiLB012
552	0	0.017477	twiLB012
576	0	0.00717	twiLB012
589	0	-0.012807	twiLB012
592	0	-0.014205	twiLB012
606	0	-0.036161	twiLB012
611	0	-0.009945	twiLB012
620	0	0.029254	twiLB012
624	0	-0.005942	twiLB012
637	0	0.004338	twiLB012
649	0	-0.016179	twiLB012
679	0	0.00646	twiLB012
681	0	-0.013033	twiLB012
688	0	0.024999	twiLB012
702	0	-0.010318	twiLB012
738	0	0.005786	twiLB012
751	0	-0.000722	twiLB012
755	0	0.012648	twiLB012
838	0	-0.037257	twiLB012
862	0	0.003395	twiLB012
886	0	0.007041	twiLB012
907	0	-0.017407	twiLB012
923	0	-0.009163	twiLB012
936	0	-0.012125	twiLB012
948	0	-0.007574	twiLB012
950	0	-0.01581	twiLB012
1005	0	-0.007863	twiLB012
1034	0	0.003749	twiLB012
1086	0	-1.2e-05	twiLB012
1094	0	-0.013648	twiLB012
1105	0	0.035426	twiLB012
1151	0	-0.044276	twiLB012
1164	0	-0.025866	twiLB012
28	0.5	-0.016172	twiLB012
31	0.5	0.011682	twiLB012
40	0.5	-0.027379	twiLB012
44	0.5	0.016133	twiLB012
47	0.5	0.012113	twiLB012
53	0.5	0.003258	twiLB012
55	0.5	0.012515	twiLB012
56	0.5	0.018166	twiLB012
71	0.5	0.002614	twiLB012
74	0.5	0.006837	twiLB012
75	0.5	0.006534	twiLB012
77	0.5	0.012128	twiLB012
79	0.5	0.020571	twiLB012
82	0.5	0.010534	twiLB012
89	0.5	0.014475	twiLB012
90	0.5	0.006266	twiLB012
92	0.5	0.00908	twiLB012
98	0.5	-0.007035	twiLB012
103	0.5	-0.007111	twiLB012
105	0.5	0.00866	twiLB012
106	0.5	-0.00417	twiLB012
108	0.5	0.020546	twiLB012
112	0.5	0.012244	twiLB012
128	0.5	0.014771	twiLB012
129	0.5	-0.01236	twiLB012
135	0.5	0.001143	twiLB012
140	0.5	0.011191	twiLB012
150	0.5	-0.017024	twiLB012
151	0.5	0.003903	twiLB012
161	0.5	-0.002053	twiLB012
162	0.5	-0.009122	twiLB012
164	0.5	-0.037186	twiLB012
165	0.5	-0.002198	twiLB012
171	0.5	0.024396	twiLB012
173	0.5	0.001493	twiLB012
174	0.5	0.004299	twiLB012
185	0.5	-0.055225	twiLB012
190	0.5	0.003748	twiLB012
193	0.5	0.005267	twiLB012
195	0.5	-0.032365	twiLB012
200	0.5	0.002113	twiLB012
202	0.5	0.00948	twiLB012
210	0.5	-0.003547	twiLB012
215	0.5	-0.007451	twiLB012
216	0.5	-0.011225	twiLB012
218	0.5	0.01378	twiLB012
219	0.5	0.007812	twiLB012
222	0.5	-0.022871	twiLB012
225	0.5	-0.003238	twiLB012
228	0.5	-0.021652	twiLB012
235	0.5	0.008073	twiLB012
237	0.5	-0.031338	twiLB012
242	0.5	0.035713	twiLB012
247	0.5	0.000556	twiLB012
249	0.5	0.018415	twiLB012
250	0.5	0.002635	twiLB012
251	0.5	0.005168	twiLB012
260	0.5	-0.002961	twiLB012
261	0.5	-0.035361	twiLB012
262	0.5	-0.024113	twiLB012
270	0.5	-0.002899	twiLB012
274	0.5	-0.031715	twiLB012
276	0.5	0.007009	twiLB012
280	0.5	0.034652	twiLB012
286	0.5	-0.019497	twiLB012
289	0.5	0.004031	twiLB012
291	0.5	0.015857	twiLB012
294	0.5	0.004194	twiLB012
296	0.5	0.003344	twiLB012
298	0.5	0.020544	twiLB012
302	0.5	-0.023224	twiLB012
308	0.5	0.007396	twiLB012
309	0.5	0.012257	twiLB012
311	0.5	-0.0073	twiLB012
312	0.5	0.024003	twiLB012
325	0.5	0.010369	twiLB012
327	0.5	-0.024639	twiLB012
330	0.5	0.007496	twiLB012
341	0.5	0.002467	twiLB012
348	0.5	-0.01256	twiLB012
349	0.5	-0.006178	twiLB012
361	0.5	0.009154	twiLB012
365	0.5	0.039414	twiLB012
375	0.5	-0.008144	twiLB012
378	0.5	-0.016162	twiLB012
379	0.5	-0.002669	twiLB012
382	0.5	-0.004973	twiLB012
384	0.5	0.009926	twiLB012
385	0.5	-0.032133	twiLB012
386	0.5	0.017263	twiLB012
387	0.5	-0.028154	twiLB012
388	0.5	0.020003	twiLB012
389	0.5	0.01034	twiLB012
392	0.5	0.031088	twiLB012
393	0.5	0.005673	twiLB012
394	0.5	-0.007544	twiLB012
395	0.5	-0.044854	twiLB012
402	0.5	0.009021	twiLB012
403	0.5	0.019836	twiLB012
405	0.5	-0.006666	twiLB012
406	0.5	-0.014671	twiLB012
417	0.5	-0.037027	twiLB012
419	0.5	0.011066	twiLB012
422	0.5	0.007565	twiLB012
423	0.5	-0.022071	twiLB012
424	0.5	0.015696	twiLB012
426	0.5	-0.002477	twiLB012
429	0.5	0.010173	twiLB012
431	0.5	-0.013763	twiLB012
433	0.5	0.006929	twiLB012
436	0.5	0.003162	twiLB012
443	0.5	0.019902	twiLB012
447	0.5	-0.025042	twiLB012
450	0.5	-0.009489	twiLB012
454	0.5	-0.030384	twiLB012
468	0.5	0.014347	twiLB012
474	0.5	0.006948	twiLB012
485	0.5	0.002021	twiLB012
502	0.5	0.000104	twiLB012
512	0.5	-0.012207	twiLB012
515	0.5	0.007305	twiLB012
528	0.5	-0.006237	twiLB012
529	0.5	0.024493	twiLB012
532	0.5	0.000661	twiLB012
538	0.5	0.004091	twiLB012
550	0.5	0.004014	twiLB012
552	0.5	0.013938	twiLB012
576	0.5	0.004765	twiLB012
589	0.5	-0.013795	twiLB012
592	0.5	-0.001546	twiLB012
606	0.5	-0.029892	twiLB012
611	0.5	0.000556	twiLB012
620	0.5	0.013915	twiLB012
624	0.5	-0.012999	twiLB012
637	0.5	-0.001352	twiLB012
649	0.5	-0.004755	twiLB012
679	0.5	0.015936	twiLB012
681	0.5	-0.005821	twiLB012
688	0.5	0.014919	twiLB012
702	0.5	0.001842	twiLB012
738	0.5	-0.002763	twiLB012
751	0.5	-0.016075	twiLB012
755	0.5	0.012855	twiLB012
838	0.5	0.001076	twiLB012
862	0.5	0.008762	twiLB012
886	0.5	-0.013801	twiLB012
907	0.5	-0.006111	twiLB012
923	0.5	0.006715	twiLB012
936	0.5	-0.004847	twiLB012
948	0.5	0.00743	twiLB012
950	0.5	0.006231	twiLB012
1005	0.5	-0.010893	twiLB012
1034	0.5	-0.010035	twiLB012
1086	0.5	0.003224	twiLB012
1094	0.5	0.011248	twiLB012
1105	0.5	0.01818	twiLB012
1151	0.5	-0.033257	twiLB012
1164	0.5	-0.025869	twiLB012
1303	0.5	-0.059755	twiLB012
28	1	-0.006809	twiLB012
31	1	0.017582	twiLB012
40	1	-0.034813	twiLB012
44	1	0.020544	twiLB012
47	1	0.005732	twiLB012
53	1	-0.003175	twiLB012
55	1	0.005737	twiLB012
56	1	0.021318	twiLB012
71	1	-0.009273	twiLB012
74	1	0.01155	twiLB012
75	1	0.002788	twiLB012
77	1	-0.002884	twiLB012
79	1	0.023851	twiLB012
82	1	0.014908	twiLB012
89	1	-0.003567	twiLB012
90	1	0.008522	twiLB012
92	1	0.02392	twiLB012
98	1	-0.001029	twiLB012
103	1	-0.036762	twiLB012
105	1	0.009443	twiLB012
106	1	0.00469	twiLB012
108	1	0.014076	twiLB012
112	1	0.003215	twiLB012
128	1	0.042077	twiLB012
129	1	-0.00878	twiLB012
135	1	-0.002992	twiLB012
140	1	0.019973	twiLB012
150	1	-0.017369	twiLB012
151	1	-0.016293	twiLB012
161	1	-0.011835	twiLB012
162	1	-0.036329	twiLB012
164	1	-0.054232	twiLB012
165	1	0.004256	twiLB012
171	1	0.03008	twiLB012
173	1	0.00262	twiLB012
174	1	0.011831	twiLB012
185	1	-0.049529	twiLB012
190	1	0.005886	twiLB012
193	1	0.022572	twiLB012
195	1	-0.044964	twiLB012
200	1	0.008871	twiLB012
202	1	0.009731	twiLB012
210	1	-0.01786	twiLB012
215	1	-0.006955	twiLB012
216	1	-0.021529	twiLB012
218	1	8.8e-05	twiLB012
219	1	0.000705	twiLB012
222	1	-0.018826	twiLB012
225	1	-0.019105	twiLB012
228	1	-0.024621	twiLB012
235	1	0.009422	twiLB012
237	1	-0.016778	twiLB012
242	1	0.032376	twiLB012
247	1	0.001421	twiLB012
249	1	0.015851	twiLB012
250	1	-0.012154	twiLB012
251	1	-0.005768	twiLB012
260	1	-0.008409	twiLB012
261	1	-0.061765	twiLB012
262	1	-0.015398	twiLB012
270	1	-0.032162	twiLB012
274	1	-0.017605	twiLB012
276	1	-0.01192	twiLB012
280	1	0.018422	twiLB012
286	1	-0.023355	twiLB012
289	1	0.011852	twiLB012
291	1	0.033057	twiLB012
294	1	0.010589	twiLB012
296	1	0.012163	twiLB012
298	1	0.002282	twiLB012
302	1	-0.027919	twiLB012
308	1	0.007931	twiLB012
309	1	0.015424	twiLB012
311	1	-0.034122	twiLB012
312	1	-0.000666	twiLB012
325	1	0.024873	twiLB012
327	1	-0.024786	twiLB012
330	1	0.008976	twiLB012
341	1	0.011495	twiLB012
348	1	-0.014455	twiLB012
349	1	0.000507	twiLB012
361	1	0.013825	twiLB012
365	1	0.025488	twiLB012
375	1	-0.031401	twiLB012
378	1	-0.004298	twiLB012
379	1	-0.000313	twiLB012
382	1	0.007941	twiLB012
384	1	0.000917	twiLB012
385	1	-0.020578	twiLB012
386	1	0.021181	twiLB012
387	1	-0.024609	twiLB012
388	1	0.025665	twiLB012
389	1	0.000942	twiLB012
392	1	0.009085	twiLB012
393	1	-0.000905	twiLB012
394	1	0.00646	twiLB012
395	1	-0.052634	twiLB012
402	1	-0.007737	twiLB012
403	1	0.021858	twiLB012
405	1	0.038098	twiLB012
406	1	-0.007704	twiLB012
417	1	-0.019003	twiLB012
419	1	0.013712	twiLB012
422	1	-0.003431	twiLB012
423	1	-0.007499	twiLB012
424	1	-0.001994	twiLB012
426	1	-0.018156	twiLB012
429	1	-0.008898	twiLB012
431	1	-0.025556	twiLB012
433	1	0.0602	twiLB012
436	1	0.021196	twiLB012
443	1	0.035737	twiLB012
447	1	-0.023133	twiLB012
450	1	-0.012772	twiLB012
454	1	-0.024161	twiLB012
468	1	-0.009358	twiLB012
474	1	0.008793	twiLB012
485	1	-0.004678	twiLB012
502	1	0.019344	twiLB012
512	1	-0.025485	twiLB012
515	1	0.007795	twiLB012
528	1	-0.017372	twiLB012
529	1	0.012353	twiLB012
532	1	-0.00751	twiLB012
538	1	0.026606	twiLB012
550	1	0.014622	twiLB012
552	1	-0.001092	twiLB012
576	1	0.01349	twiLB012
589	1	-0.018854	twiLB012
592	1	-0.014016	twiLB012
606	1	-0.018569	twiLB012
611	1	-0.001966	twiLB012
620	1	0.021986	twiLB012
624	1	-0.013211	twiLB012
637	1	0.028267	twiLB012
649	1	-0.025217	twiLB012
679	1	0.022359	twiLB012
681	1	-0.013247	twiLB012
688	1	0.00468	twiLB012
702	1	-0.006448	twiLB012
738	1	-0.01708	twiLB012
751	1	-0.01714	twiLB012
755	1	0.026597	twiLB012
764	1	-0.010502	twiLB012
838	1	-0.034014	twiLB012
862	1	-0.007682	twiLB012
886	1	-0.015912	twiLB012
907	1	-0.014005	twiLB012
923	1	-0.021031	twiLB012
936	1	-0.00771	twiLB012
948	1	0.030705	twiLB012
950	1	0.006813	twiLB012
1005	1	0.008228	twiLB012
1034	1	-0.028254	twiLB012
1086	1	0.008078	twiLB012
1094	1	0.030847	twiLB012
1105	1	0.014382	twiLB012
1151	1	-0.041291	twiLB012
1164	1	0.003038	twiLB012
1266	1	-0.01913	twiLB012
1286	1	-0.032768	twiLB012
1303	1	-0.044942	twiLB012
28	1.5	0.009894	twiLB012
31	1.5	0.014387	twiLB012
40	1.5	-0.006072	twiLB012
44	1.5	0.003197	twiLB012
47	1.5	0.009261	twiLB012
53	1.5	-0.015742	twiLB012
55	1.5	0.005376	twiLB012
56	1.5	0.018408	twiLB012
71	1.5	0.004883	twiLB012
74	1.5	0.031715	twiLB012
75	1.5	0.002756	twiLB012
77	1.5	0.005441	twiLB012
79	1.5	0.001623	twiLB012
82	1.5	0.007517	twiLB012
89	1.5	0.008193	twiLB012
90	1.5	0.01664	twiLB012
92	1.5	0.004335	twiLB012
98	1.5	0.006569	twiLB012
103	1.5	-0.003203	twiLB012
105	1.5	0.011895	twiLB012
106	1.5	0.008121	twiLB012
108	1.5	0.014857	twiLB012
112	1.5	0.009084	twiLB012
128	1.5	-0.017626	twiLB012
129	1.5	0.006981	twiLB012
135	1.5	-0.010237	twiLB012
140	1.5	0.017139	twiLB012
150	1.5	-0.006169	twiLB012
151	1.5	-0.001582	twiLB012
161	1.5	-0.002768	twiLB012
162	1.5	-0.008206	twiLB012
164	1.5	-0.004168	twiLB012
165	1.5	-0.014989	twiLB012
171	1.5	0.013838	twiLB012
173	1.5	0.024097	twiLB012
174	1.5	0.011008	twiLB012
185	1.5	-0.008059	twiLB012
190	1.5	0.028969	twiLB012
193	1.5	0.026429	twiLB012
195	1.5	-0.034683	twiLB012
200	1.5	0.014832	twiLB012
202	1.5	0.011145	twiLB012
210	1.5	-0.023384	twiLB012
215	1.5	0.005906	twiLB012
216	1.5	-0.014615	twiLB012
218	1.5	-0.003171	twiLB012
219	1.5	0.019571	twiLB012
222	1.5	0.019307	twiLB012
225	1.5	-0.015825	twiLB012
228	1.5	-0.024359	twiLB012
235	1.5	0.016806	twiLB012
237	1.5	-0.011315	twiLB012
242	1.5	0.006268	twiLB012
247	1.5	0.022147	twiLB012
249	1.5	0.007995	twiLB012
250	1.5	-0.023024	twiLB012
251	1.5	0.018903	twiLB012
260	1.5	0.015529	twiLB012
261	1.5	-0.015674	twiLB012
262	1.5	0.005028	twiLB012
270	1.5	-0.012149	twiLB012
274	1.5	0.007535	twiLB012
276	1.5	-0.014216	twiLB012
280	1.5	0.004029	twiLB012
286	1.5	-0.017137	twiLB012
289	1.5	0.006614	twiLB012
291	1.5	0.013555	twiLB012
294	1.5	0.000947	twiLB012
296	1.5	0.026266	twiLB012
298	1.5	-0.000963	twiLB012
302	1.5	-0.021002	twiLB012
308	1.5	-0.018589	twiLB012
309	1.5	0.007619	twiLB012
311	1.5	-0.003811	twiLB012
312	1.5	-0.004843	twiLB012
325	1.5	0.012287	twiLB012
327	1.5	-0.017523	twiLB012
330	1.5	0.021557	twiLB012
341	1.5	0.005637	twiLB012
348	1.5	0.013128	twiLB012
349	1.5	0.010999	twiLB012
361	1.5	0.018526	twiLB012
365	1.5	0.00804	twiLB012
375	1.5	-0.025667	twiLB012
378	1.5	-0.018399	twiLB012
379	1.5	0.000953	twiLB012
382	1.5	0.004422	twiLB012
384	1.5	-0.016868	twiLB012
385	1.5	-0.000956	twiLB012
386	1.5	0.003471	twiLB012
387	1.5	-0.015658	twiLB012
388	1.5	0.014446	twiLB012
389	1.5	0.011755	twiLB012
392	1.5	-0.001069	twiLB012
393	1.5	-0.000128	twiLB012
394	1.5	0.014381	twiLB012
395	1.5	-0.060736	twiLB012
402	1.5	-0.011215	twiLB012
403	1.5	-0.00077	twiLB012
405	1.5	0.035337	twiLB012
406	1.5	-0.005809	twiLB012
417	1.5	-0.008542	twiLB012
419	1.5	0.007066	twiLB012
422	1.5	0.009864	twiLB012
423	1.5	0.001405	twiLB012
424	1.5	-0.01127	twiLB012
426	1.5	-0.00469	twiLB012
429	1.5	-0.004811	twiLB012
431	1.5	-0.008828	twiLB012
433	1.5	0.009318	twiLB012
436	1.5	0.003469	twiLB012
443	1.5	-0.003341	twiLB012
447	1.5	0.010322	twiLB012
450	1.5	-0.013802	twiLB012
454	1.5	-0.022242	twiLB012
468	1.5	-0.011824	twiLB012
474	1.5	0.01759	twiLB012
485	1.5	0.012078	twiLB012
502	1.5	0.009107	twiLB012
512	1.5	-0.011693	twiLB012
515	1.5	0.007378	twiLB012
528	1.5	-0.004697	twiLB012
529	1.5	-0.011404	twiLB012
532	1.5	0.024193	twiLB012
538	1.5	-0.017272	twiLB012
550	1.5	0.008943	twiLB012
552	1.5	0.001204	twiLB012
576	1.5	0.012355	twiLB012
589	1.5	-0.019712	twiLB012
592	1.5	-0.020038	twiLB012
611	1.5	-0.011087	twiLB012
620	1.5	-0.016093	twiLB012
624	1.5	-0.013612	twiLB012
637	1.5	0.006072	twiLB012
649	1.5	-0.029957	twiLB012
679	1.5	0.020326	twiLB012
681	1.5	0.008638	twiLB012
688	1.5	0.015738	twiLB012
702	1.5	-0.015943	twiLB012
738	1.5	-0.001066	twiLB012
745	1.5	-0.009583	twiLB012
751	1.5	0.014104	twiLB012
755	1.5	0.014708	twiLB012
764	1.5	-0.00304	twiLB012
838	1.5	-0.018803	twiLB012
862	1.5	-0.015379	twiLB012
886	1.5	-0.023568	twiLB012
907	1.5	0.002383	twiLB012
923	1.5	-0.016515	twiLB012
936	1.5	-0.014566	twiLB012
948	1.5	0.009304	twiLB012
950	1.5	0.018566	twiLB012
1005	1.5	-0.003171	twiLB012
1086	1.5	0.014225	twiLB012
1094	1.5	0.012891	twiLB012
1105	1.5	0.019295	twiLB012
1151	1.5	-0.023972	twiLB012
1164	1.5	-0.013101	twiLB012
1266	1.5	-0.012727	twiLB012
1286	1.5	0.003455	twiLB012
1303	1.5	-0.011278	twiLB012
28	2	0.012755	twiLB012
31	2	0.012305	twiLB012
40	2	-0.002726	twiLB012
44	2	0.00902	twiLB012
47	2	0.005246	twiLB012
53	2	-0.002656	twiLB012
55	2	0.004734	twiLB012
56	2	0.021047	twiLB012
71	2	-0.004082	twiLB012
74	2	0.038278	twiLB012
75	2	-0.013137	twiLB012
77	2	0.005896	twiLB012
79	2	-0.001283	twiLB012
82	2	0.007514	twiLB012
89	2	0.016924	twiLB012
90	2	0.020949	twiLB012
92	2	0.013078	twiLB012
98	2	0.014454	twiLB012
103	2	-0.008074	twiLB012
105	2	0.019085	twiLB012
106	2	0.010081	twiLB012
108	2	0.015878	twiLB012
112	2	0.004431	twiLB012
128	2	-0.003249	twiLB012
129	2	0.020082	twiLB012
135	2	0.00693	twiLB012
140	2	0.014151	twiLB012
150	2	-0.000605	twiLB012
151	2	-0.024974	twiLB012
161	2	-0.004675	twiLB012
162	2	0.029686	twiLB012
164	2	0.018457	twiLB012
165	2	-0.032599	twiLB012
171	2	0.02733	twiLB012
173	2	0.039283	twiLB012
174	2	0.017003	twiLB012
185	2	0.011799	twiLB012
190	2	0.034458	twiLB012
193	2	0.016469	twiLB012
195	2	0.017613	twiLB012
200	2	0.018657	twiLB012
202	2	0.004077	twiLB012
210	2	-0.010466	twiLB012
215	2	0.01383	twiLB012
216	2	-0.004797	twiLB012
218	2	-0.001744	twiLB012
219	2	0.008557	twiLB012
222	2	0.012315	twiLB012
225	2	0.010241	twiLB012
228	2	0.003145	twiLB012
235	2	0.002522	twiLB012
237	2	0.012539	twiLB012
242	2	0.009304	twiLB012
247	2	0.022577	twiLB012
249	2	0.006476	twiLB012
250	2	-0.008897	twiLB012
251	2	0.021795	twiLB012
260	2	0.013229	twiLB012
261	2	0.017067	twiLB012
262	2	0.005289	twiLB012
270	2	-0.002762	twiLB012
274	2	0.0287	twiLB012
276	2	0.007844	twiLB012
280	2	0.016814	twiLB012
286	2	-0.014327	twiLB012
289	2	-0.002928	twiLB012
291	2	0.029908	twiLB012
294	2	0.012794	twiLB012
296	2	0.037043	twiLB012
298	2	-0.010417	twiLB012
302	2	-0.02094	twiLB012
308	2	-0.032268	twiLB012
309	2	0.005075	twiLB012
311	2	0.02278	twiLB012
312	2	-0.005476	twiLB012
325	2	0.019754	twiLB012
327	2	-0.000307	twiLB012
330	2	0.037176	twiLB012
341	2	-0.000728	twiLB012
348	2	0.037667	twiLB012
349	2	0.013581	twiLB012
361	2	0.033423	twiLB012
365	2	-0.019714	twiLB012
375	2	-0.020499	twiLB012
378	2	0.015056	twiLB012
379	2	0.00758	twiLB012
382	2	0.015328	twiLB012
384	2	-0.016022	twiLB012
385	2	-0.015069	twiLB012
386	2	0.02539	twiLB012
387	2	-0.010985	twiLB012
388	2	0.008311	twiLB012
389	2	0.024422	twiLB012
392	2	-0.020337	twiLB012
393	2	0.002658	twiLB012
394	2	0.027297	twiLB012
402	2	-0.015517	twiLB012
403	2	0.017483	twiLB012
406	2	-0.004807	twiLB012
417	2	-0.010913	twiLB012
419	2	0.015007	twiLB012
422	2	0.000283	twiLB012
423	2	0.013079	twiLB012
424	2	0.01076	twiLB012
426	2	0.017195	twiLB012
429	2	0.018782	twiLB012
431	2	0.012178	twiLB012
433	2	0.012342	twiLB012
436	2	0.021755	twiLB012
443	2	0.003488	twiLB012
447	2	0.007978	twiLB012
450	2	-0.008569	twiLB012
454	2	-0.003814	twiLB012
468	2	0.00023	twiLB012
474	2	0.019157	twiLB012
485	2	0.015769	twiLB012
502	2	0.017312	twiLB012
512	2	-0.002953	twiLB012
515	2	0.009086	twiLB012
528	2	-0.003035	twiLB012
529	2	-0.017852	twiLB012
532	2	0.036343	twiLB012
550	2	0.020361	twiLB012
552	2	-0.002483	twiLB012
576	2	0.020501	twiLB012
589	2	-0.015787	twiLB012
592	2	-0.011944	twiLB012
611	2	0.009108	twiLB012
624	2	-0.024971	twiLB012
637	2	0.019159	twiLB012
649	2	-0.016127	twiLB012
679	2	0.018386	twiLB012
681	2	0.011104	twiLB012
688	2	0.012731	twiLB012
702	2	-0.005947	twiLB012
738	2	-0.003959	twiLB012
745	2	-0.009058	twiLB012
751	2	0.015763	twiLB012
755	2	0.013509	twiLB012
764	2	0.014703	twiLB012
838	2	-0.032406	twiLB012
862	2	-0.014187	twiLB012
886	2	0.001117	twiLB012
907	2	0.009429	twiLB012
923	2	-0.046561	twiLB012
936	2	0.007244	twiLB012
948	2	0.016946	twiLB012
950	2	0.013917	twiLB012
1005	2	-0.000344	twiLB012
1086	2	0.015281	twiLB012
1094	2	0.0263	twiLB012
1105	2	0.00814	twiLB012
1151	2	0.012994	twiLB012
1164	2	-0.03116	twiLB012
1266	2	-0.011893	twiLB012
1286	2	0.002881	twiLB012
1303	2	0.025803	twiLB012
28	2.5	0.023318	twiLB012
31	2.5	0.013769	twiLB012
40	2.5	0.026967	twiLB012
44	2.5	0.010128	twiLB012
47	2.5	-0.002108	twiLB012
53	2.5	-0.005771	twiLB012
55	2.5	-0.003465	twiLB012
56	2.5	0.024418	twiLB012
71	2.5	-0.0008	twiLB012
74	2.5	0.017665	twiLB012
75	2.5	-0.002279	twiLB012
77	2.5	9e-05	twiLB012
79	2.5	-0.007065	twiLB012
82	2.5	0.011385	twiLB012
89	2.5	0.02643	twiLB012
90	2.5	0.01399	twiLB012
92	2.5	0.000542	twiLB012
98	2.5	0.014552	twiLB012
103	2.5	-0.017083	twiLB012
105	2.5	0.029253	twiLB012
106	2.5	0.018262	twiLB012
108	2.5	0.012037	twiLB012
112	2.5	-0.003168	twiLB012
128	2.5	0.024069	twiLB012
129	2.5	0.012408	twiLB012
135	2.5	0.016643	twiLB012
140	2.5	0.022073	twiLB012
150	2.5	0.002243	twiLB012
151	2.5	-0.035207	twiLB012
161	2.5	0.004248	twiLB012
162	2.5	0.017931	twiLB012
164	2.5	0.033251	twiLB012
165	2.5	-0.005291	twiLB012
171	2.5	0.016846	twiLB012
173	2.5	0.026075	twiLB012
174	2.5	-0.008502	twiLB012
185	2.5	0.027741	twiLB012
190	2.5	0.05548	twiLB012
193	2.5	0.008327	twiLB012
195	2.5	0.023036	twiLB012
200	2.5	0.024737	twiLB012
202	2.5	0.012829	twiLB012
210	2.5	0.000198	twiLB012
215	2.5	0.011843	twiLB012
216	2.5	0.027714	twiLB012
218	2.5	-0.014043	twiLB012
219	2.5	0.016406	twiLB012
222	2.5	-0.005371	twiLB012
225	2.5	0.028974	twiLB012
228	2.5	-0.01793	twiLB012
235	2.5	0.012378	twiLB012
237	2.5	-0.010899	twiLB012
242	2.5	-0.009637	twiLB012
247	2.5	0.02388	twiLB012
249	2.5	0.014818	twiLB012
250	2.5	-0.007842	twiLB012
251	2.5	0.030392	twiLB012
260	2.5	0.021288	twiLB012
261	2.5	0.017201	twiLB012
262	2.5	-2e-06	twiLB012
270	2.5	0.014499	twiLB012
274	2.5	0.039289	twiLB012
276	2.5	-0.005236	twiLB012
280	2.5	-0.011605	twiLB012
286	2.5	-0.027784	twiLB012
289	2.5	0.008709	twiLB012
291	2.5	0.018703	twiLB012
294	2.5	-1.5e-05	twiLB012
296	2.5	0.066181	twiLB012
298	2.5	-0.021127	twiLB012
302	2.5	-0.000943	twiLB012
308	2.5	-0.019378	twiLB012
309	2.5	-0.003657	twiLB012
311	2.5	0.016034	twiLB012
312	2.5	-0.025002	twiLB012
325	2.5	0.000645	twiLB012
327	2.5	0.012079	twiLB012
330	2.5	0.017304	twiLB012
341	2.5	0.006049	twiLB012
348	2.5	0.019768	twiLB012
349	2.5	0.003318	twiLB012
361	2.5	0.031352	twiLB012
365	2.5	-0.03254	twiLB012
375	2.5	-0.012978	twiLB012
378	2.5	0.007428	twiLB012
379	2.5	0.004899	twiLB012
382	2.5	0.041066	twiLB012
384	2.5	-0.016865	twiLB012
385	2.5	-0.015167	twiLB012
386	2.5	0.020806	twiLB012
387	2.5	-0.009378	twiLB012
388	2.5	0.007606	twiLB012
389	2.5	-0.002559	twiLB012
392	2.5	-0.021018	twiLB012
393	2.5	-0.008143	twiLB012
394	2.5	0.024653	twiLB012
402	2.5	-0.02511	twiLB012
403	2.5	-0.01245	twiLB012
406	2.5	-0.002463	twiLB012
417	2.5	-0.012049	twiLB012
419	2.5	0.025807	twiLB012
422	2.5	0.021452	twiLB012
423	2.5	0.027986	twiLB012
424	2.5	-0.0064	twiLB012
426	2.5	0.021289	twiLB012
429	2.5	0.00711	twiLB012
431	2.5	0.031716	twiLB012
433	2.5	0.046105	twiLB012
436	2.5	0.000569	twiLB012
443	2.5	-0.015925	twiLB012
447	2.5	0.013035	twiLB012
454	2.5	-0.025398	twiLB012
468	2.5	0.000818	twiLB012
474	2.5	0.00354	twiLB012
485	2.5	0.016599	twiLB012
502	2.5	0.036007	twiLB012
512	2.5	0.009318	twiLB012
515	2.5	-0.008682	twiLB012
528	2.5	0.010373	twiLB012
529	2.5	-0.029973	twiLB012
532	2.5	0.007398	twiLB012
550	2.5	0.007247	twiLB012
552	2.5	0.002134	twiLB012
576	2.5	0.023233	twiLB012
589	2.5	-8.8e-05	twiLB012
592	2.5	-0.015002	twiLB012
611	2.5	0.002053	twiLB012
624	2.5	-0.021613	twiLB012
637	2.5	0.031174	twiLB012
649	2.5	-0.013785	twiLB012
679	2.5	0.006558	twiLB012
681	2.5	-0.00845	twiLB012
688	2.5	0.004874	twiLB012
702	2.5	-0.002806	twiLB012
738	2.5	0.027785	twiLB012
745	2.5	-0.009063	twiLB012
751	2.5	0.028191	twiLB012
755	2.5	0.017353	twiLB012
838	2.5	0.007268	twiLB012
862	2.5	-0.020325	twiLB012
886	2.5	0.00931	twiLB012
907	2.5	-0.003985	twiLB012
923	2.5	-0.04617	twiLB012
936	2.5	0.001673	twiLB012
948	2.5	-0.008369	twiLB012
950	2.5	-0.009413	twiLB012
1005	2.5	0.02108	twiLB012
1086	2.5	0.026805	twiLB012
1094	2.5	0.014476	twiLB012
1105	2.5	0.014425	twiLB012
1164	2.5	-0.030227	twiLB012
1266	2.5	-0.02246	twiLB012
1286	2.5	0.031209	twiLB012
1303	2.5	0.039754	twiLB012
1451	2.5	-0.010732	twiLB012
63	3	0.022305	twiLB002
79	3	0.008509	twiLB002
82	3	0.002312	twiLB002
89	3	-0.029619	twiLB002
90	3	-0.013974	twiLB002
93	3	0.00979	twiLB002
97	3	0.013902	twiLB002
104	3	0.013917	twiLB002
105	3	-0.052947	twiLB002
109	3	-0.010238	twiLB002
118	3	-0.010822	twiLB002
122	3	-0.01045	twiLB002
126	3	-0.042132	twiLB002
129	3	0.012874	twiLB002
138	3	-0.08886	twiLB002
140	3	0.022723	twiLB002
152	3	0.002654	twiLB002
153	3	0.033253	twiLB002
165	3	0.008086	twiLB002
188	3	0.002011	twiLB002
194	3	-0.043378	twiLB002
205	3	0.003274	twiLB002
219	3	0.009591	twiLB002
232	3	0.033708	twiLB002
236	3	-0.005958	twiLB002
240	3	0.014134	twiLB002
246	3	0.042103	twiLB002
247	3	-0.009638	twiLB002
260	3	0.007013	twiLB002
275	3	0.006649	twiLB002
277	3	-0.033822	twiLB002
282	3	-0.013735	twiLB002
290	3	-0.007274	twiLB002
291	3	0.016677	twiLB002
329	3	0.019047	twiLB002
370	3	-0.001179	twiLB002
375	3	-0.040856	twiLB002
435	3	0.009522	twiLB002
477	3	-0.05066	twiLB002
491	3	0.035473	twiLB002
517	3	-0.025537	twiLB002
28	3	0.004942	twiLB012
31	3	0.014628	twiLB012
40	3	0.025447	twiLB012
44	3	0.016729	twiLB012
47	3	0.007243	twiLB012
53	3	0.005662	twiLB012
55	3	-0.008843	twiLB012
56	3	0.015437	twiLB012
71	3	-0.001638	twiLB012
74	3	0.01196	twiLB012
75	3	-0.007592	twiLB012
77	3	0.007849	twiLB012
79	3	-0.004723	twiLB012
82	3	0.001993	twiLB012
89	3	0.028495	twiLB012
90	3	0.000252	twiLB012
92	3	-0.002574	twiLB012
98	3	0.004371	twiLB012
103	3	0.029924	twiLB012
105	3	0.01393	twiLB012
106	3	0.008876	twiLB012
108	3	0.007867	twiLB012
112	3	0.01747	twiLB012
128	3	0.013713	twiLB012
129	3	0.016535	twiLB012
135	3	0.030369	twiLB012
140	3	0.013967	twiLB012
150	3	0.018924	twiLB012
151	3	-0.022834	twiLB012
161	3	0.011964	twiLB012
162	3	0.034668	twiLB012
164	3	0.04118	twiLB012
165	3	0.008074	twiLB012
171	3	0.004793	twiLB012
173	3	0.018145	twiLB012
174	3	-0.001941	twiLB012
185	3	0.031282	twiLB012
190	3	0.041373	twiLB012
193	3	0.010001	twiLB012
195	3	-0.002191	twiLB012
200	3	0.008198	twiLB012
202	3	-0.000408	twiLB012
210	3	0.000251	twiLB012
215	3	0.017521	twiLB012
216	3	0.022355	twiLB012
218	3	0.003764	twiLB012
219	3	0.017869	twiLB012
222	3	-0.003958	twiLB012
225	3	0.029209	twiLB012
228	3	-0.002037	twiLB012
235	3	0.008851	twiLB012
242	3	-0.003404	twiLB012
247	3	0.007173	twiLB012
249	3	0.007358	twiLB012
250	3	0.0047	twiLB012
251	3	0.030233	twiLB012
260	3	0.0182	twiLB012
261	3	0.03755	twiLB012
262	3	0.009392	twiLB012
270	3	0.027431	twiLB012
274	3	0.040746	twiLB012
276	3	-0.011088	twiLB012
280	3	0.002198	twiLB012
286	3	-0.002996	twiLB012
289	3	0.00059	twiLB012
291	3	-0.006446	twiLB012
294	3	-0.00056	twiLB012
298	3	0.01159	twiLB012
302	3	0.015188	twiLB012
308	3	-0.006282	twiLB012
309	3	0.015781	twiLB012
311	3	0.024764	twiLB012
312	3	-0.011014	twiLB012
325	3	-0.011377	twiLB012
327	3	-0.016108	twiLB012
330	3	0.012056	twiLB012
341	3	0.006253	twiLB012
348	3	0.023783	twiLB012
349	3	0.010437	twiLB012
361	3	0.016232	twiLB012
375	3	0.008241	twiLB012
378	3	0.012419	twiLB012
379	3	-0.006452	twiLB012
382	3	0.008943	twiLB012
384	3	-0.01166	twiLB012
385	3	-0.008544	twiLB012
386	3	0.005297	twiLB012
388	3	0.009292	twiLB012
389	3	0.016521	twiLB012
392	3	-0.016031	twiLB012
393	3	-0.001818	twiLB012
394	3	0.014221	twiLB012
402	3	-0.02478	twiLB012
403	3	0	twiLB012
406	3	-0.018909	twiLB012
419	3	0.011243	twiLB012
422	3	0.018753	twiLB012
423	3	0.044041	twiLB012
424	3	-0.000803	twiLB012
426	3	0.019226	twiLB012
429	3	0.016974	twiLB012
431	3	0.031932	twiLB012
433	3	0.012183	twiLB012
436	3	-0.014319	twiLB012
443	3	-0.018259	twiLB012
447	3	-0.014121	twiLB012
454	3	0.001568	twiLB012
468	3	0.001588	twiLB012
474	3	-0.003509	twiLB012
485	3	0.01037	twiLB012
502	3	0.011365	twiLB012
512	3	0.018512	twiLB012
515	3	0.019933	twiLB012
528	3	0.021381	twiLB012
532	3	0.004862	twiLB012
550	3	0.003457	twiLB012
552	3	0.005008	twiLB012
576	3	0.011365	twiLB012
589	3	-0.000656	twiLB012
592	3	0.000448	twiLB012
611	3	-0.009387	twiLB012
624	3	-0.051733	twiLB012
637	3	0.006869	twiLB012
649	3	0.004681	twiLB012
679	3	0.020358	twiLB012
681	3	-0.001182	twiLB012
688	3	-0.003372	twiLB012
702	3	-0.015069	twiLB012
738	3	0.021354	twiLB012
751	3	0.024572	twiLB012
838	3	0.016669	twiLB012
862	3	-0.005775	twiLB012
886	3	0.031887	twiLB012
907	3	-0.001763	twiLB012
923	3	-0.017192	twiLB012
936	3	0.005667	twiLB012
948	3	0.006333	twiLB012
950	3	0.00544	twiLB012
1005	3	0.009116	twiLB012
1086	3	0.017125	twiLB012
1094	3	-0.00699	twiLB012
1105	3	0.014293	twiLB012
1164	3	-0.051758	twiLB012
1286	3	0.023578	twiLB012
1303	3	0.034735	twiLB012
1408	3	-0.003643	twiLB012
1451	3	-0.010699	twiLB012
1470	3	0.010118	twiLB012
1480	3	0.043254	twiLB012
63	3.5	0.020335	twiLB002
77	3.5	0.010477	twiLB002
79	3.5	-0.002058	twiLB002
82	3.5	0.007949	twiLB002
89	3.5	-0.030998	twiLB002
90	3.5	-0.023093	twiLB002
93	3.5	0.021069	twiLB002
95	3.5	-0.049456	twiLB002
97	3.5	0.026111	twiLB002
104	3.5	-0.021616	twiLB002
105	3.5	-0.029286	twiLB002
109	3.5	-0.035743	twiLB002
118	3.5	-0.006993	twiLB002
122	3.5	-0.012798	twiLB002
126	3.5	-0.027405	twiLB002
129	3.5	-0.004868	twiLB002
138	3.5	-0.028671	twiLB002
140	3.5	0.009391	twiLB002
144	3.5	-0.018316	twiLB002
152	3.5	-0.005458	twiLB002
153	3.5	0.018357	twiLB002
165	3.5	0.01763	twiLB002
188	3.5	-0.003582	twiLB002
194	3.5	-0.027229	twiLB002
205	3.5	0.016176	twiLB002
219	3.5	0.012155	twiLB002
232	3.5	0.002095	twiLB002
236	3.5	-0.010622	twiLB002
240	3.5	-0.024298	twiLB002
246	3.5	0.041416	twiLB002
247	3.5	-0.01923	twiLB002
258	3.5	0.010692	twiLB002
260	3.5	0.025343	twiLB002
267	3.5	0.000364	twiLB002
275	3.5	0.01841	twiLB002
277	3.5	-0.031115	twiLB002
282	3.5	-0.01787	twiLB002
290	3.5	0.006983	twiLB002
291	3.5	0.016446	twiLB002
292	3.5	-0.028445	twiLB002
329	3.5	-0.004978	twiLB002
370	3.5	-0.029961	twiLB002
375	3.5	-0.054078	twiLB002
435	3.5	-0.003448	twiLB002
438	3.5	-0.035829	twiLB002
474	3.5	-0.028741	twiLB002
477	3.5	-0.052098	twiLB002
491	3.5	0.034003	twiLB002
517	3.5	-0.008426	twiLB002
563	3.5	0.015698	twiLB002
578	3.5	-0.038966	twiLB002
631	3.5	0.022937	twiLB002
686	3.5	0.004654	twiLB002
28	3.5	0.009656	twiLB012
31	3.5	0.026646	twiLB012
40	3.5	0.002504	twiLB012
44	3.5	0.02691	twiLB012
47	3.5	0.007346	twiLB012
53	3.5	0.032429	twiLB012
55	3.5	-0.005593	twiLB012
56	3.5	0.026717	twiLB012
71	3.5	0.001038	twiLB012
74	3.5	0.004205	twiLB012
75	3.5	0.012306	twiLB012
77	3.5	0.012904	twiLB012
79	3.5	-0.005989	twiLB012
82	3.5	0.006595	twiLB012
89	3.5	0.02875	twiLB012
90	3.5	0.01414	twiLB012
92	3.5	0.018338	twiLB012
98	3.5	0.001045	twiLB012
103	3.5	-0.004938	twiLB012
105	3.5	0.011105	twiLB012
106	3.5	0.006238	twiLB012
108	3.5	0.01366	twiLB012
112	3.5	0.015864	twiLB012
128	3.5	0.03299	twiLB012
129	3.5	0.025939	twiLB012
135	3.5	0.041789	twiLB012
140	3.5	0.014216	twiLB012
150	3.5	0.005784	twiLB012
161	3.5	0.005278	twiLB012
162	3.5	0.013674	twiLB012
164	3.5	0.019296	twiLB012
165	3.5	0.021258	twiLB012
171	3.5	0.017059	twiLB012
173	3.5	0.013392	twiLB012
174	3.5	0.00611	twiLB012
185	3.5	-0.00573	twiLB012
190	3.5	0.017164	twiLB012
193	3.5	0.011302	twiLB012
195	3.5	-0.008695	twiLB012
200	3.5	0.008474	twiLB012
202	3.5	0.009538	twiLB012
210	3.5	0.003028	twiLB012
215	3.5	0.005894	twiLB012
216	3.5	0.005523	twiLB012
218	3.5	-0.003661	twiLB012
219	3.5	0.021615	twiLB012
222	3.5	-0.028369	twiLB012
225	3.5	0.025507	twiLB012
228	3.5	0.004802	twiLB012
235	3.5	0.015382	twiLB012
242	3.5	0.011594	twiLB012
247	3.5	-0.001393	twiLB012
249	3.5	0.010311	twiLB012
250	3.5	0.028896	twiLB012
251	3.5	0.020888	twiLB012
260	3.5	0.010843	twiLB012
261	3.5	0.000497	twiLB012
262	3.5	0.013377	twiLB012
270	3.5	-0.005968	twiLB012
274	3.5	0.024186	twiLB012
276	3.5	0.002068	twiLB012
280	3.5	0.013679	twiLB012
286	3.5	0.006181	twiLB012
289	3.5	0.009165	twiLB012
291	3.5	-0.002869	twiLB012
294	3.5	-0.008772	twiLB012
298	3.5	0.000857	twiLB012
302	3.5	0.019071	twiLB012
308	3.5	0.009358	twiLB012
309	3.5	-0.008949	twiLB012
311	3.5	0.007311	twiLB012
312	3.5	-0.00306	twiLB012
325	3.5	-0.001403	twiLB012
327	3.5	-0.002644	twiLB012
330	3.5	0.001191	twiLB012
341	3.5	-0.009875	twiLB012
348	3.5	0.032779	twiLB012
349	3.5	-0.006395	twiLB012
361	3.5	0.021083	twiLB012
365	3.5	-0.007562	twiLB012
375	3.5	0.012832	twiLB012
378	3.5	0.017409	twiLB012
379	3.5	0.000765	twiLB012
382	3.5	0.024944	twiLB012
384	3.5	0.012559	twiLB012
386	3.5	0.013309	twiLB012
388	3.5	0.0182	twiLB012
389	3.5	-0.004201	twiLB012
392	3.5	6e-05	twiLB012
393	3.5	-0.010448	twiLB012
394	3.5	0.001918	twiLB012
403	3.5	-0.009816	twiLB012
406	3.5	0.005045	twiLB012
419	3.5	0.017086	twiLB012
422	3.5	0.004168	twiLB012
423	3.5	0.030729	twiLB012
424	3.5	0.002986	twiLB012
426	3.5	0.019217	twiLB012
429	3.5	0.024474	twiLB012
431	3.5	0.018607	twiLB012
433	3.5	0.043406	twiLB012
436	3.5	0.018471	twiLB012
443	3.5	-0.010641	twiLB012
447	3.5	-0.029067	twiLB012
454	3.5	0.010022	twiLB012
468	3.5	0.013814	twiLB012
474	3.5	0.014279	twiLB012
485	3.5	0.007895	twiLB012
502	3.5	0.022467	twiLB012
512	3.5	-0.008223	twiLB012
515	3.5	-0.011133	twiLB012
528	3.5	0.013373	twiLB012
529	3.5	0.015151	twiLB012
532	3.5	-0.000862	twiLB012
550	3.5	0.00398	twiLB012
552	3.5	0.01226	twiLB012
576	3.5	0.014502	twiLB012
589	3.5	0.000833	twiLB012
592	3.5	0.012811	twiLB012
611	3.5	0.01136	twiLB012
624	3.5	-0.034507	twiLB012
637	3.5	0.008701	twiLB012
649	3.5	-0.013541	twiLB012
679	3.5	0.016589	twiLB012
688	3.5	-0.000236	twiLB012
702	3.5	-0.001286	twiLB012
738	3.5	0.004414	twiLB012
751	3.5	0.000708	twiLB012
838	3.5	-0.002032	twiLB012
862	3.5	-0.006448	twiLB012
886	3.5	-0.050348	twiLB012
907	3.5	-0.009468	twiLB012
923	3.5	-0.001179	twiLB012
936	3.5	0.000159	twiLB012
948	3.5	-0.011992	twiLB012
950	3.5	-0.012207	twiLB012
1005	3.5	0.025416	twiLB012
1086	3.5	0.01434	twiLB012
1094	3.5	0.008308	twiLB012
1105	3.5	0.005319	twiLB012
1164	3.5	-0.014269	twiLB012
1286	3.5	-1.1e-05	twiLB012
1303	3.5	0.0082	twiLB012
1408	3.5	0.015184	twiLB012
1451	3.5	-0.010202	twiLB012
1470	3.5	0.025924	twiLB012
1480	3.5	0.042335	twiLB012
63	4	0.010405	twiLB002
77	4	-0.004649	twiLB002
79	4	-0.00204	twiLB002
82	4	0.013235	twiLB002
89	4	-0.025308	twiLB002
90	4	-0.015925	twiLB002
93	4	-0.015773	twiLB002
95	4	-0.042525	twiLB002
97	4	0.009837	twiLB002
104	4	-0.020632	twiLB002
105	4	-0.02559	twiLB002
109	4	-0.020115	twiLB002
118	4	0.006258	twiLB002
122	4	-0.01523	twiLB002
126	4	-0.01835	twiLB002
129	4	-0.011195	twiLB002
138	4	-0.019665	twiLB002
140	4	0.008299	twiLB002
144	4	0.000709	twiLB002
146	4	-0.013493	twiLB002
152	4	-0.004473	twiLB002
153	4	0.009164	twiLB002
165	4	0.008897	twiLB002
188	4	-0.008217	twiLB002
194	4	-0.022564	twiLB002
205	4	-0.009812	twiLB002
219	4	-0.007257	twiLB002
232	4	0.004298	twiLB002
236	4	0.011146	twiLB002
240	4	-0.022662	twiLB002
246	4	0.015087	twiLB002
247	4	-0.017071	twiLB002
258	4	0.008028	twiLB002
260	4	0.003465	twiLB002
267	4	-0.005007	twiLB002
275	4	0.003374	twiLB002
277	4	-0.01798	twiLB002
282	4	-0.006514	twiLB002
290	4	-0.014134	twiLB002
291	4	0.016467	twiLB002
292	4	-0.039421	twiLB002
329	4	-0.003777	twiLB002
370	4	-0.019063	twiLB002
435	4	-0.010067	twiLB002
438	4	-0.03893	twiLB002
456	4	0.006053	twiLB002
474	4	-0.000524	twiLB002
491	4	0.019868	twiLB002
517	4	-0.002659	twiLB002
563	4	0.01905	twiLB002
578	4	-0.048307	twiLB002
608	4	-0.061725	twiLB002
631	4	0.003991	twiLB002
686	4	0.007285	twiLB002
779	4	0.017256	twiLB002
785	4	-0.032804	twiLB002
3372	4	0.061839	twiLB009
28	4	0.015268	twiLB012
31	4	0.02266	twiLB012
40	4	0.01341	twiLB012
44	4	0.009937	twiLB012
47	4	-0.010174	twiLB012
53	4	0.02637	twiLB012
55	4	-0.000815	twiLB012
56	4	0.01917	twiLB012
71	4	0.008387	twiLB012
74	4	0.01821	twiLB012
75	4	0.01844	twiLB012
77	4	0.007112	twiLB012
79	4	0.005021	twiLB012
82	4	0.002067	twiLB012
89	4	0.017179	twiLB012
90	4	0.013258	twiLB012
92	4	0.003374	twiLB012
98	4	-0.000509	twiLB012
103	4	-0.00071	twiLB012
105	4	0.014724	twiLB012
106	4	-0.01208	twiLB012
108	4	0.005951	twiLB012
112	4	0.003927	twiLB012
128	4	0.020764	twiLB012
129	4	0.021806	twiLB012
135	4	0.023766	twiLB012
140	4	0.014878	twiLB012
150	4	0.006032	twiLB012
161	4	0.005412	twiLB012
162	4	-0.017816	twiLB012
164	4	0.018528	twiLB012
165	4	0.017058	twiLB012
171	4	0.008003	twiLB012
173	4	0.008434	twiLB012
174	4	0.014554	twiLB012
185	4	0.007985	twiLB012
190	4	0.012396	twiLB012
193	4	0.020154	twiLB012
195	4	-0.042269	twiLB012
200	4	-0.007337	twiLB012
202	4	0.006274	twiLB012
210	4	-0.009191	twiLB012
215	4	-0.008701	twiLB012
216	4	0.01166	twiLB012
218	4	-2.5e-05	twiLB012
219	4	0.014326	twiLB012
222	4	0.037166	twiLB012
225	4	0.020038	twiLB012
228	4	-0.037482	twiLB012
235	4	0.024476	twiLB012
242	4	0.002322	twiLB012
247	4	-0.000412	twiLB012
249	4	0.011742	twiLB012
250	4	0.027652	twiLB012
251	4	0.026637	twiLB012
260	4	-0.001644	twiLB012
261	4	-0.004278	twiLB012
262	4	0.025041	twiLB012
270	4	-0.028779	twiLB012
274	4	0.007174	twiLB012
276	4	-0.080493	twiLB012
280	4	-0.00826	twiLB012
286	4	0.003119	twiLB012
289	4	0.009133	twiLB012
291	4	-0.009912	twiLB012
294	4	-0.006067	twiLB012
298	4	-0.001229	twiLB012
302	4	0.017126	twiLB012
308	4	0.01626	twiLB012
309	4	-0.003852	twiLB012
311	4	-0.001169	twiLB012
325	4	-0.003464	twiLB012
327	4	-0.035685	twiLB012
330	4	-0.006531	twiLB012
341	4	-0.001301	twiLB012
348	4	0.01626	twiLB012
349	4	-0.019346	twiLB012
361	4	0.012108	twiLB012
365	4	0.023374	twiLB012
375	4	0.016348	twiLB012
378	4	-0.009277	twiLB012
379	4	-0.007923	twiLB012
382	4	0.017132	twiLB012
384	4	0.020358	twiLB012
386	4	0.011637	twiLB012
388	4	0.017972	twiLB012
389	4	-0.004901	twiLB012
392	4	0.016963	twiLB012
393	4	-0.054377	twiLB012
394	4	-0.014877	twiLB012
395	4	0.153571	twiLB012
403	4	-0.01743	twiLB012
406	4	-0.020727	twiLB012
419	4	0.01236	twiLB012
422	4	-0.004881	twiLB012
423	4	-0.002356	twiLB012
424	4	-0.025786	twiLB012
426	4	0.009426	twiLB012
429	4	-0.001336	twiLB012
431	4	0.007035	twiLB012
433	4	0.023846	twiLB012
436	4	0.005177	twiLB012
443	4	-0.016342	twiLB012
447	4	-0.019667	twiLB012
454	4	-0.036669	twiLB012
468	4	0.018977	twiLB012
474	4	0.016531	twiLB012
485	4	0.017113	twiLB012
502	4	0.016989	twiLB012
512	4	0.001787	twiLB012
515	4	-0.008132	twiLB012
528	4	0.012659	twiLB012
529	4	0.003704	twiLB012
532	4	0.006268	twiLB012
550	4	-0.013847	twiLB012
552	4	-0.001263	twiLB012
576	4	-0.002127	twiLB012
589	4	-0.006428	twiLB012
592	4	0.011594	twiLB012
611	4	-0.018418	twiLB012
624	4	-0.029477	twiLB012
637	4	-0.00567	twiLB012
649	4	-0.007908	twiLB012
679	4	0.009882	twiLB012
688	4	0.002909	twiLB012
702	4	-0.027398	twiLB012
738	4	-0.01002	twiLB012
751	4	0.000204	twiLB012
755	4	0.00736	twiLB012
838	4	0.000339	twiLB012
862	4	0.005041	twiLB012
886	4	-0.036608	twiLB012
923	4	0.022545	twiLB012
936	4	-0.018544	twiLB012
948	4	-0.017675	twiLB012
950	4	-0.011865	twiLB012
1005	4	0.009925	twiLB012
1086	4	0.002148	twiLB012
1094	4	-0.012408	twiLB012
1105	4	0.005156	twiLB012
1164	4	-0.019997	twiLB012
1286	4	0.014418	twiLB012
1303	4	0.009436	twiLB012
1408	4	0.017074	twiLB012
1470	4	0.017224	twiLB012
1480	4	0.033708	twiLB012
1547	4	-0.050233	twiLB012
1548	4	-0.000319	twiLB012
63	4.5	-0.001408	twiLB002
77	4.5	-0.012115	twiLB002
79	4.5	-0.005801	twiLB002
82	4.5	0.008344	twiLB002
89	4.5	-0.01117	twiLB002
90	4.5	-0.031682	twiLB002
93	4.5	-0.012867	twiLB002
95	4.5	-0.021461	twiLB002
97	4.5	-0.004203	twiLB002
104	4.5	0.008593	twiLB002
105	4.5	-0.016211	twiLB002
109	4.5	0.012769	twiLB002
118	4.5	-0.002552	twiLB002
122	4.5	-0.01792	twiLB002
126	4.5	-0.013109	twiLB002
129	4.5	-0.02732	twiLB002
138	4.5	-0.005417	twiLB002
140	4.5	0.014995	twiLB002
144	4.5	0.006593	twiLB002
146	4.5	-0.027423	twiLB002
152	4.5	-0.023321	twiLB002
153	4.5	-0.015495	twiLB002
165	4.5	0.006336	twiLB002
188	4.5	-0.019481	twiLB002
194	4.5	-0.006836	twiLB002
205	4.5	-0.00623	twiLB002
219	4.5	-0.007136	twiLB002
232	4.5	-0.001818	twiLB002
236	4.5	0.012644	twiLB002
240	4.5	-0.039006	twiLB002
246	4.5	0.008483	twiLB002
247	4.5	-0.003817	twiLB002
258	4.5	-0.00414	twiLB002
260	4.5	-0.009462	twiLB002
267	4.5	-0.013576	twiLB002
275	4.5	0.003973	twiLB002
277	4.5	-0.005675	twiLB002
282	4.5	-0.015594	twiLB002
290	4.5	-0.006664	twiLB002
292	4.5	-0.021241	twiLB002
329	4.5	-0.00576	twiLB002
370	4.5	-0.019807	twiLB002
435	4.5	-0.021032	twiLB002
438	4.5	-0.046246	twiLB002
456	4.5	0.012574	twiLB002
474	4.5	0.004962	twiLB002
491	4.5	0.012728	twiLB002
517	4.5	-0.011514	twiLB002
548	4.5	-0.016403	twiLB002
563	4.5	0.000886	twiLB002
578	4.5	-0.014806	twiLB002
608	4.5	-0.040778	twiLB002
628	4.5	-0.014398	twiLB002
631	4.5	-0.008386	twiLB002
686	4.5	0.001697	twiLB002
734	4.5	-0.032717	twiLB002
779	4.5	0.026814	twiLB002
785	4.5	-0.025926	twiLB002
835	4.5	-0.028839	twiLB002
839	4.5	-0.008354	twiLB002
843	4.5	-0.007495	twiLB002
856	4.5	-0.002635	twiLB002
859	4.5	0.009808	twiLB002
451	4.5	0.018989	twiLB009
1376	4.5	0.013227	twiLB009
1900	4.5	0.021846	twiLB009
2509	4.5	-0.016721	twiLB009
2580	4.5	0.020082	twiLB009
2710	4.5	-0.002704	twiLB009
3199	4.5	-0.007907	twiLB009
3372	4.5	0.004773	twiLB009
3897	4.5	-0.024259	twiLB009
28	4.5	0.016362	twiLB012
31	4.5	0.01556	twiLB012
40	4.5	-0.021053	twiLB012
44	4.5	0.02474	twiLB012
47	4.5	0.005764	twiLB012
53	4.5	0.026395	twiLB012
55	4.5	0.005672	twiLB012
56	4.5	0.018036	twiLB012
71	4.5	0.00469	twiLB012
74	4.5	0.020309	twiLB012
75	4.5	4.7e-05	twiLB012
77	4.5	0.007828	twiLB012
79	4.5	-0.000529	twiLB012
82	4.5	0.002749	twiLB012
89	4.5	0.024232	twiLB012
90	4.5	0.019234	twiLB012
92	4.5	0.027848	twiLB012
103	4.5	0.017383	twiLB012
105	4.5	0.022564	twiLB012
106	4.5	-0.011425	twiLB012
108	4.5	0.014112	twiLB012
112	4.5	0.011181	twiLB012
128	4.5	-0.008484	twiLB012
129	4.5	0.008146	twiLB012
135	4.5	0.021821	twiLB012
140	4.5	0.022997	twiLB012
150	4.5	0.020733	twiLB012
161	4.5	0.00833	twiLB012
162	4.5	-0.004122	twiLB012
164	4.5	0.004076	twiLB012
165	4.5	-0.010779	twiLB012
171	4.5	0.016583	twiLB012
173	4.5	0.008448	twiLB012
174	4.5	0.017143	twiLB012
185	4.5	-0.018674	twiLB012
190	4.5	0.020482	twiLB012
193	4.5	0.033401	twiLB012
195	4.5	-0.037786	twiLB012
200	4.5	-0.015184	twiLB012
202	4.5	0.006629	twiLB012
210	4.5	-0.019067	twiLB012
215	4.5	-0.003825	twiLB012
216	4.5	-0.025351	twiLB012
218	4.5	0.015567	twiLB012
219	4.5	0.031148	twiLB012
222	4.5	0.018119	twiLB012
225	4.5	0.006836	twiLB012
228	4.5	-0.01194	twiLB012
235	4.5	0.015815	twiLB012
242	4.5	0.011631	twiLB012
247	4.5	-0.004296	twiLB012
249	4.5	0.012311	twiLB012
250	4.5	0.023542	twiLB012
251	4.5	0.028085	twiLB012
260	4.5	-0.014213	twiLB012
261	4.5	-0.00804	twiLB012
270	4.5	-0.00412	twiLB012
274	4.5	-0.013691	twiLB012
276	4.5	-0.064064	twiLB012
280	4.5	0.018491	twiLB012
286	4.5	0.02177	twiLB012
289	4.5	-0.001904	twiLB012
291	4.5	-0.001933	twiLB012
294	4.5	0.012997	twiLB012
298	4.5	0.001645	twiLB012
302	4.5	0.013643	twiLB012
308	4.5	0.013445	twiLB012
309	4.5	-0.008864	twiLB012
311	4.5	0.010976	twiLB012
325	4.5	0.012276	twiLB012
327	4.5	-0.036028	twiLB012
330	4.5	-0.008724	twiLB012
341	4.5	-0.001948	twiLB012
348	4.5	0.024823	twiLB012
349	4.5	-0.015805	twiLB012
365	4.5	0.015712	twiLB012
375	4.5	0.016179	twiLB012
378	4.5	0.001034	twiLB012
379	4.5	0.003301	twiLB012
382	4.5	-0.004956	twiLB012
384	4.5	0.030396	twiLB012
386	4.5	-0.004297	twiLB012
388	4.5	0.021662	twiLB012
389	4.5	-0.006521	twiLB012
392	4.5	0.013897	twiLB012
393	4.5	-0.052063	twiLB012
394	4.5	-0.015733	twiLB012
395	4.5	0.076775	twiLB012
402	4.5	-0.001229	twiLB012
403	4.5	-0.0055	twiLB012
406	4.5	-0.032179	twiLB012
419	4.5	-0.000776	twiLB012
422	4.5	-0.004686	twiLB012
423	4.5	-0.018972	twiLB012
424	4.5	-0.01238	twiLB012
426	4.5	0.002383	twiLB012
429	4.5	0.020824	twiLB012
431	4.5	-0.013934	twiLB012
433	4.5	-0.012181	twiLB012
436	4.5	0.010196	twiLB012
443	4.5	2.5e-05	twiLB012
447	4.5	-0.02446	twiLB012
454	4.5	0.011317	twiLB012
468	4.5	0.017793	twiLB012
474	4.5	0.007328	twiLB012
485	4.5	0.007245	twiLB012
502	4.5	-0.005792	twiLB012
512	4.5	0.008188	twiLB012
515	4.5	0.001107	twiLB012
528	4.5	-0.017216	twiLB012
529	4.5	0.007781	twiLB012
532	4.5	0.028213	twiLB012
550	4.5	0.001947	twiLB012
552	4.5	-0.011492	twiLB012
576	4.5	-0.002114	twiLB012
589	4.5	-0.027602	twiLB012
592	4.5	-0.004056	twiLB012
611	4.5	-0.016839	twiLB012
624	4.5	-0.045834	twiLB012
637	4.5	-0.015015	twiLB012
649	4.5	0.001647	twiLB012
679	4.5	0.015941	twiLB012
688	4.5	-0.003362	twiLB012
702	4.5	-0.036805	twiLB012
738	4.5	-0.00673	twiLB012
751	4.5	-0.013377	twiLB012
755	4.5	0.031063	twiLB012
838	4.5	0.018478	twiLB012
862	4.5	0.008634	twiLB012
886	4.5	-0.034978	twiLB012
923	4.5	0.027169	twiLB012
936	4.5	-0.001455	twiLB012
948	4.5	-0.004576	twiLB012
950	4.5	0.001447	twiLB012
1005	4.5	-0.003308	twiLB012
1086	4.5	-0.005487	twiLB012
1094	4.5	-0.004619	twiLB012
1105	4.5	0.010411	twiLB012
1164	4.5	-0.003731	twiLB012
1286	4.5	-0.002705	twiLB012
1303	4.5	-0.007198	twiLB012
1408	4.5	0.016564	twiLB012
1470	4.5	0.015201	twiLB012
1480	4.5	-0.032801	twiLB012
1547	4.5	-0.010131	twiLB012
1548	4.5	0.007326	twiLB012
63	5	-0.016478	twiLB002
77	5	0.002554	twiLB002
82	5	0.02173	twiLB002
89	5	-0.011688	twiLB002
90	5	-0.019266	twiLB002
93	5	-0.022335	twiLB002
95	5	-0.030162	twiLB002
97	5	0.003706	twiLB002
104	5	-0.011546	twiLB002
105	5	0.000855	twiLB002
109	5	-0.016627	twiLB002
118	5	0.010372	twiLB002
122	5	-0.007737	twiLB002
126	5	-0.001245	twiLB002
129	5	-0.032717	twiLB002
138	5	0.016753	twiLB002
140	5	-0.007311	twiLB002
144	5	0.025307	twiLB002
146	5	-0.024356	twiLB002
152	5	-0.012991	twiLB002
153	5	-0.01697	twiLB002
165	5	0.002622	twiLB002
188	5	0.004578	twiLB002
194	5	0.005897	twiLB002
205	5	-0.015261	twiLB002
219	5	-0.017034	twiLB002
232	5	-0.004112	twiLB002
236	5	0.042099	twiLB002
240	5	-0.041813	twiLB002
246	5	-0.007685	twiLB002
247	5	0.001248	twiLB002
258	5	0.00577	twiLB002
260	5	-0.014501	twiLB002
267	5	-0.005726	twiLB002
275	5	0.014448	twiLB002
277	5	-0.011769	twiLB002
282	5	-0.000296	twiLB002
290	5	-0.009404	twiLB002
292	5	-0.045125	twiLB002
305	5	-0.022729	twiLB002
329	5	-0.007478	twiLB002
365	5	-0.000595	twiLB002
370	5	-0.025682	twiLB002
435	5	-0.005947	twiLB002
438	5	-0.082676	twiLB002
456	5	0.007546	twiLB002
474	5	0.030503	twiLB002
491	5	0.004296	twiLB002
517	5	0.002829	twiLB002
548	5	-0.017711	twiLB002
563	5	0.006358	twiLB002
578	5	-0.017808	twiLB002
608	5	-0.036159	twiLB002
628	5	-0.000564	twiLB002
631	5	-0.0115	twiLB002
684	5	0.011304	twiLB002
686	5	0.000484	twiLB002
734	5	-0.022396	twiLB002
768	5	-0.00848	twiLB002
779	5	0.028472	twiLB002
785	5	-0.009121	twiLB002
835	5	-0.008216	twiLB002
839	5	-0.019868	twiLB002
843	5	0.006509	twiLB002
856	5	0.003355	twiLB002
859	5	0.017492	twiLB002
901	5	-0.004734	twiLB002
28	5	0.032911	twiLB003
51	5	-0.003883	twiLB003
53	5	-0.02486	twiLB003
55	5	0.010444	twiLB003
60	5	-0.032131	twiLB003
74	5	0.023531	twiLB003
78	5	0.027496	twiLB003
80	5	-0.010248	twiLB003
85	5	-0.046725	twiLB003
95	5	-0.065562	twiLB003
100	5	0.026926	twiLB003
113	5	-0.073367	twiLB003
159	5	0.018194	twiLB003
167	5	-0.027721	twiLB003
211	5	0.012793	twiLB003
261	5	-0.079828	twiLB003
451	5	-0.035942	twiLB009
1376	5	-0.008718	twiLB009
1900	5	-0.030016	twiLB009
2509	5	-0.017295	twiLB009
2580	5	-0.00346	twiLB009
2710	5	-0.00574	twiLB009
3199	5	-0.018208	twiLB009
3372	5	0.002921	twiLB009
3897	5	0.012191	twiLB009
21	5	0.007802	twiLB010
29	5	0.014357	twiLB010
30	5	0.019673	twiLB010
32	5	5.7e-05	twiLB010
33	5	0.021334	twiLB010
35	5	0.029068	twiLB010
36	5	0.004859	twiLB010
48	5	0.000742	twiLB010
51	5	0.046054	twiLB010
52	5	0.056717	twiLB010
53	5	0.055188	twiLB010
54	5	-0.008891	twiLB010
55	5	0.01661	twiLB010
56	5	-0.003098	twiLB010
59	5	0.015241	twiLB010
63	5	-0.028587	twiLB010
64	5	-0.038158	twiLB010
66	5	-0.004762	twiLB010
67	5	0.039179	twiLB010
68	5	0.044743	twiLB010
71	5	0.024226	twiLB010
72	5	0.034696	twiLB010
75	5	-0.040185	twiLB010
76	5	-0.020468	twiLB010
79	5	-0.007325	twiLB010
84	5	0.038467	twiLB010
88	5	0.007206	twiLB010
89	5	-0.015408	twiLB010
93	5	0.012964	twiLB010
94	5	-0.046765	twiLB010
96	5	0.030434	twiLB010
98	5	0.116328	twiLB010
100	5	-0.072157	twiLB010
101	5	0.047708	twiLB010
105	5	-0.050925	twiLB010
113	5	-0.019644	twiLB010
115	5	-0.019234	twiLB010
117	5	-0.045602	twiLB010
118	5	0.004237	twiLB010
119	5	-0.016266	twiLB010
125	5	-0.001923	twiLB010
126	5	0.029476	twiLB010
128	5	0.01474	twiLB010
134	5	0.005344	twiLB010
135	5	0.038236	twiLB010
136	5	-0.036595	twiLB010
139	5	0.007244	twiLB010
140	5	-0.012408	twiLB010
142	5	-0.015713	twiLB010
143	5	-0.018716	twiLB010
144	5	0.006786	twiLB010
146	5	-0.020558	twiLB010
148	5	0.030456	twiLB010
151	5	-0.010929	twiLB010
152	5	0.02651	twiLB010
154	5	-0.033772	twiLB010
162	5	-0.058948	twiLB010
165	5	-0.026347	twiLB010
167	5	0.018149	twiLB010
169	5	0.007181	twiLB010
171	5	0.020026	twiLB010
172	5	0.002227	twiLB010
174	5	-0.012752	twiLB010
176	5	-0.010454	twiLB010
179	5	-0.007608	twiLB010
185	5	-0.079488	twiLB010
191	5	-0.02914	twiLB010
196	5	-0.012161	twiLB010
199	5	4.1e-05	twiLB010
206	5	0.022217	twiLB010
212	5	0.031482	twiLB010
222	5	0.003228	twiLB010
232	5	-0.022196	twiLB010
234	5	0.050334	twiLB010
236	5	-0.006973	twiLB010
238	5	-0.030733	twiLB010
242	5	-0.023267	twiLB010
243	5	-0.050476	twiLB010
245	5	-0.040051	twiLB010
247	5	-0.020711	twiLB010
249	5	0.021276	twiLB010
250	5	-0.000227	twiLB010
255	5	-0.051994	twiLB010
257	5	-0.033222	twiLB010
260	5	0.026799	twiLB010
265	5	0.034695	twiLB010
266	5	-0.010499	twiLB010
268	5	-0.001414	twiLB010
270	5	-0.036064	twiLB010
275	5	0.023594	twiLB010
278	5	-0.017236	twiLB010
279	5	-0.031528	twiLB010
282	5	0.00202	twiLB010
283	5	-0.006412	twiLB010
285	5	-0.011171	twiLB010
287	5	0.033501	twiLB010
290	5	-0.011889	twiLB010
291	5	-0.003209	twiLB010
303	5	0.017078	twiLB010
305	5	0.031545	twiLB010
307	5	-0.076404	twiLB010
309	5	-0.023033	twiLB010
316	5	0.0147	twiLB010
319	5	0.0041	twiLB010
321	5	0.019636	twiLB010
322	5	0.045029	twiLB010
323	5	0.036532	twiLB010
325	5	0.040657	twiLB010
326	5	-0.03168	twiLB010
327	5	0.042529	twiLB010
329	5	-0.00616	twiLB010
332	5	0.00217	twiLB010
334	5	-0.005958	twiLB010
335	5	0.023063	twiLB010
336	5	-0.014016	twiLB010
341	5	0.019993	twiLB010
345	5	-0.00713	twiLB010
346	5	-0.006951	twiLB010
351	5	0.022171	twiLB010
355	5	0.04412	twiLB010
356	5	0.009787	twiLB010
358	5	0.000668	twiLB010
360	5	0.045265	twiLB010
361	5	0.023434	twiLB010
362	5	0.00678	twiLB010
366	5	0.004939	twiLB010
367	5	-0.035257	twiLB010
374	5	0.012971	twiLB010
375	5	0.007644	twiLB010
377	5	-0.017383	twiLB010
387	5	0.015723	twiLB010
391	5	0.000846	twiLB010
394	5	-0.063928	twiLB010
395	5	0.016378	twiLB010
397	5	-0.044896	twiLB010
399	5	-0.038124	twiLB010
402	5	0.040842	twiLB010
404	5	-0.024874	twiLB010
410	5	0.03558	twiLB010
411	5	-0.035435	twiLB010
413	5	-0.061612	twiLB010
416	5	-0.014258	twiLB010
418	5	0.048207	twiLB010
[truncated: 45,300 more rows]

## Sheet: Figure 3B dash wildtype
cell identifier	Time after GBE onset (min)	AP cell length change (pp/min)	Embryo Name
19	0	-0.009939	wtCL030910
27	0	-0.027012	wtCL030910
38	0	-0.009365	wtCL030910
40	0	-0.020294	wtCL030910
54	0	-0.003761	wtCL030910
57	0	-0.014779	wtCL030910
58	0	-0.008276	wtCL030910
60	0	-0.02642	wtCL030910
65	0	-0.00894	wtCL030910
69	0	-0.024054	wtCL030910
71	0	-0.017258	wtCL030910
73	0	0.014462	wtCL030910
75	0	-0.033082	wtCL030910
78	0	-0.006365	wtCL030910
79	0	0.015418	wtCL030910
83	0	-0.006781	wtCL030910
85	0	0.009039	wtCL030910
90	0	-0.029732	wtCL030910
93	0	0.022499	wtCL030910
94	0	-0.00977	wtCL030910
97	0	-0.007743	wtCL030910
100	0	0.028325	wtCL030910
116	0	0.034202	wtCL030910
126	0	-0.02026	wtCL030910
128	0	-0.005144	wtCL030910
130	0	0.00273	wtCL030910
144	0	0.010317	wtCL030910
145	0	-0.011996	wtCL030910
147	0	-0.02003	wtCL030910
151	0	0.004582	wtCL030910
157	0	-0.040925	wtCL030910
158	0	-0.006644	wtCL030910
159	0	0.042536	wtCL030910
161	0	-0.032824	wtCL030910
167	0	-0.005851	wtCL030910
185	0	-0.036648	wtCL030910
187	0	0.005717	wtCL030910
190	0	0.001764	wtCL030910
195	0	0.001367	wtCL030910
200	0	-0.012236	wtCL030910
201	0	0.026791	wtCL030910
202	0	0.004127	wtCL030910
218	0	-0.00069	wtCL030910
220	0	-0.003277	wtCL030910
225	0	0.031863	wtCL030910
228	0	-0.012765	wtCL030910
229	0	-0.018038	wtCL030910
234	0	0.004264	wtCL030910
236	0	-0.014766	wtCL030910
249	0	0.022001	wtCL030910
258	0	-0.003233	wtCL030910
282	0	-0.00682	wtCL030910
283	0	0.009239	wtCL030910
292	0	-0.009532	wtCL030910
295	0	0.017773	wtCL030910
301	0	-0.0101	wtCL030910
307	0	-0.014486	wtCL030910
330	0	-0.00156	wtCL030910
337	0	0.001696	wtCL030910
358	0	-0.00013	wtCL030910
373	0	-0.032489	wtCL030910
388	0	-0.000788	wtCL030910
390	0	-0.008934	wtCL030910
399	0	0.024073	wtCL030910
419	0	-0.010961	wtCL030910
424	0	-0.0165	wtCL030910
431	0	-0.015488	wtCL030910
452	0	0.003584	wtCL030910
477	0	0.00222	wtCL030910
671	0	-0.000351	wtCL030910
843	0	-0.005346	wtCL030910
846	0	-0.005721	wtCL030910
1267	0	-0.012249	wtCL030910
1646	0	-0.01408	wtCL030910
1677	0	0.022368	wtCL030910
1958	0	-0.007124	wtCL030910
1962	0	0.012975	wtCL030910
1966	0	0.009394	wtCL030910
2115	0	-0.002923	wtCL030910
2317	0	-0.010915	wtCL030910
2336	0	-0.016099	wtCL030910
2505	0	0.001023	wtCL030910
31	0	0.027083	wtCL061010
33	0	0.001183	wtCL061010
42	0	0.052537	wtCL061010
47	0	0.006529	wtCL061010
49	0	-0.002914	wtCL061010
51	0	0.04175	wtCL061010
53	0	-0.036215	wtCL061010
59	0	0.007887	wtCL061010
60	0	0.033904	wtCL061010
69	0	0.001159	wtCL061010
71	0	0.000637	wtCL061010
78	0	0.01376	wtCL061010
90	0	0.011321	wtCL061010
94	0	-0.000971	wtCL061010
102	0	0.050264	wtCL061010
110	0	0.000172	wtCL061010
113	0	0.031201	wtCL061010
117	0	0.021727	wtCL061010
131	0	0.013182	wtCL061010
143	0	0.009694	wtCL061010
145	0	0.010463	wtCL061010
149	0	0.002727	wtCL061010
155	0	0.045595	wtCL061010
170	0	0.020034	wtCL061010
174	0	0.031001	wtCL061010
190	0	0.040135	wtCL061010
198	0	0.067149	wtCL061010
202	0	0.021421	wtCL061010
208	0	0.037542	wtCL061010
209	0	-0.023581	wtCL061010
215	0	0.006888	wtCL061010
218	0	0.021938	wtCL061010
220	0	0.009733	wtCL061010
222	0	0.050094	wtCL061010
223	0	0.165547	wtCL061010
238	0	0.006967	wtCL061010
256	0	-0.043794	wtCL061010
258	0	-0.017318	wtCL061010
259	0	0.018771	wtCL061010
266	0	0.024217	wtCL061010
267	0	0.024789	wtCL061010
271	0	0.017834	wtCL061010
279	0	0.004589	wtCL061010
285	0	0.007984	wtCL061010
296	0	-0.027856	wtCL061010
297	0	0.006611	wtCL061010
303	0	0.02174	wtCL061010
308	0	-0.004163	wtCL061010
310	0	-0.024977	wtCL061010
319	0	0.013629	wtCL061010
321	0	0.008235	wtCL061010
324	0	-0.014723	wtCL061010
329	0	0.033846	wtCL061010
331	0	0.029645	wtCL061010
337	0	0.063483	wtCL061010
338	0	0.040198	wtCL061010
340	0	0.009855	wtCL061010
354	0	-0.000505	wtCL061010
355	0	0.007312	wtCL061010
358	0	-0.0032	wtCL061010
361	0	0.005282	wtCL061010
362	0	-0.036605	wtCL061010
368	0	0.010444	wtCL061010
380	0	0.039995	wtCL061010
389	0	0.010042	wtCL061010
422	0	0.026377	wtCL061010
432	0	0.01376	wtCL061010
437	0	-0.014888	wtCL061010
441	0	0.000194	wtCL061010
445	0	0.018946	wtCL061010
494	0	0.02473	wtCL061010
499	0	-0.083408	wtCL061010
521	0	0.015656	wtCL061010
589	0	0.018491	wtCL061010
600	0	0.036861	wtCL061010
620	0	-0.001102	wtCL061010
622	0	-0.031672	wtCL061010
626	0	-0.01318	wtCL061010
627	0	-0.003747	wtCL061010
646	0	-0.001155	wtCL061010
655	0	0.001427	wtCL061010
878	0	0.012776	wtCL061010
918	0	0.020774	wtCL061010
922	0	0.001	wtCL061010
976	0	0.015802	wtCL061010
1016	0	0.032227	wtCL061010
1040	0	0.026318	wtCL061010
1154	0	0.018527	wtCL061010
1344	0	0.002225	wtCL061010
1396	0	0.006782	wtCL061010
1399	0	-0.004659	wtCL061010
1401	0	0.021687	wtCL061010
1737	0	-0.007614	wtCL061010
1738	0	-0.0093	wtCL061010
1741	0	0.000707	wtCL061010
1982	0	-0.015246	wtCL061010
2078	0	-0.010758	wtCL061010
2131	0	0.009845	wtCL061010
2135	0	-0.074984	wtCL061010
2178	0	0.02939	wtCL061010
2210	0	0.003295	wtCL061010
2211	0	-0.000117	wtCL061010
2266	0	0.007623	wtCL061010
2343	0	0.021994	wtCL061010
2506	0	0.011973	wtCL061010
2507	0	0.018471	wtCL061010
2510	0	0.040167	wtCL061010
2584	0	0.018067	wtCL061010
2590	0	0.004543	wtCL061010
2624	0	-0.038182	wtCL061010
2632	0	-0.018126	wtCL061010
2914	0	0.019419	wtCL061010
2945	0	0.018545	wtCL061010
2974	0	0.028534	wtCL061010
3030	0	-0.075504	wtCL061010
3064	0	-0.026064	wtCL061010
3095	0	0.035898	wtCL061010
3183	0	-0.017979	wtCL061010
3255	0	-0.003452	wtCL061010
3256	0	0.103259	wtCL061010
3260	0	0.097627	wtCL061010
3262	0	-0.040203	wtCL061010
3263	0	-0.036442	wtCL061010
3264	0	-0.040275	wtCL061010
3265	0	-0.009709	wtCL061010
3267	0	0.016986	wtCL061010
31	0	0.001822	wtCL081010
32	0	0.054862	wtCL081010
39	0	0.001366	wtCL081010
43	0	0.036597	wtCL081010
45	0	-0.02789	wtCL081010
47	0	-0.02309	wtCL081010
56	0	-0.020273	wtCL081010
60	0	0.046603	wtCL081010
64	0	-0.014777	wtCL081010
65	0	-0.002749	wtCL081010
66	0	0.004858	wtCL081010
70	0	0.004489	wtCL081010
75	0	-0.027296	wtCL081010
81	0	-0.023171	wtCL081010
83	0	0.007358	wtCL081010
84	0	0.010799	wtCL081010
85	0	-0.009397	wtCL081010
86	0	0.01376	wtCL081010
94	0	0.001438	wtCL081010
95	0	-0.004512	wtCL081010
96	0	0.028358	wtCL081010
116	0	-0.020689	wtCL081010
117	0	0.020285	wtCL081010
121	0	0.005423	wtCL081010
127	0	0.007806	wtCL081010
130	0	0.012777	wtCL081010
136	0	0.002632	wtCL081010
139	0	-0.007237	wtCL081010
155	0	0.006781	wtCL081010
169	0	-0.008761	wtCL081010
182	0	0.007345	wtCL081010
183	0	-0.016528	wtCL081010
192	0	0.012312	wtCL081010
197	0	-0.01483	wtCL081010
198	0	0.035703	wtCL081010
201	0	-0.016178	wtCL081010
208	0	0.000902	wtCL081010
210	0	-0.012593	wtCL081010
212	0	-0.007385	wtCL081010
219	0	0.010759	wtCL081010
222	0	-0.00416	wtCL081010
235	0	0.00117	wtCL081010
252	0	-0.006046	wtCL081010
256	0	-0.011096	wtCL081010
258	0	-0.007192	wtCL081010
273	0	0.003833	wtCL081010
276	0	-0.012942	wtCL081010
282	0	0.019703	wtCL081010
284	0	0.012947	wtCL081010
285	0	-0.011244	wtCL081010
286	0	0.015901	wtCL081010
290	0	-0.005699	wtCL081010
299	0	0.024204	wtCL081010
300	0	0.002432	wtCL081010
311	0	0.003795	wtCL081010
320	0	-0.026753	wtCL081010
327	0	-0.019334	wtCL081010
329	0	-0.025485	wtCL081010
334	0	-0.00564	wtCL081010
337	0	-0.017199	wtCL081010
344	0	-0.02993	wtCL081010
353	0	0.01611	wtCL081010
354	0	0.002832	wtCL081010
356	0	-0.00954	wtCL081010
358	0	-0.001487	wtCL081010
360	0	-0.004205	wtCL081010
363	0	0.011062	wtCL081010
368	0	0.015036	wtCL081010
383	0	0.002837	wtCL081010
402	0	-0.01536	wtCL081010
405	0	-0.011077	wtCL081010
413	0	0.005143	wtCL081010
424	0	-0.035798	wtCL081010
474	0	0.014095	wtCL081010
480	0	0.010835	wtCL081010
481	0	0.030697	wtCL081010
482	0	-0.017159	wtCL081010
492	0	0.015028	wtCL081010
495	0	-0.009401	wtCL081010
502	0	-0.019587	wtCL081010
503	0	-0.012907	wtCL081010
520	0	0.002003	wtCL081010
553	0	-0.014016	wtCL081010
697	0	0.015351	wtCL081010
745	0	0.002083	wtCL081010
773	0	0.009881	wtCL081010
923	0	-0.064407	wtCL081010
1123	0	-0.013918	wtCL081010
1124	0	-0.034056	wtCL081010
1127	0	-0.017112	wtCL081010
1137	0	-0.06519	wtCL081010
1138	0	-0.039884	wtCL081010
1140	0	-0.006093	wtCL081010
1141	0	-0.016363	wtCL081010
1207	0	-0.017751	wtCL081010
1209	0	0.000164	wtCL081010
1226	0	-0.018525	wtCL081010
1231	0	-0.002255	wtCL081010
1422	0	-0.00687	wtCL081010
1437	0	0.0192	wtCL081010
1439	0	0.026975	wtCL081010
1564	0	-0.011472	wtCL081010
1584	0	0.008378	wtCL081010
1598	0	0.020209	wtCL081010
1599	0	0.014355	wtCL081010
1685	0	0.040277	wtCL081010
1706	0	-0.001539	wtCL081010
1809	0	0.005337	wtCL081010
1854	0	0.014621	wtCL081010
1896	0	0.037408	wtCL081010
1932	0	-0.000368	wtCL081010
2173	0	-0.017503	wtCL081010
2195	0	0.000396	wtCL081010
2220	0	0.01793	wtCL081010
2274	0	-0.017783	wtCL081010
2315	0	-0.004108	wtCL081010
2553	0	-0.015502	wtCL081010
2560	0	-0.013894	wtCL081010
2732	0	0.044517	wtCL081010
2755	0	0.016055	wtCL081010
2756	0	0.019155	wtCL081010
2757	0	-0.005264	wtCL081010
2763	0	0.008586	wtCL081010
19	0.5	-0.005736	wtCL030910
27	0.5	-0.014931	wtCL030910
38	0.5	-0.033013	wtCL030910
40	0.5	0.000893	wtCL030910
54	0.5	0.016865	wtCL030910
57	0.5	-0.026782	wtCL030910
58	0.5	-0.000512	wtCL030910
60	0.5	-0.017279	wtCL030910
65	0.5	-0.003551	wtCL030910
69	0.5	-0.024062	wtCL030910
71	0.5	0.00262	wtCL030910
73	0.5	0.029431	wtCL030910
75	0.5	-0.025571	wtCL030910
78	0.5	-0.002933	wtCL030910
79	0.5	0.004245	wtCL030910
83	0.5	0.007068	wtCL030910
85	0.5	-0.005826	wtCL030910
90	0.5	-0.020647	wtCL030910
93	0.5	0.018785	wtCL030910
94	0.5	-0.006921	wtCL030910
97	0.5	-0.001917	wtCL030910
100	0.5	0.029371	wtCL030910
116	0.5	0.028586	wtCL030910
126	0.5	-0.021451	wtCL030910
128	0.5	-0.002718	wtCL030910
130	0.5	5e-05	wtCL030910
144	0.5	0.010243	wtCL030910
145	0.5	0.005005	wtCL030910
147	0.5	-0.011879	wtCL030910
151	0.5	0.001502	wtCL030910
157	0.5	-0.041045	wtCL030910
158	0.5	-0.023907	wtCL030910
161	0.5	-0.013356	wtCL030910
167	0.5	0.014226	wtCL030910
185	0.5	-0.022957	wtCL030910
187	0.5	0.023036	wtCL030910
190	0.5	-0.003095	wtCL030910
195	0.5	-0.004059	wtCL030910
200	0.5	0.007548	wtCL030910
201	0.5	0.04723	wtCL030910
202	0.5	-0.01522	wtCL030910
218	0.5	0.023236	wtCL030910
220	0.5	0.007794	wtCL030910
228	0.5	-0.010743	wtCL030910
229	0.5	-0.013643	wtCL030910
234	0.5	0.039388	wtCL030910
236	0.5	-0.004456	wtCL030910
249	0.5	0.019422	wtCL030910
258	0.5	-0.023176	wtCL030910
282	0.5	-0.004646	wtCL030910
283	0.5	-0.055175	wtCL030910
292	0.5	-0.015651	wtCL030910
295	0.5	0.009829	wtCL030910
301	0.5	0.013338	wtCL030910
307	0.5	-0.018806	wtCL030910
330	0.5	-0.005322	wtCL030910
337	0.5	0.00541	wtCL030910
358	0.5	-0.003316	wtCL030910
373	0.5	-0.011877	wtCL030910
388	0.5	0.001645	wtCL030910
390	0.5	0.002033	wtCL030910
399	0.5	0.020891	wtCL030910
419	0.5	-0.007209	wtCL030910
424	0.5	0.007793	wtCL030910
431	0.5	0.01562	wtCL030910
452	0.5	0.007017	wtCL030910
477	0.5	0.021927	wtCL030910
671	0.5	0.038762	wtCL030910
843	0.5	0.015162	wtCL030910
846	0.5	-0.000378	wtCL030910
1646	0.5	0.006493	wtCL030910
1677	0.5	0.024351	wtCL030910
1958	0.5	0.009835	wtCL030910
1962	0.5	0.022794	wtCL030910
2115	0.5	0.029605	wtCL030910
2317	0.5	-0.004439	wtCL030910
2336	0.5	-0.00769	wtCL030910
2505	0.5	-0.027501	wtCL030910
2787	0.5	0.044194	wtCL030910
2792	0.5	-0.027375	wtCL030910
2798	0.5	-0.008398	wtCL030910
2809	0.5	0.025208	wtCL030910
66	0.5	-0.009646	wtCL051010
144	0.5	0.013212	wtCL051010
317	0.5	0.030425	wtCL051010
31	0.5	0.024507	wtCL061010
33	0.5	0.002869	wtCL061010
42	0.5	0.081759	wtCL061010
47	0.5	-0.002997	wtCL061010
49	0.5	-0.004794	wtCL061010
51	0.5	0.045709	wtCL061010
53	0.5	-0.02204	wtCL061010
59	0.5	-0.00811	wtCL061010
60	0.5	0.033861	wtCL061010
69	0.5	0.017724	wtCL061010
71	0.5	-0.001883	wtCL061010
90	0.5	0.015858	wtCL061010
94	0.5	-0.002687	wtCL061010
102	0.5	0.049274	wtCL061010
110	0.5	0.004466	wtCL061010
113	0.5	0.031669	wtCL061010
117	0.5	0.034358	wtCL061010
131	0.5	0.0381	wtCL061010
143	0.5	0.01501	wtCL061010
145	0.5	0.045679	wtCL061010
149	0.5	0.00209	wtCL061010
155	0.5	0.069058	wtCL061010
170	0.5	-0.01052	wtCL061010
174	0.5	0.035298	wtCL061010
190	0.5	0.039285	wtCL061010
198	0.5	0.089143	wtCL061010
202	0.5	0.038743	wtCL061010
208	0.5	0.045993	wtCL061010
209	0.5	-0.024634	wtCL061010
215	0.5	-0.048742	wtCL061010
218	0.5	0.03718	wtCL061010
220	0.5	0.00938	wtCL061010
222	0.5	0.039355	wtCL061010
223	0.5	0.10169	wtCL061010
238	0.5	-0.038475	wtCL061010
256	0.5	-0.028974	wtCL061010
258	0.5	-0.020465	wtCL061010
259	0.5	0.011653	wtCL061010
266	0.5	0.022881	wtCL061010
267	0.5	0.022203	wtCL061010
271	0.5	0.045762	wtCL061010
274	0.5	0.031508	wtCL061010
279	0.5	0.014249	wtCL061010
285	0.5	-0.007599	wtCL061010
297	0.5	-0.005099	wtCL061010
303	0.5	0.017894	wtCL061010
308	0.5	-0.000297	wtCL061010
310	0.5	-0.023934	wtCL061010
319	0.5	0.02811	wtCL061010
324	0.5	-0.008901	wtCL061010
329	0.5	0.019347	wtCL061010
331	0.5	0.040712	wtCL061010
337	0.5	0.01744	wtCL061010
338	0.5	0.011472	wtCL061010
340	0.5	-0.009381	wtCL061010
354	0.5	0.01525	wtCL061010
355	0.5	0.004724	wtCL061010
358	0.5	0.000758	wtCL061010
361	0.5	0.027829	wtCL061010
362	0.5	-0.057859	wtCL061010
368	0.5	-0.016746	wtCL061010
380	0.5	0.040672	wtCL061010
389	0.5	-0.009323	wtCL061010
422	0.5	0.015959	wtCL061010
432	0.5	0.024601	wtCL061010
437	0.5	-0.026334	wtCL061010
441	0.5	0.011939	wtCL061010
445	0.5	0.014137	wtCL061010
494	0.5	0.024224	wtCL061010
521	0.5	0.023792	wtCL061010
589	0.5	0.00237	wtCL061010
620	0.5	-0.005106	wtCL061010
626	0.5	0.025043	wtCL061010
646	0.5	0.011187	wtCL061010
655	0.5	0.009161	wtCL061010
878	0.5	0.078573	wtCL061010
918	0.5	0.008539	wtCL061010
922	0.5	0.015757	wtCL061010
976	0.5	0.002676	wtCL061010
1016	0.5	0.044856	wtCL061010
1040	0.5	0.017865	wtCL061010
1058	0.5	0.009706	wtCL061010
1060	0.5	0.075008	wtCL061010
1061	0.5	0.016483	wtCL061010
1062	0.5	-0.009699	wtCL061010
1066	0.5	0.057697	wtCL061010
1070	0.5	0.105568	wtCL061010
1154	0.5	-0.000667	wtCL061010
1344	0.5	0.003139	wtCL061010
1396	0.5	0.051278	wtCL061010
1399	0.5	0.011251	wtCL061010
1401	0.5	0.01704	wtCL061010
1741	0.5	-0.006555	wtCL061010
1982	0.5	0.009057	wtCL061010
2078	0.5	0.00583	wtCL061010
2131	0.5	0.002447	wtCL061010
2178	0.5	0.020084	wtCL061010
2210	0.5	0.017031	wtCL061010
2211	0.5	0.008723	wtCL061010
2266	0.5	0.005611	wtCL061010
2506	0.5	-0.003399	wtCL061010
2507	0.5	0.019463	wtCL061010
2510	0.5	0.038967	wtCL061010
2584	0.5	-0.00998	wtCL061010
2590	0.5	0.006872	wtCL061010
2624	0.5	-0.021251	wtCL061010
2632	0.5	-0.003237	wtCL061010
2914	0.5	0.006345	wtCL061010
2945	0.5	0.017088	wtCL061010
2974	0.5	0.007912	wtCL061010
3064	0.5	0.024278	wtCL061010
3095	0.5	0.037462	wtCL061010
3183	0.5	-0.01915	wtCL061010
3255	0.5	-0.012413	wtCL061010
3256	0.5	0.147806	wtCL061010
3260	0.5	0.059215	wtCL061010
3262	0.5	-0.04005	wtCL061010
3263	0.5	-0.039394	wtCL061010
3264	0.5	-0.018343	wtCL061010
3265	0.5	-0.054069	wtCL061010
3267	0.5	-0.02347	wtCL061010
31	0.5	-0.00199	wtCL081010
39	0.5	-0.011088	wtCL081010
43	0.5	0.002067	wtCL081010
45	0.5	-0.028284	wtCL081010
47	0.5	-0.021832	wtCL081010
56	0.5	-0.027461	wtCL081010
60	0.5	0.020633	wtCL081010
64	0.5	-0.008896	wtCL081010
65	0.5	-0.037073	wtCL081010
66	0.5	0.018082	wtCL081010
70	0.5	0.005924	wtCL081010
75	0.5	-0.03812	wtCL081010
81	0.5	-0.020689	wtCL081010
83	0.5	0.022747	wtCL081010
84	0.5	0.013819	wtCL081010
85	0.5	0.009597	wtCL081010
86	0.5	0.011228	wtCL081010
94	0.5	-0.004445	wtCL081010
95	0.5	0.021055	wtCL081010
96	0.5	0.033956	wtCL081010
99	0.5	-0.030597	wtCL081010
116	0.5	-0.022346	wtCL081010
117	0.5	0.008803	wtCL081010
121	0.5	-0.016451	wtCL081010
127	0.5	-0.02097	wtCL081010
130	0.5	0.018086	wtCL081010
136	0.5	-0.012722	wtCL081010
139	0.5	-0.009049	wtCL081010
155	0.5	-0.012727	wtCL081010
169	0.5	-0.01215	wtCL081010
182	0.5	-0.011803	wtCL081010
183	0.5	-0.025899	wtCL081010
192	0.5	-0.018763	wtCL081010
197	0.5	-0.004606	wtCL081010
198	0.5	0.056764	wtCL081010
201	0.5	-0.010533	wtCL081010
208	0.5	0.009331	wtCL081010
210	0.5	-0.013144	wtCL081010
212	0.5	-0.019336	wtCL081010
219	0.5	0.023667	wtCL081010
222	0.5	-0.004473	wtCL081010
235	0.5	0.015447	wtCL081010
252	0.5	-0.024492	wtCL081010
256	0.5	-0.011415	wtCL081010
258	0.5	-0.00242	wtCL081010
273	0.5	-0.009269	wtCL081010
282	0.5	-0.021661	wtCL081010
284	0.5	0.012045	wtCL081010
285	0.5	0.00509	wtCL081010
286	0.5	0.014074	wtCL081010
290	0.5	-0.029391	wtCL081010
299	0.5	0.010848	wtCL081010
300	0.5	-0.014558	wtCL081010
311	0.5	0.005582	wtCL081010
320	0.5	-0.052524	wtCL081010
329	0.5	-0.017841	wtCL081010
334	0.5	-0.019514	wtCL081010
337	0.5	-0.007858	wtCL081010
344	0.5	-0.005349	wtCL081010
353	0.5	0.034194	wtCL081010
354	0.5	-0.005977	wtCL081010
356	0.5	0.007339	wtCL081010
358	0.5	-0.01165	wtCL081010
360	0.5	-0.009937	wtCL081010
363	0.5	-0.005334	wtCL081010
368	0.5	-0.002844	wtCL081010
383	0.5	-0.001365	wtCL081010
402	0.5	-0.011832	wtCL081010
405	0.5	0.004931	wtCL081010
413	0.5	0.014811	wtCL081010
424	0.5	-0.013033	wtCL081010
474	0.5	-0.018134	wtCL081010
480	0.5	0.038869	wtCL081010
482	0.5	0.000157	wtCL081010
492	0.5	0.028075	wtCL081010
495	0.5	-0.011353	wtCL081010
502	0.5	-0.004149	wtCL081010
503	0.5	-0.005728	wtCL081010
520	0.5	-0.001781	wtCL081010
553	0.5	-0.024243	wtCL081010
697	0.5	0.028393	wtCL081010
745	0.5	-0.033837	wtCL081010
773	0.5	-0.022118	wtCL081010
1123	0.5	-0.041431	wtCL081010
1124	0.5	-0.051347	wtCL081010
1127	0.5	-0.065017	wtCL081010
1140	0.5	0.000186	wtCL081010
1141	0.5	-0.014638	wtCL081010
1207	0.5	-0.013275	wtCL081010
1209	0.5	-0.011745	wtCL081010
1226	0.5	-0.029908	wtCL081010
1422	0.5	-0.004863	wtCL081010
1437	0.5	0.02666	wtCL081010
1439	0.5	0.048879	wtCL081010
1564	0.5	0.005845	wtCL081010
1584	0.5	0.02541	wtCL081010
1598	0.5	0.008988	wtCL081010
1599	0.5	-0.001339	wtCL081010
1685	0.5	0.033492	wtCL081010
1706	0.5	-0.027473	wtCL081010
1896	0.5	0.042889	wtCL081010
1932	0.5	-0.016997	wtCL081010
2173	0.5	-0.01599	wtCL081010
2195	0.5	0.000842	wtCL081010
2220	0.5	0.023621	wtCL081010
2274	0.5	-0.020469	wtCL081010
2553	0.5	-0.005657	wtCL081010
2560	0.5	-0.006957	wtCL081010
2662	0.5	-0.035038	wtCL081010
2663	0.5	-0.065071	wtCL081010
2725	0.5	0.153947	wtCL081010
2732	0.5	0.03135	wtCL081010
2755	0.5	-0.015838	wtCL081010
2756	0.5	0.007366	wtCL081010
2757	0.5	0.000469	wtCL081010
2763	0.5	-0.031895	wtCL081010
19	1	-0.006228	wtCL030910
27	1	-0.00738	wtCL030910
40	1	-0.004392	wtCL030910
54	1	-0.013564	wtCL030910
57	1	-0.019033	wtCL030910
58	1	-0.002045	wtCL030910
60	1	-0.016877	wtCL030910
65	1	-0.006002	wtCL030910
69	1	-0.01426	wtCL030910
71	1	-0.000573	wtCL030910
73	1	0.004558	wtCL030910
75	1	0.001308	wtCL030910
78	1	0.00591	wtCL030910
79	1	-0.00032	wtCL030910
83	1	0.017178	wtCL030910
85	1	-0.004182	wtCL030910
90	1	-0.026144	wtCL030910
93	1	0.006007	wtCL030910
97	1	0.001182	wtCL030910
116	1	0.045233	wtCL030910
126	1	-0.011645	wtCL030910
128	1	-0.00862	wtCL030910
130	1	0.005829	wtCL030910
144	1	-0.005056	wtCL030910
145	1	0.0224	wtCL030910
147	1	-0.004225	wtCL030910
151	1	-0.0073	wtCL030910
158	1	-0.014803	wtCL030910
161	1	-0.004809	wtCL030910
167	1	-0.002738	wtCL030910
187	1	0.026616	wtCL030910
190	1	-0.007433	wtCL030910
195	1	0.024059	wtCL030910
200	1	0.011602	wtCL030910
202	1	0.006297	wtCL030910
218	1	0.010623	wtCL030910
220	1	0.005105	wtCL030910
229	1	-0.018401	wtCL030910
236	1	0.004706	wtCL030910
258	1	-0.02242	wtCL030910
282	1	0.001126	wtCL030910
292	1	-0.014915	wtCL030910
295	1	-0.00083	wtCL030910
301	1	0.004162	wtCL030910
307	1	-0.02674	wtCL030910
330	1	0.001486	wtCL030910
337	1	0.018678	wtCL030910
358	1	0.005477	wtCL030910
373	1	-0.006333	wtCL030910
388	1	0.0024	wtCL030910
390	1	-0.013177	wtCL030910
399	1	0.022898	wtCL030910
419	1	-0.00867	wtCL030910
424	1	0.023345	wtCL030910
431	1	0.022244	wtCL030910
452	1	0.00843	wtCL030910
477	1	0.020148	wtCL030910
671	1	-0.013453	wtCL030910
843	1	-0.017213	wtCL030910
846	1	-0.009811	wtCL030910
1646	1	0.023481	wtCL030910
1677	1	0.019374	wtCL030910
1958	1	0.003711	wtCL030910
2317	1	0.000665	wtCL030910
2336	1	-0.02236	wtCL030910
2787	1	0.038483	wtCL030910
2792	1	0.0224	wtCL030910
2798	1	0.01483	wtCL030910
2809	1	0.024187	wtCL030910
2855	1	0.040467	wtCL030910
66	1	-0.015394	wtCL051010
144	1	-0.021463	wtCL051010
317	1	0.001003	wtCL051010
31	1	0.04536	wtCL061010
33	1	-0.004818	wtCL061010
47	1	0.005296	wtCL061010
49	1	0.014363	wtCL061010
51	1	0.061509	wtCL061010
53	1	0.014122	wtCL061010
59	1	-0.003488	wtCL061010
60	1	0.050654	wtCL061010
71	1	0.00347	wtCL061010
90	1	-0.006569	wtCL061010
94	1	-0.00815	wtCL061010
110	1	-0.007496	wtCL061010
113	1	0.046966	wtCL061010
117	1	0.008203	wtCL061010
131	1	0.047157	wtCL061010
143	1	0.001586	wtCL061010
149	1	0.013932	wtCL061010
155	1	0.074214	wtCL061010
170	1	-0.005168	wtCL061010
174	1	0.019571	wtCL061010
190	1	0.030564	wtCL061010
198	1	0.032389	wtCL061010
202	1	0.056166	wtCL061010
208	1	0.054859	wtCL061010
209	1	0.025575	wtCL061010
215	1	-0.019607	wtCL061010
218	1	0.052199	wtCL061010
220	1	0.011128	wtCL061010
222	1	0.057983	wtCL061010
223	1	0.072973	wtCL061010
238	1	-0.033001	wtCL061010
256	1	-0.018729	wtCL061010
258	1	0.011282	wtCL061010
259	1	0.016369	wtCL061010
266	1	0.063658	wtCL061010
267	1	0.015143	wtCL061010
271	1	0.015776	wtCL061010
274	1	0.042029	wtCL061010
279	1	0.013287	wtCL061010
285	1	0.000602	wtCL061010
297	1	0.022504	wtCL061010
303	1	0.013054	wtCL061010
308	1	0.002319	wtCL061010
310	1	-0.00142	wtCL061010
319	1	-0.005596	wtCL061010
324	1	-0.002539	wtCL061010
329	1	0.011274	wtCL061010
331	1	0.061646	wtCL061010
337	1	0.029609	wtCL061010
338	1	0.030792	wtCL061010
340	1	-0.014526	wtCL061010
354	1	0.010851	wtCL061010
355	1	0.008662	wtCL061010
358	1	0.014584	wtCL061010
361	1	0.010838	wtCL061010
362	1	0.015156	wtCL061010
368	1	-0.025644	wtCL061010
380	1	0.054746	wtCL061010
389	1	-0.012154	wtCL061010
422	1	0.026211	wtCL061010
432	1	0.019781	wtCL061010
437	1	-0.021937	wtCL061010
445	1	0.007262	wtCL061010
494	1	0.004098	wtCL061010
521	1	0.013413	wtCL061010
589	1	0.026816	wtCL061010
620	1	0.002693	wtCL061010
626	1	0.057625	wtCL061010
646	1	-0.004901	wtCL061010
655	1	-0.000895	wtCL061010
918	1	0.015633	wtCL061010
922	1	0.00643	wtCL061010
976	1	-0.007781	wtCL061010
1016	1	0.009596	wtCL061010
1040	1	0.031609	wtCL061010
1058	1	-0.001072	wtCL061010
1060	1	0.06534	wtCL061010
1061	1	-0.00527	wtCL061010
1062	1	0.055447	wtCL061010
1066	1	0.055595	wtCL061010
1070	1	0.06951	wtCL061010
1154	1	0.005851	wtCL061010
1344	1	-0.026125	wtCL061010
1396	1	0.04421	wtCL061010
1399	1	0.025821	wtCL061010
1401	1	0.011313	wtCL061010
1602	1	-0.048773	wtCL061010
1614	1	0.01429	wtCL061010
1741	1	-0.001142	wtCL061010
1982	1	-0.013253	wtCL061010
2078	1	-0.022507	wtCL061010
2131	1	-0.018937	wtCL061010
2178	1	0.037857	wtCL061010
2210	1	-0.005433	wtCL061010
2211	1	-0.0032	wtCL061010
2266	1	0.006014	wtCL061010
2506	1	0.003671	wtCL061010
2507	1	0.017893	wtCL061010
2510	1	0.047247	wtCL061010
2584	1	0.004009	wtCL061010
2590	1	-0.00194	wtCL061010
2624	1	-0.013921	wtCL061010
2632	1	-0.023153	wtCL061010
2914	1	0.017731	wtCL061010
2945	1	-0.00026	wtCL061010
2974	1	-0.00354	wtCL061010
3183	1	-0.019064	wtCL061010
3255	1	0.003858	wtCL061010
3256	1	0.14813	wtCL061010
3260	1	0.037765	wtCL061010
3262	1	-0.040294	wtCL061010
3263	1	-0.002778	wtCL061010
3264	1	0.000424	wtCL061010
3265	1	-0.053412	wtCL061010
3267	1	0.004209	wtCL061010
31	1	0.010603	wtCL081010
39	1	0.017376	wtCL081010
43	1	-0.008339	wtCL081010
45	1	-0.006495	wtCL081010
47	1	-0.021324	wtCL081010
56	1	-0.00498	wtCL081010
64	1	-0.014407	wtCL081010
65	1	-0.010159	wtCL081010
66	1	0.014204	wtCL081010
70	1	0.009234	wtCL081010
75	1	-0.04261	wtCL081010
81	1	-0.033505	wtCL081010
83	1	0.034905	wtCL081010
84	1	0.042917	wtCL081010
86	1	-0.003943	wtCL081010
94	1	-0.004374	wtCL081010
95	1	0.058296	wtCL081010
96	1	0.029012	wtCL081010
99	1	-0.030332	wtCL081010
116	1	-0.008556	wtCL081010
117	1	-0.006864	wtCL081010
121	1	-0.006564	wtCL081010
127	1	0.004396	wtCL081010
130	1	0.028825	wtCL081010
136	1	-0.023453	wtCL081010
139	1	-2.9e-05	wtCL081010
155	1	-0.032467	wtCL081010
169	1	0.014761	wtCL081010
182	1	-0.01733	wtCL081010
183	1	-0.004466	wtCL081010
192	1	0.025703	wtCL081010
197	1	-0.005614	wtCL081010
198	1	0.049105	wtCL081010
201	1	-0.008435	wtCL081010
208	1	0.013821	wtCL081010
210	1	0.021904	wtCL081010
212	1	0.014404	wtCL081010
219	1	0.005018	wtCL081010
222	1	-0.010038	wtCL081010
235	1	-0.002896	wtCL081010
252	1	0.008956	wtCL081010
256	1	-0.02632	wtCL081010
258	1	0.005687	wtCL081010
273	1	-0.011146	wtCL081010
282	1	-0.006563	wtCL081010
284	1	0.004303	wtCL081010
285	1	0.034746	wtCL081010
286	1	0.002478	wtCL081010
290	1	0.021842	wtCL081010
299	1	0.021722	wtCL081010
300	1	-0.004335	wtCL081010
311	1	0.003605	wtCL081010
320	1	-0.035132	wtCL081010
329	1	-0.030254	wtCL081010
334	1	-0.016348	wtCL081010
337	1	0.002201	wtCL081010
344	1	-0.012544	wtCL081010
353	1	0.016087	wtCL081010
354	1	-0.007522	wtCL081010
356	1	0.015897	wtCL081010
358	1	0.014158	wtCL081010
360	1	0.004009	wtCL081010
363	1	0.000988	wtCL081010
368	1	0.023695	wtCL081010
383	1	0.007939	wtCL081010
402	1	-0.007553	wtCL081010
405	1	0.004054	wtCL081010
413	1	0.010993	wtCL081010
424	1	-0.042435	wtCL081010
474	1	-0.00351	wtCL081010
480	1	0.008663	wtCL081010
482	1	-0.022877	wtCL081010
492	1	0.026762	wtCL081010
495	1	-0.00013	wtCL081010
502	1	0.017273	wtCL081010
503	1	-0.023658	wtCL081010
520	1	-0.00608	wtCL081010
553	1	-0.015297	wtCL081010
697	1	0.029165	wtCL081010
745	1	-0.030121	wtCL081010
773	1	7e-05	wtCL081010
1123	1	-0.036705	wtCL081010
1140	1	0.001747	wtCL081010
1141	1	-0.018853	wtCL081010
1207	1	0.008718	wtCL081010
1209	1	-0.010621	wtCL081010
1226	1	-0.012549	wtCL081010
1422	1	-0.019463	wtCL081010
1437	1	0.009818	wtCL081010
1439	1	0.033039	wtCL081010
1564	1	0.000798	wtCL081010
1584	1	0.038691	wtCL081010
1598	1	-0.00106	wtCL081010
1599	1	-0.017696	wtCL081010
1706	1	-0.002867	wtCL081010
1896	1	0.027285	wtCL081010
1932	1	-0.007187	wtCL081010
2173	1	-0.022533	wtCL081010
2195	1	-0.012346	wtCL081010
2220	1	-0.003586	wtCL081010
2274	1	-0.02693	wtCL081010
2553	1	-0.008898	wtCL081010
2560	1	-0.007162	wtCL081010
2662	1	-0.040604	wtCL081010
2663	1	-0.029249	wtCL081010
2725	1	0.010725	wtCL081010
2732	1	0.045033	wtCL081010
2755	1	0.005155	wtCL081010
2756	1	-0.007871	wtCL081010
2757	1	-0.005491	wtCL081010
2763	1	0.012761	wtCL081010
2854	1	-0.02217	wtCL081010
19	1.5	-0.009871	wtCL030910
27	1.5	-0.010024	wtCL030910
40	1.5	0.003048	wtCL030910
54	1.5	-0.005454	wtCL030910
57	1.5	-0.012824	wtCL030910
58	1.5	0.022577	wtCL030910
60	1.5	-0.010722	wtCL030910
65	1.5	-0.009913	wtCL030910
69	1.5	-0.017559	wtCL030910
71	1.5	0.006953	wtCL030910
73	1.5	0.000427	wtCL030910
75	1.5	0.005303	wtCL030910
78	1.5	0.018751	wtCL030910
79	1.5	0.000837	wtCL030910
83	1.5	0.000113	wtCL030910
85	1.5	-0.012884	wtCL030910
90	1.5	0.022897	wtCL030910
93	1.5	0.010219	wtCL030910
97	1.5	-0.00085	wtCL030910
116	1.5	0.025873	wtCL030910
126	1.5	-0.018143	wtCL030910
128	1.5	-0.001367	wtCL030910
130	1.5	-0.004706	wtCL030910
144	1.5	0.016685	wtCL030910
145	1.5	0.008366	wtCL030910
147	1.5	-0.002775	wtCL030910
151	1.5	-0.001019	wtCL030910
158	1.5	-0.012651	wtCL030910
161	1.5	-0.005836	wtCL030910
167	1.5	-0.005731	wtCL030910
187	1.5	0.026837	wtCL030910
190	1.5	-0.007935	wtCL030910
195	1.5	0.013787	wtCL030910
202	1.5	0.002884	wtCL030910
220	1.5	0.00941	wtCL030910
229	1.5	-0.008343	wtCL030910
236	1.5	-0.006033	wtCL030910
249	1.5	-0.009341	wtCL030910
258	1.5	-0.011744	wtCL030910
282	1.5	-0.003495	wtCL030910
292	1.5	-0.013318	wtCL030910
295	1.5	0.008058	wtCL030910
301	1.5	0.019231	wtCL030910
307	1.5	-0.018645	wtCL030910
330	1.5	-0.006921	wtCL030910
337	1.5	0.012889	wtCL030910
358	1.5	0.008683	wtCL030910
373	1.5	0.000787	wtCL030910
388	1.5	-0.0009	wtCL030910
390	1.5	-0.007169	wtCL030910
399	1.5	0.009693	wtCL030910
419	1.5	0.007624	wtCL030910
424	1.5	0.027956	wtCL030910
431	1.5	0.006752	wtCL030910
452	1.5	0.008815	wtCL030910
477	1.5	0.011781	wtCL030910
671	1.5	0.002709	wtCL030910
843	1.5	0.001565	wtCL030910
846	1.5	0.002529	wtCL030910
1677	1.5	0.009443	wtCL030910
2317	1.5	0.003226	wtCL030910
2336	1.5	0.004718	wtCL030910
2343	1.5	-0.051882	wtCL030910
2471	1.5	-0.047569	wtCL030910
2590	1.5	0.016819	wtCL030910
2636	1.5	-0.012888	wtCL030910
2660	1.5	-0.004932	wtCL030910
2787	1.5	0.02437	wtCL030910
2792	1.5	-0.015505	wtCL030910
2798	1.5	-0.001481	wtCL030910
2809	1.5	0.014699	wtCL030910
2855	1.5	0.034597	wtCL030910
2870	1.5	0.008051	wtCL030910
66	1.5	-0.003843	wtCL051010
317	1.5	-0.017038	wtCL051010
1662	1.5	-0.060981	wtCL051010
31	1.5	0.040551	wtCL061010
33	1.5	0.027921	wtCL061010
47	1.5	0.024078	wtCL061010
49	1.5	-0.006574	wtCL061010
51	1.5	0.005525	wtCL061010
59	1.5	0.020412	wtCL061010
60	1.5	0.05707	wtCL061010
71	1.5	0.029721	wtCL061010
74	1.5	-0.029588	wtCL061010
90	1.5	0.021526	wtCL061010
94	1.5	0.017798	wtCL061010
110	1.5	0.010256	wtCL061010
113	1.5	0.045733	wtCL061010
117	1.5	0.017449	wtCL061010
131	1.5	0.069171	wtCL061010
143	1.5	0.009428	wtCL061010
149	1.5	0.028954	wtCL061010
170	1.5	0.019811	wtCL061010
174	1.5	0.03566	wtCL061010
198	1.5	0.000518	wtCL061010
202	1.5	0.012102	wtCL061010
208	1.5	0.042725	wtCL061010
209	1.5	0.010527	wtCL061010
215	1.5	-0.005077	wtCL061010
218	1.5	0.049984	wtCL061010
220	1.5	0.032327	wtCL061010
223	1.5	0.021057	wtCL061010
238	1.5	-0.005324	wtCL061010
256	1.5	-0.000933	wtCL061010
258	1.5	0.006016	wtCL061010
259	1.5	0.029598	wtCL061010
267	1.5	-0.005341	wtCL061010
271	1.5	0.018038	wtCL061010
274	1.5	6.5e-05	wtCL061010
279	1.5	0.017426	wtCL061010
285	1.5	0.001795	wtCL061010
297	1.5	0.014262	wtCL061010
303	1.5	0.017027	wtCL061010
308	1.5	0.041308	wtCL061010
310	1.5	0.002206	wtCL061010
319	1.5	0.027364	wtCL061010
324	1.5	0.006308	wtCL061010
329	1.5	0.01265	wtCL061010
331	1.5	0.074292	wtCL061010
337	1.5	0.009274	wtCL061010
338	1.5	0.021794	wtCL061010
340	1.5	0.010656	wtCL061010
355	1.5	0.02766	wtCL061010
358	1.5	0.012258	wtCL061010
361	1.5	0.035555	wtCL061010
362	1.5	-0.000369	wtCL061010
368	1.5	-0.008913	wtCL061010
380	1.5	0.083309	wtCL061010
389	1.5	0.016286	wtCL061010
422	1.5	0.025325	wtCL061010
432	1.5	0.0317	wtCL061010
437	1.5	-0.015543	wtCL061010
441	1.5	0.042765	wtCL061010
445	1.5	0.032133	wtCL061010
521	1.5	-4e-05	wtCL061010
589	1.5	0.021459	wtCL061010
620	1.5	0.023483	wtCL061010
622	1.5	-0.052469	wtCL061010
626	1.5	0.00972	wtCL061010
646	1.5	0.028449	wtCL061010
655	1.5	0.01685	wtCL061010
918	1.5	0.027029	wtCL061010
922	1.5	0.029406	wtCL061010
976	1.5	0.01198	wtCL061010
1016	1.5	-0.004951	wtCL061010
1040	1.5	0.030933	wtCL061010
1058	1.5	-0.001132	wtCL061010
1060	1.5	0.0537	wtCL061010
1061	1.5	0.005149	wtCL061010
1062	1.5	-0.003931	wtCL061010
1066	1.5	0.052296	wtCL061010
1070	1.5	0.064854	wtCL061010
1154	1.5	0.006523	wtCL061010
1344	1.5	-0.001305	wtCL061010
1396	1.5	0.02972	wtCL061010
1399	1.5	0.028355	wtCL061010
1401	1.5	0.012955	wtCL061010
1602	1.5	-0.040698	wtCL061010
1614	1.5	0.005775	wtCL061010
1646	1.5	-0.021694	wtCL061010
1741	1.5	0.012637	wtCL061010
1982	1.5	0.024612	wtCL061010
2078	1.5	0.021828	wtCL061010
2131	1.5	0.01001	wtCL061010
2178	1.5	0.025323	wtCL061010
2211	1.5	0.041842	wtCL061010
2266	1.5	0.007788	wtCL061010
2384	1.5	0.067569	wtCL061010
2385	1.5	0.021938	wtCL061010
2506	1.5	0.005591	wtCL061010
2507	1.5	0.013989	wtCL061010
2510	1.5	0.072796	wtCL061010
2584	1.5	0.017514	wtCL061010
2590	1.5	0.00912	wtCL061010
2632	1.5	0.017714	wtCL061010
2914	1.5	-0.003281	wtCL061010
2945	1.5	0.036843	wtCL061010
2974	1.5	-0.003652	wtCL061010
3255	1.5	0.000336	wtCL061010
3260	1.5	-0.006678	wtCL061010
3263	1.5	-0.003062	wtCL061010
3264	1.5	0.011888	wtCL061010
3267	1.5	-0.000423	wtCL061010
39	1.5	0.021559	wtCL081010
43	1.5	-0.006387	wtCL081010
45	1.5	0.004851	wtCL081010
47	1.5	-0.019803	wtCL081010
56	1.5	-0.016875	wtCL081010
64	1.5	-0.008375	wtCL081010
66	1.5	0.006701	wtCL081010
70	1.5	0.011405	wtCL081010
75	1.5	-0.027236	wtCL081010
81	1.5	-0.035695	wtCL081010
83	1.5	0.00075	wtCL081010
84	1.5	-0.014452	wtCL081010
86	1.5	0.025703	wtCL081010
94	1.5	-0.008502	wtCL081010
95	1.5	0.005503	wtCL081010
96	1.5	0.027043	wtCL081010
99	1.5	-0.015968	wtCL081010
116	1.5	-0.022208	wtCL081010
117	1.5	-0.010482	wtCL081010
127	1.5	0.00381	wtCL081010
130	1.5	0.008312	wtCL081010
136	1.5	-0.004272	wtCL081010
139	1.5	-0.008596	wtCL081010
155	1.5	-0.038906	wtCL081010
169	1.5	0.017763	wtCL081010
182	1.5	-0.013149	wtCL081010
183	1.5	-0.034828	wtCL081010
192	1.5	0.01651	wtCL081010
197	1.5	-0.011495	wtCL081010
201	1.5	-0.024487	wtCL081010
208	1.5	0.001226	wtCL081010
210	1.5	0.013414	wtCL081010
212	1.5	-0.002759	wtCL081010
219	1.5	0.019378	wtCL081010
222	1.5	-0.010475	wtCL081010
235	1.5	-0.004315	wtCL081010
252	1.5	0.027134	wtCL081010
256	1.5	-0.018338	wtCL081010
258	1.5	-0.015436	wtCL081010
273	1.5	0.021629	wtCL081010
282	1.5	-0.002832	wtCL081010
284	1.5	0.023222	wtCL081010
285	1.5	0.025835	wtCL081010
286	1.5	-0.005046	wtCL081010
290	1.5	0.007953	wtCL081010
299	1.5	0.010847	wtCL081010
300	1.5	0.005734	wtCL081010
311	1.5	-0.002903	wtCL081010
320	1.5	-0.045557	wtCL081010
329	1.5	-0.016677	wtCL081010
334	1.5	-0.009284	wtCL081010
337	1.5	-0.01428	wtCL081010
344	1.5	-0.030106	wtCL081010
353	1.5	-0.019563	wtCL081010
354	1.5	-0.008747	wtCL081010
356	1.5	-0.004777	wtCL081010
358	1.5	0.016534	wtCL081010
360	1.5	-0.002246	wtCL081010
363	1.5	0.002601	wtCL081010
368	1.5	0.025155	wtCL081010
383	1.5	0.002763	wtCL081010
402	1.5	-0.015223	wtCL081010
405	1.5	-0.015292	wtCL081010
413	1.5	0.013163	wtCL081010
474	1.5	0.002106	wtCL081010
480	1.5	-0.00432	wtCL081010
482	1.5	-0.028312	wtCL081010
492	1.5	0.012971	wtCL081010
495	1.5	0.017443	wtCL081010
502	1.5	0.012478	wtCL081010
503	1.5	-0.022951	wtCL081010
520	1.5	-0.005991	wtCL081010
553	1.5	-0.01354	wtCL081010
697	1.5	0.009427	wtCL081010
745	1.5	-0.008823	wtCL081010
773	1.5	0.006529	wtCL081010
1123	1.5	-0.016083	wtCL081010
1140	1.5	-0.013457	wtCL081010
1141	1.5	-0.003793	wtCL081010
1207	1.5	-0.004412	wtCL081010
1209	1.5	-0.031177	wtCL081010
1226	1.5	-0.006105	wtCL081010
1422	1.5	-0.041096	wtCL081010
1437	1.5	0.029419	wtCL081010
1439	1.5	0.035406	wtCL081010
1564	1.5	-0.01304	wtCL081010
1584	1.5	0.014338	wtCL081010
1598	1.5	-0.00253	wtCL081010
1599	1.5	-0.009144	wtCL081010
1706	1.5	0.007777	wtCL081010
1896	1.5	0.049415	wtCL081010
1932	1.5	-0.00401	wtCL081010
2173	1.5	-0.047087	wtCL081010
2195	1.5	-0.016667	wtCL081010
2220	1.5	-0.028933	wtCL081010
2274	1.5	-0.010288	wtCL081010
2553	1.5	-0.026678	wtCL081010
2560	1.5	-0.00923	wtCL081010
2662	1.5	-0.004337	wtCL081010
2663	1.5	-0.029428	wtCL081010
2732	1.5	0.050863	wtCL081010
2755	1.5	0.017232	wtCL081010
2756	1.5	0.021233	wtCL081010
2757	1.5	0.016175	wtCL081010
2763	1.5	0.012331	wtCL081010
2854	1.5	-0.016663	wtCL081010
19	2	-0.014127	wtCL030910
27	2	0.004512	wtCL030910
40	2	0.013918	wtCL030910
54	2	-0.009256	wtCL030910
57	2	0.003288	wtCL030910
58	2	0.006166	wtCL030910
60	2	-0.005436	wtCL030910
65	2	-0.005702	wtCL030910
69	2	0.005148	wtCL030910
71	2	0.004119	wtCL030910
73	2	0.030476	wtCL030910
75	2	0.012122	wtCL030910
78	2	0.011516	wtCL030910
79	2	-0.011645	wtCL030910
83	2	0.00661	wtCL030910
85	2	-0.052172	wtCL030910
90	2	0.000196	wtCL030910
93	2	-0.000321	wtCL030910
97	2	-0.014727	wtCL030910
116	2	0.035503	wtCL030910
126	2	-0.025714	wtCL030910
128	2	0.023437	wtCL030910
130	2	0.004384	wtCL030910
144	2	-0.004875	wtCL030910
145	2	0.010846	wtCL030910
147	2	-0.017622	wtCL030910
151	2	0.009216	wtCL030910
158	2	-0.005979	wtCL030910
161	2	-0.014549	wtCL030910
167	2	-0.004881	wtCL030910
187	2	0.008684	wtCL030910
190	2	-0.007697	wtCL030910
195	2	0.002511	wtCL030910
202	2	0.009958	wtCL030910
220	2	-0.000702	wtCL030910
229	2	0.017737	wtCL030910
236	2	-0.029429	wtCL030910
249	2	-0.014308	wtCL030910
258	2	-0.020423	wtCL030910
282	2	-0.008708	wtCL030910
292	2	-0.009775	wtCL030910
295	2	0.009678	wtCL030910
301	2	0.010686	wtCL030910
307	2	-0.001889	wtCL030910
330	2	-0.035232	wtCL030910
337	2	0.009016	wtCL030910
358	2	0.003547	wtCL030910
373	2	0.003925	wtCL030910
388	2	-0.011156	wtCL030910
390	2	-0.001311	wtCL030910
399	2	0.022591	wtCL030910
419	2	-0.003761	wtCL030910
431	2	0.022897	wtCL030910
452	2	-0.008132	wtCL030910
477	2	-0.00892	wtCL030910
671	2	-0.021043	wtCL030910
843	2	-0.016415	wtCL030910
846	2	-0.009436	wtCL030910
1677	2	0.012093	wtCL030910
2317	2	-9.2e-05	wtCL030910
2336	2	-0.014202	wtCL030910
2343	2	-0.006365	wtCL030910
2471	2	-0.006854	wtCL030910
2590	2	-0.008438	wtCL030910
2636	2	-0.017477	wtCL030910
2654	2	-0.043861	wtCL030910
2660	2	0.005122	wtCL030910
2787	2	0.013232	wtCL030910
2792	2	0.005082	wtCL030910
2798	2	0.026729	wtCL030910
2809	2	0.019774	wtCL030910
2855	2	0.033998	wtCL030910
2870	2	0.011902	wtCL030910
2943	2	0.024052	wtCL030910
2946	2	0.076774	wtCL030910
2971	2	0.033635	wtCL030910
2973	2	0.01939	wtCL030910
2981	2	-0.01219	wtCL030910
66	2	-0.020856	wtCL051010
114	2	-0.012432	wtCL051010
317	2	-0.013193	wtCL051010
402	2	0.020627	wtCL051010
469	2	-0.008434	wtCL051010
534	2	-0.019175	wtCL051010
1040	2	0.088369	wtCL051010
1068	2	-0.045023	wtCL051010
1662	2	-0.034109	wtCL051010
31	2	0.037643	wtCL061010
33	2	0.034322	wtCL061010
47	2	0.037232	wtCL061010
49	2	0.004496	wtCL061010
51	2	0.013888	wtCL061010
59	2	0.036312	wtCL061010
60	2	0.046944	wtCL061010
71	2	0.043921	wtCL061010
74	2	0.00194	wtCL061010
90	2	0.016502	wtCL061010
94	2	0.032735	wtCL061010
110	2	-0.018322	wtCL061010
113	2	0.035464	wtCL061010
117	2	-0.01402	wtCL061010
131	2	0.073954	wtCL061010
143	2	0.028779	wtCL061010
149	2	0.046447	wtCL061010
170	2	0.022458	wtCL061010
174	2	0.036199	wtCL061010
198	2	-0.057023	wtCL061010
202	2	0.023143	wtCL061010
208	2	0.049013	wtCL061010
209	2	0.027263	wtCL061010
215	2	-0.009397	wtCL061010
218	2	0.044228	wtCL061010
220	2	0.052041	wtCL061010
223	2	-0.024529	wtCL061010
228	2	-0.013851	wtCL061010
238	2	-0.01168	wtCL061010
256	2	0.021241	wtCL061010
258	2	0.02968	wtCL061010
259	2	0.015634	wtCL061010
267	2	-0.01464	wtCL061010
271	2	0.013098	wtCL061010
274	2	-0.044172	wtCL061010
285	2	0.003085	wtCL061010
297	2	0.016951	wtCL061010
303	2	0.023593	wtCL061010
308	2	0.061089	wtCL061010
310	2	0.029519	wtCL061010
319	2	0.034072	wtCL061010
324	2	-0.008669	wtCL061010
329	2	-0.017334	wtCL061010
331	2	0.068544	wtCL061010
337	2	-0.044169	wtCL061010
338	2	-0.003861	wtCL061010
340	2	-0.000411	wtCL061010
355	2	0.033868	wtCL061010
358	2	0.02977	wtCL061010
361	2	0.06834	wtCL061010
362	2	0.012945	wtCL061010
368	2	-0.001044	wtCL061010
380	2	0.082461	wtCL061010
389	2	0.008931	wtCL061010
422	2	0.005173	wtCL061010
432	2	0.043566	wtCL061010
437	2	0.002318	wtCL061010
445	2	0.002448	wtCL061010
521	2	0.010725	wtCL061010
589	2	0.002864	wtCL061010
620	2	0.044311	wtCL061010
622	2	-0.059969	wtCL061010
626	2	0.006854	wtCL061010
646	2	0.009414	wtCL061010
655	2	-0.002561	wtCL061010
918	2	0.032144	wtCL061010
922	2	0.01088	wtCL061010
976	2	0.014218	wtCL061010
1016	2	-0.014678	wtCL061010
1040	2	0.020818	wtCL061010
1058	2	-0.001226	wtCL061010
1061	2	-0.014699	wtCL061010
1062	2	-0.006822	wtCL061010
1154	2	-0.014726	wtCL061010
1344	2	-0.006681	wtCL061010
1399	2	0.002448	wtCL061010
1401	2	0.010782	wtCL061010
1602	2	-0.023388	wtCL061010
1614	2	0.013064	wtCL061010
1646	2	-0.014839	wtCL061010
1741	2	0.029059	wtCL061010
1982	2	-0.007364	wtCL061010
2078	2	0.002036	wtCL061010
2131	2	-0.01104	wtCL061010
2178	2	0.004702	wtCL061010
2211	2	0.040753	wtCL061010
2266	2	0.018969	wtCL061010
2384	2	0.077614	wtCL061010
2385	2	-0.00833	wtCL061010
2387	2	0.006096	wtCL061010
2393	2	0.00931	wtCL061010
2458	2	0.039375	wtCL061010
2459	2	0.015724	wtCL061010
2460	2	0.011598	wtCL061010
2506	2	0.018956	wtCL061010
2507	2	0.013404	wtCL061010
2510	2	0.060392	wtCL061010
2584	2	0.017774	wtCL061010
2590	2	-0.000571	wtCL061010
2632	2	-0.021787	wtCL061010
2690	2	-0.027296	wtCL061010
2914	2	-0.026746	wtCL061010
2945	2	-0.007705	wtCL061010
2974	2	-0.014162	wtCL061010
3255	2	-0.005832	wtCL061010
3256	2	0.006329	wtCL061010
3260	2	-0.020117	wtCL061010
3263	2	0.028883	wtCL061010
3264	2	0.010906	wtCL061010
3265	2	0.011457	wtCL061010
3267	2	-0.023346	wtCL061010
39	2	-0.001117	wtCL081010
43	2	-0.038638	wtCL081010
45	2	-0.022363	wtCL081010
47	2	-0.032363	wtCL081010
56	2	-0.016675	wtCL081010
64	2	0.011376	wtCL081010
66	2	0.00353	wtCL081010
70	2	-0.0011	wtCL081010
75	2	-0.005272	wtCL081010
81	2	-0.033383	wtCL081010
83	2	0.007855	wtCL081010
84	2	0.011343	wtCL081010
86	2	0.006068	wtCL081010
94	2	0.002495	wtCL081010
95	2	-0.009201	wtCL081010
96	2	0.042854	wtCL081010
99	2	0.013697	wtCL081010
116	2	-0.01721	wtCL081010
117	2	-0.00253	wtCL081010
127	2	-0.02997	wtCL081010
130	2	-0.005454	wtCL081010
136	2	-0.00096	wtCL081010
139	2	-0.017062	wtCL081010
155	2	-0.016657	wtCL081010
169	2	0.02361	wtCL081010
182	2	0.000661	wtCL081010
183	2	0.00246	wtCL081010
192	2	-0.011021	wtCL081010
197	2	-0.016024	wtCL081010
198	2	0.021829	wtCL081010
201	2	-0.023573	wtCL081010
208	2	-0.010226	wtCL081010
210	2	0.010444	wtCL081010
212	2	-0.00468	wtCL081010
219	2	0.028577	wtCL081010
222	2	0.002448	wtCL081010
235	2	-0.019151	wtCL081010
252	2	0.018984	wtCL081010
256	2	-0.014044	wtCL081010
258	2	0.001612	wtCL081010
282	2	-0.030926	wtCL081010
284	2	0.009672	wtCL081010
285	2	0.002275	wtCL081010
286	2	-0.007456	wtCL081010
299	2	-0.000493	wtCL081010
300	2	-0.000981	wtCL081010
311	2	-0.000278	wtCL081010
329	2	-0.039075	wtCL081010
334	2	-0.002632	wtCL081010
344	2	-0.003105	wtCL081010
353	2	0.001195	wtCL081010
354	2	-0.010646	wtCL081010
356	2	0.011719	wtCL081010
358	2	0.006074	wtCL081010
360	2	-0.002148	wtCL081010
363	2	0.005881	wtCL081010
368	2	0.020094	wtCL081010
383	2	0.011732	wtCL081010
402	2	-0.001973	wtCL081010
405	2	-0.006037	wtCL081010
413	2	0.035847	wtCL081010
474	2	-0.002273	wtCL081010
480	2	-0.009552	wtCL081010
482	2	-0.021026	wtCL081010
492	2	0.003155	wtCL081010
495	2	0.01446	wtCL081010
520	2	-0.008141	wtCL081010
553	2	-0.015031	wtCL081010
697	2	0.031662	wtCL081010
745	2	-0.017956	wtCL081010
773	2	0.005732	wtCL081010
1123	2	0.003296	wtCL081010
1140	2	-0.005185	wtCL081010
1141	2	0.013658	wtCL081010
1207	2	-0.016201	wtCL081010
1209	2	-0.016142	wtCL081010
1226	2	-0.001993	wtCL081010
1422	2	-0.023759	wtCL081010
1437	2	0.014898	wtCL081010
1439	2	0.018397	wtCL081010
1564	2	-0.018182	wtCL081010
1584	2	-0.005677	wtCL081010
1599	2	-0.015558	wtCL081010
1896	2	0.058046	wtCL081010
1932	2	0.002604	wtCL081010
2195	2	-0.004922	wtCL081010
2220	2	-0.025006	wtCL081010
2274	2	0.003521	wtCL081010
2553	2	-0.018758	wtCL081010
2560	2	0.002708	wtCL081010
2663	2	-0.020548	wtCL081010
2725	2	-0.015922	wtCL081010
2755	2	0.008368	wtCL081010
2756	2	0.008458	wtCL081010
2757	2	0.003459	wtCL081010
2763	2	0.005292	wtCL081010
2854	2	-0.001767	wtCL081010
2932	2	0.00279	wtCL081010
2959	2	0.033707	wtCL081010
19	2.5	-0.011538	wtCL030910
27	2.5	-0.019841	wtCL030910
40	2.5	0.012767	wtCL030910
54	2.5	-0.029747	wtCL030910
57	2.5	0.00889	wtCL030910
58	2.5	0.016756	wtCL030910
60	2.5	0.005284	wtCL030910
65	2.5	-0.00045	wtCL030910
71	2.5	-0.01228	wtCL030910
73	2.5	0.014422	wtCL030910
75	2.5	0.011857	wtCL030910
78	2.5	0.033713	wtCL030910
79	2.5	0.003461	wtCL030910
83	2.5	-0.006495	wtCL030910
90	2.5	-0.003956	wtCL030910
93	2.5	0.021855	wtCL030910
97	2.5	-0.022038	wtCL030910
116	2.5	0.038283	wtCL030910
126	2.5	-0.035404	wtCL030910
128	2.5	0.001338	wtCL030910
130	2.5	-0.008259	wtCL030910
144	2.5	0.024428	wtCL030910
145	2.5	0.004117	wtCL030910
147	2.5	-0.017191	wtCL030910
151	2.5	-0.005886	wtCL030910
158	2.5	0.009231	wtCL030910
161	2.5	-0.031236	wtCL030910
167	2.5	-0.042538	wtCL030910
187	2.5	0.014729	wtCL030910
190	2.5	-0.014759	wtCL030910
195	2.5	0.025023	wtCL030910
202	2.5	0.009538	wtCL030910
220	2.5	-0.002725	wtCL030910
229	2.5	-0.010307	wtCL030910
236	2.5	-0.021377	wtCL030910
249	2.5	0.010013	wtCL030910
258	2.5	-0.004167	wtCL030910
282	2.5	-0.017516	wtCL030910
292	2.5	0.001077	wtCL030910
295	2.5	0.025489	wtCL030910
301	2.5	0.004149	wtCL030910
307	2.5	0.001809	wtCL030910
330	2.5	-0.021659	wtCL030910
337	2.5	0.010461	wtCL030910
358	2.5	0.014045	wtCL030910
373	2.5	-0.013844	wtCL030910
388	2.5	-0.026716	wtCL030910
390	2.5	-0.001616	wtCL030910
399	2.5	0.023387	wtCL030910
419	2.5	-0.011422	wtCL030910
431	2.5	0.006779	wtCL030910
452	2.5	-0.007018	wtCL030910
477	2.5	-0.012135	wtCL030910
671	2.5	-0.056377	wtCL030910
843	2.5	-0.038003	wtCL030910
846	2.5	-0.014411	wtCL030910
1677	2.5	0.021371	wtCL030910
2317	2.5	0.007938	wtCL030910
2336	2.5	-0.010681	wtCL030910
2343	2.5	-0.013305	wtCL030910
2471	2.5	-0.022218	wtCL030910
2590	2.5	0.001059	wtCL030910
2636	2.5	-0.016617	wtCL030910
2654	2.5	-0.04997	wtCL030910
2660	2.5	0.004789	wtCL030910
2787	2.5	0.019086	wtCL030910
2792	2.5	-0.003333	wtCL030910
2798	2.5	0.002531	wtCL030910
2809	2.5	0.016249	wtCL030910
2855	2.5	0.043942	wtCL030910
2870	2.5	0.019005	wtCL030910
2943	2.5	-0.010428	wtCL030910
2946	2.5	0.067931	wtCL030910
2971	2.5	0.003275	wtCL030910
2973	2.5	-0.011892	wtCL030910
2981	2.5	-0.019866	wtCL030910
3039	2.5	0.046371	wtCL030910
66	2.5	-0.017717	wtCL051010
114	2.5	0.038197	wtCL051010
317	2.5	-0.043761	wtCL051010
402	2.5	0.014504	wtCL051010
469	2.5	-0.009526	wtCL051010
534	2.5	-0.029336	wtCL051010
1040	2.5	0.056735	wtCL051010
1068	2.5	0.030072	wtCL051010
1662	2.5	-0.040925	wtCL051010
31	2.5	0.025998	wtCL061010
33	2.5	0.034196	wtCL061010
47	2.5	0.031387	wtCL061010
49	2.5	-0.019553	wtCL061010
51	2.5	0.017195	wtCL061010
59	2.5	0.037253	wtCL061010
60	2.5	0.050687	wtCL061010
71	2.5	0.038691	wtCL061010
74	2.5	0.011672	wtCL061010
90	2.5	0.020504	wtCL061010
94	2.5	0.030292	wtCL061010
113	2.5	0.049164	wtCL061010
117	2.5	-0.017948	wtCL061010
131	2.5	0.073379	wtCL061010
143	2.5	0.026088	wtCL061010
149	2.5	0.050567	wtCL061010
170	2.5	0.037321	wtCL061010
174	2.5	0.051648	wtCL061010
198	2.5	-0.022382	wtCL061010
202	2.5	0.034884	wtCL061010
208	2.5	0.063893	wtCL061010
209	2.5	-0.00765	wtCL061010
215	2.5	0.0263	wtCL061010
218	2.5	0.036571	wtCL061010
220	2.5	0.048685	wtCL061010
223	2.5	-0.019498	wtCL061010
228	2.5	0.015491	wtCL061010
238	2.5	0.023874	wtCL061010
256	2.5	0.053316	wtCL061010
258	2.5	0.009817	wtCL061010
259	2.5	0.015876	wtCL061010
267	2.5	0.004864	wtCL061010
271	2.5	-0.000321	wtCL061010
274	2.5	-0.013911	wtCL061010
285	2.5	-0.00761	wtCL061010
297	2.5	0.015739	wtCL061010
303	2.5	0.03579	wtCL061010
308	2.5	0.074822	wtCL061010
310	2.5	0.028476	wtCL061010
319	2.5	0.028575	wtCL061010
329	2.5	-0.012988	wtCL061010
331	2.5	0.073662	wtCL061010
337	2.5	-0.030265	wtCL061010
338	2.5	0.007315	wtCL061010
340	2.5	0.017774	wtCL061010
355	2.5	0.029785	wtCL061010
358	2.5	0.023002	wtCL061010
362	2.5	0.033079	wtCL061010
368	2.5	0.015706	wtCL061010
380	2.5	0.094341	wtCL061010
389	2.5	0.019884	wtCL061010
422	2.5	0.015585	wtCL061010
432	2.5	0.036686	wtCL061010
437	2.5	-0.002579	wtCL061010
441	2.5	0.017162	wtCL061010
445	2.5	-0.018886	wtCL061010
521	2.5	0.014232	wtCL061010
589	2.5	0.020954	wtCL061010
620	2.5	0.05205	wtCL061010
622	2.5	-0.000747	wtCL061010
626	2.5	0.047752	wtCL061010
646	2.5	0.005796	wtCL061010
655	2.5	0.006478	wtCL061010
918	2.5	0.03477	wtCL061010
922	2.5	0.005014	wtCL061010
976	2.5	0.020404	wtCL061010
1016	2.5	-0.016212	wtCL061010
1040	2.5	0.023637	wtCL061010
1058	2.5	-0.013174	wtCL061010
1061	2.5	-0.006209	wtCL061010
1062	2.5	-0.023206	wtCL061010
1066	2.5	-0.00395	wtCL061010
1103	2.5	-0.001624	wtCL061010
1154	2.5	-0.008555	wtCL061010
1344	2.5	0.007328	wtCL061010
1399	2.5	-0.002022	wtCL061010
1401	2.5	0.008222	wtCL061010
1602	2.5	0.008317	wtCL061010
1614	2.5	-0.002195	wtCL061010
1646	2.5	-0.01065	wtCL061010
1741	2.5	0.035478	wtCL061010
1982	2.5	0.011409	wtCL061010
2078	2.5	0.002431	wtCL061010
2131	2.5	0.009291	wtCL061010
2178	2.5	0.001464	wtCL061010
2211	2.5	0.012629	wtCL061010
2266	2.5	0.020535	wtCL061010
2384	2.5	0.059703	wtCL061010
2385	2.5	0.025781	wtCL061010
2387	2.5	-0.026233	wtCL061010
2393	2.5	0.009157	wtCL061010
2458	2.5	0.036311	wtCL061010
2459	2.5	0.018265	wtCL061010
2460	2.5	0.051499	wtCL061010
2506	2.5	0.017577	wtCL061010
2507	2.5	0.006468	wtCL061010
2510	2.5	0.071058	wtCL061010
2584	2.5	0.036201	wtCL061010
2590	2.5	0.009319	wtCL061010
2632	2.5	0.004267	wtCL061010
2690	2.5	-0.065905	wtCL061010
2914	2.5	-0.025296	wtCL061010
2945	2.5	0.001341	wtCL061010
2974	2.5	-0.016214	wtCL061010
3255	2.5	0.013623	wtCL061010
3256	2.5	-0.024954	wtCL061010
3260	2.5	-0.02003	wtCL061010
3263	2.5	0.083893	wtCL061010
3264	2.5	0.007372	wtCL061010
3267	2.5	0.010649	wtCL061010
3382	2.5	0.026025	wtCL061010
3403	2.5	-0.014783	wtCL061010
39	2.5	-0.007613	wtCL081010
43	2.5	0.002116	wtCL081010
45	2.5	-0.018056	wtCL081010
47	2.5	-0.039004	wtCL081010
56	2.5	-0.020607	wtCL081010
64	2.5	0.011094	wtCL081010
66	2.5	-0.006043	wtCL081010
70	2.5	-0.015958	wtCL081010
75	2.5	0.010028	wtCL081010
81	2.5	-0.037411	wtCL081010
83	2.5	-0.01189	wtCL081010
84	2.5	0.006281	wtCL081010
86	2.5	0.001197	wtCL081010
94	2.5	0.033387	wtCL081010
95	2.5	-0.024117	wtCL081010
96	2.5	0.040113	wtCL081010
99	2.5	0.013209	wtCL081010
116	2.5	-0.013688	wtCL081010
117	2.5	0.002889	wtCL081010
127	2.5	0.007572	wtCL081010
130	2.5	0.00461	wtCL081010
136	2.5	0.018471	wtCL081010
139	2.5	0.000652	wtCL081010
155	2.5	0.005106	wtCL081010
169	2.5	0.012231	wtCL081010
182	2.5	0.005888	wtCL081010
183	2.5	0.024495	wtCL081010
192	2.5	0.011146	wtCL081010
197	2.5	-0.039185	wtCL081010
198	2.5	0.011523	wtCL081010
201	2.5	-0.038112	wtCL081010
208	2.5	-0.001475	wtCL081010
210	2.5	0.019217	wtCL081010
212	2.5	0.007917	wtCL081010
219	2.5	0.034581	wtCL081010
222	2.5	-0.001486	wtCL081010
235	2.5	-0.03298	wtCL081010
252	2.5	0.0021	wtCL081010
256	2.5	0.007032	wtCL081010
258	2.5	0.022871	wtCL081010
282	2.5	0.009053	wtCL081010
284	2.5	0.012386	wtCL081010
285	2.5	0.020568	wtCL081010
286	2.5	-0.006679	wtCL081010
299	2.5	-0.004727	wtCL081010
300	2.5	0.011849	wtCL081010
311	2.5	0.006165	wtCL081010
329	2.5	-0.055198	wtCL081010
334	2.5	-0.005012	wtCL081010
344	2.5	-0.002094	wtCL081010
353	2.5	0.021665	wtCL081010
354	2.5	-0.006328	wtCL081010
356	2.5	0.005469	wtCL081010
358	2.5	0.023671	wtCL081010
360	2.5	-0.016446	wtCL081010
363	2.5	0.032199	wtCL081010
368	2.5	0.077517	wtCL081010
383	2.5	0.015191	wtCL081010
402	2.5	0.00754	wtCL081010
405	2.5	0.001231	wtCL081010
413	2.5	0.03736	wtCL081010
474	2.5	0.019847	wtCL081010
480	2.5	-0.019783	wtCL081010
482	2.5	-0.023572	wtCL081010
492	2.5	0.02641	wtCL081010
495	2.5	0.03002	wtCL081010
520	2.5	-0.010741	wtCL081010
553	2.5	0.03308	wtCL081010
697	2.5	0.042337	wtCL081010
745	2.5	0.033479	wtCL081010
773	2.5	0.005604	wtCL081010
1123	2.5	0.009485	wtCL081010
1140	2.5	0.014897	wtCL081010
1141	2.5	0.016797	wtCL081010
1207	2.5	-0.019086	wtCL081010
1209	2.5	-0.020503	wtCL081010
1226	2.5	0.026301	wtCL081010
1422	2.5	-0.026844	wtCL081010
1437	2.5	0.015569	wtCL081010
1439	2.5	0.005698	wtCL081010
1564	2.5	-0.030594	wtCL081010
1584	2.5	-0.002734	wtCL081010
1598	2.5	0.011858	wtCL081010
1599	2.5	0.006101	wtCL081010
1896	2.5	0.048016	wtCL081010
1932	2.5	0.00338	wtCL081010
2195	2.5	-0.004048	wtCL081010
2220	2.5	-0.018559	wtCL081010
2274	2.5	0.019172	wtCL081010
2553	2.5	-0.017682	wtCL081010
2560	2.5	0.006811	wtCL081010
2725	2.5	-0.087789	wtCL081010
2755	2.5	0.036915	wtCL081010
2756	2.5	0.001187	wtCL081010
2757	2.5	0.002807	wtCL081010
2763	2.5	0.035951	wtCL081010
2854	2.5	0.018096	wtCL081010
2932	2.5	-0.002129	wtCL081010
2959	2.5	-0.004843	wtCL081010
3100	2.5	-0.006195	wtCL081010
3104	2.5	-0.012005	wtCL081010
3105	2.5	0.046645	wtCL081010
19	3	-0.019669	wtCL030910
27	3	-0.02938	wtCL030910
40	3	-0.002077	wtCL030910
54	3	0.005737	wtCL030910
57	3	0.015713	wtCL030910
58	3	0.001806	wtCL030910
60	3	0.022314	wtCL030910
65	3	-0.001283	wtCL030910
71	3	-0.011886	wtCL030910
73	3	0.026024	wtCL030910
75	3	0.022586	wtCL030910
78	3	0.038405	wtCL030910
79	3	0.010587	wtCL030910
83	3	-0.014627	wtCL030910
90	3	-0.009292	wtCL030910
93	3	0.030394	wtCL030910
97	3	-0.019283	wtCL030910
116	3	0.033705	wtCL030910
126	3	-0.039234	wtCL030910
128	3	0.017622	wtCL030910
130	3	-0.011976	wtCL030910
144	3	-0.013592	wtCL030910
145	3	-0.012469	wtCL030910
147	3	-0.019607	wtCL030910
151	3	-0.004671	wtCL030910
158	3	0.014681	wtCL030910
161	3	-0.038937	wtCL030910
167	3	-0.015445	wtCL030910
187	3	0.01165	wtCL030910
190	3	-0.011919	wtCL030910
195	3	0.018742	wtCL030910
202	3	0.004101	wtCL030910
220	3	-0.005572	wtCL030910
229	3	-0.017913	wtCL030910
236	3	-0.018574	wtCL030910
249	3	0.014232	wtCL030910
282	3	-0.019232	wtCL030910
292	3	0.002383	wtCL030910
295	3	0.038362	wtCL030910
301	3	0.00044	wtCL030910
307	3	-0.005515	wtCL030910
330	3	-0.014254	wtCL030910
337	3	-0.006471	wtCL030910
358	3	0.007917	wtCL030910
373	3	-0.026133	wtCL030910
388	3	-0.024866	wtCL030910
390	3	-0.016293	wtCL030910
399	3	0.036862	wtCL030910
419	3	-0.010429	wtCL030910
431	3	0.00164	wtCL030910
452	3	-0.02584	wtCL030910
477	3	-0.014988	wtCL030910
671	3	-0.011868	wtCL030910
843	3	0.002221	wtCL030910
846	3	0.020044	wtCL030910
1677	3	0.024906	wtCL030910
2317	3	0.022044	wtCL030910
2336	3	-0.01678	wtCL030910
2343	3	0.006506	wtCL030910
2471	3	-0.004697	wtCL030910
2590	3	-0.002759	wtCL030910
2636	3	0.013654	wtCL030910
2654	3	-0.030301	wtCL030910
2660	3	0.014832	wtCL030910
2787	3	-0.0062	wtCL030910
2792	3	-0.016126	wtCL030910
2798	3	0.010973	wtCL030910
2809	3	0.004574	wtCL030910
2822	3	0.099455	wtCL030910
2855	3	0.015755	wtCL030910
2870	3	0.016227	wtCL030910
2884	3	-0.00275	wtCL030910
2930	3	-0.075668	wtCL030910
2943	3	-0.02621	wtCL030910
2946	3	0.030473	wtCL030910
2971	3	0.002721	wtCL030910
2973	3	-0.007539	wtCL030910
2981	3	-0.020227	wtCL030910
2986	3	-0.016784	wtCL030910
3008	3	-0.05122	wtCL030910
3039	3	0.023179	wtCL030910
114	3	-0.001873	wtCL051010
145	3	-0.031095	wtCL051010
317	3	-0.028821	wtCL051010
402	3	0.015599	wtCL051010
469	3	-0.020776	wtCL051010
534	3	-0.021125	wtCL051010
1040	3	0.044359	wtCL051010
1068	3	-0.030477	wtCL051010
1662	3	-0.026108	wtCL051010
31	3	0.014171	wtCL061010
33	3	0.028652	wtCL061010
47	3	0.019565	wtCL061010
49	3	-0.045751	wtCL061010
59	3	0.011182	wtCL061010
60	3	0.032606	wtCL061010
71	3	0.035435	wtCL061010
90	3	0.029948	wtCL061010
94	3	0.024325	wtCL061010
113	3	0.027754	wtCL061010
117	3	-0.011261	wtCL061010
131	3	0.071171	wtCL061010
143	3	0.0264	wtCL061010
149	3	0.028372	wtCL061010
170	3	0.00088	wtCL061010
174	3	0.05236	wtCL061010
198	3	-0.001288	wtCL061010
202	3	0.089242	wtCL061010
208	3	0.09151	wtCL061010
209	3	-0.084563	wtCL061010
215	3	-0.000128	wtCL061010
218	3	0.039565	wtCL061010
220	3	0.046931	wtCL061010
223	3	0.001393	wtCL061010
228	3	-0.005992	wtCL061010
238	3	0.003492	wtCL061010
258	3	0.001828	wtCL061010
259	3	0.015928	wtCL061010
267	3	0.007148	wtCL061010
271	3	0.004099	wtCL061010
274	3	-0.047398	wtCL061010
285	3	0.000819	wtCL061010
297	3	0.008673	wtCL061010
303	3	0.046934	wtCL061010
310	3	0.010308	wtCL061010
329	3	0.00663	wtCL061010
331	3	0.062635	wtCL061010
337	3	-0.043743	wtCL061010
338	3	-0.004871	wtCL061010
340	3	3.8e-05	wtCL061010
355	3	0.035899	wtCL061010
358	3	0.019871	wtCL061010
362	3	-0.014795	wtCL061010
368	3	0.003882	wtCL061010
389	3	0.001703	wtCL061010
422	3	0.019003	wtCL061010
432	3	0.02219	wtCL061010
437	3	-0.022389	wtCL061010
441	3	0.019654	wtCL061010
445	3	-0.00751	wtCL061010
521	3	0.026428	wtCL061010
589	3	0.00282	wtCL061010
620	3	0.040796	wtCL061010
626	3	-0.034973	wtCL061010
646	3	0.004454	wtCL061010
655	3	0.007004	wtCL061010
918	3	0.023061	wtCL061010
922	3	0.011125	wtCL061010
976	3	0.015445	wtCL061010
1016	3	0.004949	wtCL061010
1040	3	0.016478	wtCL061010
1058	3	0.003164	wtCL061010
1062	3	-0.088661	wtCL061010
1066	3	0.016548	wtCL061010
1103	3	-0.033053	wtCL061010
1154	3	-0.009534	wtCL061010
1344	3	0.002628	wtCL061010
1399	3	-0.010676	wtCL061010
1401	3	0.011798	wtCL061010
[truncated: 42,739 more rows]

## Sheet: Figure 3B dash twist
cell identifier	Time after GBE onset (min)	AP cell length change (pp/min)	Embryo Name
24	0	-0.011786	twiCL140411
25	0	-0.022068	twiCL140411
28	0	-0.01647	twiCL140411
29	0	-0.010192	twiCL140411
33	0	0.001064	twiCL140411
35	0	-0.03088	twiCL140411
37	0	-0.017762	twiCL140411
38	0	0.032163	twiCL140411
41	0	-0.022065	twiCL140411
44	0	-0.008215	twiCL140411
47	0	-0.014772	twiCL140411
49	0	-0.014946	twiCL140411
55	0	0.00913	twiCL140411
60	0	0.010142	twiCL140411
61	0	0.00477	twiCL140411
62	0	0.0097	twiCL140411
65	0	0.012412	twiCL140411
67	0	-0.003545	twiCL140411
70	0	0.040781	twiCL140411
80	0	0.001375	twiCL140411
85	0	-0.017588	twiCL140411
87	0	-0.008907	twiCL140411
89	0	-0.012848	twiCL140411
99	0	-0.006978	twiCL140411
100	0	0.00643	twiCL140411
107	0	-0.017395	twiCL140411
112	0	-0.024047	twiCL140411
114	0	-0.007027	twiCL140411
125	0	-0.013668	twiCL140411
129	0	0.008731	twiCL140411
130	0	0.015186	twiCL140411
139	0	-0.001969	twiCL140411
142	0	0.024285	twiCL140411
145	0	-0.001539	twiCL140411
152	0	-0.008703	twiCL140411
156	0	0.016273	twiCL140411
163	0	0.006084	twiCL140411
179	0	0.030376	twiCL140411
185	0	0.014866	twiCL140411
193	0	0.022055	twiCL140411
196	0	0.035261	twiCL140411
206	0	0.001308	twiCL140411
216	0	-0.003436	twiCL140411
217	0	-0.014559	twiCL140411
219	0	0.01319	twiCL140411
220	0	-0.008201	twiCL140411
231	0	-0.00584	twiCL140411
235	0	0.004365	twiCL140411
243	0	-0.008095	twiCL140411
248	0	0.00081	twiCL140411
249	0	0.010031	twiCL140411
253	0	-0.003242	twiCL140411
256	0	0.029247	twiCL140411
257	0	-0.000418	twiCL140411
260	0	-0.001389	twiCL140411
265	0	-0.008743	twiCL140411
271	0	0.022843	twiCL140411
285	0	-0.02574	twiCL140411
286	0	-0.000534	twiCL140411
290	0	-0.023513	twiCL140411
291	0	-0.005638	twiCL140411
307	0	0.011706	twiCL140411
332	0	-0.008557	twiCL140411
337	0	-0.013536	twiCL140411
339	0	-0.00291	twiCL140411
348	0	-0.007303	twiCL140411
355	0	0.002614	twiCL140411
369	0	0.000414	twiCL140411
375	0	0.078395	twiCL140411
386	0	-0.005629	twiCL140411
389	0	0.014895	twiCL140411
395	0	0.007477	twiCL140411
402	0	-0.030544	twiCL140411
413	0	0.015185	twiCL140411
416	0	0.038796	twiCL140411
425	0	-0.021671	twiCL140411
438	0	0.085733	twiCL140411
440	0	0.000701	twiCL140411
456	0	0.02088	twiCL140411
511	0	-0.012231	twiCL140411
514	0	-0.016795	twiCL140411
545	0	-0.014996	twiCL140411
559	0	0.010751	twiCL140411
576	0	0.046279	twiCL140411
597	0	0.000531	twiCL140411
602	0	0.006782	twiCL140411
657	0	-0.004093	twiCL140411
793	0	0.010708	twiCL140411
794	0	9.5e-05	twiCL140411
873	0	-0.016514	twiCL140411
877	0	-0.009804	twiCL140411
898	0	0.098458	twiCL140411
905	0	-0.001291	twiCL140411
906	0	-0.002768	twiCL140411
908	0	-0.005399	twiCL140411
910	0	0.032446	twiCL140411
916	0	-0.008147	twiCL140411
967	0	-0.004867	twiCL140411
971	0	0.018579	twiCL140411
977	0	-0.011295	twiCL140411
978	0	0.014269	twiCL140411
999	0	-0.027766	twiCL140411
1009	0	0.007586	twiCL140411
1064	0	-0.032797	twiCL140411
1097	0	0.004479	twiCL140411
1099	0	0.009577	twiCL140411
1100	0	-0.026035	twiCL140411
1122	0	0.001	twiCL140411
1123	0	0.013359	twiCL140411
1137	0	-0.02388	twiCL140411
1161	0	-0.003075	twiCL140411
1165	0	0.005238	twiCL140411
1234	0	0.015727	twiCL140411
1235	0	0.0006	twiCL140411
1237	0	0.100116	twiCL140411
1239	0	-0.020457	twiCL140411
1245	0	0.004734	twiCL140411
1246	0	-0.010568	twiCL140411
1262	0	0.00831	twiCL140411
1263	0	0.00124	twiCL140411
1266	0	0.010976	twiCL140411
1267	0	0.001192	twiCL140411
1268	0	-0.00863	twiCL140411
1274	0	-0.018216	twiCL140411
34	0	-0.013358	twiCL130411
75	0	0.016254	twiCL130411
86	0	0.010025	twiCL130411
87	0	0.000583	twiCL130411
90	0	0.007311	twiCL130411
97	0	0.018248	twiCL130411
108	0	0.016684	twiCL130411
113	0	-0.021342	twiCL130411
135	0	0.006335	twiCL130411
192	0	0.03187	twiCL130411
257	0	0.011006	twiCL130411
262	0	-0.019242	twiCL130411
273	0	0.011777	twiCL130411
289	0	-0.009286	twiCL130411
326	0	0.015437	twiCL130411
338	0	0.0141	twiCL130411
409	0	0.034533	twiCL130411
417	0	0.006736	twiCL130411
429	0	-0.002262	twiCL130411
723	0	0.000457	twiCL130411
1104	0	0.005808	twiCL130411
1144	0	0.018202	twiCL130411
1167	0	0.020297	twiCL130411
1196	0	0.000742	twiCL130411
1224	0	-0.018777	twiCL130411
1250	0	0.007796	twiCL130411
1334	0	-0.002994	twiCL130411
1338	0	-3.9e-05	twiCL130411
1366	0	0.005505	twiCL130411
1367	0	0.022394	twiCL130411
1368	0	0.025448	twiCL130411
1371	0	0.002171	twiCL130411
1404	0	0.013846	twiCL130411
1405	0	0.009661	twiCL130411
1511	0	0.020855	twiCL130411
1543	0	0.01616	twiCL130411
1545	0	-4.5e-05	twiCL130411
1548	0	0.012669	twiCL130411
1552	0	0.002702	twiCL130411
1553	0	0.005742	twiCL130411
1555	0	0.007602	twiCL130411
1630	0	0.019305	twiCL130411
1739	0	0.023568	twiCL130411
1740	0	-0.025155	twiCL130411
1741	0	-0.010179	twiCL130411
1773	0	0.00257	twiCL130411
1788	0	-0.017773	twiCL130411
1846	0	0.017043	twiCL130411
1847	0	0.009265	twiCL130411
1851	0	0.029566	twiCL130411
72	0	0.014964	twiCL021210
86	0	0.011753	twiCL021210
113	0	-0.015488	twiCL021210
119	0	0.022554	twiCL021210
129	0	0.006226	twiCL021210
141	0	-0.011241	twiCL021210
168	0	0.007459	twiCL021210
170	0	0.014604	twiCL021210
174	0	-0.002763	twiCL021210
176	0	-0.023671	twiCL021210
185	0	-0.013789	twiCL021210
221	0	0.001718	twiCL021210
233	0	0.001046	twiCL021210
235	0	0.003201	twiCL021210
244	0	0.015567	twiCL021210
246	0	-0.011265	twiCL021210
263	0	-0.019289	twiCL021210
264	0	0.007843	twiCL021210
265	0	-0.010958	twiCL021210
266	0	-0.01171	twiCL021210
273	0	0.007385	twiCL021210
287	0	-0.025736	twiCL021210
296	0	-0.00951	twiCL021210
297	0	-0.023852	twiCL021210
298	0	-0.002298	twiCL021210
302	0	-0.023292	twiCL021210
304	0	-0.011298	twiCL021210
315	0	0.00987	twiCL021210
319	0	0.015116	twiCL021210
323	0	0.005805	twiCL021210
344	0	0.006558	twiCL021210
348	0	-0.003916	twiCL021210
352	0	0.00084	twiCL021210
376	0	0.017698	twiCL021210
411	0	0.02543	twiCL021210
412	0	0.007726	twiCL021210
416	0	0.026623	twiCL021210
434	0	0.012258	twiCL021210
442	0	-0.027596	twiCL021210
451	0	-0.009826	twiCL021210
479	0	0.010562	twiCL021210
504	0	-0.001137	twiCL021210
530	0	0.009446	twiCL021210
570	0	-0.000976	twiCL021210
583	0	0.009058	twiCL021210
584	0	0.006726	twiCL021210
625	0	-0.015491	twiCL021210
654	0	-0.010285	twiCL021210
657	0	-0.023848	twiCL021210
697	0	0.002098	twiCL021210
734	0	0.01426	twiCL021210
774	0	-0.013264	twiCL021210
786	0	0.001598	twiCL021210
808	0	-0.007285	twiCL021210
812	0	0.004838	twiCL021210
815	0	0.006939	twiCL021210
835	0	0.015732	twiCL021210
870	0	-0.018321	twiCL021210
871	0	0.019089	twiCL021210
872	0	0.008845	twiCL021210
878	0	-0.026245	twiCL021210
879	0	0.021365	twiCL021210
963	0	-0.03711	twiCL021210
988	0	-0.004876	twiCL021210
1033	0	0.001338	twiCL021210
1035	0	0.012103	twiCL021210
1056	0	0.010955	twiCL021210
1074	0	0.004696	twiCL021210
1080	0	0.00467	twiCL021210
1081	0	-0.008513	twiCL021210
1086	0	-0.000503	twiCL021210
1108	0	0.014444	twiCL021210
1109	0	-0.003138	twiCL021210
1112	0	-0.028464	twiCL021210
1115	0	0.009369	twiCL021210
1164	0	-0.016955	twiCL021210
1166	0	-0.022634	twiCL021210
1250	0	0.005622	twiCL021210
1252	0	0.012171	twiCL021210
1253	0	0.013961	twiCL021210
1254	0	0.007485	twiCL021210
24	0.5	-0.004265	twiCL140411
25	0.5	-0.011815	twiCL140411
28	0.5	-0.010105	twiCL140411
29	0.5	-0.008816	twiCL140411
33	0.5	0.010658	twiCL140411
35	0.5	-0.022178	twiCL140411
37	0.5	-0.000172	twiCL140411
41	0.5	0.003707	twiCL140411
44	0.5	0.003714	twiCL140411
47	0.5	-0.002358	twiCL140411
49	0.5	-0.00457	twiCL140411
55	0.5	-0.019166	twiCL140411
60	0.5	-0.005318	twiCL140411
61	0.5	0.015011	twiCL140411
62	0.5	0.007844	twiCL140411
65	0.5	0.010142	twiCL140411
67	0.5	0.014615	twiCL140411
70	0.5	0.025734	twiCL140411
80	0.5	0.018822	twiCL140411
85	0.5	0.004221	twiCL140411
87	0.5	0.001055	twiCL140411
89	0.5	0.007032	twiCL140411
99	0.5	-0.010743	twiCL140411
100	0.5	-0.009924	twiCL140411
107	0.5	-0.012473	twiCL140411
112	0.5	-0.013281	twiCL140411
114	0.5	-0.009986	twiCL140411
125	0.5	0.002762	twiCL140411
129	0.5	-0.003037	twiCL140411
130	0.5	-0.007907	twiCL140411
139	0.5	0.006312	twiCL140411
142	0.5	-0.034189	twiCL140411
145	0.5	-0.00149	twiCL140411
152	0.5	-0.021518	twiCL140411
156	0.5	-0.003152	twiCL140411
163	0.5	0.010428	twiCL140411
179	0.5	0.037793	twiCL140411
185	0.5	0.014383	twiCL140411
193	0.5	0.003506	twiCL140411
196	0.5	0.017217	twiCL140411
206	0.5	0.009861	twiCL140411
216	0.5	-0.00421	twiCL140411
217	0.5	0.000829	twiCL140411
220	0.5	-0.012781	twiCL140411
231	0.5	-0.003292	twiCL140411
235	0.5	0.008349	twiCL140411
243	0.5	0.007493	twiCL140411
248	0.5	-0.002598	twiCL140411
253	0.5	0.003137	twiCL140411
256	0.5	0.032747	twiCL140411
257	0.5	0.011558	twiCL140411
260	0.5	0.00883	twiCL140411
265	0.5	0.010441	twiCL140411
271	0.5	0.011032	twiCL140411
285	0.5	-0.00639	twiCL140411
286	0.5	-0.006877	twiCL140411
290	0.5	-0.012223	twiCL140411
291	0.5	-0.00409	twiCL140411
307	0.5	0.023372	twiCL140411
332	0.5	-0.008827	twiCL140411
337	0.5	0.014507	twiCL140411
339	0.5	0.009233	twiCL140411
348	0.5	0.002856	twiCL140411
355	0.5	0.013299	twiCL140411
369	0.5	0.004158	twiCL140411
375	0.5	0.005359	twiCL140411
386	0.5	-0.009037	twiCL140411
389	0.5	0.006351	twiCL140411
395	0.5	0.009729	twiCL140411
402	0.5	-0.010683	twiCL140411
413	0.5	-0.004724	twiCL140411
416	0.5	0.016629	twiCL140411
425	0.5	0.004599	twiCL140411
438	0.5	-0.002602	twiCL140411
480	0.5	-0.007936	twiCL140411
511	0.5	0.013229	twiCL140411
514	0.5	-0.006797	twiCL140411
545	0.5	-0.003644	twiCL140411
559	0.5	-0.014763	twiCL140411
576	0.5	0.009171	twiCL140411
597	0.5	-0.003947	twiCL140411
602	0.5	-0.007011	twiCL140411
657	0.5	-0.000147	twiCL140411
794	0.5	-0.003589	twiCL140411
873	0.5	-0.002376	twiCL140411
877	0.5	0.002813	twiCL140411
898	0.5	0.002193	twiCL140411
905	0.5	0.002508	twiCL140411
906	0.5	-0.006008	twiCL140411
908	0.5	0.005704	twiCL140411
910	0.5	0.043102	twiCL140411
916	0.5	-0.005146	twiCL140411
971	0.5	0.005924	twiCL140411
977	0.5	-0.002095	twiCL140411
978	0.5	0.000576	twiCL140411
999	0.5	-0.018794	twiCL140411
1009	0.5	-0.001567	twiCL140411
1014	0.5	0.048426	twiCL140411
1064	0.5	-0.011728	twiCL140411
1097	0.5	0.019416	twiCL140411
1099	0.5	0.005751	twiCL140411
1100	0.5	-0.035457	twiCL140411
1122	0.5	0.001975	twiCL140411
1137	0.5	-0.012875	twiCL140411
1161	0.5	-0.012639	twiCL140411
1165	0.5	0.011278	twiCL140411
1235	0.5	0.006036	twiCL140411
1237	0.5	-0.050487	twiCL140411
1239	0.5	-0.006615	twiCL140411
1245	0.5	-0.003	twiCL140411
1246	0.5	0.010769	twiCL140411
1262	0.5	-0.017972	twiCL140411
1263	0.5	-0.012263	twiCL140411
1266	0.5	-0.004811	twiCL140411
1268	0.5	-0.007648	twiCL140411
1274	0.5	-0.000851	twiCL140411
1303	0.5	0.04303	twiCL140411
34	0.5	-0.001211	twiCL130411
75	0.5	0.015383	twiCL130411
86	0.5	-0.006015	twiCL130411
87	0.5	0.003439	twiCL130411
90	0.5	0.021998	twiCL130411
97	0.5	0.008284	twiCL130411
108	0.5	0.011996	twiCL130411
113	0.5	-0.003053	twiCL130411
135	0.5	-0.006103	twiCL130411
192	0.5	0.031198	twiCL130411
257	0.5	0.002447	twiCL130411
262	0.5	-0.005069	twiCL130411
273	0.5	0.011651	twiCL130411
289	0.5	0.003921	twiCL130411
326	0.5	0.004768	twiCL130411
338	0.5	0.025819	twiCL130411
409	0.5	0.026887	twiCL130411
417	0.5	0.019009	twiCL130411
1104	0.5	-0.006361	twiCL130411
1167	0.5	0.017202	twiCL130411
1224	0.5	-0.011416	twiCL130411
1250	0.5	-0.010044	twiCL130411
1334	0.5	-0.001934	twiCL130411
1338	0.5	-0.000767	twiCL130411
1366	0.5	0.001269	twiCL130411
1368	0.5	0.021243	twiCL130411
1371	0.5	0.003547	twiCL130411
1404	0.5	0.020544	twiCL130411
1405	0.5	0.013198	twiCL130411
1543	0.5	0.010099	twiCL130411
1545	0.5	0.004087	twiCL130411
1548	0.5	0.012175	twiCL130411
1552	0.5	-0.008394	twiCL130411
1553	0.5	0.007878	twiCL130411
1555	0.5	0.003496	twiCL130411
1739	0.5	0.01747	twiCL130411
1740	0.5	-0.0111	twiCL130411
1741	0.5	-0.006118	twiCL130411
1773	0.5	0.016998	twiCL130411
1788	0.5	-0.005505	twiCL130411
1846	0.5	0.008656	twiCL130411
1847	0.5	-0.008938	twiCL130411
1851	0.5	0.003598	twiCL130411
72	0.5	0.025636	twiCL021210
86	0.5	0.005083	twiCL021210
113	0.5	-0.022089	twiCL021210
119	0.5	0.012318	twiCL021210
129	0.5	0.012417	twiCL021210
141	0.5	-0.00275	twiCL021210
168	0.5	0.017893	twiCL021210
170	0.5	-0.000768	twiCL021210
174	0.5	-0.015151	twiCL021210
176	0.5	-0.01163	twiCL021210
185	0.5	0.00371	twiCL021210
221	0.5	0.007254	twiCL021210
233	0.5	0.000386	twiCL021210
235	0.5	0.011912	twiCL021210
244	0.5	0.007404	twiCL021210
246	0.5	0.012116	twiCL021210
263	0.5	-0.000537	twiCL021210
264	0.5	0.007811	twiCL021210
265	0.5	-0.008613	twiCL021210
266	0.5	-0.012622	twiCL021210
273	0.5	0.011632	twiCL021210
287	0.5	-0.007787	twiCL021210
296	0.5	-0.022247	twiCL021210
297	0.5	-0.011621	twiCL021210
298	0.5	-0.000938	twiCL021210
302	0.5	-0.020493	twiCL021210
304	0.5	0.009189	twiCL021210
315	0.5	-0.000319	twiCL021210
319	0.5	-0.003154	twiCL021210
323	0.5	-0.006353	twiCL021210
344	0.5	0.019157	twiCL021210
348	0.5	-0.005969	twiCL021210
352	0.5	0.011208	twiCL021210
376	0.5	0.01828	twiCL021210
411	0.5	0.018758	twiCL021210
412	0.5	0.018807	twiCL021210
416	0.5	0.014778	twiCL021210
434	0.5	0.007024	twiCL021210
442	0.5	-0.024036	twiCL021210
451	0.5	0.016516	twiCL021210
479	0.5	0.003941	twiCL021210
504	0.5	0.002774	twiCL021210
530	0.5	0.012928	twiCL021210
570	0.5	0.008269	twiCL021210
583	0.5	0.006215	twiCL021210
584	0.5	0.018741	twiCL021210
625	0.5	-0.0153	twiCL021210
654	0.5	-0.01397	twiCL021210
657	0.5	-0.008301	twiCL021210
697	0.5	0.012271	twiCL021210
734	0.5	0.026638	twiCL021210
774	0.5	-0.00856	twiCL021210
786	0.5	0.00294	twiCL021210
808	0.5	0.00893	twiCL021210
812	0.5	-0.001698	twiCL021210
835	0.5	-0.004297	twiCL021210
871	0.5	0.024593	twiCL021210
872	0.5	-0.014171	twiCL021210
879	0.5	0.02173	twiCL021210
963	0.5	-0.030166	twiCL021210
988	0.5	0.00361	twiCL021210
1033	0.5	0.007443	twiCL021210
1035	0.5	0.017437	twiCL021210
1056	0.5	0.022486	twiCL021210
1074	0.5	0.020372	twiCL021210
1080	0.5	0.005594	twiCL021210
1081	0.5	-0.01705	twiCL021210
1086	0.5	0.006416	twiCL021210
1108	0.5	-0.003935	twiCL021210
1112	0.5	-0.01758	twiCL021210
1115	0.5	0.002494	twiCL021210
1164	0.5	0.001917	twiCL021210
1166	0.5	-0.007792	twiCL021210
1250	0.5	0.011642	twiCL021210
1252	0.5	0.010764	twiCL021210
1253	0.5	0.016264	twiCL021210
1254	0.5	0.001082	twiCL021210
25	1	-0.005801	twiCL140411
28	1	0.01389	twiCL140411
29	1	-0.006279	twiCL140411
33	1	0.019897	twiCL140411
35	1	-0.005972	twiCL140411
37	1	0.021165	twiCL140411
41	1	0.020234	twiCL140411
44	1	0.015011	twiCL140411
47	1	0.030091	twiCL140411
49	1	-0.010029	twiCL140411
55	1	-0.001147	twiCL140411
60	1	-0.024487	twiCL140411
61	1	0.024381	twiCL140411
62	1	0.001961	twiCL140411
65	1	0.005816	twiCL140411
67	1	0.017249	twiCL140411
70	1	0.040761	twiCL140411
85	1	0.009656	twiCL140411
87	1	-0.000854	twiCL140411
89	1	0.00893	twiCL140411
99	1	-0.011543	twiCL140411
100	1	-0.00631	twiCL140411
107	1	-0.012909	twiCL140411
112	1	0.010855	twiCL140411
114	1	0.003868	twiCL140411
125	1	0.015977	twiCL140411
129	1	-0.013046	twiCL140411
130	1	-0.000842	twiCL140411
139	1	-0.012931	twiCL140411
142	1	-0.012856	twiCL140411
145	1	-0.003941	twiCL140411
152	1	-0.022561	twiCL140411
156	1	0.022553	twiCL140411
163	1	0.023537	twiCL140411
185	1	0.020583	twiCL140411
193	1	0.021267	twiCL140411
196	1	0.026948	twiCL140411
206	1	0.011416	twiCL140411
216	1	-0.020434	twiCL140411
217	1	0.005091	twiCL140411
220	1	-0.00894	twiCL140411
231	1	-0.006165	twiCL140411
235	1	0.022457	twiCL140411
243	1	0.008472	twiCL140411
248	1	0.008547	twiCL140411
253	1	-0.020577	twiCL140411
257	1	0.014181	twiCL140411
260	1	0.008984	twiCL140411
265	1	0.008988	twiCL140411
271	1	0.012025	twiCL140411
285	1	0.007996	twiCL140411
286	1	-0.011694	twiCL140411
290	1	-0.015469	twiCL140411
291	1	0.00236	twiCL140411
307	1	0.008561	twiCL140411
332	1	-0.006748	twiCL140411
337	1	0.021699	twiCL140411
339	1	0.022171	twiCL140411
348	1	-0.008977	twiCL140411
355	1	-0.005958	twiCL140411
369	1	0.017916	twiCL140411
375	1	0.02517	twiCL140411
386	1	-0.010197	twiCL140411
389	1	0.018612	twiCL140411
395	1	0.009129	twiCL140411
402	1	-0.005566	twiCL140411
413	1	0.019452	twiCL140411
416	1	0.040321	twiCL140411
425	1	0.010957	twiCL140411
438	1	-0.018571	twiCL140411
511	1	0.016214	twiCL140411
514	1	-0.00173	twiCL140411
545	1	0.010984	twiCL140411
597	1	0.001312	twiCL140411
602	1	-0.00819	twiCL140411
657	1	0.035182	twiCL140411
794	1	0.014246	twiCL140411
873	1	0.015616	twiCL140411
877	1	0.043413	twiCL140411
905	1	0.017518	twiCL140411
906	1	0.005924	twiCL140411
908	1	0.013767	twiCL140411
910	1	0.050121	twiCL140411
916	1	0.011958	twiCL140411
971	1	0.014654	twiCL140411
977	1	-0.00235	twiCL140411
978	1	0.002487	twiCL140411
999	1	-0.003019	twiCL140411
1014	1	0.03621	twiCL140411
1064	1	0.002903	twiCL140411
1097	1	0.003493	twiCL140411
1099	1	0.005853	twiCL140411
1100	1	-0.004465	twiCL140411
1137	1	-0.00483	twiCL140411
1161	1	-0.011439	twiCL140411
1165	1	0.013522	twiCL140411
1235	1	0.01311	twiCL140411
1237	1	-0.026247	twiCL140411
1239	1	0.013581	twiCL140411
1245	1	-0.017163	twiCL140411
1246	1	-9.8e-05	twiCL140411
1262	1	-0.028403	twiCL140411
1263	1	0.006004	twiCL140411
1266	1	0.024318	twiCL140411
1268	1	-0.007834	twiCL140411
1274	1	0.01308	twiCL140411
1303	1	0.040411	twiCL140411
1341	1	0.017509	twiCL140411
1342	1	0.018614	twiCL140411
34	1	0.009004	twiCL130411
75	1	0.019192	twiCL130411
86	1	0.000295	twiCL130411
87	1	-0.02455	twiCL130411
90	1	0.023726	twiCL130411
97	1	0.013288	twiCL130411
108	1	0.005436	twiCL130411
113	1	0.00247	twiCL130411
184	1	0.014346	twiCL130411
192	1	-0.001972	twiCL130411
257	1	0.002569	twiCL130411
262	1	-0.003985	twiCL130411
273	1	0.019008	twiCL130411
289	1	0.012129	twiCL130411
326	1	0.009553	twiCL130411
338	1	0.027877	twiCL130411
409	1	0.014046	twiCL130411
417	1	0.008261	twiCL130411
423	1	0.001004	twiCL130411
1104	1	-0.011105	twiCL130411
1167	1	-0.014434	twiCL130411
1250	1	-0.014923	twiCL130411
1334	1	0.015565	twiCL130411
1338	1	0.009877	twiCL130411
1366	1	0.003043	twiCL130411
1368	1	0.003918	twiCL130411
1371	1	0.001023	twiCL130411
1404	1	0.018604	twiCL130411
1405	1	0.01744	twiCL130411
1511	1	0.025245	twiCL130411
1543	1	0.010535	twiCL130411
1545	1	-0.010473	twiCL130411
1548	1	0.013496	twiCL130411
1552	1	0.005818	twiCL130411
1553	1	0.017814	twiCL130411
1555	1	0.004548	twiCL130411
1630	1	0.003848	twiCL130411
1739	1	0.008889	twiCL130411
1740	1	-0.003049	twiCL130411
1741	1	-0.013561	twiCL130411
1768	1	-0.006246	twiCL130411
1773	1	0.025978	twiCL130411
1788	1	0.003279	twiCL130411
1824	1	-0.006938	twiCL130411
1833	1	0.030944	twiCL130411
1846	1	-0.006112	twiCL130411
1847	1	0.007927	twiCL130411
1848	1	0.030884	twiCL130411
1851	1	0.011043	twiCL130411
1886	1	-0.017931	twiCL130411
1899	1	-0.009287	twiCL130411
1912	1	0.006899	twiCL130411
1915	1	0.041719	twiCL130411
72	1	0.018248	twiCL021210
86	1	0.024143	twiCL021210
113	1	-0.012575	twiCL021210
119	1	0.015817	twiCL021210
129	1	0.00932	twiCL021210
141	1	-0.0092	twiCL021210
168	1	0.006555	twiCL021210
170	1	-0.002842	twiCL021210
174	1	-0.006429	twiCL021210
176	1	-0.009632	twiCL021210
185	1	0.019603	twiCL021210
221	1	0.020956	twiCL021210
233	1	0.003742	twiCL021210
235	1	0.005037	twiCL021210
244	1	0.009194	twiCL021210
246	1	0.019752	twiCL021210
263	1	0.002577	twiCL021210
264	1	0.012819	twiCL021210
265	1	-0.01172	twiCL021210
266	1	-0.025949	twiCL021210
273	1	-0.004865	twiCL021210
287	1	-0.008729	twiCL021210
296	1	-0.019751	twiCL021210
297	1	-0.023957	twiCL021210
298	1	0.005417	twiCL021210
302	1	-0.021441	twiCL021210
304	1	0.014458	twiCL021210
315	1	-0.011141	twiCL021210
323	1	-0.015877	twiCL021210
344	1	0.007626	twiCL021210
348	1	0.004154	twiCL021210
352	1	0.019075	twiCL021210
376	1	0.019443	twiCL021210
411	1	0.010953	twiCL021210
412	1	0.00645	twiCL021210
416	1	-0.007037	twiCL021210
434	1	-0.00227	twiCL021210
442	1	-0.010697	twiCL021210
451	1	0.008788	twiCL021210
479	1	0.036335	twiCL021210
504	1	0.018767	twiCL021210
570	1	0.007178	twiCL021210
583	1	0.01825	twiCL021210
584	1	0.013614	twiCL021210
625	1	-0.015986	twiCL021210
654	1	-0.002966	twiCL021210
657	1	0.004118	twiCL021210
697	1	0.024133	twiCL021210
734	1	0.029119	twiCL021210
774	1	-0.014138	twiCL021210
808	1	0.018638	twiCL021210
812	1	0.015534	twiCL021210
835	1	0.004063	twiCL021210
871	1	0.020692	twiCL021210
872	1	0.014122	twiCL021210
879	1	0.00735	twiCL021210
963	1	-0.025526	twiCL021210
988	1	-0.010177	twiCL021210
1033	1	0.022066	twiCL021210
1035	1	0.0044	twiCL021210
1056	1	0.042224	twiCL021210
1074	1	-0.003791	twiCL021210
1080	1	-0.001218	twiCL021210
1081	1	-0.004502	twiCL021210
1086	1	-0.008361	twiCL021210
1108	1	0.00204	twiCL021210
1109	1	0.012936	twiCL021210
1112	1	-0.021182	twiCL021210
1115	1	0.006901	twiCL021210
1164	1	0.024664	twiCL021210
1166	1	0.006984	twiCL021210
1250	1	0.016388	twiCL021210
1252	1	-0.012016	twiCL021210
1253	1	0.012059	twiCL021210
1254	1	0.022245	twiCL021210
1302	1	0.024151	twiCL021210
1308	1	0.033829	twiCL021210
25	1.5	-0.022709	twiCL140411
28	1.5	-0.006251	twiCL140411
29	1.5	-0.00286	twiCL140411
33	1.5	-0.005388	twiCL140411
35	1.5	-0.012084	twiCL140411
37	1.5	-0.008152	twiCL140411
41	1.5	0.016077	twiCL140411
44	1.5	0.019746	twiCL140411
47	1.5	0.01123	twiCL140411
49	1.5	0.003408	twiCL140411
55	1.5	-0.021364	twiCL140411
60	1.5	0.00901	twiCL140411
61	1.5	0.005932	twiCL140411
62	1.5	0.00085	twiCL140411
65	1.5	0.019423	twiCL140411
67	1.5	0.016744	twiCL140411
70	1.5	0.02035	twiCL140411
85	1.5	0.007199	twiCL140411
87	1.5	-0.004932	twiCL140411
89	1.5	0.000813	twiCL140411
99	1.5	-0.001324	twiCL140411
100	1.5	-0.02009	twiCL140411
107	1.5	-0.007309	twiCL140411
112	1.5	-0.01015	twiCL140411
114	1.5	-0.007588	twiCL140411
125	1.5	0.008163	twiCL140411
129	1.5	0.002789	twiCL140411
130	1.5	-0.016377	twiCL140411
139	1.5	-0.002372	twiCL140411
142	1.5	0.011398	twiCL140411
145	1.5	-7.8e-05	twiCL140411
156	1.5	0.033076	twiCL140411
163	1.5	0.012343	twiCL140411
185	1.5	0.020955	twiCL140411
193	1.5	-0.000563	twiCL140411
196	1.5	0.008604	twiCL140411
206	1.5	0.024104	twiCL140411
216	1.5	-0.006659	twiCL140411
217	1.5	0.035721	twiCL140411
220	1.5	-0.006694	twiCL140411
231	1.5	0.008489	twiCL140411
235	1.5	0.008771	twiCL140411
243	1.5	-0.004177	twiCL140411
248	1.5	0.029204	twiCL140411
253	1.5	0.005255	twiCL140411
257	1.5	0.012126	twiCL140411
260	1.5	0.031516	twiCL140411
265	1.5	0.021997	twiCL140411
271	1.5	0.007026	twiCL140411
285	1.5	-0.003437	twiCL140411
286	1.5	0.014896	twiCL140411
290	1.5	-0.010774	twiCL140411
291	1.5	-0.002911	twiCL140411
307	1.5	0.003207	twiCL140411
332	1.5	0.004106	twiCL140411
337	1.5	0.002872	twiCL140411
339	1.5	0.026552	twiCL140411
348	1.5	-0.005153	twiCL140411
355	1.5	0.002381	twiCL140411
369	1.5	-0.010242	twiCL140411
375	1.5	0.00044	twiCL140411
386	1.5	0.010081	twiCL140411
389	1.5	0.020119	twiCL140411
395	1.5	-0.016756	twiCL140411
402	1.5	-0.008343	twiCL140411
413	1.5	-0.006356	twiCL140411
416	1.5	0.002681	twiCL140411
425	1.5	-0.00268	twiCL140411
438	1.5	-0.007815	twiCL140411
511	1.5	0.010431	twiCL140411
514	1.5	-0.001535	twiCL140411
545	1.5	-0.012494	twiCL140411
559	1.5	0.003888	twiCL140411
597	1.5	-0.019187	twiCL140411
602	1.5	0.006804	twiCL140411
657	1.5	0.007294	twiCL140411
794	1.5	0.005463	twiCL140411
873	1.5	-0.006395	twiCL140411
877	1.5	0.010779	twiCL140411
905	1.5	0.034864	twiCL140411
906	1.5	-0.006255	twiCL140411
908	1.5	-0.006548	twiCL140411
910	1.5	0.015225	twiCL140411
916	1.5	0.031162	twiCL140411
971	1.5	0.002761	twiCL140411
977	1.5	-0.000865	twiCL140411
978	1.5	-0.01655	twiCL140411
999	1.5	-0.024307	twiCL140411
1064	1.5	-0.015359	twiCL140411
1097	1.5	0.002631	twiCL140411
1099	1.5	-0.003537	twiCL140411
1100	1.5	-0.010356	twiCL140411
1137	1.5	0.00925	twiCL140411
1161	1.5	-0.006953	twiCL140411
1165	1.5	-0.003734	twiCL140411
1235	1.5	-0.008754	twiCL140411
1237	1.5	-0.027385	twiCL140411
1239	1.5	-0.00212	twiCL140411
1245	1.5	-0.010642	twiCL140411
1246	1.5	-0.014204	twiCL140411
1263	1.5	-0.014393	twiCL140411
1266	1.5	-0.002781	twiCL140411
1268	1.5	-0.000194	twiCL140411
1274	1.5	0.012872	twiCL140411
1341	1.5	0.028436	twiCL140411
1342	1.5	0.025786	twiCL140411
1379	1.5	0.022698	twiCL140411
1383	1.5	-2e-06	twiCL140411
1384	1.5	0.004505	twiCL140411
34	1.5	-0.015133	twiCL130411
75	1.5	0.00466	twiCL130411
86	1.5	-0.00085	twiCL130411
87	1.5	0.005071	twiCL130411
90	1.5	0.016636	twiCL130411
97	1.5	0.003142	twiCL130411
108	1.5	-0.005496	twiCL130411
113	1.5	0.010328	twiCL130411
151	1.5	0.006332	twiCL130411
192	1.5	0.007402	twiCL130411
200	1.5	-0.009785	twiCL130411
257	1.5	-0.005322	twiCL130411
262	1.5	0.006654	twiCL130411
273	1.5	0.021279	twiCL130411
289	1.5	0.004914	twiCL130411
338	1.5	0.010921	twiCL130411
373	1.5	0.008732	twiCL130411
386	1.5	-0.012641	twiCL130411
409	1.5	0.011508	twiCL130411
417	1.5	0.001646	twiCL130411
423	1.5	-0.064149	twiCL130411
723	1.5	0.00902	twiCL130411
1104	1.5	-0.00478	twiCL130411
1167	1.5	0.000477	twiCL130411
1207	1.5	0.00448	twiCL130411
1250	1.5	0.001975	twiCL130411
1334	1.5	0.004415	twiCL130411
1338	1.5	0.019385	twiCL130411
1366	1.5	0.001818	twiCL130411
1368	1.5	0.018218	twiCL130411
1404	1.5	0.008306	twiCL130411
1405	1.5	-0.000191	twiCL130411
1511	1.5	0.014945	twiCL130411
1526	1.5	0.006748	twiCL130411
1543	1.5	0.017314	twiCL130411
1545	1.5	0.010433	twiCL130411
1548	1.5	0.008027	twiCL130411
1552	1.5	-0.011812	twiCL130411
1553	1.5	0.004227	twiCL130411
1555	1.5	0.001479	twiCL130411
1739	1.5	-0.005058	twiCL130411
1768	1.5	-0.018143	twiCL130411
1773	1.5	0.03016	twiCL130411
1788	1.5	-0.031446	twiCL130411
1824	1.5	0.007729	twiCL130411
1833	1.5	0.013527	twiCL130411
1846	1.5	-0.000821	twiCL130411
1848	1.5	0.019464	twiCL130411
1849	1.5	0.006683	twiCL130411
1851	1.5	-0.003187	twiCL130411
1886	1.5	-0.016091	twiCL130411
1895	1.5	-0.066523	twiCL130411
1899	1.5	-0.012336	twiCL130411
1912	1.5	-0.002348	twiCL130411
1915	1.5	0.018605	twiCL130411
1946	1.5	-0.009023	twiCL130411
1950	1.5	0.010276	twiCL130411
72	1.5	0.004765	twiCL021210
86	1.5	-0.010095	twiCL021210
113	1.5	0.011978	twiCL021210
119	1.5	-0.024951	twiCL021210
129	1.5	0.001584	twiCL021210
141	1.5	0.016897	twiCL021210
168	1.5	-0.011364	twiCL021210
170	1.5	-0.002809	twiCL021210
174	1.5	-0.007496	twiCL021210
176	1.5	-0.007106	twiCL021210
185	1.5	0.010228	twiCL021210
221	1.5	0.013175	twiCL021210
233	1.5	0.01516	twiCL021210
235	1.5	-0.006553	twiCL021210
244	1.5	-0.015701	twiCL021210
246	1.5	0.002858	twiCL021210
263	1.5	0.001554	twiCL021210
264	1.5	0.02572	twiCL021210
265	1.5	-0.01685	twiCL021210
266	1.5	8.8e-05	twiCL021210
273	1.5	-0.010993	twiCL021210
287	1.5	-0.003517	twiCL021210
296	1.5	-0.011444	twiCL021210
297	1.5	0.001004	twiCL021210
298	1.5	-0.004666	twiCL021210
302	1.5	0.009078	twiCL021210
304	1.5	0.022716	twiCL021210
315	1.5	-0.013664	twiCL021210
323	1.5	-0.006723	twiCL021210
344	1.5	-0.009355	twiCL021210
348	1.5	0.015411	twiCL021210
352	1.5	0.01857	twiCL021210
376	1.5	-0.002833	twiCL021210
411	1.5	0.009207	twiCL021210
412	1.5	0.008017	twiCL021210
416	1.5	0.011523	twiCL021210
434	1.5	0.018446	twiCL021210
442	1.5	0.009712	twiCL021210
451	1.5	-0.002977	twiCL021210
479	1.5	0.042326	twiCL021210
504	1.5	-0.000751	twiCL021210
570	1.5	0.021677	twiCL021210
583	1.5	0.03222	twiCL021210
584	1.5	0.011823	twiCL021210
625	1.5	0.020139	twiCL021210
654	1.5	0.010885	twiCL021210
657	1.5	0.001965	twiCL021210
697	1.5	0.00258	twiCL021210
734	1.5	0.049403	twiCL021210
774	1.5	0.001683	twiCL021210
808	1.5	-0.000473	twiCL021210
812	1.5	0.018575	twiCL021210
835	1.5	0.026247	twiCL021210
871	1.5	0.023273	twiCL021210
872	1.5	0.033054	twiCL021210
879	1.5	0.011799	twiCL021210
963	1.5	0.007463	twiCL021210
988	1.5	-0.021009	twiCL021210
1033	1.5	0.041218	twiCL021210
1035	1.5	-0.011967	twiCL021210
1056	1.5	0.044716	twiCL021210
1074	1.5	-0.010109	twiCL021210
1080	1.5	-0.004651	twiCL021210
1081	1.5	0.011263	twiCL021210
1086	1.5	-0.022445	twiCL021210
1108	1.5	0.010408	twiCL021210
1109	1.5	0.027291	twiCL021210
1112	1.5	0.013949	twiCL021210
1115	1.5	0.0061	twiCL021210
1164	1.5	0.033535	twiCL021210
1166	1.5	0.023444	twiCL021210
1250	1.5	7.5e-05	twiCL021210
1252	1.5	0.009448	twiCL021210
1253	1.5	0.02025	twiCL021210
1254	1.5	0.028223	twiCL021210
1302	1.5	0.011557	twiCL021210
1308	1.5	0.042111	twiCL021210
25	2	-0.015651	twiCL140411
28	2	0.008272	twiCL140411
29	2	0.01071	twiCL140411
33	2	0.018199	twiCL140411
35	2	0.029229	twiCL140411
37	2	0.012144	twiCL140411
41	2	0.01913	twiCL140411
44	2	0.014934	twiCL140411
47	2	0.029372	twiCL140411
49	2	0.036086	twiCL140411
55	2	-0.017322	twiCL140411
60	2	-0.008418	twiCL140411
61	2	0.014016	twiCL140411
62	2	0.005006	twiCL140411
65	2	0.010033	twiCL140411
67	2	0.035757	twiCL140411
70	2	0.002958	twiCL140411
85	2	0.017333	twiCL140411
87	2	0.006887	twiCL140411
89	2	-0.002959	twiCL140411
99	2	0.008208	twiCL140411
100	2	-0.014656	twiCL140411
107	2	0.013114	twiCL140411
112	2	0.019039	twiCL140411
114	2	-0.002558	twiCL140411
125	2	0.04202	twiCL140411
129	2	-0.006887	twiCL140411
130	2	-0.009643	twiCL140411
139	2	-0.001444	twiCL140411
142	2	-0.010383	twiCL140411
145	2	0.017891	twiCL140411
156	2	0.018888	twiCL140411
163	2	0.012276	twiCL140411
185	2	0.009671	twiCL140411
193	2	0.001091	twiCL140411
196	2	-0.000749	twiCL140411
206	2	0.034087	twiCL140411
216	2	-0.000747	twiCL140411
217	2	0.035113	twiCL140411
220	2	0.009497	twiCL140411
231	2	0.03119	twiCL140411
235	2	0.029659	twiCL140411
243	2	0.01841	twiCL140411
248	2	0.035828	twiCL140411
253	2	0.021486	twiCL140411
257	2	0.024764	twiCL140411
260	2	0.031314	twiCL140411
265	2	0.016606	twiCL140411
271	2	-0.012736	twiCL140411
285	2	0.027743	twiCL140411
286	2	0.018928	twiCL140411
290	2	-0.012482	twiCL140411
291	2	0.001118	twiCL140411
307	2	0.001619	twiCL140411
332	2	0.020367	twiCL140411
337	2	0.019088	twiCL140411
339	2	0.027724	twiCL140411
348	2	0.011031	twiCL140411
355	2	0.000426	twiCL140411
369	2	0.002274	twiCL140411
375	2	-0.009981	twiCL140411
386	2	0.028589	twiCL140411
389	2	0.018359	twiCL140411
395	2	-0.010428	twiCL140411
402	2	0.00578	twiCL140411
413	2	0.007394	twiCL140411
416	2	-0.037064	twiCL140411
438	2	-0.07872	twiCL140411
511	2	0.00934	twiCL140411
514	2	-0.000708	twiCL140411
545	2	-0.01616	twiCL140411
559	2	-0.014307	twiCL140411
597	2	-0.026856	twiCL140411
602	2	-0.00349	twiCL140411
657	2	0.007016	twiCL140411
794	2	0.039474	twiCL140411
873	2	0.016792	twiCL140411
877	2	0.010206	twiCL140411
905	2	0.040042	twiCL140411
906	2	0.011723	twiCL140411
908	2	0.006933	twiCL140411
910	2	0.048901	twiCL140411
916	2	0.028379	twiCL140411
971	2	0.004655	twiCL140411
977	2	0.025186	twiCL140411
978	2	-0.019339	twiCL140411
999	2	-0.000118	twiCL140411
1097	2	0.01087	twiCL140411
1099	2	0.000837	twiCL140411
1100	2	0.036643	twiCL140411
1137	2	0.052074	twiCL140411
1161	2	-0.009814	twiCL140411
1165	2	0.009217	twiCL140411
1235	2	0.01048	twiCL140411
1237	2	-0.135495	twiCL140411
1239	2	0.028215	twiCL140411
1246	2	0.010446	twiCL140411
1263	2	-0.00459	twiCL140411
1266	2	0.002076	twiCL140411
1268	2	-0.002913	twiCL140411
1274	2	0.018727	twiCL140411
1341	2	0.035095	twiCL140411
1342	2	0.03309	twiCL140411
1379	2	0.013981	twiCL140411
1383	2	0.010715	twiCL140411
1384	2	0.013287	twiCL140411
1389	2	-0.013492	twiCL140411
34	2	-0.001724	twiCL130411
75	2	-0.010503	twiCL130411
86	2	-0.002597	twiCL130411
87	2	-0.009519	twiCL130411
90	2	-0.001201	twiCL130411
97	2	-0.001646	twiCL130411
108	2	0.004005	twiCL130411
113	2	0.03299	twiCL130411
151	2	0.001657	twiCL130411
192	2	-0.001901	twiCL130411
200	2	-0.006777	twiCL130411
257	2	-0.008349	twiCL130411
262	2	0.023317	twiCL130411
273	2	-0.006156	twiCL130411
289	2	0.021012	twiCL130411
338	2	-0.005802	twiCL130411
373	2	0.00326	twiCL130411
386	2	-0.005037	twiCL130411
409	2	0.000171	twiCL130411
417	2	-0.004672	twiCL130411
423	2	0.022631	twiCL130411
723	2	0.00881	twiCL130411
1104	2	-0.000814	twiCL130411
1167	2	-0.00424	twiCL130411
1196	2	0.007747	twiCL130411
1207	2	0.010138	twiCL130411
1250	2	-0.009144	twiCL130411
1334	2	-0.009011	twiCL130411
1338	2	-0.001151	twiCL130411
1366	2	-0.013403	twiCL130411
1368	2	-0.002223	twiCL130411
1404	2	-0.00868	twiCL130411
1405	2	-0.008089	twiCL130411
1511	2	0.02498	twiCL130411
1526	2	0.00157	twiCL130411
1543	2	0.014279	twiCL130411
1545	2	0.012863	twiCL130411
1548	2	-0.006893	twiCL130411
1552	2	0.00057	twiCL130411
1553	2	-0.00235	twiCL130411
1555	2	0.003704	twiCL130411
1739	2	-0.013325	twiCL130411
1768	2	-0.017108	twiCL130411
1773	2	0.008716	twiCL130411
1788	2	0.004762	twiCL130411
1824	2	0.008897	twiCL130411
1833	2	0.036336	twiCL130411
1846	2	-0.002992	twiCL130411
1848	2	0.045778	twiCL130411
1849	2	-0.010137	twiCL130411
1851	2	0.001772	twiCL130411
1886	2	-0.023797	twiCL130411
1895	2	0.018256	twiCL130411
1899	2	-0.006286	twiCL130411
1912	2	0.003955	twiCL130411
1915	2	0.046491	twiCL130411
1942	2	0.024263	twiCL130411
1946	2	-0.009073	twiCL130411
1950	2	-0.007951	twiCL130411
1971	2	-0.003112	twiCL130411
1974	2	0.012726	twiCL130411
1975	2	0.00588	twiCL130411
1978	2	0.004095	twiCL130411
1979	2	-0.007715	twiCL130411
72	2	0.00794	twiCL021210
129	2	0.024481	twiCL021210
141	2	0.012646	twiCL021210
168	2	0.011997	twiCL021210
170	2	-0.023796	twiCL021210
174	2	0.013967	twiCL021210
176	2	0.02364	twiCL021210
185	2	0.030836	twiCL021210
221	2	0.043054	twiCL021210
233	2	0.00712	twiCL021210
235	2	0.007772	twiCL021210
244	2	-0.00574	twiCL021210
246	2	0.026385	twiCL021210
263	2	0.012714	twiCL021210
264	2	0.016849	twiCL021210
265	2	0.003792	twiCL021210
266	2	-0.007755	twiCL021210
273	2	-0.016517	twiCL021210
287	2	0.011675	twiCL021210
296	2	-0.006429	twiCL021210
297	2	-0.000574	twiCL021210
298	2	0.025692	twiCL021210
302	2	0.00761	twiCL021210
304	2	0.032593	twiCL021210
315	2	0.007315	twiCL021210
323	2	-0.003131	twiCL021210
344	2	0.009174	twiCL021210
352	2	0.040716	twiCL021210
376	2	0.000902	twiCL021210
411	2	-0.003208	twiCL021210
412	2	0.006092	twiCL021210
416	2	0.007187	twiCL021210
434	2	0.020413	twiCL021210
442	2	0.017818	twiCL021210
451	2	0.032425	twiCL021210
479	2	0.021049	twiCL021210
504	2	0.003096	twiCL021210
570	2	0.01362	twiCL021210
583	2	0.029705	twiCL021210
584	2	0.037559	twiCL021210
625	2	0.014697	twiCL021210
654	2	0.01649	twiCL021210
657	2	0.034332	twiCL021210
697	2	0.031201	twiCL021210
734	2	0.058106	twiCL021210
774	2	0.01283	twiCL021210
808	2	0.025099	twiCL021210
812	2	0.036097	twiCL021210
835	2	0.021262	twiCL021210
871	2	0.012801	twiCL021210
872	2	0.021449	twiCL021210
879	2	0.008888	twiCL021210
988	2	0.00476	twiCL021210
1033	2	0.02506	twiCL021210
1056	2	0.024141	twiCL021210
1074	2	0.006978	twiCL021210
1080	2	0.002906	twiCL021210
1086	2	-0.00203	twiCL021210
1108	2	0.000711	twiCL021210
1109	2	0.024577	twiCL021210
1112	2	0.010821	twiCL021210
1115	2	3.7e-05	twiCL021210
1124	2	-0.004095	twiCL021210
1164	2	0.027002	twiCL021210
1166	2	0.006208	twiCL021210
1252	2	0.007892	twiCL021210
1253	2	0.022006	twiCL021210
1254	2	0.024871	twiCL021210
1308	2	0.018486	twiCL021210
1354	2	0.011471	twiCL021210
1356	2	0.023411	twiCL021210
1360	2	0.022714	twiCL021210
25	2.5	-0.004726	twiCL140411
28	2.5	0.00704	twiCL140411
29	2.5	0.002423	twiCL140411
33	2.5	0.003768	twiCL140411
35	2.5	0.019489	twiCL140411
37	2.5	0.003069	twiCL140411
41	2.5	0.004403	twiCL140411
44	2.5	0.005113	twiCL140411
47	2.5	0.023594	twiCL140411
49	2.5	0.01831	twiCL140411
55	2.5	0.012336	twiCL140411
60	2.5	-0.006419	twiCL140411
61	2.5	0.004491	twiCL140411
62	2.5	0.026194	twiCL140411
65	2.5	0.022494	twiCL140411
67	2.5	0.011319	twiCL140411
70	2.5	0.001506	twiCL140411
85	2.5	0.012436	twiCL140411
87	2.5	0.003398	twiCL140411
89	2.5	-0.006179	twiCL140411
99	2.5	-0.002282	twiCL140411
100	2.5	0.015491	twiCL140411
107	2.5	0.013725	twiCL140411
112	2.5	0.022571	twiCL140411
114	2.5	0.008519	twiCL140411
125	2.5	0.044662	twiCL140411
129	2.5	-0.009459	twiCL140411
130	2.5	0.021946	twiCL140411
139	2.5	0.013635	twiCL140411
142	2.5	0.030907	twiCL140411
145	2.5	0.001411	twiCL140411
156	2.5	0.028565	twiCL140411
163	2.5	0.017429	twiCL140411
185	2.5	0.010363	twiCL140411
193	2.5	0.003956	twiCL140411
196	2.5	0.016475	twiCL140411
206	2.5	0.022833	twiCL140411
216	2.5	-0.002062	twiCL140411
217	2.5	0.022228	twiCL140411
220	2.5	0.020681	twiCL140411
231	2.5	0.013795	twiCL140411
235	2.5	0.02365	twiCL140411
243	2.5	0.000717	twiCL140411
248	2.5	0.015966	twiCL140411
249	2.5	-0.000639	twiCL140411
253	2.5	-0.005369	twiCL140411
257	2.5	0.020799	twiCL140411
260	2.5	0.023526	twiCL140411
265	2.5	0.014908	twiCL140411
271	2.5	0.002966	twiCL140411
285	2.5	0.016576	twiCL140411
286	2.5	0.004	twiCL140411
290	2.5	-0.000996	twiCL140411
291	2.5	0.008076	twiCL140411
307	2.5	-0.003069	twiCL140411
332	2.5	0.000825	twiCL140411
337	2.5	-0.002209	twiCL140411
339	2.5	-0.000168	twiCL140411
348	2.5	0.006321	twiCL140411
355	2.5	-0.001258	twiCL140411
369	2.5	0.007363	twiCL140411
375	2.5	0.011615	twiCL140411
386	2.5	0.005783	twiCL140411
389	2.5	0.024103	twiCL140411
395	2.5	-0.000514	twiCL140411
402	2.5	0.013019	twiCL140411
413	2.5	-0.00108	twiCL140411
416	2.5	-0.006526	twiCL140411
425	2.5	0.000713	twiCL140411
511	2.5	-0.006774	twiCL140411
514	2.5	-0.012316	twiCL140411
545	2.5	-0.009605	twiCL140411
559	2.5	-0.024495	twiCL140411
597	2.5	-0.020063	twiCL140411
602	2.5	0.005001	twiCL140411
657	2.5	0.009564	twiCL140411
873	2.5	0.019443	twiCL140411
877	2.5	0.008325	twiCL140411
905	2.5	0.035899	twiCL140411
906	2.5	0.023175	twiCL140411
908	2.5	0.005428	twiCL140411
916	2.5	0.034149	twiCL140411
967	2.5	-0.032461	twiCL140411
971	2.5	0.002776	twiCL140411
977	2.5	0.003828	twiCL140411
978	2.5	-0.006332	twiCL140411
999	2.5	-0.00857	twiCL140411
1097	2.5	1.4e-05	twiCL140411
1099	2.5	-0.004315	twiCL140411
1100	2.5	0.02641	twiCL140411
1137	2.5	0.026186	twiCL140411
1161	2.5	-0.017397	twiCL140411
1165	2.5	0.001073	twiCL140411
1235	2.5	-0.00226	twiCL140411
1239	2.5	0.017035	twiCL140411
1246	2.5	0.002242	twiCL140411
1262	2.5	0.012896	twiCL140411
1263	2.5	0.005521	twiCL140411
1266	2.5	0.015393	twiCL140411
1268	2.5	-0.002393	twiCL140411
1274	2.5	0.009976	twiCL140411
1341	2.5	0.04625	twiCL140411
1379	2.5	0.016041	twiCL140411
1383	2.5	-0.009087	twiCL140411
1384	2.5	-0.000125	twiCL140411
1389	2.5	0.00413	twiCL140411
1441	2.5	-0.000301	twiCL140411
34	2.5	-0.004149	twiCL130411
70	2.5	0.036631	twiCL130411
75	2.5	-0.002222	twiCL130411
87	2.5	0.001403	twiCL130411
90	2.5	-0.006339	twiCL130411
97	2.5	0.003955	twiCL130411
101	2.5	0.006107	twiCL130411
108	2.5	0.021756	twiCL130411
113	2.5	0.029444	twiCL130411
151	2.5	0.009706	twiCL130411
200	2.5	-0.00335	twiCL130411
262	2.5	0.014234	twiCL130411
273	2.5	-0.00659	twiCL130411
289	2.5	0.018671	twiCL130411
338	2.5	0.000925	twiCL130411
386	2.5	-0.004156	twiCL130411
417	2.5	-0.004684	twiCL130411
1104	2.5	0.022772	twiCL130411
1167	2.5	0.014795	twiCL130411
1196	2.5	0.008238	twiCL130411
1207	2.5	0.009881	twiCL130411
1250	2.5	0.020712	twiCL130411
1334	2.5	-0.003529	twiCL130411
1338	2.5	-0.011085	twiCL130411
1366	2.5	0.009861	twiCL130411
1368	2.5	-0.005425	twiCL130411
1404	2.5	0.006494	twiCL130411
1405	2.5	0.007014	twiCL130411
1511	2.5	0.023211	twiCL130411
1543	2.5	0.024349	twiCL130411
1545	2.5	0.022905	twiCL130411
1548	2.5	-0.009963	twiCL130411
1552	2.5	0.013763	twiCL130411
1553	2.5	-0.008459	twiCL130411
1555	2.5	0.010976	twiCL130411
1773	2.5	0.007019	twiCL130411
1788	2.5	0.014475	twiCL130411
1833	2.5	0.01806	twiCL130411
1848	2.5	0.028862	twiCL130411
1849	2.5	0.013934	twiCL130411
1851	2.5	0.017897	twiCL130411
1895	2.5	0.014548	twiCL130411
1912	2.5	0.008597	twiCL130411
1915	2.5	0.021299	twiCL130411
1942	2.5	0.041302	twiCL130411
1946	2.5	-0.021846	twiCL130411
1950	2.5	0.008623	twiCL130411
1971	2.5	0.019883	twiCL130411
1974	2.5	0.020507	twiCL130411
1978	2.5	0.01167	twiCL130411
1979	2.5	0.022008	twiCL130411
2006	2.5	0.026057	twiCL130411
2017	2.5	0.012274	twiCL130411
2021	2.5	0.002852	twiCL130411
72	2.5	0.013673	twiCL021210
129	2.5	0.028865	twiCL021210
141	2.5	0.00884	twiCL021210
168	2.5	0.016631	twiCL021210
170	2.5	-0.00617	twiCL021210
174	2.5	0.014951	twiCL021210
176	2.5	0.023556	twiCL021210
185	2.5	0.032941	twiCL021210
221	2.5	0.029723	twiCL021210
233	2.5	0.022638	twiCL021210
235	2.5	0.013836	twiCL021210
244	2.5	0.013675	twiCL021210
246	2.5	0.022013	twiCL021210
263	2.5	0.00474	twiCL021210
264	2.5	0.017477	twiCL021210
265	2.5	0.002404	twiCL021210
266	2.5	0.008518	twiCL021210
273	2.5	-0.004503	twiCL021210
287	2.5	0.013923	twiCL021210
296	2.5	0.007545	twiCL021210
297	2.5	0.000179	twiCL021210
298	2.5	0.022421	twiCL021210
302	2.5	0.013081	twiCL021210
304	2.5	0.037467	twiCL021210
315	2.5	0.016724	twiCL021210
323	2.5	0.006977	twiCL021210
344	2.5	0.007256	twiCL021210
352	2.5	0.047541	twiCL021210
376	2.5	-0.007215	twiCL021210
411	2.5	-0.002217	twiCL021210
412	2.5	0.017472	twiCL021210
416	2.5	-0.000291	twiCL021210
434	2.5	0.052115	twiCL021210
442	2.5	0.011426	twiCL021210
451	2.5	0.05151	twiCL021210
479	2.5	0.034261	twiCL021210
504	2.5	0.018469	twiCL021210
570	2.5	0.009159	twiCL021210
580	2.5	0.013314	twiCL021210
583	2.5	0.035267	twiCL021210
584	2.5	0.052735	twiCL021210
625	2.5	0.017077	twiCL021210
654	2.5	0.019737	twiCL021210
657	2.5	0.01431	twiCL021210
697	2.5	0.034107	twiCL021210
734	2.5	0.052353	twiCL021210
774	2.5	0.02379	twiCL021210
808	2.5	0.041484	twiCL021210
812	2.5	0.051449	twiCL021210
835	2.5	0.032046	twiCL021210
871	2.5	0.001833	twiCL021210
872	2.5	0.039405	twiCL021210
878	2.5	0.016594	twiCL021210
879	2.5	-0.008938	twiCL021210
988	2.5	-0.006985	twiCL021210
1033	2.5	0.018588	twiCL021210
1056	2.5	0.036185	twiCL021210
1074	2.5	0.005682	twiCL021210
1080	2.5	-4.1e-05	twiCL021210
1081	2.5	0.002719	twiCL021210
1086	2.5	0.003867	twiCL021210
1103	2.5	0.005686	twiCL021210
1108	2.5	0.026308	twiCL021210
1109	2.5	0.063929	twiCL021210
1112	2.5	0.00552	twiCL021210
1115	2.5	0.024713	twiCL021210
1124	2.5	0.00083	twiCL021210
1164	2.5	0.021094	twiCL021210
1166	2.5	0.005324	twiCL021210
1252	2.5	0.033447	twiCL021210
1253	2.5	0.039605	twiCL021210
1254	2.5	0.050563	twiCL021210
1274	2.5	0.033275	twiCL021210
1308	2.5	0.029067	twiCL021210
1354	2.5	0.026991	twiCL021210
1356	2.5	0.007456	twiCL021210
1360	2.5	0.034564	twiCL021210
1386	2.5	0.005839	twiCL021210
1388	2.5	0.017863	twiCL021210
1390	2.5	-0.005097	twiCL021210
25	3	0.011609	twiCL140411
28	3	0.008902	twiCL140411
29	3	0.013668	twiCL140411
33	3	-0.014344	twiCL140411
35	3	0.002732	twiCL140411
37	3	0.007423	twiCL140411
44	3	0.010586	twiCL140411
47	3	-0.003358	twiCL140411
49	3	0.025876	twiCL140411
55	3	0.002802	twiCL140411
61	3	0.004681	twiCL140411
62	3	0.031084	twiCL140411
65	3	0.028681	twiCL140411
67	3	0.011803	twiCL140411
70	3	-0.006639	twiCL140411
85	3	0.009133	twiCL140411
87	3	-0.002041	twiCL140411
89	3	-0.001219	twiCL140411
99	3	0.013043	twiCL140411
100	3	0.018288	twiCL140411
107	3	0.002636	twiCL140411
112	3	0.007566	twiCL140411
114	3	-0.004614	twiCL140411
125	3	0.004236	twiCL140411
129	3	-0.014223	twiCL140411
130	3	0.003604	twiCL140411
139	3	0.017858	twiCL140411
142	3	0.006046	twiCL140411
145	3	0.023548	twiCL140411
156	3	0.020899	twiCL140411
163	3	-0.001841	twiCL140411
185	3	0.006231	twiCL140411
193	3	-0.00509	twiCL140411
196	3	0.010804	twiCL140411
206	3	0.037222	twiCL140411
216	3	0.002627	twiCL140411
217	3	0.026331	twiCL140411
220	3	0.012088	twiCL140411
231	3	0.02194	twiCL140411
235	3	0.011995	twiCL140411
243	3	0.003402	twiCL140411
248	3	0.028524	twiCL140411
249	3	-0.001617	twiCL140411
253	3	0.011217	twiCL140411
257	3	0.026966	twiCL140411
260	3	0.023064	twiCL140411
265	3	0.022294	twiCL140411
271	3	-0.012242	twiCL140411
285	3	-0.002472	twiCL140411
286	3	0.013466	twiCL140411
290	3	0.004322	twiCL140411
291	3	0.020868	twiCL140411
307	3	-0.002207	twiCL140411
332	3	0.003747	twiCL140411
337	3	0.004973	twiCL140411
339	3	0.004568	twiCL140411
348	3	0.029506	twiCL140411
355	3	0.006396	twiCL140411
369	3	-0.013348	twiCL140411
386	3	0.015084	twiCL140411
389	3	0.017075	twiCL140411
395	3	-0.012707	twiCL140411
402	3	-0.011656	twiCL140411
413	3	0.011186	twiCL140411
425	3	-0.029565	twiCL140411
511	3	-0.007458	twiCL140411
514	3	-0.01866	twiCL140411
545	3	0.004453	twiCL140411
597	3	-0.01684	twiCL140411
602	3	0.004274	twiCL140411
657	3	-0.009984	twiCL140411
873	3	0.006243	twiCL140411
877	3	-0.003841	twiCL140411
905	3	0.039715	twiCL140411
906	3	0.012727	twiCL140411
908	3	0.016333	twiCL140411
916	3	0.042318	twiCL140411
967	3	-0.011809	twiCL140411
971	3	-0.003437	twiCL140411
977	3	0.003702	twiCL140411
978	3	-0.020884	twiCL140411
999	3	0.012916	twiCL140411
1097	3	0.010592	twiCL140411
1099	3	-0.005658	twiCL140411
1100	3	0.00113	twiCL140411
1137	3	0.018265	twiCL140411
1161	3	-0.021828	twiCL140411
1165	3	0.011841	twiCL140411
1234	3	-0.004969	twiCL140411
1235	3	-0.016785	twiCL140411
1239	3	-0.010795	twiCL140411
1246	3	0.002943	twiCL140411
1262	3	-0.009186	twiCL140411
1263	3	-0.009982	twiCL140411
1266	3	-0.005415	twiCL140411
1268	3	-0.032024	twiCL140411
1307	3	-0.040302	twiCL140411
1316	3	-0.024743	twiCL140411
1341	3	0.046871	twiCL140411
1383	3	0.013177	twiCL140411
1384	3	-0.000631	twiCL140411
1389	3	-0.025469	twiCL140411
1437	3	-0.025419	twiCL140411
1441	3	-0.012036	twiCL140411
1468	3	0.009694	twiCL140411
1469	3	0.002667	twiCL140411
1471	3	0.029399	twiCL140411
1477	3	0.009901	twiCL140411
34	3	-0.002	twiCL130411
87	3	0.01917	twiCL130411
90	3	-0.001646	twiCL130411
97	3	-0.006737	twiCL130411
101	3	0.018506	twiCL130411
108	3	0.025125	twiCL130411
113	3	0.023672	twiCL130411
151	3	-0.007652	twiCL130411
200	3	0.008125	twiCL130411
262	3	0.012875	twiCL130411
273	3	0.003642	twiCL130411
289	3	0.027881	twiCL130411
338	3	-0.001346	twiCL130411
386	3	-0.000406	twiCL130411
417	3	0.002564	twiCL130411
429	3	0.019721	twiCL130411
723	3	0.027231	twiCL130411
1104	3	0.017545	twiCL130411
1167	3	0.012906	twiCL130411
1196	3	-0.004591	twiCL130411
1207	3	-0.013146	twiCL130411
1250	3	0.024012	twiCL130411
1334	3	-0.003764	twiCL130411
1338	3	-0.009589	twiCL130411
1366	3	0.015158	twiCL130411
1368	3	0.005651	twiCL130411
1404	3	0.018063	twiCL130411
1405	3	0.015548	twiCL130411
1511	3	0.021691	twiCL130411
1543	3	0.016723	twiCL130411
1545	3	0.01785	twiCL130411
1548	3	-0.0037	twiCL130411
1552	3	0.023939	twiCL130411
1553	3	-0.002611	twiCL130411
1555	3	0.017379	twiCL130411
1771	3	-0.000377	twiCL130411
1773	3	0.007722	twiCL130411
1788	3	-0.002514	twiCL130411
1833	3	0.034133	twiCL130411
1848	3	0.027929	twiCL130411
1851	3	0.006862	twiCL130411
1899	3	-0.021155	twiCL130411
1912	3	-0.016218	twiCL130411
1915	3	0.020654	twiCL130411
1942	3	0.023612	twiCL130411
1946	3	-0.008741	twiCL130411
1971	3	0.007206	twiCL130411
1974	3	0.01559	twiCL130411
1978	3	0.001001	twiCL130411
1979	3	0.017391	twiCL130411
2006	3	0.021506	twiCL130411
2017	3	0.026003	twiCL130411
2021	3	0.010939	twiCL130411
2098	3	0.021223	twiCL130411
72	3	0.000759	twiCL021210
129	3	0.036963	twiCL021210
141	3	0.013397	twiCL021210
168	3	0.003402	twiCL021210
170	3	0.01069	twiCL021210
174	3	0.009867	twiCL021210
176	3	0.030311	twiCL021210
221	3	0.055767	twiCL021210
233	3	0.020305	twiCL021210
235	3	0.019728	twiCL021210
244	3	0.016818	twiCL021210
246	3	0.012842	twiCL021210
263	3	0.012001	twiCL021210
264	3	0.016572	twiCL021210
265	3	-0.001147	twiCL021210
266	3	0.024323	twiCL021210
273	3	0.010073	twiCL021210
287	3	0.007605	twiCL021210
296	3	-0.001709	twiCL021210
297	3	-0.001274	twiCL021210
298	3	0.014537	twiCL021210
302	3	0.002338	twiCL021210
304	3	0.036111	twiCL021210
315	3	0.034253	twiCL021210
323	3	0.006454	twiCL021210
344	3	0.012382	twiCL021210
352	3	0.059048	twiCL021210
376	3	0.011787	twiCL021210
411	3	0.021322	twiCL021210
412	3	0.029971	twiCL021210
416	3	0.023519	twiCL021210
434	3	0.048016	twiCL021210
442	3	0.015262	twiCL021210
451	3	0.056167	twiCL021210
479	3	0.015113	twiCL021210
504	3	0.027784	twiCL021210
570	3	0.007464	twiCL021210
580	3	0.007468	twiCL021210
583	3	0.04028	twiCL021210
584	3	0.06142	twiCL021210
625	3	0.028268	twiCL021210
654	3	0.030531	twiCL021210
657	3	0.013837	twiCL021210
697	3	0.046529	twiCL021210
774	3	0.025667	twiCL021210
808	3	0.04639	twiCL021210
812	3	0.055204	twiCL021210
835	3	0.038354	twiCL021210
870	3	-0.003346	twiCL021210
871	3	0.027946	twiCL021210
872	3	0.030339	twiCL021210
878	3	0.017803	twiCL021210
879	3	0.026742	twiCL021210
963	3	0.007717	twiCL021210
988	3	-0.005709	twiCL021210
1033	3	0.020729	twiCL021210
1074	3	-0.006012	twiCL021210
1080	3	-0.005712	twiCL021210
1081	3	0.005637	twiCL021210
1086	3	0.001569	twiCL021210
1103	3	0.001938	twiCL021210
1108	3	0.013874	twiCL021210
1109	3	0.030737	twiCL021210
1112	3	0.01215	twiCL021210
1115	3	0.008869	twiCL021210
1119	3	0.015039	twiCL021210
1124	3	0.00502	twiCL021210
1164	3	0.030421	twiCL021210
1166	3	0.014852	twiCL021210
1252	3	0.035962	twiCL021210
1253	3	0.047008	twiCL021210
1254	3	0.05593	twiCL021210
1274	3	0.034458	twiCL021210
1308	3	0.024245	twiCL021210
1354	3	0.008077	twiCL021210
1356	3	0.015834	twiCL021210
1360	3	0.025792	twiCL021210
1386	3	0.001866	twiCL021210
1388	3	-0.000861	twiCL021210
1390	3	-0.00108	twiCL021210
1414	3	-0.005062	twiCL021210
24	3.5	0.000112	twiCL140411
25	3.5	0.023794	twiCL140411
28	3.5	0.003239	twiCL140411
29	3.5	0.012412	twiCL140411
33	3.5	0.007879	twiCL140411
35	3.5	0.005251	twiCL140411
37	3.5	0.005172	twiCL140411
44	3.5	0.006388	twiCL140411
47	3.5	0.004819	twiCL140411
49	3.5	0.016133	twiCL140411
55	3.5	0.01365	twiCL140411
61	3.5	0.024002	twiCL140411
62	3.5	0.034375	twiCL140411
65	3.5	0.02548	twiCL140411
67	3.5	0.015473	twiCL140411
70	3.5	0.019467	twiCL140411
85	3.5	0.00171	twiCL140411
87	3.5	-0.005828	twiCL140411
89	3.5	-0.003387	twiCL140411
99	3.5	0.020948	twiCL140411
100	3.5	0.02865	twiCL140411
107	3.5	0.003089	twiCL140411
112	3.5	-0.002398	twiCL140411
114	3.5	0.004477	twiCL140411
125	3.5	-0.001857	twiCL140411
129	3.5	-0.02285	twiCL140411
130	3.5	0.025111	twiCL140411
139	3.5	0.00942	twiCL140411
142	3.5	-0.018732	twiCL140411
145	3.5	0.013455	twiCL140411
156	3.5	0.028394	twiCL140411
163	3.5	0.00864	twiCL140411
179	3.5	0.057696	twiCL140411
185	3.5	0.008631	twiCL140411
193	3.5	0.006744	twiCL140411
196	3.5	0.018127	twiCL140411
206	3.5	0.023436	twiCL140411
216	3.5	0.003681	twiCL140411
220	3.5	0.013315	twiCL140411
231	3.5	0.006663	twiCL140411
235	3.5	0.010017	twiCL140411
249	3.5	0.02081	twiCL140411
253	3.5	-0.00446	twiCL140411
257	3.5	0.023632	twiCL140411
260	3.5	0.018195	twiCL140411
265	3.5	0.019372	twiCL140411
271	3.5	-0.01281	twiCL140411
285	3.5	0.008779	twiCL140411
286	3.5	-0.029085	twiCL140411
290	3.5	-0.008512	twiCL140411
291	3.5	0.022823	twiCL140411
307	3.5	-0.008045	twiCL140411
332	3.5	0.00302	twiCL140411
337	3.5	0.023816	twiCL140411
339	3.5	-0.000628	twiCL140411
348	3.5	0.017628	twiCL140411
355	3.5	0.002087	twiCL140411
369	3.5	0.009301	twiCL140411
375	3.5	-0.02293	twiCL140411
386	3.5	-0.009471	twiCL140411
389	3.5	0.023319	twiCL140411
395	3.5	0.011384	twiCL140411
402	3.5	-0.017495	twiCL140411
413	3.5	0.019815	twiCL140411
425	3.5	-0.011498	twiCL140411
438	3.5	0.00297	twiCL140411
511	3.5	0.012207	twiCL140411
514	3.5	0.00926	twiCL140411
545	3.5	0.001045	twiCL140411
559	3.5	0.012266	twiCL140411
597	3.5	0.008613	twiCL140411
602	3.5	0.014505	twiCL140411
639	3.5	0.000658	twiCL140411
657	3.5	-0.000319	twiCL140411
873	3.5	0.013829	twiCL140411
877	3.5	0.011548	twiCL140411
905	3.5	0.040776	twiCL140411
906	3.5	0.016313	twiCL140411
908	3.5	0.02012	twiCL140411
910	3.5	0.082599	twiCL140411
916	3.5	0.018002	twiCL140411
967	3.5	0.003246	twiCL140411
971	3.5	-0.008565	twiCL140411
977	3.5	-0.001745	twiCL140411
978	3.5	-0.001088	twiCL140411
999	3.5	0.015951	twiCL140411
1097	3.5	-0.005945	twiCL140411
1099	3.5	0.007228	twiCL140411
1100	3.5	-0.000336	twiCL140411
1137	3.5	-0.002087	twiCL140411
1144	3.5	0.024161	twiCL140411
1161	3.5	0.010619	twiCL140411
1165	3.5	0.0209	twiCL140411
1234	3.5	0.019053	twiCL140411
1235	3.5	0.006017	twiCL140411
1239	3.5	0.003394	twiCL140411
1262	3.5	0.018696	twiCL140411
1263	3.5	0.002018	twiCL140411
1266	3.5	0.015386	twiCL140411
1268	3.5	-0.000277	twiCL140411
1270	3.5	0.005103	twiCL140411
1307	3.5	-0.012697	twiCL140411
1316	3.5	0.011583	twiCL140411
1341	3.5	0.036735	twiCL140411
1342	3.5	0.066348	twiCL140411
1383	3.5	-0.025298	twiCL140411
1384	3.5	-0.011377	twiCL140411
1389	3.5	-0.010583	twiCL140411
1434	3.5	-0.019658	twiCL140411
1437	3.5	-0.005422	twiCL140411
1441	3.5	0.010048	twiCL140411
1468	3.5	0.014813	twiCL140411
1469	3.5	0.025272	twiCL140411
1471	3.5	0.02964	twiCL140411
1477	3.5	0.01386	twiCL140411
1500	3.5	0.012447	twiCL140411
1506	3.5	0.081025	twiCL140411
1507	3.5	0.012618	twiCL140411
34	3.5	0.011654	twiCL130411
87	3.5	0.011622	twiCL130411
90	3.5	-0.007706	twiCL130411
97	3.5	-0.00059	twiCL130411
101	3.5	0.018178	twiCL130411
108	3.5	0.02713	twiCL130411
113	3.5	0.024838	twiCL130411
135	3.5	0.011923	twiCL130411
200	3.5	0.013085	twiCL130411
262	3.5	0.024495	twiCL130411
273	3.5	0.021723	twiCL130411
338	3.5	0.008866	twiCL130411
386	3.5	0.009123	twiCL130411
417	3.5	0.003279	twiCL130411
429	3.5	0.016953	twiCL130411
723	3.5	0.030972	twiCL130411
1104	3.5	0.026733	twiCL130411
1167	3.5	-0.037796	twiCL130411
1196	3.5	-0.015123	twiCL130411
1250	3.5	0.009191	twiCL130411
1334	3.5	0.000291	twiCL130411
1366	3.5	0.005925	twiCL130411
1368	3.5	0.012662	twiCL130411
1404	3.5	0.013935	twiCL130411
1405	3.5	0.007274	twiCL130411
1511	3.5	0.019385	twiCL130411
1543	3.5	0.006682	twiCL130411
1545	3.5	0.019472	twiCL130411
1552	3.5	0.032411	twiCL130411
1553	3.5	0.007639	twiCL130411
1555	3.5	0.032594	twiCL130411
1771	3.5	0.001228	twiCL130411
1773	3.5	-0.009105	twiCL130411
1833	3.5	0.022733	twiCL130411
1851	3.5	0.026081	twiCL130411
1942	3.5	0.016879	twiCL130411
1946	3.5	0.000724	twiCL130411
1971	3.5	0.015464	twiCL130411
1974	3.5	-0.046027	twiCL130411
1978	3.5	0.001877	twiCL130411
1979	3.5	-0.018746	twiCL130411
2017	3.5	0.020566	twiCL130411
2021	3.5	0.01361	twiCL130411
2098	3.5	0.007767	twiCL130411
2119	3.5	-0.009487	twiCL130411
72	3.5	0.01743	twiCL021210
86	3.5	0.055499	twiCL021210
129	3.5	0.033823	twiCL021210
141	3.5	-0.002638	twiCL021210
168	3.5	0.027782	twiCL021210
170	3.5	0.01911	twiCL021210
174	3.5	0.017586	twiCL021210
176	3.5	0.023982	twiCL021210
233	3.5	0.008665	twiCL021210
235	3.5	0.032038	twiCL021210
244	3.5	0.037116	twiCL021210
246	3.5	0.034149	twiCL021210
263	3.5	0.02329	twiCL021210
264	3.5	0.011682	twiCL021210
265	3.5	0.011262	twiCL021210
266	3.5	-0.000291	twiCL021210
273	3.5	0.011164	twiCL021210
287	3.5	0.019121	twiCL021210
296	3.5	0.009704	twiCL021210
297	3.5	-0.010869	twiCL021210
298	3.5	0.015702	twiCL021210
302	3.5	-0.002382	twiCL021210
304	3.5	0.037005	twiCL021210
315	3.5	0.038469	twiCL021210
323	3.5	0.021448	twiCL021210
344	3.5	0.027754	twiCL021210
352	3.5	0.075574	twiCL021210
376	3.5	0.015128	twiCL021210
411	3.5	0.026084	twiCL021210
412	3.5	0.028008	twiCL021210
416	3.5	0.034491	twiCL021210
434	3.5	0.056072	twiCL021210
442	3.5	0.000757	twiCL021210
451	3.5	0.071073	twiCL021210
479	3.5	0.017829	twiCL021210
504	3.5	0.037739	twiCL021210
570	3.5	0.000478	twiCL021210
580	3.5	-0.003203	twiCL021210
583	3.5	0.029546	twiCL021210
584	3.5	0.063306	twiCL021210
625	3.5	0.007776	twiCL021210
654	3.5	0.021966	twiCL021210
657	3.5	0.015533	twiCL021210
697	3.5	0.060574	twiCL021210
774	3.5	0.025048	twiCL021210
808	3.5	0.06362	twiCL021210
812	3.5	0.067386	twiCL021210
835	3.5	0.031171	twiCL021210
871	3.5	0.026159	twiCL021210
872	3.5	0.029661	twiCL021210
879	3.5	0.032042	twiCL021210
963	3.5	0.004974	twiCL021210
988	3.5	0.015592	twiCL021210
1033	3.5	0.024141	twiCL021210
1074	3.5	0.016956	twiCL021210
1080	3.5	0.00946	twiCL021210
1081	3.5	0.018659	twiCL021210
1086	3.5	0.023796	twiCL021210
1103	3.5	0.014565	twiCL021210
1108	3.5	0.025354	twiCL021210
1109	3.5	0.031696	twiCL021210
1112	3.5	-0.009188	twiCL021210
1115	3.5	0.012312	twiCL021210
1124	3.5	0.002695	twiCL021210
1164	3.5	0.010907	twiCL021210
1166	3.5	-0.007252	twiCL021210
1252	3.5	0.03611	twiCL021210
1253	3.5	0.06839	twiCL021210
1254	3.5	0.059879	twiCL021210
1274	3.5	0.027767	twiCL021210
1308	3.5	0.029955	twiCL021210
1309	3.5	0.007462	twiCL021210
1354	3.5	0.000403	twiCL021210
1355	3.5	0.002347	twiCL021210
1356	3.5	0.012837	twiCL021210
1360	3.5	0.019354	twiCL021210
1364	3.5	0.011453	twiCL021210
1368	3.5	0.007062	twiCL021210
1388	3.5	0.00268	twiCL021210
1390	3.5	0.005777	twiCL021210
1414	3.5	0.013227	twiCL021210
1434	3.5	0.005684	twiCL021210
1446	3.5	0.022846	twiCL021210
24	4	-0.00843	twiCL140411
25	4	0.018675	twiCL140411
28	4	0.017403	twiCL140411
29	4	-0.01243	twiCL140411
33	4	0.016138	twiCL140411
35	4	-0.001066	twiCL140411
37	4	0.013783	twiCL140411
44	4	0.000722	twiCL140411
47	4	0.008555	twiCL140411
49	4	-0.007775	twiCL140411
55	4	0.01179	twiCL140411
61	4	0.027911	twiCL140411
62	4	0.031464	twiCL140411
65	4	0.031958	twiCL140411
70	4	0.015094	twiCL140411
85	4	0.005747	twiCL140411
87	4	-0.003155	twiCL140411
89	4	0.004698	twiCL140411
99	4	-0.000539	twiCL140411
100	4	0.015282	twiCL140411
107	4	-0.003821	twiCL140411
112	4	0.000796	twiCL140411
114	4	0.020073	twiCL140411
125	4	0.009441	twiCL140411
129	4	-0.002168	twiCL140411
130	4	0.017666	twiCL140411
139	4	0.017324	twiCL140411
142	4	-0.009807	twiCL140411
145	4	-0.014464	twiCL140411
156	4	0.013031	twiCL140411
163	4	0.017586	twiCL140411
179	4	0.049356	twiCL140411
185	4	0.023945	twiCL140411
193	4	-0.003672	twiCL140411
206	4	0.023426	twiCL140411
216	4	0.020583	twiCL140411
220	4	0.005608	twiCL140411
231	4	-0.011886	twiCL140411
235	4	0.020021	twiCL140411
249	4	0.015224	twiCL140411
253	4	-0.012154	twiCL140411
257	4	0.009955	twiCL140411
260	4	0.033908	twiCL140411
265	4	0.01285	twiCL140411
271	4	-0.001178	twiCL140411
285	4	0.002667	twiCL140411
286	4	-0.018174	twiCL140411
290	4	0.033247	twiCL140411
291	4	0.012546	twiCL140411
307	4	-0.002954	twiCL140411
332	4	-0.009264	twiCL140411
337	4	0.011629	twiCL140411
[truncated: 18,571 more rows]

## Sheet: Figure 3E wildtype
cell identifier	Distance from cephalic furrow (µm)	AP cell length change (pp/min)	Embryo Name
1764	60	0.009302	wtLB023
3181	60.01	0.021329	wtLB015
2650	60.02	-0.017296	wtLB011
3314	60.03	4.5e-05	wtLB015
2650	60.04	-0.020156	wtLB011
1353	60.06	0.006626	wtLB023
842	60.07	0.011846	wtLB023
3109	60.07	0.03891	wtLB009
3109	60.07	0.032264	wtLB009
3790	60.09	0.011426	wtLB022
4084	60.09	0.03969	wtLB022
3100	60.09	0.019583	wtLB022
1353	60.11	0.00228	wtLB023
953	60.14	-0.004654	wtLB023
3005	60.15	0.012988	wtLB022
3660	60.15	0.009919	wtLB022
1353	60.17	-0.021983	wtLB023
3181	60.17	0.006789	wtLB015
2405	60.17	-0.019838	wtLB011
3013	60.21	0.022927	wtLB015
652	60.22	0.009524	wtLB023
3494	60.26	0.014194	wtLB022
3109	60.28	0.036347	wtLB009
2874	60.3	-0.04312	wtLB015
2650	60.3	-0.053079	wtLB011
3314	60.31	0.000455	wtLB015
1353	60.32	0.006513	wtLB023
3181	60.34	0.007145	wtLB015
3013	60.34	0.009905	wtLB015
1353	60.36	-0.021323	wtLB023
4084	60.38	0.040395	wtLB022
1329	60.4	0.016049	wtLB023
2377	60.41	0.01038	wtLB015
2405	60.43	-0.031082	wtLB011
3005	60.44	0.018031	wtLB022
953	60.45	-0.006313	wtLB023
1353	60.47	-0.040239	wtLB023
2066	60.49	0.016616	wtLB011
1319	60.51	0.048789	wtLB023
1353	60.53	-0.013075	wtLB023
3211	60.53	0.008715	wtLB022
2560	60.53	0.046406	wtLB015
2617	60.58	0.002727	wtLB009
3277	60.59	0.013665	wtLB022
1353	60.61	-0.009014	wtLB023
3494	60.63	0.014898	wtLB022
3013	60.64	0.013171	wtLB015
3314	60.67	0.00241	wtLB015
953	60.69	-0.00263	wtLB023
1317	60.71	0.004337	wtLB023
3790	60.73	0.019973	wtLB022
4084	60.74	0.008362	wtLB022
2405	60.74	-0.076109	wtLB011
3109	60.78	0.030292	wtLB009
2874	60.83	-0.021625	wtLB015
3191	60.84	0.02644	wtLB009
3005	60.85	0.020842	wtLB022
3314	60.86	-0.024896	wtLB015
2560	60.86	0.046124	wtLB015
3494	60.89	0.013476	wtLB022
652	60.9	-0.002505	wtLB023
3191	60.9	0.01662	wtLB009
2617	60.92	0.00605	wtLB009
3660	60.96	0.012769	wtLB022
1319	60.98	0.027191	wtLB023
3211	61.01	0.031744	wtLB022
3494	61.03	0.013354	wtLB022
3314	61.06	0.004861	wtLB015
3969	61.12	-0.000437	wtLB022
1353	61.13	0.010784	wtLB023
2613	61.13	0.023011	wtLB022
2617	61.15	-0.00875	wtLB009
3494	61.16	0.01856	wtLB022
3969	61.16	0.009312	wtLB022
3005	61.17	0.025996	wtLB022
3013	61.19	0.002396	wtLB015
2617	61.19	-0.026118	wtLB009
1329	61.21	0.007606	wtLB023
4084	61.21	0.025021	wtLB022
3100	61.22	0.009238	wtLB022
2617	61.22	-0.012321	wtLB009
2939	61.25	0.028031	wtLB009
3494	61.27	0.021409	wtLB022
3779	61.28	0.038396	wtLB022
3109	61.28	0.035663	wtLB009
3181	61.3	0.001564	wtLB015
652	61.32	-0.011812	wtLB023
3013	61.32	0.023115	wtLB015
2939	61.32	-0.01559	wtLB009
3779	61.33	0.024131	wtLB022
3779	61.33	0.008563	wtLB022
1319	61.34	0.028146	wtLB023
3969	61.34	0.010961	wtLB022
1317	61.35	0.019006	wtLB023
3969	61.4	-0.006571	wtLB022
3836	61.4	0.015027	wtLB022
3005	61.41	0.011745	wtLB022
2265	61.42	0.024376	wtLB011
2617	61.42	-0.014201	wtLB009
2617	61.42	-0.012282	wtLB009
3779	61.43	-0.001673	wtLB022
3969	61.45	0.007195	wtLB022
2560	61.46	0.010463	wtLB015
3836	61.48	0.017953	wtLB022
3779	61.48	-3.6e-05	wtLB022
3005	61.49	0.027115	wtLB022
2939	61.49	0.012702	wtLB009
3013	61.51	0.001732	wtLB015
2617	61.52	-0.001439	wtLB009
2939	61.53	-0.003503	wtLB009
2939	61.55	0.000588	wtLB009
3013	61.57	0.010351	wtLB015
652	61.6	-0.013755	wtLB023
3660	61.6	0.009405	wtLB022
3862	61.6	0.020386	wtLB015
2265	61.61	0.019258	wtLB011
2617	61.61	-0.010016	wtLB009
3109	61.61	0.041079	wtLB009
993	61.63	0.026294	wtLB023
2874	61.64	0.029146	wtLB015
2617	61.64	-0.021369	wtLB009
2560	61.66	0.023026	wtLB015
3862	61.66	0.005985	wtLB015
2265	61.68	0.024383	wtLB011
3660	61.69	0.008635	wtLB022
3779	61.69	0.003546	wtLB022
993	61.7	-0.013079	wtLB023
3862	61.74	0.009737	wtLB015
1631	61.75	0.023842	wtLB023
3779	61.76	0.057417	wtLB022
3181	61.76	-0.015625	wtLB015
993	61.77	0.022449	wtLB023
1631	61.78	-0.006834	wtLB023
3100	61.78	0.001072	wtLB022
2265	61.78	0.047167	wtLB011
3397	61.81	0.022211	wtLB015
993	61.84	-0.006192	wtLB023
2939	61.84	0.014262	wtLB009
3738	61.85	-0.004908	wtLB015
3109	61.85	0.058954	wtLB009
2617	61.87	0.0006	wtLB009
2265	61.88	0.022164	wtLB011
2361	61.88	0.026512	wtLB009
2613	61.89	0.026422	wtLB022
3181	61.89	-0.028995	wtLB015
993	61.9	-0.01234	wtLB023
2939	61.92	0.028892	wtLB009
1329	61.93	-0.002705	wtLB023
2939	61.93	0.024827	wtLB009
3494	61.94	0.022502	wtLB022
993	61.97	0.006513	wtLB023
1631	61.97	0.017557	wtLB023
1631	61.98	0.018254	wtLB023
993	61.99	-0.005287	wtLB023
2874	61.99	0.029487	wtLB015
3013	61.99	0.022746	wtLB015
3660	62	0.01212	wtLB022
2613	62	0.045098	wtLB022
3013	62	0.017104	wtLB015
1319	62.03	0.015986	wtLB023
3969	62.03	0.016528	wtLB022
2265	62.03	0.024752	wtLB011
652	62.05	-0.002737	wtLB023
3190	62.05	-0.008486	wtLB009
1396	62.07	0.02946	wtLB023
3738	62.08	0.026106	wtLB015
3660	62.09	0.029164	wtLB022
3738	62.09	0.019352	wtLB015
3836	62.1	0.018069	wtLB022
3995	62.1	0.015864	wtLB022
2613	62.11	0.033206	wtLB022
3397	62.12	0.011534	wtLB015
3779	62.14	0.046546	wtLB022
3005	62.22	0.023439	wtLB022
3100	62.27	0.005846	wtLB022
2361	62.28	0.050238	wtLB009
993	62.29	0.004083	wtLB023
2265	62.29	0.047311	wtLB011
3660	62.3	0.027076	wtLB022
3109	62.3	0.032771	wtLB009
3494	62.31	0.01699	wtLB022
2265	62.32	0.01982	wtLB011
993	62.33	-0.014842	wtLB023
2613	62.33	0.015443	wtLB022
3190	62.33	0.01955	wtLB009
2265	62.34	0.020839	wtLB011
2265	62.34	0.041933	wtLB011
2554	62.36	-0.002241	wtLB011
3995	62.38	0.02921	wtLB022
3181	62.39	-0.039972	wtLB015
3779	62.4	0.047358	wtLB022
3013	62.41	-0.00598	wtLB015
2939	62.43	0.05674	wtLB009
2939	62.44	0.026922	wtLB009
3836	62.47	0.031787	wtLB022
2560	62.47	0.0155	wtLB015
3660	62.48	0.031044	wtLB022
3836	62.52	0.022159	wtLB022
2361	62.52	0.051366	wtLB009
1329	62.53	-0.000292	wtLB023
3969	62.53	0.033871	wtLB022
3397	62.53	0.019813	wtLB015
3836	62.54	0.010457	wtLB022
3190	62.54	-0.059692	wtLB009
3836	62.55	0.00272	wtLB022
3190	62.58	-0.014645	wtLB009
3836	62.6	0.03525	wtLB022
3013	62.63	0.034916	wtLB015
1833	62.64	0.009893	wtLB023
2265	62.64	0.039706	wtLB011
3100	62.65	0.013564	wtLB022
3836	62.67	0.005889	wtLB022
2613	62.69	0.011325	wtLB022
3738	62.73	0.015793	wtLB015
3995	62.75	0.042721	wtLB022
993	62.77	0.003993	wtLB023
2361	62.77	0.032877	wtLB009
3190	62.77	-0.03544	wtLB009
3660	62.78	0.02965	wtLB022
3779	62.79	0.035487	wtLB022
1833	62.81	0.022533	wtLB023
3007	62.81	-0.001511	wtLB009
1396	62.82	0.028899	wtLB023
993	62.83	-0.007669	wtLB023
2361	62.84	0.01765	wtLB009
3181	62.85	-0.042169	wtLB015
2554	62.92	0.014023	wtLB011
1329	62.94	-0.016352	wtLB023
3995	62.94	-0.014303	wtLB022
3007	62.99	0.012144	wtLB009
1319	63.02	-0.000469	wtLB023
3007	63.03	-0.003311	wtLB009
2361	63.04	0.012027	wtLB009
3836	63.1	0.032219	wtLB022
2613	63.1	0.016221	wtLB022
3995	63.1	-0.028304	wtLB022
2849	63.12	0.053552	wtLB015
1749	63.14	0.021997	wtLB023
3372	63.16	0.027106	wtLB015
2635	63.17	0.024123	wtLB011
3181	63.19	-0.001913	wtLB015
1833	63.2	0.013784	wtLB023
3372	63.2	-0.016323	wtLB015
3712	63.2	0.017522	wtLB015
2326	63.23	0.012848	wtLB011
3779	63.26	0.020592	wtLB022
3712	63.26	-0.017601	wtLB015
3712	63.26	-0.0028	wtLB015
3372	63.27	-0.002389	wtLB015
2326	63.27	0.026116	wtLB011
3007	63.28	-0.032848	wtLB009
3007	63.28	0.012926	wtLB009
3995	63.29	0.016634	wtLB022
3338	63.29	-0.020974	wtLB015
3338	63.29	0.010427	wtLB015
3007	63.29	0.023661	wtLB009
1319	63.32	0.008613	wtLB023
3769	63.33	0.026648	wtLB022
3494	63.34	0.0081	wtLB022
3007	63.34	0.001071	wtLB009
3995	63.37	-0.035476	wtLB022
3007	63.39	0.01394	wtLB009
2361	63.39	0.024576	wtLB009
3007	63.39	0.022971	wtLB009
1329	63.4	-0.002309	wtLB023
2326	63.4	0.034343	wtLB011
2613	63.42	0.030286	wtLB022
3007	63.44	-0.00277	wtLB009
2361	63.44	0.036978	wtLB009
3769	63.46	-0.001378	wtLB022
2635	63.47	0.025846	wtLB011
3769	63.49	-0.03067	wtLB022
2849	63.52	0.035423	wtLB015
3007	63.52	-0.002775	wtLB009
2361	63.52	0.053911	wtLB009
3769	63.58	0.040158	wtLB022
3397	63.58	0.007944	wtLB015
3338	63.58	0.009524	wtLB015
2326	63.58	0.036948	wtLB011
2326	63.59	0.034116	wtLB011
2326	63.6	0.058165	wtLB011
2326	63.6	0.034077	wtLB011
2554	63.61	-0.002075	wtLB011
1396	63.62	0.014113	wtLB023
2614	63.62	-0.006436	wtLB011
2326	63.63	0.030959	wtLB011
1319	63.64	-0.006075	wtLB023
3769	63.67	-0.021864	wtLB022
2326	63.67	0.011284	wtLB011
3181	63.71	0.013036	wtLB015
1385	63.75	-0.028487	wtLB023
3660	63.77	0.010346	wtLB022
2849	63.79	0.012828	wtLB015
2614	63.79	0.014774	wtLB011
2635	63.84	0.009212	wtLB011
1385	63.86	-0.028457	wtLB023
3372	63.86	-0.01451	wtLB015
1697	63.87	0.003278	wtLB023
4153	63.87	0.041847	wtLB022
2361	63.87	0.060734	wtLB009
2614	63.89	-0.000474	wtLB011
1385	63.9	0.012882	wtLB023
3769	63.91	0.041401	wtLB022
3397	63.91	0.00683	wtLB015
1749	63.93	0.055584	wtLB023
1385	63.94	-0.02076	wtLB023
2325	63.94	0.021129	wtLB009
2635	63.95	-0.012725	wtLB011
1385	63.96	0.00777	wtLB023
3712	63.96	-0.006503	wtLB015
1385	63.97	-0.00237	wtLB023
2325	64	0.034197	wtLB009
2849	64.01	0.012556	wtLB015
3372	64.05	-0.017316	wtLB015
2326	64.06	0.043369	wtLB011
2613	64.07	0.036411	wtLB022
2361	64.07	0.04921	wtLB009
1385	64.09	0.012473	wtLB023
2614	64.1	-0.008549	wtLB011
2614	64.11	-0.013478	wtLB011
2554	64.12	0.004441	wtLB011
1319	64.13	-0.008621	wtLB023
2036	64.13	0.027335	wtLB011
2554	64.15	0.01179	wtLB011
3769	64.16	-0.005145	wtLB022
2036	64.16	0.007343	wtLB011
2036	64.16	0.028622	wtLB011
2614	64.17	-0.015248	wtLB011
3338	64.18	-0.01552	wtLB015
3181	64.21	0.016998	wtLB015
3338	64.21	-0.007403	wtLB015
3338	64.22	-0.006729	wtLB015
3769	64.23	0.029604	wtLB022
3338	64.25	0.002858	wtLB015
1385	64.26	0.014796	wtLB023
3338	64.27	0.008417	wtLB015
3712	64.27	-0.02192	wtLB015
2036	64.28	0.037922	wtLB011
2036	64.29	0.012704	wtLB011
2753	64.3	0.021793	wtLB011
3769	64.31	-9e-05	wtLB022
2036	64.32	0.047792	wtLB011
2554	64.34	0.005054	wtLB011
3338	64.35	-0.021692	wtLB015
2428	64.4	-0.013333	wtLB011
3372	64.41	-0.004651	wtLB015
3397	64.42	-0.021203	wtLB015
1697	64.43	-0.001025	wtLB023
1697	64.43	0.015712	wtLB023
2614	64.44	-0.028521	wtLB011
2325	64.44	-0.012446	wtLB009
2325	64.48	-0.042113	wtLB009
2554	64.5	0.02132	wtLB011
1319	64.51	0.000585	wtLB023
1396	64.53	0.010154	wtLB023
3338	64.53	-0.034928	wtLB015
2614	64.53	0.02075	wtLB011
2849	64.54	0.000443	wtLB015
1385	64.56	-0.012674	wtLB023
3206	64.59	0.015512	wtLB022
3712	64.6	-0.023415	wtLB015
1749	64.61	0.052402	wtLB023
2613	64.67	0.023301	wtLB022
3206	64.67	0.034732	wtLB022
2849	64.7	0.005437	wtLB015
2428	64.71	0.003518	wtLB011
3206	64.73	0.028459	wtLB022
3206	64.73	0.016209	wtLB022
3372	64.73	-0.013249	wtLB015
3769	64.74	0.017915	wtLB022
2849	64.75	0.012029	wtLB015
3338	64.82	-0.029465	wtLB015
2614	64.82	0.017354	wtLB011
2623	64.83	-0.004783	wtLB009
1327	64.89	0.016111	wtLB023
2560	64.91	0.03059	wtLB015
2036	64.93	0.064366	wtLB011
2036	64.98	0.042936	wtLB011
2325	64.98	-0.01497	wtLB009
2623	64.99	0.002319	wtLB009
3206	65	0.022082	wtLB022
2849	65.01	-0.001317	wtLB015
3769	65.06	0.01462	wtLB022
1697	65.07	-0.016529	wtLB023
2325	65.07	-0.00239	wtLB009
3206	65.08	0.021828	wtLB022
2036	65.08	0.050181	wtLB011
2849	65.12	-0.002585	wtLB015
2428	65.12	0.025111	wtLB011
3397	65.13	-0.037393	wtLB015
2428	65.14	0.007885	wtLB011
2428	65.18	0.024526	wtLB011
2554	65.21	0.015494	wtLB011
3706	65.26	0.011863	wtLB022
2036	65.26	0.021745	wtLB011
1320	65.27	0.02446	wtLB023
2515	65.28	0.06009	wtLB015
1749	65.3	0.055629	wtLB023
2849	65.31	0.002909	wtLB015
3372	65.32	-0.018056	wtLB015
2623	65.32	0.006956	wtLB009
1327	65.33	0.032575	wtLB023
3706	65.35	-0.012471	wtLB022
2428	65.35	-0.002585	wtLB011
2428	65.36	0.021498	wtLB011
1753	65.37	0.022653	wtLB023
2623	65.39	0.001744	wtLB009
2623	65.4	0.010449	wtLB009
2623	65.41	0.00127	wtLB009
2623	65.43	-0.013865	wtLB009
3086	65.43	0.064885	wtLB009
3706	65.46	0.022694	wtLB022
2428	65.51	0.028186	wtLB011
3086	65.52	0.0467	wtLB009
1327	65.53	0.034502	wtLB023
4017	65.54	0.055186	wtLB022
4017	65.54	0.047147	wtLB022
2554	65.55	-0.033632	wtLB011
2036	65.56	0.02429	wtLB011
2613	65.57	0.005002	wtLB022
3086	65.57	0.03175	wtLB009
3086	65.58	0.042017	wtLB009
2623	65.59	0.009281	wtLB009
737	65.6	-0.003038	wtLB023
2623	65.6	-0.005837	wtLB009
3706	65.62	0.022064	wtLB022
3706	65.62	-0.03101	wtLB022
737	65.67	0.037663	wtLB023
2623	65.68	0.000982	wtLB009
1320	65.69	0.063286	wtLB023
737	65.7	0.036794	wtLB023
3206	65.7	0.023288	wtLB022
3086	65.7	0.002633	wtLB009
1754	65.72	-0.010513	wtLB023
3372	65.72	0.00714	wtLB015
3086	65.72	0.006886	wtLB009
2554	65.73	-0.035837	wtLB011
3206	65.74	0.018713	wtLB022
2849	65.74	0.040127	wtLB015
3142	65.74	0.011565	wtLB015
3142	65.74	0.003596	wtLB015
1754	65.76	0.005319	wtLB023
3706	65.78	-0.024498	wtLB022
2515	65.8	0.034012	wtLB015
2623	65.8	-0.016715	wtLB009
3230	65.81	0.016126	wtLB022
3142	65.82	0.005	wtLB015
737	65.85	0.010358	wtLB023
3023	65.86	-0.009297	wtLB009
3868	65.92	-0.010821	wtLB015
1256	65.95	0.012714	wtLB023
1753	65.96	0.03217	wtLB023
3372	66	-0.002551	wtLB015
2642	66	0.024505	wtLB011
2515	66.05	0.019088	wtLB015
3582	66.07	0.010221	wtLB022
2428	66.08	-0.001768	wtLB011
3086	66.09	0.021466	wtLB009
3023	66.09	-0.049846	wtLB009
3023	66.1	0.014054	wtLB009
1256	66.11	-0.006672	wtLB023
3706	66.12	-0.002605	wtLB022
737	66.13	0.007303	wtLB023
1256	66.13	-0.028357	wtLB023
4017	66.13	0.02877	wtLB022
3706	66.15	0.010111	wtLB022
737	66.19	0.017492	wtLB023
4017	66.2	0.027997	wtLB022
3024	66.2	0.013193	wtLB015
3206	66.21	0.019905	wtLB022
2428	66.21	-0.018744	wtLB011
1256	66.22	0.010237	wtLB023
3023	66.22	-0.029465	wtLB009
1256	66.24	-0.036661	wtLB023
3023	66.25	-0.022243	wtLB009
3230	66.26	0.027921	wtLB022
3142	66.26	-0.000465	wtLB015
3206	66.27	0.02832	wtLB022
1256	66.28	0.014003	wtLB023
3023	66.32	-0.0021	wtLB009
3086	66.33	0.038581	wtLB009
3086	66.33	0.036274	wtLB009
1256	66.34	-0.015949	wtLB023
3142	66.34	-0.017008	wtLB015
3086	66.34	0.035022	wtLB009
3142	66.36	0.006211	wtLB015
3706	66.37	0.015309	wtLB022
3228	66.37	0.016522	wtLB009
2642	66.39	0.063322	wtLB011
3023	66.39	-0.02523	wtLB009
3087	66.39	0.004286	wtLB009
737	66.4	0.027028	wtLB023
3086	66.42	0.022075	wtLB009
3142	66.45	-0.008344	wtLB015
2515	66.45	0.025554	wtLB015
3024	66.51	0.020439	wtLB015
3582	66.55	0.018708	wtLB022
3706	66.56	-0.00515	wtLB022
3372	66.56	0.01965	wtLB015
3228	66.6	-0.00556	wtLB009
1327	66.65	0.008589	wtLB023
3228	66.66	0.01231	wtLB009
3087	66.67	-0.002266	wtLB009
1256	66.69	-0.003016	wtLB023
1256	66.7	-0.011724	wtLB023
3142	66.7	-0.00081	wtLB015
737	66.71	0.009533	wtLB023
3142	66.72	0.003196	wtLB015
1320	66.73	0.047243	wtLB023
4041	66.73	0.03615	wtLB022
3023	66.73	0.016039	wtLB009
3087	66.74	0.013793	wtLB009
3024	66.75	0.026444	wtLB015
737	66.77	-0.004569	wtLB023
4017	66.77	0.001762	wtLB022
3087	66.8	0.023062	wtLB009
3230	66.83	0.031292	wtLB022
4041	66.91	0.037637	wtLB022
3230	66.92	0.030174	wtLB022
3142	66.94	-0.004901	wtLB015
3087	66.94	0.02569	wtLB009
3087	66.95	-0.008182	wtLB009
1320	66.98	0.055686	wtLB023
1327	67	0.009678	wtLB023
1320	67	0.047892	wtLB023
1003	67.02	0.014151	wtLB023
3206	67.03	0.022427	wtLB022
3023	67.03	0.026342	wtLB009
2515	67.04	0.014301	wtLB015
3706	67.06	0.010258	wtLB022
4041	67.07	0.046875	wtLB022
3526	67.07	0.00318	wtLB015
3087	67.07	0.030272	wtLB009
737	67.08	0.006494	wtLB023
3142	67.08	0.012538	wtLB015
3087	67.08	-0.002082	wtLB009
1003	67.12	0.006539	wtLB023
3582	67.12	0.022862	wtLB022
1003	67.15	0.0106	wtLB023
3087	67.18	0.015927	wtLB009
2642	67.21	0.076868	wtLB011
3024	67.22	0.005313	wtLB015
1748	67.23	0.038364	wtLB023
4017	67.24	0.000386	wtLB022
814	67.25	0.011111	wtLB023
814	67.26	-0.006673	wtLB023
2554	67.26	-0.086071	wtLB011
1003	67.27	-0.000523	wtLB023
2642	67.27	0.05722	wtLB011
1327	67.28	-0.005217	wtLB023
3731	67.28	0.011904	wtLB022
3230	67.29	0.023767	wtLB022
1256	67.3	-0.000866	wtLB023
3582	67.31	0.014011	wtLB022
3582	67.31	0.019219	wtLB022
1003	67.33	-0.013101	wtLB023
1003	67.38	0.000745	wtLB023
3526	67.38	0.011795	wtLB015
1396	67.4	-0.020497	wtLB023
3397	67.44	0.035978	wtLB015
3024	67.44	-0.000403	wtLB015
3526	67.44	0.002209	wtLB015
3222	67.44	-0.002493	wtLB009
1003	67.46	-0.010814	wtLB023
1256	67.47	0.002364	wtLB023
814	67.47	0.002945	wtLB023
3731	67.47	0.025621	wtLB022
3215	67.49	0.012322	wtLB022
2650	67.49	0.060847	wtLB009
3582	67.5	0.016463	wtLB022
814	67.53	-0.000625	wtLB023
1320	67.54	0.02313	wtLB023
814	67.58	0.015943	wtLB023
2650	67.58	0.055041	wtLB009
3526	67.62	-0.008338	wtLB015
3526	67.62	-0.014332	wtLB015
2650	67.62	0.058442	wtLB009
4041	67.63	0.036064	wtLB022
3526	67.63	-0.024441	wtLB015
1327	67.65	0.01053	wtLB023
3215	67.65	0.020224	wtLB022
3222	67.66	-0.027821	wtLB009
1003	67.67	-0.01345	wtLB023
2515	67.67	0.001933	wtLB015
1497	67.68	0.003905	wtLB023
3526	67.68	-0.012879	wtLB015
3230	67.69	0.01706	wtLB022
2404	67.69	0.033792	wtLB009
2465	67.7	0.009133	wtLB011
3582	67.72	0.027806	wtLB022
3230	67.74	0.031451	wtLB022
3215	67.74	0.014152	wtLB022
2648	67.75	0.013885	wtLB011
3024	67.76	-0.006811	wtLB015
2404	67.78	-0.014017	wtLB009
814	67.8	-0.00508	wtLB023
3526	67.8	-0.00628	wtLB015
3215	67.81	0.047059	wtLB022
2650	67.81	0.028703	wtLB009
737	67.82	0.002476	wtLB023
814	67.82	-0.002167	wtLB023
3582	67.82	0.023697	wtLB022
3191	67.82	0.005909	wtLB015
1003	67.85	0.006227	wtLB023
2650	67.85	0.008077	wtLB009
1494	67.86	-0.034717	wtLB023
1003	67.87	-0.002442	wtLB023
1748	67.87	0.055835	wtLB023
2465	67.87	0.035947	wtLB011
2404	67.87	-0.007532	wtLB009
1396	67.9	0.008758	wtLB023
814	67.94	0.002816	wtLB023
3215	67.95	0.027163	wtLB022
3731	67.96	0.01295	wtLB022
3230	67.97	0.028042	wtLB022
3526	67.98	0.019047	wtLB015
1327	67.99	-0.006854	wtLB023
2648	67.99	-0.024651	wtLB011
2404	67.99	-0.007245	wtLB009
2404	67.99	0.015185	wtLB009
3215	68	0.015676	wtLB022
3191	68	0.000348	wtLB015
1003	68.01	-0.007447	wtLB023
3186	68.04	0.02638	wtLB022
2650	68.05	0.011289	wtLB009
3191	68.06	0.013875	wtLB015
2648	68.09	0.00515	wtLB011
2896	68.09	0.000198	wtLB009
3582	68.11	0.031935	wtLB022
2896	68.11	-0.022823	wtLB009
814	68.12	-0.009753	wtLB023
3893	68.13	0.012751	wtLB022
3215	68.14	0.052591	wtLB022
1497	68.15	0.005821	wtLB023
3230	68.15	0.036361	wtLB022
3186	68.15	0.037901	wtLB022
2465	68.15	0.000118	wtLB011
2404	68.18	0.000486	wtLB009
3893	68.19	0.021387	wtLB022
2465	68.19	0.007114	wtLB011
2648	68.21	-0.014847	wtLB011
3215	68.22	0.01245	wtLB022
1444	68.23	-0.012616	wtLB023
3215	68.23	0.011966	wtLB022
1444	68.26	0.006546	wtLB023
3893	68.26	0.025434	wtLB022
3751	68.26	0.014384	wtLB015
2648	68.27	0.003177	wtLB011
3751	68.28	0.016974	wtLB015
3582	68.29	0.016319	wtLB022
3731	68.29	0.015214	wtLB022
2648	68.29	-0.021286	wtLB011
2465	68.3	0.005985	wtLB011
3731	68.31	0.001825	wtLB022
2465	68.31	-0.010651	wtLB011
2896	68.31	-0.016069	wtLB009
1494	68.32	-0.034526	wtLB023
3215	68.32	0.030881	wtLB022
2650	68.32	0.022459	wtLB009
3186	68.33	0.044632	wtLB022
2650	68.33	0.052073	wtLB009
2896	68.34	0.02738	wtLB009
2323	68.36	0.014221	wtLB011
1497	68.37	0.01266	wtLB023
3893	68.37	0.011655	wtLB022
3024	68.38	-0.032947	wtLB015
3709	68.38	-0.009812	wtLB015
3731	68.39	0.033633	wtLB022
2404	68.39	-0.01709	wtLB009
3751	68.4	0.004376	wtLB015
1444	68.41	-0.049493	wtLB023
3186	68.42	0.029027	wtLB022
3230	68.43	0.014449	wtLB022
2896	68.45	0.020055	wtLB009
814	68.46	0.009453	wtLB023
1444	68.47	-0.025389	wtLB023
2650	68.47	0.032928	wtLB009
2650	68.47	0.012793	wtLB009
1748	68.48	0.042896	wtLB023
1444	68.48	0.003961	wtLB023
3709	68.49	0.01362	wtLB015
3709	68.5	0.006905	wtLB015
1320	68.52	0.013593	wtLB023
1497	68.52	0.007624	wtLB023
3893	68.53	0.019084	wtLB022
3731	68.55	0.02023	wtLB022
2650	68.55	0.031567	wtLB009
3507	68.57	0.017452	wtLB022
2896	68.57	0.037271	wtLB009
3507	68.58	0.023851	wtLB022
3731	68.58	0.004386	wtLB022
2323	68.58	0.007867	wtLB011
3507	68.6	-0.003404	wtLB022
3507	68.62	0.02248	wtLB022
3507	68.62	0.015177	wtLB022
2465	68.63	-0.002125	wtLB011
2323	68.64	0.019048	wtLB011
2896	68.64	0.0042	wtLB009
3186	68.65	0.03538	wtLB022
2404	68.66	1.6e-05	wtLB009
2914	68.66	0.008039	wtLB009
3507	68.67	0.0223	wtLB022
3507	68.67	0.002045	wtLB022
2914	68.67	0.031603	wtLB009
3893	68.73	0.005311	wtLB022
3731	68.75	0.021001	wtLB022
3893	68.75	0.000664	wtLB022
3731	68.75	0.019394	wtLB022
2323	68.75	0.023833	wtLB011
2404	68.75	-0.008677	wtLB009
3215	68.76	0.005485	wtLB022
3186	68.76	0.033688	wtLB022
2896	68.76	0.012729	wtLB009
3507	68.77	0.030766	wtLB022
3507	68.77	0.016984	wtLB022
1320	68.78	0.009533	wtLB023
2465	68.79	0.023701	wtLB011
2914	68.8	0.01682	wtLB009
2323	68.81	0.021049	wtLB011
1327	68.83	-0.008273	wtLB023
3797	68.84	0.016326	wtLB022
3191	68.85	-0.001041	wtLB015
3751	68.86	0.000851	wtLB015
2404	68.87	0.005636	wtLB009
2896	68.9	0.009516	wtLB009
2914	68.92	0.015951	wtLB009
3191	68.93	-0.004276	wtLB015
2323	68.93	0.008803	wtLB011
814	68.97	-0.004037	wtLB023
3751	68.98	0.024789	wtLB015
3507	68.99	0.011577	wtLB022
2323	68.99	0.030264	wtLB011
2896	69.02	-0.007836	wtLB009
3893	69.03	0.018155	wtLB022
3024	69.04	-0.046326	wtLB015
2896	69.05	-0.001385	wtLB009
2598	69.06	0.014581	wtLB015
2914	69.06	0.014409	wtLB009
1748	69.07	0.055187	wtLB023
3797	69.08	0.009999	wtLB022
2323	69.08	0.00866	wtLB011
3797	69.09	0.021143	wtLB022
3893	69.09	-0.008885	wtLB022
1497	69.1	0.005222	wtLB023
1320	69.12	-0.024923	wtLB023
3893	69.13	-0.000144	wtLB022
3709	69.13	0.008831	wtLB015
2598	69.13	0.004844	wtLB015
2465	69.13	0.015345	wtLB011
2758	69.13	-0.025453	wtLB011
3186	69.16	0.037498	wtLB022
3582	69.18	0.002582	wtLB022
3593	69.2	-0.003135	wtLB015
2914	69.2	-0.008847	wtLB009
3186	69.22	0.038176	wtLB022
2914	69.22	-0.005282	wtLB009
3797	69.23	0.017485	wtLB022
2323	69.23	0.00797	wtLB011
2914	69.23	-0.002072	wtLB009
3709	69.24	0.015795	wtLB015
2758	69.24	-0.005828	wtLB011
3797	69.26	-0.006811	wtLB022
3593	69.27	-0.004002	wtLB015
2914	69.28	0.007938	wtLB009
1497	69.33	-0.00215	wtLB023
2323	69.36	0.007883	wtLB011
3507	69.38	0.002918	wtLB022
2846	69.38	-0.012344	wtLB011
2598	69.39	0.011665	wtLB015
3797	69.41	-0.005683	wtLB022
3191	69.41	-0.017015	wtLB015
2598	69.44	-0.002	wtLB015
3709	69.46	-0.000944	wtLB015
3024	69.5	-0.025403	wtLB015
2605	69.54	0.012342	wtLB011
3731	69.62	0.010719	wtLB022
3593	69.62	0.011554	wtLB015
2914	69.62	-0.001263	wtLB009
1320	69.64	-0.022767	wtLB023
3191	69.71	-0.031993	wtLB015
3230	69.72	-0.007314	wtLB022
3186	69.74	0.03338	wtLB022
1497	69.76	-0.007235	wtLB023
3797	69.76	0.002971	wtLB022
2598	69.76	0.012113	wtLB015
3024	69.78	0.019608	wtLB015
2598	69.8	0.00166	wtLB015
3024	69.84	0.009929	wtLB015
2605	69.85	0.041388	wtLB011
2132	69.87	0.017814	wtLB011
3593	69.88	0.001968	wtLB015
2132	69.89	0.014537	wtLB011
2617	69.89	0.029524	wtLB011
2617	70.02	0.049632	wtLB011
2598	70.03	0.006764	wtLB015
3593	70.03	0.000959	wtLB015
2617	70.04	0.059411	wtLB011
2598	70.05	-0.004116	wtLB015
2132	70.09	0.019669	wtLB011
1320	70.1	-0.010606	wtLB023
1428	70.1	-0.009504	wtLB023
2515	70.12	0.048971	wtLB015
3186	70.18	0.019739	wtLB022
2210	70.22	0.039769	wtLB015
2605	70.23	0.040481	wtLB011
2605	70.25	0.007672	wtLB011
2132	70.28	0.031686	wtLB011
2132	70.3	0.03122	wtLB011
2617	70.31	0.050636	wtLB011
1643	70.32	0.005907	wtLB023
3191	70.33	-0.023096	wtLB015
1039	70.35	0.012573	wtLB023
2617	70.36	0.059673	wtLB011
2031	70.37	0.025609	wtLB011
3797	70.38	0.004168	wtLB022
1643	70.39	0.013015	wtLB023
2605	70.39	0.037572	wtLB011
1350	70.43	0.016286	wtLB023
2132	70.44	0.026087	wtLB011
2132	70.44	0.027696	wtLB011
2031	70.44	0.032323	wtLB011
1350	70.46	-0.020221	wtLB023
2210	70.46	0.012247	wtLB015
1350	70.47	-0.024688	wtLB023
1350	70.48	0.021321	wtLB023
2031	70.49	0.032478	wtLB011
1039	70.5	0.012026	wtLB023
1350	70.51	-0.011138	wtLB023
2132	70.52	0.0314	wtLB011
2598	70.54	-0.001978	wtLB015
1643	70.55	0.022612	wtLB023
2598	70.55	0.004642	wtLB015
2605	70.55	0.044746	wtLB011
2132	70.55	0.034706	wtLB011
1350	70.56	0.00536	wtLB023
2031	70.59	0.01868	wtLB011
2031	70.59	0.050322	wtLB011
1350	70.6	0.018724	wtLB023
2031	70.62	0.038934	wtLB011
2031	70.67	0.028788	wtLB011
2031	70.67	0.041574	wtLB011
2605	70.68	0.054582	wtLB011
3191	70.71	-0.005186	wtLB015
3593	70.72	-0.017738	wtLB015
2210	70.72	0.018084	wtLB015
1350	70.79	-0.007832	wtLB023
3126	70.79	0.008477	wtLB009
2031	70.85	0.05216	wtLB011
2031	70.87	0.040144	wtLB011
3275	70.88	0.002059	wtLB015
2132	70.91	0.038269	wtLB011
2031	70.91	0.035558	wtLB011
3593	70.92	-0.008373	wtLB015
1428	70.93	0.002738	wtLB023
2598	70.94	0.015868	wtLB015
2605	70.95	0.04378	wtLB011
1350	70.96	0.013623	wtLB023
1643	71.01	0.017733	wtLB023
3593	71.03	-0.004186	wtLB015
3186	71.07	0.008693	wtLB022
3275	71.07	-0.009439	wtLB015
2210	71.08	0.015633	wtLB015
3275	71.08	0.01265	wtLB015
2132	71.09	0.029278	wtLB011
4103	71.15	-0.0016	wtLB022
2902	71.17	-0.021139	wtLB009
3275	71.23	-0.003091	wtLB015
3191	71.28	-0.001141	wtLB015
1428	71.29	0.023142	wtLB023
3275	71.3	-0.00763	wtLB015
3191	71.32	0.01121	wtLB015
1633	71.34	-0.009148	wtLB023
3126	71.37	0.011777	wtLB009
1633	71.41	-0.001267	wtLB023
2831	71.41	0.015365	wtLB015
2692	71.41	0.013727	wtLB009
3126	71.41	-0.002121	wtLB009
1633	71.42	-0.0012	wtLB023
1039	71.44	-0.00585	wtLB023
2555	71.44	0.014541	wtLB011
1350	71.45	0.003292	wtLB023
3593	71.45	0.008056	wtLB015
2555	71.45	0.034315	wtLB011
3275	71.47	0.008018	wtLB015
1782	71.48	0.009076	wtLB023
3530	71.48	-0.007244	wtLB022
2210	71.48	0.000918	wtLB015
1633	71.51	-0.016256	wtLB023
3530	71.54	-0.024408	wtLB022
3275	71.54	-0.018199	wtLB015
3275	71.54	-0.013567	wtLB015
3130	71.56	0.016833	wtLB009
2831	71.58	0.028505	wtLB015
2692	71.61	0.024119	wtLB009
3126	71.61	-0.006626	wtLB009
3130	71.61	0.001294	wtLB009
1350	71.62	-0.000975	wtLB023
1039	71.64	0.009137	wtLB023
2831	71.65	0.038512	wtLB015
1318	71.66	0.010691	wtLB023
4103	71.66	-0.027248	wtLB022
3130	71.66	-0.023885	wtLB009
3126	71.66	-0.026967	wtLB009
2555	71.67	0.012039	wtLB011
3126	71.67	4.4e-05	wtLB009
1039	71.69	0.024461	wtLB023
3530	71.69	0.013901	wtLB022
3126	71.69	0.013568	wtLB009
3130	71.71	-0.008574	wtLB009
3321	71.71	0.025113	wtLB009
3275	71.72	-0.010307	wtLB015
2555	71.72	0.007933	wtLB011
3530	71.74	0.004481	wtLB022
3130	71.74	-0.011231	wtLB009
3530	71.75	-0.015419	wtLB022
2692	71.77	0.007839	wtLB009
3530	71.78	0.019364	wtLB022
3593	71.79	0.010589	wtLB015
2555	71.79	0.026299	wtLB011
3530	71.81	0.009281	wtLB022
3321	71.81	-0.001213	wtLB009
3331	71.81	0.025356	wtLB009
3130	71.82	-0.007269	wtLB009
3126	71.82	0.005998	wtLB009
1782	71.84	0.004043	wtLB023
2555	71.85	-0.02118	wtLB011
3130	71.85	0.010248	wtLB009
3321	71.86	-0.003778	wtLB009
2210	71.9	0.002519	wtLB015
2692	71.91	-0.005254	wtLB009
2555	71.94	-0.019366	wtLB011
2902	71.94	-9.9e-05	wtLB009
2692	71.94	0.02368	wtLB009
2754	71.95	0.033754	wtLB011
2754	71.96	0.013822	wtLB011
3530	71.97	0.019056	wtLB022
2210	71.97	0.018071	wtLB015
3331	71.97	-0.010357	wtLB009
2754	71.99	0.011574	wtLB011
1039	72.01	0.012156	wtLB023
3623	72.02	0.032577	wtLB022
2692	72.02	-0.012854	wtLB009
3321	72.03	0.002659	wtLB009
3331	72.06	0.045196	wtLB009
2555	72.09	-0.001349	wtLB011
1318	72.1	0.027178	wtLB023
3275	72.1	-0.018134	wtLB015
2210	72.1	-0.008437	wtLB015
2474	72.14	0.006686	wtLB011
3530	72.19	-0.002756	wtLB022
3530	72.19	0.006867	wtLB022
2754	72.19	0.04348	wtLB011
2692	72.2	-0.014998	wtLB009
2474	72.23	-0.018639	wtLB011
3269	72.26	0.017188	wtLB022
2210	72.28	0.000715	wtLB015
2555	72.28	-0.004978	wtLB011
2692	72.28	0.014186	wtLB009
3998	72.31	0.005576	wtLB022
3275	72.31	-0.008753	wtLB015
3321	72.32	-0.00166	wtLB009
3998	72.33	0.00314	wtLB022
2555	72.33	0.04144	wtLB011
2692	72.33	0.010768	wtLB009
1039	72.36	0.008998	wtLB023
2474	72.37	0.024839	wtLB011
3088	72.4	-0.003985	wtLB015
2474	72.41	0.009272	wtLB011
2210	72.42	0.005551	wtLB015
2692	72.42	0.008235	wtLB009
2902	72.43	-0.017536	wtLB009
2902	72.44	0.004719	wtLB009
3530	72.49	0.008012	wtLB022
1050	72.5	0.006939	wtLB023
2902	72.5	-0.007244	wtLB009
3283	72.53	0.030525	wtLB022
3623	72.53	0.025717	wtLB022
3998	72.55	-0.012221	wtLB022
2831	72.55	0.026989	wtLB015
3283	72.56	0.047345	wtLB022
2474	72.56	-0.050285	wtLB011
547	72.58	0.008086	wtLB023
1318	72.58	0.010397	wtLB023
547	72.62	0.008146	wtLB023
3269	72.69	0.024348	wtLB022
2831	72.7	0.006206	wtLB015
1050	72.71	0.00243	wtLB023
2692	72.73	0.007668	wtLB009
3088	72.76	0.012992	wtLB015
547	72.77	0.031599	wtLB023
3752	72.77	-0.03389	wtLB015
3283	72.78	0.032029	wtLB022
547	72.79	0.027682	wtLB023
3998	72.8	0.003461	wtLB022
2902	72.8	0.015889	wtLB009
3088	72.81	0.023168	wtLB015
1318	72.84	0.027044	wtLB023
3752	72.86	-0.01563	wtLB015
3283	72.87	0.016346	wtLB022
1039	72.88	-0.027525	wtLB023
1039	72.88	-0.006718	wtLB023
1050	72.88	-0.002598	wtLB023
547	72.89	0.01149	wtLB023
3752	72.9	-0.021397	wtLB015
3998	72.92	0.008889	wtLB022
2324	72.92	0.02712	wtLB009
3623	72.94	-0.008985	wtLB022
3088	72.94	0.013083	wtLB015
3283	72.95	0.026872	wtLB022
1318	72.96	0.024313	wtLB023
3283	72.97	0.037908	wtLB022
2210	72.99	0.02081	wtLB015
1791	73.01	-0.00183	wtLB023
3623	73.01	0.03125	wtLB022
3623	73.01	-0.00277	wtLB022
3114	73.02	0.014591	wtLB015
3623	73.08	0.022813	wtLB022
896	73.1	0.015551	wtLB023
3283	73.1	0.042836	wtLB022
3998	73.1	0.003453	wtLB022
3269	73.1	0.024338	wtLB022
3623	73.1	0.004253	wtLB022
3088	73.1	-0.01141	wtLB015
547	73.11	0.005207	wtLB023
2902	73.11	-0.020666	wtLB009
2902	73.11	-0.001271	wtLB009
1318	73.13	0.000111	wtLB023
1791	73.13	0.002033	wtLB023
3114	73.14	0.006263	wtLB015
4134	73.15	0.015736	wtLB022
2474	73.15	0.00798	wtLB011
547	73.17	0.005892	wtLB023
3623	73.17	0.002447	wtLB022
2813	73.2	0.023157	wtLB011
4134	73.21	0.025635	wtLB022
3114	73.21	-0.004253	wtLB015
1050	73.26	0.013051	wtLB023
3269	73.26	0.020876	wtLB022
896	73.27	0.008864	wtLB023
3623	73.29	0.026547	wtLB022
2831	73.29	-0.008538	wtLB015
2324	73.29	0.014313	wtLB009
3114	73.31	-0.008952	wtLB015
3114	73.31	-0.005742	wtLB015
896	73.32	0.019268	wtLB023
3283	73.32	0.031214	wtLB022
3114	73.33	0.000528	wtLB015
2902	73.33	0.002017	wtLB009
2324	73.33	0.034969	wtLB009
3821	73.34	-0.009728	wtLB022
3283	73.35	0.01942	wtLB022
3269	73.35	0.016333	wtLB022
2474	73.35	0.004929	wtLB011
1047	73.37	0.014924	wtLB023
2324	73.37	0.017691	wtLB009
2951	73.37	-0.001105	wtLB009
1039	73.38	-0.018888	wtLB023
896	73.38	0.004536	wtLB023
3114	73.38	0.005148	wtLB015
2902	73.38	-0.007392	wtLB009
896	73.39	0.013235	wtLB023
2951	73.39	0.012822	wtLB009
1047	73.4	-0.00107	wtLB023
3283	73.4	0.00801	wtLB022
896	73.41	0.001068	wtLB023
3821	73.43	-0.017906	wtLB022
3821	73.44	0.001305	wtLB022
1047	73.45	0.011805	wtLB023
3623	73.45	0.017687	wtLB022
1050	73.47	0.011884	wtLB023
2324	73.48	-0.017868	wtLB009
2324	73.5	-0.020647	wtLB009
1047	73.51	-0.012574	wtLB023
547	73.53	-0.005994	wtLB023
1047	73.53	0.006444	wtLB023
442	73.54	0.043638	wtLB023
896	73.55	-0.001347	wtLB023
1047	73.55	-0.0066	wtLB023
3269	73.58	0.018867	wtLB022
3821	73.58	0.031435	wtLB022
2324	73.58	0.013301	wtLB009
3269	73.59	0.034971	wtLB022
2324	73.59	0.001439	wtLB009
2951	73.6	-0.017193	wtLB009
1050	73.62	0.011083	wtLB023
2324	73.62	0.035865	wtLB009
896	73.64	0.010642	wtLB023
1047	73.66	-0.00618	wtLB023
896	73.68	-0.002915	wtLB023
2324	73.68	-0.014722	wtLB009
2951	73.68	-0.017389	wtLB009
3269	73.7	0.037706	wtLB022
547	73.71	0.003703	wtLB023
2902	73.71	0.01156	wtLB009
1318	73.72	0.011331	wtLB023
3114	73.74	0.002043	wtLB015
3114	73.74	-0.00393	wtLB015
3114	73.78	0.002486	wtLB015
2831	73.78	-0.009927	wtLB015
3088	73.78	-0.032559	wtLB015
1050	73.79	-0.004349	wtLB023
3516	73.8	0.014416	wtLB015
2951	73.8	0.002666	wtLB009
1047	73.81	0.011263	wtLB023
3516	73.82	-0.003026	wtLB015
1047	73.83	-0.005738	wtLB023
3269	73.84	0.026403	wtLB022
2324	73.84	0.011598	wtLB009
3269	73.85	0.004503	wtLB022
3516	73.87	0.020702	wtLB015
2951	73.88	0.009459	wtLB009
943	73.89	-0.014136	wtLB022
3114	73.93	0.00187	wtLB015
1039	73.96	-0.017407	wtLB023
943	73.96	0.015923	wtLB022
3516	73.98	-0.009479	wtLB015
3821	74.02	0.039547	wtLB022
3516	74.02	-0.006219	wtLB015
3516	74.03	0.003464	wtLB015
2951	74.04	0.000596	wtLB009
442	74.07	0.044428	wtLB023
943	74.09	0.015228	wtLB022
943	74.11	0.006159	wtLB022
943	74.11	0.029328	wtLB022
3516	74.12	0.001357	wtLB015
943	74.14	0.037642	wtLB022
3821	74.14	0.034913	wtLB022
1318	74.15	-0.008475	wtLB023
2951	74.15	0.017533	wtLB009
3283	74.18	-0.005351	wtLB022
943	74.19	0.005751	wtLB022
3516	74.22	-0.003671	wtLB015
3516	74.22	0.018499	wtLB015
1050	74.23	-0.012109	wtLB023
1050	74.25	-0.027458	wtLB023
2582	74.28	-0.024824	wtLB011
3088	74.32	-0.035927	wtLB015
943	74.34	0.023012	wtLB022
896	74.37	0.010249	wtLB023
943	74.37	0.005576	wtLB022
3737	74.4	0.020152	wtLB022
2582	74.4	-0.002225	wtLB011
547	74.42	0.015741	wtLB023
1047	74.43	0.002127	wtLB023
3623	74.44	-0.006607	wtLB022
1318	74.45	-0.007058	wtLB023
442	74.49	0.016472	wtLB023
2951	74.53	-0.012319	wtLB009
3737	74.54	0.013828	wtLB022
2951	74.54	0.003633	wtLB009
2399	74.55	-0.053707	wtLB011
2831	74.56	-0.010796	wtLB015
943	74.59	0.026897	wtLB022
2951	74.61	0.019398	wtLB009
896	74.62	-0.005758	wtLB023
3673	74.62	-0.012528	wtLB022
2636	74.64	0.002512	wtLB011
2582	74.68	0.040609	wtLB011
3673	74.7	0.007701	wtLB022
2636	74.71	0.00907	wtLB011
2640	74.71	0.022466	wtLB009
3821	74.72	0.002229	wtLB022
3737	74.73	0.011947	wtLB022
2636	74.73	0.004947	wtLB011
1047	74.74	-0.008798	wtLB023
2640	74.74	0.037	wtLB009
943	74.75	-0.00352	wtLB022
3188	74.78	-0.005191	wtLB009
3673	74.79	0.015932	wtLB022
3737	74.8	-0.009994	wtLB022
3673	74.81	0.016606	wtLB022
2636	74.82	-0.009269	wtLB011
1318	74.85	-0.007324	wtLB023
3673	74.86	-0.009705	wtLB022
3673	74.86	0.00026	wtLB022
3731	74.86	0.014235	wtLB015
3088	74.88	-0.03064	wtLB015
3269	74.9	-0.019222	wtLB022
2636	74.9	0.003533	wtLB011
3731	74.91	0.013642	wtLB015
2636	74.91	0.003189	wtLB011
3619	74.92	-0.040431	wtLB015
2636	74.93	0.024139	wtLB011
3737	74.95	0.011653	wtLB022
2582	74.95	0.025108	wtLB011
3619	74.98	0.009821	wtLB015
3731	74.98	0.042296	wtLB015
2582	74.99	0.029321	wtLB011
442	75	0.030081	wtLB023
3731	75	0.024379	wtLB015
3619	75.01	0.013359	wtLB015
3188	75.01	-0.016862	wtLB009
3188	75.02	-0.008835	wtLB009
1050	75.03	-0.013438	wtLB023
2136	75.03	0.035123	wtLB009
3737	75.04	0.010632	wtLB022
3673	75.04	0.00931	wtLB022
3017	75.04	-0.07502	wtLB009
2640	75.04	0.012379	wtLB009
1388	75.05	-0.016039	wtLB023
2582	75.07	0.029341	wtLB011
3188	75.09	-0.000136	wtLB009
1388	75.1	0.027471	wtLB023
3731	75.11	0.01261	wtLB015
2582	75.12	0.028966	wtLB011
2399	75.12	0.011306	wtLB011
3821	75.13	-0.014977	wtLB022
2399	75.16	0.056923	wtLB011
547	75.18	0.001312	wtLB023
1388	75.21	0.032373	wtLB023
3737	75.21	-0.001356	wtLB022
2640	75.21	-0.004405	wtLB009
442	75.22	0.016062	wtLB023
2399	75.22	0.039405	wtLB011
2831	75.25	-0.00495	wtLB015
3619	75.25	0.014526	wtLB015
2399	75.25	0.018411	wtLB011
3673	75.28	0.003606	wtLB022
3737	75.3	-0.007965	wtLB022
1388	75.31	0.012617	wtLB023
1388	75.31	-0.006243	wtLB023
2582	75.31	0.02096	wtLB011
2399	75.33	0.014051	wtLB011
1050	75.34	-0.006753	wtLB023
1388	75.34	-0.011663	wtLB023
1318	75.35	-0.019391	wtLB023
1388	75.36	0.012657	wtLB023
2399	75.36	0.018346	wtLB011
3017	75.38	0.011598	wtLB009
3619	75.39	0.018587	wtLB015
1388	75.4	0.001604	wtLB023
3737	75.4	0.012348	wtLB022
2640	75.4	0.001482	wtLB009
2582	75.42	0.02303	wtLB011
3088	75.43	-0.017152	wtLB015
2399	75.43	0.020103	wtLB011
3673	75.44	-0.01089	wtLB022
2582	75.44	0.017434	wtLB011
3737	75.46	-0.001296	wtLB022
3017	75.47	-0.030121	wtLB009
3017	75.47	0.008363	wtLB009
2399	75.48	0.031314	wtLB011
2399	75.52	-0.031398	wtLB011
3017	75.54	-0.015956	wtLB009
1388	75.55	0.017395	wtLB023
442	75.58	0.003635	wtLB023
1388	75.59	0.05233	wtLB023
2399	75.61	0.002802	wtLB011
2244	75.67	-0.000542	wtLB011
3673	75.7	0.004918	wtLB022
2202	75.72	-0.000972	wtLB015
2202	75.75	0.019524	wtLB015
2831	75.77	-0.009616	wtLB015
3017	75.79	0.009545	wtLB009
3673	75.81	-0.001693	wtLB022
2244	75.84	-0.00151	wtLB011
2244	75.84	0.017529	wtLB011
1261	75.87	0.005018	wtLB023
2836	75.92	-0.009904	wtLB011
2202	75.93	0.010146	wtLB015
2724	75.94	0.012308	wtLB009
3737	75.97	-0.010851	wtLB022
2244	75.99	0.014703	wtLB011
2724	76	0.010437	wtLB009
3619	76.01	-0.019649	wtLB015
3088	76.03	-0.00908	wtLB015
2724	76.03	0.007999	wtLB009
2640	76.04	-0.015229	wtLB009
2244	76.05	0.008962	wtLB011
2244	76.05	0.017102	wtLB011
3088	76.06	-0.002449	wtLB015
1071	76.07	0.004187	wtLB023
2244	76.07	0.018636	wtLB011
2549	76.08	0.029825	wtLB011
3272	76.1	-0.003613	wtLB022
3017	76.1	-0.011368	wtLB009
2549	76.11	0.025022	wtLB011
3272	76.15	-0.000982	wtLB022
2831	76.15	-0.007436	wtLB015
3017	76.15	-0.008974	wtLB009
1261	76.17	0.006765	wtLB023
2606	76.18	0.030599	wtLB011
2606	76.19	0.095101	wtLB011
3272	76.21	-0.023199	wtLB022
3017	76.22	-0.00228	wtLB009
2244	76.23	0.013231	wtLB011
2549	76.25	0.03248	wtLB011
3619	76.26	-0.022387	wtLB015
3272	76.28	0.021034	wtLB022
3272	76.3	0.001927	wtLB022
3272	76.31	-0.003901	wtLB022
3195	76.31	-0.009348	wtLB015
3272	76.33	0.003496	wtLB022
2549	76.34	0.04103	wtLB011
442	76.36	0.006782	wtLB023
2039	76.36	0.013731	wtLB011
1071	76.38	0.003555	wtLB023
3195	76.38	0.010759	wtLB015
2321	76.39	-0.016632	wtLB009
2640	76.41	0.016389	wtLB009
1261	76.42	0.000579	wtLB023
3017	76.42	0.006741	wtLB009
2244	76.44	0.031819	wtLB011
3195	76.45	0.002368	wtLB015
3195	76.45	-0.002433	wtLB015
2606	76.45	0.026968	wtLB011
2640	76.46	-0.004079	wtLB009
3272	76.47	0.029448	wtLB022
1504	76.48	-0.002072	wtLB023
2039	76.48	0.020059	wtLB011
2549	76.49	0.028771	wtLB011
2724	76.49	-0.005238	wtLB009
2202	76.5	-0.004715	wtLB015
1504	76.51	0.00261	wtLB023
3017	76.52	0.013425	wtLB009
2640	76.55	0.007264	wtLB009
1261	76.56	-0.000343	wtLB023
3619	76.59	-0.003129	wtLB015
2724	76.6	0.003351	wtLB009
3195	76.62	0.018581	wtLB015
1261	76.63	-0.0038	wtLB023
1226	76.64	0.036288	wtLB023
1261	76.64	0.0054	wtLB023
2724	76.68	-0.020808	wtLB009
2202	76.7	-0.001689	wtLB015
2724	76.75	-0.027307	wtLB009
1504	76.78	-0.011982	wtLB023
3272	76.8	0.022422	wtLB022
1226	76.81	0.028469	wtLB023
1261	76.81	-0.014253	wtLB023
442	76.85	0.00762	wtLB023
2724	76.85	-0.010136	wtLB009
3272	76.86	0.017522	wtLB022
2549	76.86	0.033726	wtLB011
2039	76.88	0.024348	wtLB011
1226	76.89	-0.007039	wtLB023
2724	76.9	-0.024943	wtLB009
1226	76.91	0.008678	wtLB023
2039	76.91	0.013086	wtLB011
3160	76.91	0.015689	wtLB009
3272	76.93	-0.002665	wtLB022
3160	76.93	0.014831	wtLB009
2202	76.95	0.0116	wtLB015
3160	76.95	0.015128	wtLB009
2640	76.95	0.010253	wtLB009
3372	76.95	0.025391	wtLB009
3619	76.96	-0.002907	wtLB015
3160	76.97	0.024934	wtLB009
1504	76.98	0.003364	wtLB023
1226	76.99	-0.011663	wtLB023
1226	77	-0.022137	wtLB023
3195	77	-0.02394	wtLB015
4109	77.01	-0.061955	wtLB022
2244	77.01	0.02327	wtLB011
3619	77.02	-0.022478	wtLB015
2244	77.03	0.020482	wtLB011
3195	77.05	-0.020057	wtLB015
2321	77.05	0.011314	wtLB009
2039	77.06	0.023342	wtLB011
1226	77.07	0.010011	wtLB023
2724	77.1	-0.021677	wtLB009
1504	77.12	-0.000304	wtLB023
1071	77.12	-0.004592	wtLB023
2202	77.13	-0.000524	wtLB015
2606	77.13	0.010543	wtLB011
1226	77.14	0.008326	wtLB023
1071	77.15	0.013913	wtLB023
1261	77.16	-0.011483	wtLB023
3619	77.16	-0.016199	wtLB015
2482	77.16	0.057694	wtLB011
2724	77.17	-0.016504	wtLB009
2202	77.2	-0.000592	wtLB015
2321	77.2	0.015807	wtLB009
1261	77.22	-0.011823	wtLB023
2039	77.22	0.021536	wtLB011
2606	77.23	0.011804	wtLB011
1226	77.24	0.018268	wtLB023
2039	77.25	0.030494	wtLB011
2202	77.26	-0.002802	wtLB015
2642	77.26	-0.004793	wtLB015
3372	77.26	0.017395	wtLB009
2642	77.27	0.003589	wtLB015
2642	77.27	-0.008838	wtLB015
2926	77.28	-0.005721	wtLB015
2482	77.3	0.031328	wtLB011
442	77.32	0.001175	wtLB023
1071	77.36	0.01153	wtLB023
2202	77.38	-0.005956	wtLB015
2039	77.38	0.029606	wtLB011
2926	77.39	0.012125	wtLB015
2926	77.39	0.024382	wtLB015
1071	77.4	-0.00229	wtLB023
2482	77.4	0.042955	wtLB011
2482	77.4	0.011123	wtLB011
1625	77.48	-0.001118	wtLB023
1625	77.48	0.000337	wtLB023
4109	77.49	-0.042899	wtLB022
2926	77.5	0.035145	wtLB015
2642	77.54	-0.014997	wtLB015
4008	77.59	0.002135	wtLB022
2642	77.59	0.014311	wtLB015
1625	77.6	-0.034045	wtLB023
1226	77.61	0.001483	wtLB023
2642	77.61	0.00331	wtLB015
2482	77.61	-0.004837	wtLB011
2642	77.63	0.001575	wtLB015
3598	77.64	0.044123	wtLB022
2642	77.64	0.001854	wtLB015
3195	77.65	-0.021131	wtLB015
1625	77.66	-0.013424	wtLB023
2482	77.66	0.011962	wtLB011
2482	77.68	0.04981	wtLB011
1226	77.72	-0.024293	wtLB023
1071	77.72	-0.000233	wtLB023
2482	77.75	-0.006306	wtLB011
4008	77.76	-0.007881	wtLB022
2482	77.77	0.014869	wtLB011
172	77.78	0.00796	wtLB023
2482	77.78	0.00115	wtLB011
2321	77.8	-0.005536	wtLB009
3874	77.83	0.014317	wtLB015
1742	77.84	-0.0129	wtLB023
2975	77.84	-0.048704	wtLB009
2039	77.85	0.042903	wtLB011
3874	77.87	0.001919	wtLB015
2202	77.88	0.000396	wtLB015
3195	77.88	-0.010555	wtLB015
1261	77.89	-0.010663	wtLB023
172	77.91	0.007829	wtLB023
172	77.92	0.017118	wtLB023
3598	77.95	0.032301	wtLB022
3195	77.95	-0.004586	wtLB015
2926	77.97	0.002857	wtLB015
172	78	0.009676	wtLB023
3492	78.02	0.010934	wtLB022
3120	78.02	-0.003359	wtLB009
172	78.06	0.009271	wtLB023
2642	78.08	0.00113	wtLB015
3874	78.09	0.015578	wtLB015
1071	78.11	-0.003037	wtLB023
172	78.11	0.009587	wtLB023
2642	78.11	0.000646	wtLB015
3810	78.11	0.015484	wtLB015
172	78.12	0.002269	wtLB023
3551	78.13	0.010179	wtLB022
3551	78.13	0.01986	wtLB022
3195	78.14	-0.014035	wtLB015
172	78.15	0.016384	wtLB023
2039	78.15	0.044631	wtLB011
3598	78.17	0.008253	wtLB022
3551	78.21	0.008916	wtLB022
3551	78.22	-0.010043	wtLB022
3598	78.22	0.013385	wtLB022
3598	78.22	0.026213	wtLB022
2337	78.22	0.044438	wtLB009
1071	78.23	-0.018321	wtLB023
3810	78.23	0.046764	wtLB015
4008	78.24	-0.01933	wtLB022
3551	78.28	0.006545	wtLB022
2337	78.29	0.014357	wtLB009
4008	78.32	0.000464	wtLB022
4008	78.33	0.03875	wtLB022
3789	78.33	-0.055014	wtLB022
3551	78.33	-0.006223	wtLB022
4008	78.35	0.029385	wtLB022
172	78.36	0.001954	wtLB023
1261	78.39	-0.008908	wtLB023
1742	78.39	-0.012369	wtLB023
3120	78.39	-0.019955	wtLB009
2337	78.4	0.039985	wtLB009
770	78.41	0.018611	wtLB015
1038	78.43	0.008236	wtLB023
3551	78.43	-0.011946	wtLB022
3598	78.46	0.005071	wtLB022
3492	78.47	0.017905	wtLB022
2642	78.47	-0.00104	wtLB015
3598	78.48	0.019358	wtLB022
2039	78.49	0.045267	wtLB011
4008	78.5	0.00106	wtLB022
2337	78.52	0.006504	wtLB009
2755	78.53	0.023721	wtLB011
3551	78.54	0.021426	wtLB022
2337	78.54	-0.002976	wtLB009
2975	78.55	-0.01086	wtLB009
3598	78.58	0.020009	wtLB022
2337	78.58	-0.033419	wtLB009
3551	78.61	0.0086	wtLB022
3598	78.61	-0.010046	wtLB022
3627	78.61	0.010484	wtLB015
3598	78.62	0.003604	wtLB022
3789	78.63	0.049351	wtLB022
2337	78.63	-0.031961	wtLB009
3810	78.64	0.054922	wtLB015
2926	78.65	-0.025952	wtLB015
2755	78.65	0.004456	wtLB011
3492	78.66	0.025978	wtLB022
2337	78.67	0.01387	wtLB009
1038	78.68	-0.006562	wtLB023
786	78.68	0.018477	wtLB022
3789	78.69	-0.035514	wtLB022
4000	78.7	0.053122	wtLB022
3789	78.7	0.032167	wtLB022
3492	78.71	0.025534	wtLB022
2755	78.71	0.032504	wtLB011
3789	78.75	-0.016003	wtLB022
770	78.75	0.00306	wtLB015
3492	78.79	0.03161	wtLB022
3627	78.79	0.011246	wtLB015
2337	78.79	-0.01258	wtLB009
2321	78.8	0.019444	wtLB009
172	78.81	0.01364	wtLB023
3120	78.81	0.003692	wtLB009
3551	78.83	-0.016782	wtLB022
3627	78.85	-0.017122	wtLB015
3153	78.86	0.00494	wtLB015
4000	78.88	-0.037477	wtLB022
1038	78.9	-0.006848	wtLB023
3492	78.9	0.027533	wtLB022
3153	78.9	0.008578	wtLB015
3120	78.9	-0.011964	wtLB009
3153	78.91	0.010159	wtLB015
3627	78.91	0.00845	wtLB015
2288	78.92	-0.007488	wtLB011
3120	78.92	-0.015742	wtLB009
3492	78.93	0.022768	wtLB022
3153	78.94	0.004647	wtLB015
2975	78.95	-0.001465	wtLB009
3627	78.96	0.033008	wtLB015
922	78.97	0.026732	wtLB023
3492	78.98	0.023029	wtLB022
2975	78.99	0.002817	wtLB009
78	79	0.005022	wtLB022
3153	79	-0.008128	wtLB015
2321	79	0.011731	wtLB009
3153	79.01	0.004092	wtLB015
2337	79.01	0.001821	wtLB009
172	79.02	0.0197	wtLB023
1071	79.02	-0.006321	wtLB023
3153	79.02	0.000308	wtLB015
3120	79.02	-0.01724	wtLB009
2288	79.03	-0.027856	wtLB011
3492	79.04	0.010952	wtLB022
2321	79.04	-0.008907	wtLB009
3153	79.05	-0.01012	wtLB015
78	79.06	-0.021093	wtLB022
3492	79.07	0.030415	wtLB022
3120	79.08	0.003206	wtLB009
78	79.09	0.024968	wtLB022
922	79.1	0.014817	wtLB023
4000	79.1	-0.037442	wtLB022
922	79.11	0.012254	wtLB023
4000	79.12	0.014498	wtLB022
922	79.13	-0.009692	wtLB023
509	79.15	0.014193	wtLB023
3789	79.16	0.010349	wtLB022
2926	79.19	-0.039335	wtLB015
2755	79.19	-0.001901	wtLB011
3551	79.2	0.016372	wtLB022
770	79.22	0.010482	wtLB015
3153	79.26	0.002253	wtLB015
922	79.27	-0.016151	wtLB023
3120	79.27	-0.004087	wtLB009
922	79.28	0.021755	wtLB023
922	79.29	0.00842	wtLB023
1038	79.29	0.003889	wtLB023
2975	79.29	-0.007383	wtLB009
2337	79.3	-0.015746	wtLB009
786	79.33	0.034575	wtLB022
3641	79.33	0.002498	wtLB015
922	79.34	0.004454	wtLB023
2288	79.34	-0.008722	wtLB011
1038	79.37	0.005115	wtLB023
78	79.37	-0.003063	wtLB022
786	79.37	0.030236	wtLB022
1038	79.38	-0.00331	wtLB023
3515	79.42	0.004494	wtLB015
3641	79.42	0.010021	wtLB015
78	79.44	0.020349	wtLB022
3515	79.44	0.015972	wtLB015
78	79.45	-0.012398	wtLB022
3153	79.49	-0.010655	wtLB015
78	79.51	0.032478	wtLB022
509	79.53	0.021922	wtLB023
3627	79.53	0.005005	wtLB015
1784	79.54	0.037971	wtLB023
3789	79.55	-0.002641	wtLB022
3515	79.55	0.003065	wtLB015
1071	79.56	-0.016915	wtLB023
3641	79.56	0.002947	wtLB015
2288	79.56	0.025336	wtLB011
770	79.58	6e-06	wtLB015
3641	79.6	0.020668	wtLB015
3515	79.6	0.013532	wtLB015
770	79.61	0.01118	wtLB015
922	79.62	0.004456	wtLB023
3598	79.64	-0.010598	wtLB022
404	79.64	-0.005389	wtLB022
3641	79.64	-0.002024	wtLB015
2975	79.65	-0.015438	wtLB009
1784	79.66	0.025651	wtLB023
3515	79.66	0.011502	wtLB015
1038	79.69	-0.006075	wtLB023
2288	79.7	0.00369	wtLB011
2288	79.7	0.025149	wtLB011
509	79.74	0.014133	wtLB023
3641	79.74	0.004962	wtLB015
3515	79.76	-0.004927	wtLB015
3052	79.76	0.020836	wtLB009
78	79.77	0.007089	wtLB022
3789	79.77	0.033507	wtLB022
3641	79.78	0.029176	wtLB015
78	79.8	0.032556	wtLB022
404	79.81	0.016552	wtLB022
2288	79.82	0.012528	wtLB011
3052	79.82	0.009421	wtLB009
786	79.84	0.02949	wtLB022
3515	79.84	-0.024503	wtLB015
922	79.85	0.013266	wtLB023
404	79.86	-0.02327	wtLB022
3153	79.88	-0.016846	wtLB015
3641	79.89	-0.005665	wtLB015
3641	79.93	0.026173	wtLB015
1784	79.94	0.056751	wtLB023
3515	79.96	0.012745	wtLB015
78	79.97	0.024711	wtLB022
509	79.98	0.003405	wtLB023
2288	79.98	0.006869	wtLB011
922	79.99	0.009226	wtLB023
509	79.99	0.014777	wtLB023
2926	80	-0.031871	wtLB015
3515	80.01	0.007441	wtLB015
3515	80.02	0.015007	wtLB015
404	80.04	-0.00786	wtLB022
2001	80.04	-0.020601	wtLB011
2690	80.07	-0.007114	wtLB011
509	80.1	0.020063	wtLB023
4000	80.12	-0.00357	wtLB022
404	80.14	-0.014563	wtLB022
2288	80.14	0.033211	wtLB011
404	80.15	0.018428	wtLB022
404	80.17	0.004041	wtLB022
3052	80.17	0.028751	wtLB009
3052	80.18	0.017882	wtLB009
404	80.21	0.028644	wtLB022
78	80.23	0.001746	wtLB022
3789	80.26	-0.001267	wtLB022
1038	80.33	-0.004837	wtLB023
4000	80.34	-0.015227	wtLB022
2975	80.37	-0.028932	wtLB009
3492	80.38	0.004255	wtLB022
2975	80.38	0.005713	wtLB009
2001	80.4	-0.028386	wtLB011
1052	80.41	0.027785	wtLB023
3052	80.42	0.034429	wtLB009
3646	80.46	0.011809	wtLB022
1038	80.47	-0.015305	wtLB023
2975	80.47	0.005465	wtLB009
3825	80.48	0.003953	wtLB022
2975	80.5	0.003678	wtLB009
2926	80.51	-0.019693	wtLB015
3825	80.52	0.034616	wtLB022
2173	80.59	-0.025642	wtLB011
2690	80.59	-0.027931	wtLB011
2943	80.59	0.040194	wtLB009
509	80.62	0.005102	wtLB023
1052	80.62	0.006727	wtLB023
404	80.62	-0.002658	wtLB022
2173	80.63	-0.027408	wtLB011
3646	80.65	0.027941	wtLB022
770	80.66	-0.007671	wtLB015
1052	80.68	0.022203	wtLB023
3646	80.68	-0.029339	wtLB022
3825	80.69	0.021871	wtLB022
4095	80.69	-0.00517	wtLB022
3646	80.7	0.034328	wtLB022
1052	80.72	-0.01543	wtLB023
2288	80.73	0.019591	wtLB011
3052	80.73	0.017589	wtLB009
3825	80.75	-0.003464	wtLB022
2690	80.81	-0.001477	wtLB011
1052	80.82	0.017849	wtLB023
3825	80.83	0.047308	wtLB022
2926	80.83	-0.015674	wtLB015
2975	80.83	-0.005599	wtLB009
3052	80.84	-0.001821	wtLB009
3051	80.86	0.013019	wtLB015
1038	80.87	-0.017572	wtLB023
2943	80.87	0.019315	wtLB009
2173	80.88	-0.015705	wtLB011
2001	80.9	-0.023071	wtLB011
1052	80.93	0.023496	wtLB023
404	80.93	0.026462	wtLB022
1052	81	-0.004767	wtLB023
3825	81.01	-0.005949	wtLB022
3825	81.01	0.023385	wtLB022
4095	81.01	0.021609	wtLB022
770	81.03	-0.007948	wtLB015
3051	81.03	-0.008094	wtLB015
2288	81.03	0.014568	wtLB011
2943	81.03	0.037865	wtLB009
770	81.04	0.003074	wtLB015
3258	81.05	-0.01419	wtLB022
2495	81.06	-0.019414	wtLB009
2926	81.08	0.002132	wtLB015
1052	81.1	0.008384	wtLB023
3051	81.12	-0.009834	wtLB015
1364	81.13	0.00892	wtLB023
3704	81.13	0.011497	wtLB022
4095	81.13	-0.000468	wtLB022
2943	81.13	0.007162	wtLB009
3825	81.14	0.006549	wtLB022
1364	81.15	0.045071	wtLB023
1364	81.15	0.032162	wtLB023
404	81.15	0.019798	wtLB022
3225	81.15	0.033533	wtLB009
509	81.16	-0.000344	wtLB023
3051	81.16	0.002887	wtLB015
1052	81.18	0.031815	wtLB023
1354	81.19	0.001759	wtLB023
2001	81.2	-0.011011	wtLB011
509	81.21	-0.009187	wtLB023
3646	81.21	-0.006457	wtLB022
3646	81.21	-0.011733	wtLB022
2943	81.21	0.011998	wtLB009
2565	81.23	0.028732	wtLB011
2173	81.25	0.018879	wtLB011
3825	81.26	-0.000596	wtLB022
3258	81.26	0.010809	wtLB022
2943	81.26	-0.006244	wtLB009
3704	81.27	0.002938	wtLB022
2943	81.27	0.000453	wtLB009
3825	81.28	0.024369	wtLB022
1364	81.29	0.009822	wtLB023
1364	81.31	0.007523	wtLB023
3704	81.33	0.038768	wtLB022
3225	81.33	0.032435	wtLB009
1052	81.35	-0.013547	wtLB023
4092	81.36	0.023228	wtLB022
2495	81.37	0.009137	wtLB009
2943	81.37	0.024272	wtLB009
3646	81.4	-0.014146	wtLB022
2173	81.4	0.001552	wtLB011
2001	81.4	-0.001297	wtLB011
2565	81.4	0.007237	wtLB011
2943	81.4	0.018654	wtLB009
1364	81.41	-0.031502	wtLB023
3646	81.42	0.005398	wtLB022
3225	81.43	0.029716	wtLB009
3258	81.45	-0.005911	wtLB022
1038	81.47	-0.006492	wtLB023
329	81.47	-0.00485	wtLB023
3258	81.51	0.018867	wtLB022
3704	81.53	0.036649	wtLB022
329	81.54	0.00122	wtLB023
3646	81.55	0.024128	wtLB022
2173	81.56	0.024852	wtLB011
2565	81.56	0.026402	wtLB011
1354	81.57	0.002708	wtLB023
329	81.59	0.01815	wtLB023
1052	81.6	0.01401	wtLB023
1364	81.6	0.010554	wtLB023
329	81.6	-0.005811	wtLB023
3258	81.61	-0.018117	wtLB022
2978	81.61	-0.050689	wtLB009
3704	81.64	0.048853	wtLB022
329	81.65	0.013728	wtLB023
2943	81.66	-0.008758	wtLB009
3646	81.67	-0.023824	wtLB022
2117	81.67	-0.01158	wtLB009
2943	81.67	-0.014495	wtLB009
329	81.68	-0.003295	wtLB023
1364	81.68	-0.004271	wtLB023
3258	81.68	-0.011895	wtLB022
2001	81.68	0.006731	wtLB011
2495	81.69	0.012158	wtLB009
509	81.71	0.00437	wtLB023
1364	81.71	-0.010668	wtLB023
2173	81.71	0.013576	wtLB011
2978	81.71	0.00468	wtLB009
3051	81.72	-0.026105	wtLB015
2565	81.73	0.008468	wtLB011
329	81.74	0.024575	wtLB023
3225	81.75	0.018445	wtLB009
770	81.76	0.021818	wtLB015
1703	81.76	0.012908	wtLB011
1703	81.76	0.028309	wtLB011
2173	81.76	0.005961	wtLB011
2565	81.76	0.009862	wtLB011
3704	81.77	-0.010349	wtLB022
3258	81.77	0.033211	wtLB022
2565	81.77	0.018611	wtLB011
329	81.78	-0.028287	wtLB023
1101	81.79	0.00483	wtLB023
329	81.81	-0.005796	wtLB023
1364	81.81	0.012921	wtLB023
3704	81.83	0.054338	wtLB022
1354	81.84	-0.015821	wtLB023
1354	81.85	-0.001505	wtLB023
3704	81.85	0.012116	wtLB022
3258	81.86	0.001676	wtLB022
1364	81.88	0.010602	wtLB023
2965	81.89	0.006246	wtLB015
2978	81.9	0.013293	wtLB009
2001	81.91	0.001113	wtLB011
3704	81.92	-0.019653	wtLB022
1101	81.93	-0.000273	wtLB023
3290	81.93	0.011475	wtLB015
2093	81.95	0.004333	wtLB011
3198	81.95	-0.00605	wtLB009
2173	81.96	0.011022	wtLB011
3704	81.98	0.032092	wtLB022
1703	81.98	0.026294	wtLB011
1354	81.99	-0.005436	wtLB023
1101	82.01	-0.004786	wtLB023
2565	82.01	0.003569	wtLB011
3198	82.01	-0.000948	wtLB009
329	82.03	0.022013	wtLB023
4092	82.03	0.027378	wtLB022
3051	82.03	-0.016383	wtLB015
3290	82.03	-0.016752	wtLB015
3198	82.03	0.01613	wtLB009
1354	82.06	0.002457	wtLB023
2587	82.07	0.037486	wtLB009
2093	82.08	0.002394	wtLB011
1070	82.09	-0.007307	wtLB023
2001	82.09	0.001304	wtLB011
2978	82.09	0.001635	wtLB009
3225	82.09	0.008979	wtLB009
2173	82.11	0.009379	wtLB011
2495	82.11	0.01393	wtLB009
3258	82.12	-0.013664	wtLB022
2978	82.14	-0.00777	wtLB009
3198	82.14	0.01002	wtLB009
2173	82.15	0.026168	wtLB011
3646	82.17	0.014021	wtLB022
3290	82.17	0.019138	wtLB015
2965	82.18	0.002553	wtLB015
2001	82.18	0.0233	wtLB011
2587	82.18	0.040287	wtLB009
2965	82.2	0.012559	wtLB015
2001	82.21	0.015369	wtLB011
602	82.22	0.020877	wtLB015
2314	82.25	-0.0078	wtLB011
509	82.28	-0.00812	wtLB023
2965	82.28	0.002243	wtLB015
3290	82.28	0.003495	wtLB015
3290	82.28	0.017537	wtLB015
1101	82.29	-0.00699	wtLB023
1101	82.29	-0.002365	wtLB023
3264	82.3	-0.036035	wtLB022
3290	82.31	-0.020326	wtLB015
602	82.31	0.017167	wtLB015
2965	82.32	0.024038	wtLB015
1101	82.34	0.002897	wtLB023
2093	82.35	0.011297	wtLB011
2495	82.35	0.005635	wtLB009
2314	82.36	0.014761	wtLB011
1354	82.37	0.007859	wtLB023
3528	82.38	-0.011102	wtLB015
2965	82.39	0.01489	wtLB015
2495	82.39	-0.001217	wtLB009
1703	82.41	0.037701	wtLB011
2093	82.41	0.039698	wtLB011
3528	82.42	0.013789	wtLB015
2480	82.42	0.029562	wtLB011
1703	82.42	0.041364	wtLB011
602	82.43	0.012629	wtLB015
3264	82.44	0.025213	wtLB022
2093	82.46	0.038603	wtLB011
1803	82.47	0.029692	wtLB023
3258	82.48	0.038185	wtLB022
2965	82.48	-0.000918	wtLB015
2314	82.48	-0.024889	wtLB011
2587	82.48	0.004253	wtLB009
2314	82.49	-0.027198	wtLB011
2965	82.5	0.011816	wtLB015
1354	82.52	0.004634	wtLB023
1101	82.52	-0.001634	wtLB023
2587	82.53	-0.015592	wtLB009
329	82.55	0.036424	wtLB023
2093	82.55	0.022919	wtLB011
2314	82.55	0.031952	wtLB011
2001	82.55	-0.000119	wtLB011
1070	82.56	-0.008779	wtLB023
3917	82.56	0.028357	wtLB015
1569	82.57	-0.006974	wtLB023
3290	82.57	-0.014173	wtLB015
2587	82.58	-0.017787	wtLB009
2314	82.59	0.029768	wtLB011
2587	82.61	0.007083	wtLB009
2587	82.65	-0.010796	wtLB009
2587	82.65	0.019253	wtLB009
1354	82.66	-0.010383	wtLB023
3528	82.66	0.017038	wtLB015
2978	82.67	-0.03219	wtLB009
3528	82.68	0.031042	wtLB015
3264	82.7	0.034518	wtLB022
3264	82.7	-0.009811	wtLB022
1703	82.7	0.024136	wtLB011
1703	82.72	0.029149	wtLB011
2093	82.73	0.019539	wtLB011
3704	82.77	0.01495	wtLB022
3051	82.78	-0.018416	wtLB015
2093	82.8	0.021462	wtLB011
3258	82.83	0.019028	wtLB022
2314	82.84	0.009416	wtLB011
1569	82.86	-0.021278	wtLB023
2965	82.86	0.004532	wtLB015
1101	82.87	-0.002878	wtLB023
3528	82.89	0.015807	wtLB015
2480	82.91	0.028376	wtLB011
2480	82.92	0.017844	wtLB011
2480	82.92	0.030244	wtLB011
2314	82.92	0.010974	wtLB011
1703	82.94	0.024615	wtLB011
1569	82.95	0.00242	wtLB023
3264	82.95	0.024172	wtLB022
602	82.95	0.005519	wtLB015
602	82.95	-0.00918	wtLB015
1569	82.96	-0.002696	wtLB023
2314	83	0.018739	wtLB011
2965	83.02	-0.021388	wtLB015
2965	83.04	-0.01581	wtLB015
3528	83.07	-0.0292	wtLB015
1070	83.08	0.002417	wtLB023
3826	83.08	0.026049	wtLB022
2314	83.08	0.003169	wtLB011
3264	83.09	0.015626	wtLB022
3264	83.1	0.037441	wtLB022
2978	83.11	-0.023047	wtLB009
3264	83.16	0.022942	wtLB022
2480	83.16	0.014663	wtLB011
3290	83.17	-0.02102	wtLB015
2480	83.18	0.026447	wtLB011
2587	83.21	-0.00798	wtLB009
1070	83.23	-0.002913	wtLB023
2978	83.23	-0.007735	wtLB009
2314	83.25	0.01253	wtLB011
2978	83.25	0.012988	wtLB009
1101	83.27	-0.005687	wtLB023
117	83.3	0.023738	wtLB022
1070	83.31	0.008098	wtLB023
2978	83.32	0.011347	wtLB009
1569	83.33	0.011459	wtLB023
2093	83.35	0.02702	wtLB011
3528	83.36	-0.0219	wtLB015
602	83.38	0.005518	wtLB015
2381	83.42	0.011521	wtLB015
1073	83.42	0.000744	wtLB009
3826	83.43	0.031706	wtLB022
2381	83.43	0.054742	wtLB015
1073	83.43	-0.04119	wtLB009
3585	83.46	0.026038	wtLB022
3826	83.46	-0.006695	wtLB022
3290	83.46	0.00242	wtLB015
2779	83.46	-0.033421	wtLB011
2495	83.46	0.029686	wtLB009
1354	83.49	-0.012541	wtLB023
3051	83.49	-0.012657	wtLB015
602	83.49	-0.002977	wtLB015
602	83.5	-0.005235	wtLB015
2978	83.5	3.7e-05	wtLB009
1070	83.51	0.005081	wtLB023
2381	83.52	-0.00608	wtLB015
3290	83.56	-0.00478	wtLB015
3585	83.58	0.02897	wtLB022
3826	83.59	0.031438	wtLB022
2480	83.6	0.026227	wtLB011
3290	83.61	-0.014745	wtLB015
2779	83.62	-0.002087	wtLB011
2587	83.63	-0.009778	wtLB009
2495	83.63	0.024766	wtLB009
3528	83.64	-0.040581	wtLB015
2381	83.66	0.02097	wtLB015
2842	83.67	-0.010233	wtLB011
117	83.69	0.047133	wtLB022
602	83.72	-0.020158	wtLB015
602	83.72	-0.009921	wtLB015
2495	83.72	0.028085	wtLB009
3585	83.74	0.011752	wtLB022
3221	83.74	0.016765	wtLB015
1703	83.74	0.035555	wtLB011
3585	83.75	0.029425	wtLB022
2587	83.75	-0.022395	wtLB009
3585	83.76	0.041348	wtLB022
3221	83.76	0.004915	wtLB015
2381	83.76	0.033153	wtLB015
3221	83.77	0.006544	wtLB015
2093	83.78	0.015121	wtLB011
3221	83.8	-0.001904	wtLB015
2745	83.8	-0.02013	wtLB009
3585	83.81	0.041849	wtLB022
3768	83.81	-0.014688	wtLB015
436	83.82	-0.00028	wtLB023
3221	83.82	0.01756	wtLB015
3221	83.82	0.011885	wtLB015
3221	83.83	0.002781	wtLB015
3051	83.84	-0.016826	wtLB015
1073	83.84	0.064912	wtLB009
[truncated: 11,474 more rows]

## Sheet: Figure 3E twist
cell identifier	Distance from cephalic furrow (µm)	AP cell length change (pp/min)	Embryo Name
9395	60.01	0.030834	twiLB009
1005	60.02	-0.000384	twiLB012
450	60.04	0.002387	twiLB012
450	60.05	0.007938	twiLB012
797	60.11	-0.015829	twiLB003
797	60.11	0.000671	twiLB003
797	60.11	0.011111	twiLB003
797	60.11	0.008638	twiLB003
665	60.11	0.011862	twiLB010
450	60.12	-0.024304	twiLB012
1547	60.12	0.007168	twiLB012
450	60.16	0.01554	twiLB012
797	60.17	-0.013342	twiLB003
510	60.18	-0.008764	twiLB010
1784	60.2	0.009546	twiLB012
1480	60.2	0.008781	twiLB012
365	60.28	0.021467	twiLB002
797	60.28	-0.018769	twiLB003
9395	60.28	0.012417	twiLB009
1019	60.28	0.008088	twiLB010
1547	60.28	0.000683	twiLB012
797	60.3	0.006296	twiLB003
433	60.3	1.9e-05	twiLB012
1480	60.31	-0.010231	twiLB012
450	60.34	-0.02219	twiLB012
797	60.37	-0.005865	twiLB003
797	60.4	-0.006216	twiLB003
450	60.42	-0.020181	twiLB012
665	60.43	0.020199	twiLB010
502	60.44	0.030817	twiLB010
450	60.48	-0.019782	twiLB012
528	60.57	0.018476	twiLB010
255	60.61	-0.004081	twiLB010
417	60.64	0.032463	twiLB012
266	60.69	0.012646	twiLB010
1547	60.71	0.009668	twiLB012
367	60.73	-0.003498	twiLB010
1547	60.81	0.026464	twiLB012
1019	60.84	0.029963	twiLB010
1005	60.84	-0.007662	twiLB012
665	60.87	0.002566	twiLB010
365	60.93	0.00976	twiLB002
266	60.97	0.035608	twiLB010
1784	61	0.00274	twiLB012
433	61.07	0.013276	twiLB012
502	61.09	0.031379	twiLB010
613	61.1	0.0006	twiLB010
510	61.16	-0.006743	twiLB010
433	61.2	0.031807	twiLB012
1005	61.25	0.007623	twiLB012
255	61.26	-0.054918	twiLB010
1019	61.26	-0.012403	twiLB010
185	61.27	-0.036931	twiLB010
1480	61.32	0.017116	twiLB012
417	61.43	0.027179	twiLB012
365	61.47	-0.024626	twiLB002
417	61.47	0.013645	twiLB012
365	61.51	0.015124	twiLB002
1547	61.52	0.001646	twiLB012
1547	61.54	0.031061	twiLB012
292	61.55	-0.008731	twiLB010
1784	61.69	0.015702	twiLB012
365	61.74	0.000936	twiLB002
365	61.78	0.002514	twiLB002
307	61.82	-0.028362	twiLB010
255	61.82	-0.041796	twiLB010
1019	61.88	0.043566	twiLB010
266	61.88	-0.012394	twiLB010
1005	61.93	0.025673	twiLB012
528	61.94	0.013844	twiLB010
1019	61.95	0.044432	twiLB010
502	61.96	0.011077	twiLB010
367	61.97	-0.006093	twiLB010
109	62.02	0.001886	twiLB002
665	62.07	0.014387	twiLB010
75	62.07	0.000231	twiLB010
1547	62.08	0.040532	twiLB012
1784	62.1	0.005133	twiLB012
1480	62.12	0.026877	twiLB012
365	62.15	0.009971	twiLB002
1547	62.15	0.069485	twiLB012
1547	62.23	0.021523	twiLB012
433	62.27	0.033552	twiLB012
1005	62.3	0.015502	twiLB012
367	62.31	0.000241	twiLB010
528	62.31	0.029357	twiLB010
185	62.32	-0.003567	twiLB010
255	62.34	-0.019185	twiLB010
292	62.34	-0.008199	twiLB010
365	62.36	0.005652	twiLB002
7007	62.37	-0.017985	twiLB009
109	62.49	0.008135	twiLB002
394	62.55	-0.005802	twiLB010
502	62.56	0.006275	twiLB010
75	62.57	0.016599	twiLB010
255	62.59	-0.003073	twiLB010
365	62.65	0.019341	twiLB002
307	62.65	-0.020587	twiLB010
266	62.65	-0.013345	twiLB010
1480	62.65	-0.00494	twiLB012
109	62.67	-0.005014	twiLB002
1019	62.74	0.019676	twiLB010
7007	62.78	-0.038248	twiLB009
1005	62.87	0.024015	twiLB012
109	62.88	0.003299	twiLB002
839	62.9	0.00589	twiLB002
185	62.92	-0.014845	twiLB010
7007	63	-0.027055	twiLB009
8747	63	0.016905	twiLB009
528	63.03	0.019753	twiLB010
7007	63.06	-0.04469	twiLB009
665	63.07	0.001594	twiLB010
255	63.08	0.028392	twiLB010
266	63.1	0.010464	twiLB010
433	63.11	0.021002	twiLB012
8747	63.16	-0.007071	twiLB009
839	63.21	0.023045	twiLB002
185	63.21	-0.001447	twiLB010
307	63.24	0.007571	twiLB010
7007	63.25	-0.045874	twiLB009
839	63.36	-0.004964	twiLB002
109	63.37	-0.00082	twiLB002
109	63.38	0.001504	twiLB002
1402	63.41	0.010395	twiLB002
367	63.42	0.012873	twiLB010
292	63.43	-0.005019	twiLB010
266	63.44	-3e-06	twiLB010
1480	63.44	0.018552	twiLB012
109	63.49	-0.018547	twiLB002
394	63.57	0.005168	twiLB010
286	63.58	-0.012151	twiLB012
109	63.61	0.00793	twiLB002
109	63.61	-0.001734	twiLB002
8747	63.66	0.012742	twiLB009
7007	63.69	-0.024725	twiLB009
839	63.72	-0.021558	twiLB002
839	63.73	0.018292	twiLB002
286	63.75	0.002778	twiLB012
1005	63.77	0.023917	twiLB012
75	63.81	-0.000781	twiLB010
839	63.83	-0.009535	twiLB002
1402	63.83	0.020183	twiLB002
502	63.84	-0.001221	twiLB010
185	63.85	-0.011531	twiLB010
266	63.86	0.022772	twiLB010
839	63.87	0.009996	twiLB002
109	63.89	0.0165	twiLB002
393	63.93	0.017379	twiLB012
8747	63.96	0.020651	twiLB009
839	64	-0.014357	twiLB002
839	64.01	-0.014993	twiLB002
109	64.02	0.004796	twiLB002
839	64.03	-0.00399	twiLB002
1480	64.05	0.012441	twiLB012
433	64.06	0.018874	twiLB012
393	64.07	0.009027	twiLB012
292	64.11	-0.002268	twiLB010
286	64.11	-0.009698	twiLB012
8747	64.19	0.02921	twiLB009
1402	64.21	0.014064	twiLB002
292	64.22	0.018415	twiLB010
768	64.23	0.018455	twiLB002
416	64.29	0.007655	twiLB010
286	64.29	0.024412	twiLB012
433	64.37	0.009231	twiLB012
394	64.4	-0.020377	twiLB010
1005	64.4	0.004088	twiLB012
8747	64.46	0.000615	twiLB009
245	64.53	0.066737	twiLB010
75	64.54	-0.011343	twiLB010
286	64.54	-0.01154	twiLB012
433	64.57	0.004789	twiLB012
266	64.59	0.024705	twiLB010
671	64.61	-0.015425	twiLB003
502	64.66	0.008762	twiLB010
75	64.66	0.01005	twiLB010
286	64.67	-0.050706	twiLB012
433	64.68	-0.031155	twiLB012
286	64.69	0.016132	twiLB012
292	64.72	0.011763	twiLB010
1480	64.72	-0.032331	twiLB012
286	64.72	0.041331	twiLB012
416	64.76	0.036075	twiLB010
1402	64.81	0.002401	twiLB002
393	64.86	0.001202	twiLB012
245	64.89	0.016612	twiLB010
1402	64.9	0.012457	twiLB002
286	64.93	0.043939	twiLB012
768	64.94	0.012064	twiLB002
1005	64.98	-0.012529	twiLB012
671	64.99	0.004488	twiLB003
1402	65.07	-0.005087	twiLB002
9330	65.07	0.025735	twiLB009
394	65.1	-0.026203	twiLB010
671	65.14	-0.006537	twiLB003
1402	65.15	0.003132	twiLB002
671	65.16	0.009663	twiLB003
1402	65.17	-0.016418	twiLB002
416	65.17	-0.00922	twiLB010
481	65.17	0.003495	twiLB010
393	65.17	-0.016029	twiLB012
671	65.18	-0.016915	twiLB003
671	65.18	0.000803	twiLB003
245	65.18	0.005739	twiLB010
9330	65.21	-0.013395	twiLB009
286	65.23	0.043903	twiLB012
433	65.23	-0.002168	twiLB012
1402	65.25	-0.000713	twiLB002
671	65.27	-0.020184	twiLB003
75	65.27	0.015192	twiLB010
671	65.28	-0.026064	twiLB003
9330	65.28	-0.021157	twiLB009
671	65.29	0.004193	twiLB003
654	65.3	3.9e-05	twiLB010
1964	65.38	-0.001037	twiLB012
394	65.44	-0.011259	twiLB010
671	65.47	-0.020432	twiLB003
1005	65.47	-0.013368	twiLB012
481	65.51	0.046655	twiLB010
1480	65.53	0.011552	twiLB012
768	65.56	0.015725	twiLB002
671	65.56	-0.009818	twiLB003
393	65.57	-0.003067	twiLB012
1005	65.61	-0.023271	twiLB012
416	65.62	0.016962	twiLB010
787	65.68	-0.046271	twiLB010
1480	65.71	0.026656	twiLB012
6937	65.78	0.011738	twiLB009
292	65.8	0.010001	twiLB010
502	65.82	0.012255	twiLB010
654	65.82	-0.009384	twiLB010
1964	65.83	-0.018324	twiLB012
1964	65.84	-0.006968	twiLB012
75	65.87	0.022099	twiLB010
266	65.9	0.000947	twiLB010
393	65.91	-0.010138	twiLB012
416	65.99	0.008614	twiLB010
768	66.01	0.000355	twiLB002
245	66.02	0.004927	twiLB010
481	66.05	0.005342	twiLB010
518	66.24	0.003241	twiLB003
787	66.24	-0.045411	twiLB010
266	66.31	0.014756	twiLB010
6937	66.32	-0.011261	twiLB009
393	66.32	0.021899	twiLB012
292	66.34	0.014174	twiLB010
768	66.39	-0.007852	twiLB002
6937	66.43	-0.000502	twiLB009
393	66.46	0.025601	twiLB012
518	66.52	0.015719	twiLB003
416	66.52	-0.011053	twiLB010
75	66.53	0.019884	twiLB010
377	66.53	0.053635	twiLB010
768	66.58	0.012471	twiLB002
518	66.58	0.014177	twiLB003
654	66.61	-0.01502	twiLB010
245	66.62	0.006032	twiLB010
154	66.63	0.01084	twiLB010
6937	66.66	-0.004296	twiLB009
1964	66.69	0.000828	twiLB012
768	66.7	-0.004884	twiLB002
768	66.73	-0.014673	twiLB002
128	66.78	0.002401	twiLB012
481	66.82	0.013379	twiLB010
6937	66.87	-0.011674	twiLB009
276	66.87	0.00727	twiLB012
154	66.88	0.027514	twiLB010
654	66.93	-0.012326	twiLB010
393	66.93	0.019054	twiLB012
454	67	-0.061239	twiLB012
154	67.02	0.027712	twiLB010
589	67.03	0.008617	twiLB002
1466	67.04	0.032509	twiLB003
416	67.05	0.03106	twiLB010
377	67.05	0.024203	twiLB010
1964	67.08	0.000325	twiLB012
245	67.1	0.021064	twiLB010
795	67.11	0.017391	twiLB003
518	67.11	0.002283	twiLB003
393	67.11	0.010605	twiLB012
795	67.12	-0.002186	twiLB003
266	67.12	0.002702	twiLB010
154	67.13	0.016171	twiLB010
481	67.15	-0.005852	twiLB010
454	67.15	-0.063265	twiLB012
637	67.16	-0.004591	twiLB012
393	67.23	-0.006583	twiLB012
1964	67.23	0.003703	twiLB012
454	67.24	-0.060904	twiLB012
518	67.25	0.000242	twiLB003
276	67.26	0.013961	twiLB012
654	67.27	0.002966	twiLB010
795	67.29	0.005603	twiLB003
292	67.29	-0.008248	twiLB010
589	67.33	0.008363	twiLB002
795	67.34	-0.001934	twiLB003
795	67.34	-0.013553	twiLB003
2012	67.34	-0.011522	twiLB012
795	67.37	0.003225	twiLB003
795	67.39	-0.011685	twiLB003
795	67.44	-0.00524	twiLB003
377	67.44	0.011934	twiLB010
518	67.47	0.002616	twiLB003
795	67.47	0.015515	twiLB003
518	67.5	-0.015879	twiLB003
128	67.5	0.012192	twiLB012
518	67.53	-0.018038	twiLB003
481	67.58	-0.026905	twiLB010
518	67.62	-0.015981	twiLB003
518	67.62	-0.032373	twiLB003
6937	67.63	-0.019302	twiLB009
795	67.64	0.008977	twiLB003
276	67.64	-0.006596	twiLB012
795	67.69	0.012182	twiLB003
9213	67.71	0.036012	twiLB009
480	67.75	0.003045	twiLB010
416	67.79	0.022111	twiLB010
518	67.84	-0.029092	twiLB003
245	67.87	0.007547	twiLB010
75	67.93	-0.002216	twiLB010
9213	67.94	-0.014254	twiLB009
292	67.94	-0.003398	twiLB010
589	67.95	0.018806	twiLB002
276	67.96	-0.021132	twiLB012
654	67.97	-0.000823	twiLB010
637	68.01	-0.007479	twiLB012
154	68.08	0.005668	twiLB010
2012	68.08	0.016118	twiLB012
128	68.11	0.016222	twiLB012
104	68.12	-0.003234	twiLB002
377	68.13	0.020879	twiLB010
276	68.16	0.000684	twiLB012
481	68.18	0.015101	twiLB010
589	68.24	0.0213	twiLB002
75	68.25	-0.015792	twiLB010
480	68.29	0.006274	twiLB010
94	68.32	0.0165	twiLB010
1964	68.32	0.00778	twiLB012
589	68.45	0.023359	twiLB002
276	68.49	0.003304	twiLB012
128	68.5	0.017969	twiLB012
104	68.57	0.001131	twiLB002
9213	68.59	-0.048845	twiLB009
1964	68.59	-0.001686	twiLB012
416	68.61	-0.018229	twiLB010
654	68.66	0.002972	twiLB010
245	68.7	-0.009857	twiLB010
276	68.72	0.020971	twiLB012
377	68.73	0.016294	twiLB010
620	68.73	0.014572	twiLB012
276	68.75	0.000671	twiLB012
104	68.77	0.002884	twiLB002
2012	68.78	0.011216	twiLB012
276	68.81	0.011628	twiLB012
637	68.81	0.010735	twiLB012
276	68.85	0.01651	twiLB012
1964	68.86	0.007367	twiLB012
2012	68.87	0.005088	twiLB012
2012	68.91	-0.002727	twiLB012
416	68.92	-0.015238	twiLB010
481	68.93	0.021123	twiLB010
377	68.98	0.026022	twiLB010
276	68.98	0.017389	twiLB012
2012	68.98	-0.031562	twiLB012
94	69.02	0.040094	twiLB010
2012	69.02	0.00761	twiLB012
637	69.03	0.016977	twiLB012
602	69.05	0.029658	twiLB003
2012	69.05	-0.008834	twiLB012
104	69.06	-0.001138	twiLB002
480	69.12	0.019417	twiLB010
292	69.13	0.002076	twiLB010
377	69.2	0.003327	twiLB010
94	69.2	-0.002485	twiLB010
2012	69.21	0.009122	twiLB012
245	69.24	-0.00817	twiLB010
602	69.32	0.014185	twiLB003
668	69.32	0.00284	twiLB010
602	69.38	0.001695	twiLB003
8111	69.39	0.00631	twiLB009
2012	69.39	-0.005222	twiLB012
1964	69.42	-0.003178	twiLB012
128	69.42	0.02745	twiLB012
104	69.44	-0.010787	twiLB002
654	69.44	0.013597	twiLB010
8746	69.45	-0.052937	twiLB009
104	69.47	0.016922	twiLB002
154	69.48	-0.034811	twiLB010
75	69.49	-0.012226	twiLB010
104	69.56	0.01165	twiLB002
620	69.59	0.038137	twiLB012
2012	69.6	0.050928	twiLB012
602	69.62	0.030174	twiLB003
1964	69.63	-0.023209	twiLB012
637	69.63	0.019484	twiLB012
104	69.66	0.00307	twiLB002
8746	69.66	-0.052625	twiLB009
620	69.71	0.035143	twiLB012
104	69.72	4e-06	twiLB002
94	69.75	0.030961	twiLB010
104	69.84	0.009472	twiLB002
377	69.85	-0.009701	twiLB010
602	69.86	-0.002404	twiLB003
481	69.88	-0.010101	twiLB010
416	69.92	-0.038673	twiLB010
94	69.93	0.019016	twiLB010
104	69.98	-0.003364	twiLB002
128	70.04	-0.000435	twiLB012
245	70.05	0.000811	twiLB010
480	70.05	0.006604	twiLB010
8212	70.06	0.012686	twiLB009
154	70.08	-0.033623	twiLB010
481	70.09	-0.024816	twiLB010
8111	70.1	0.013498	twiLB009
8111	70.1	0.006676	twiLB009
8746	70.11	-0.054189	twiLB009
8212	70.11	0.003471	twiLB009
637	70.13	0.016247	twiLB012
480	70.15	0.006561	twiLB010
602	70.18	-0.003418	twiLB003
620	70.18	0.023366	twiLB012
245	70.32	-0.007725	twiLB010
668	70.32	-0.018441	twiLB010
628	70.35	0.001078	twiLB002
8111	70.42	-0.010876	twiLB009
8111	70.48	0.006076	twiLB009
377	70.48	-0.027017	twiLB010
628	70.56	0.009499	twiLB002
480	70.58	0.002042	twiLB010
236	70.61	0.041627	twiLB010
8111	70.62	0.008976	twiLB009
94	70.64	-0.00012	twiLB010
128	70.65	0.010149	twiLB012
8212	70.71	0.001091	twiLB009
628	70.76	0.00857	twiLB002
94	70.77	0.039957	twiLB010
668	70.78	-0.025105	twiLB010
8212	70.9	-0.027079	twiLB009
637	70.91	0.004594	twiLB012
88	70.94	0.01105	twiLB010
8212	70.98	-0.016479	twiLB009
628	70.99	0.009524	twiLB002
481	70.99	-0.022156	twiLB010
1847	71.03	-0.005183	twiLB012
128	71.08	0.019089	twiLB012
628	71.1	0.008731	twiLB002
236	71.1	0.004099	twiLB010
8048	71.13	-0.020796	twiLB009
154	71.14	-0.038945	twiLB010
377	71.15	-0.015477	twiLB010
1206	71.18	0.013781	twiLB002
236	71.19	0.043188	twiLB010
620	71.23	0.016965	twiLB012
8212	71.25	0.005914	twiLB009
668	71.25	-0.013268	twiLB010
480	71.26	0.013752	twiLB010
8212	71.27	-0.053037	twiLB009
1847	71.27	0.005121	twiLB012
628	71.28	-0.005214	twiLB002
236	71.3	0.020631	twiLB010
628	71.32	-0.007622	twiLB002
88	71.34	0.041039	twiLB010
668	71.39	0.01229	twiLB010
628	71.42	-0.01199	twiLB002
637	71.42	-0.00407	twiLB012
620	71.45	-0.007102	twiLB012
8048	71.46	-0.020793	twiLB009
628	71.49	0.002216	twiLB002
8212	71.51	-0.048774	twiLB009
628	71.52	-0.002009	twiLB002
270	71.55	0.020458	twiLB010
903	71.56	0.013311	twiLB002
377	71.56	-0.017036	twiLB010
88	71.58	0.022954	twiLB010
1847	71.61	-0.010006	twiLB012
94	71.62	0.020781	twiLB010
1206	71.65	0.01238	twiLB002
2181	71.66	-0.018655	twiLB012
480	71.68	0.007981	twiLB010
637	71.72	-0.027194	twiLB012
128	71.75	-0.022271	twiLB012
731	71.94	0.006477	twiLB003
88	71.97	0.015401	twiLB010
448	71.98	0.003427	twiLB010
236	72.02	-0.001432	twiLB010
1206	72.11	0.015051	twiLB002
1847	72.12	-0.012007	twiLB012
637	72.13	-0.013772	twiLB012
1206	72.15	0.018824	twiLB002
799	72.16	0.02477	twiLB003
2181	72.17	-0.013731	twiLB012
620	72.3	0.005788	twiLB012
731	72.33	0.006988	twiLB003
668	72.33	0.003632	twiLB010
637	72.34	-0.008571	twiLB012
1206	72.36	0.016073	twiLB002
903	72.37	0.013022	twiLB002
454	72.37	0.044934	twiLB012
270	72.38	-0.00257	twiLB010
2181	72.38	-0.080857	twiLB012
731	72.41	0.011407	twiLB003
448	72.42	-0.003582	twiLB010
270	72.45	0.024517	twiLB010
2181	72.45	0.02264	twiLB012
731	72.47	0.010882	twiLB003
270	72.47	0.015345	twiLB010
2181	72.47	-0.016859	twiLB012
1206	72.48	0.009362	twiLB002
2181	72.51	0.018919	twiLB012
731	72.52	0.000871	twiLB003
128	72.52	-0.004356	twiLB012
799	72.53	0.016349	twiLB003
2181	72.53	-0.031668	twiLB012
454	72.6	0.053532	twiLB012
2181	72.61	-0.053176	twiLB012
1047	72.67	-0.022874	twiLB003
94	72.68	-0.016454	twiLB010
1963	72.69	-0.008372	twiLB012
1206	72.71	0.006577	twiLB002
88	72.73	-0.00111	twiLB010
903	72.74	0.017103	twiLB002
620	72.74	0.030807	twiLB012
1206	72.76	0.004208	twiLB002
731	72.78	-0.001573	twiLB003
1047	72.8	-0.00256	twiLB003
236	72.81	-0.005312	twiLB010
1047	72.82	-0.00089	twiLB003
1847	72.84	-0.005234	twiLB012
1206	72.87	0.006768	twiLB002
128	72.87	0.000182	twiLB012
480	72.9	-0.011348	twiLB010
448	72.93	-0.001691	twiLB010
1206	72.96	-0.004328	twiLB002
903	72.97	0.014495	twiLB002
1206	72.98	-0.009913	twiLB002
1847	72.98	-0.005639	twiLB012
731	72.99	-0.018415	twiLB003
1047	72.99	0.010115	twiLB003
1047	73	-0.001251	twiLB003
236	73	0.009859	twiLB010
731	73.01	-0.016038	twiLB003
731	73.05	-0.007838	twiLB003
731	73.05	-0.025186	twiLB003
1047	73.07	0.010553	twiLB003
94	73.08	-0.043983	twiLB010
799	73.09	0.011952	twiLB003
88	73.11	-0.003552	twiLB010
903	73.14	-0.008078	twiLB002
1047	73.14	-0.013785	twiLB003
1963	73.14	-0.001941	twiLB012
903	73.16	0.011895	twiLB002
731	73.16	-0.030514	twiLB003
1047	73.16	0.015175	twiLB003
480	73.18	-0.022704	twiLB010
1963	73.18	-0.011414	twiLB012
8943	73.22	0.024607	twiLB009
668	73.25	0.031772	twiLB010
903	73.27	0.001929	twiLB002
270	73.27	0.006176	twiLB010
903	73.28	0.010092	twiLB002
236	73.45	-0.003485	twiLB010
448	73.46	-0.010106	twiLB010
620	73.48	0.009224	twiLB012
1847	73.49	0.001189	twiLB012
799	73.53	-0.003464	twiLB003
903	73.57	0.006332	twiLB002
668	73.58	0.048681	twiLB010
799	73.59	0.006876	twiLB003
799	73.63	0.004654	twiLB003
312	73.68	-0.004087	twiLB012
820	73.7	0.010505	twiLB003
1847	73.71	-0.006625	twiLB012
88	73.72	0.015115	twiLB010
448	73.72	0.012875	twiLB010
1350	73.73	0.004438	twiLB002
799	73.73	0.019289	twiLB003
8943	73.74	-0.035756	twiLB009
8943	73.74	0.002829	twiLB009
1847	73.74	-0.015771	twiLB012
1963	73.77	0.002585	twiLB012
94	73.78	-0.065345	twiLB010
799	73.81	-0.008434	twiLB003
270	73.83	0.002505	twiLB010
820	73.86	0.011267	twiLB003
270	73.88	0.024661	twiLB010
799	73.89	0.006613	twiLB003
620	73.89	0.003475	twiLB012
799	73.96	-0.006386	twiLB003
443	74	0.00448	twiLB012
360	74.01	0.009941	twiLB010
8943	74.02	-0.04999	twiLB009
820	74.08	0.019708	twiLB003
799	74.1	0.007358	twiLB003
360	74.1	0.027236	twiLB010
1350	74.16	0.010261	twiLB002
88	74.17	-0.007542	twiLB010
312	74.17	0.002708	twiLB012
360	74.2	0.037274	twiLB010
1847	74.28	-0.020934	twiLB012
1847	74.29	-0.01242	twiLB012
480	74.32	-0.022087	twiLB010
117	74.39	0.030368	twiLB010
620	74.41	-0.00532	twiLB012
820	74.44	0.008585	twiLB003
448	74.47	0.003093	twiLB010
1350	74.54	0.001016	twiLB002
511	74.54	0.013769	twiLB010
443	74.56	0.013171	twiLB012
820	74.57	0.018	twiLB003
270	74.58	-0.00834	twiLB010
236	74.6	-0.021625	twiLB010
1963	74.61	0.000656	twiLB012
312	74.66	0.001042	twiLB012
820	74.71	-0.008795	twiLB003
1350	74.73	-0.00731	twiLB002
443	74.73	0.026053	twiLB012
511	74.75	0.018206	twiLB010
2029	74.8	0.015038	twiLB012
585	74.81	0.017718	twiLB003
358	74.81	0.013277	twiLB010
360	74.83	0.02251	twiLB010
2029	74.84	0.003978	twiLB012
1963	74.87	-0.003053	twiLB012
448	74.89	0.011416	twiLB010
1350	74.9	0.018534	twiLB002
1350	74.9	0.011133	twiLB002
646	74.9	0.003634	twiLB010
236	74.91	-0.04341	twiLB010
443	74.96	0.00983	twiLB012
117	75.01	0.05387	twiLB010
511	75.05	0.019775	twiLB010
312	75.07	0.008642	twiLB012
1350	75.13	0.003804	twiLB002
1350	75.13	0.013476	twiLB002
820	75.14	-0.025855	twiLB003
1350	75.16	0.011581	twiLB002
1350	75.21	0.007744	twiLB002
358	75.21	0.042584	twiLB010
312	75.22	-0.021929	twiLB012
820	75.27	-0.0247	twiLB003
88	75.29	-0.019822	twiLB010
511	75.3	0.009074	twiLB010
2029	75.3	-0.009774	twiLB012
358	75.36	0.037928	twiLB010
360	75.37	0.019512	twiLB010
2029	75.39	0.010773	twiLB012
360	75.41	0.006722	twiLB010
117	75.44	0.03005	twiLB010
270	75.47	-0.021091	twiLB010
820	75.52	-0.012287	twiLB003
585	75.54	0.027251	twiLB003
448	75.54	0.009643	twiLB010
2029	75.54	0.031956	twiLB012
2029	75.55	0.0127	twiLB012
312	75.56	-0.007025	twiLB012
646	75.57	-0.004816	twiLB010
1963	75.59	-0.011285	twiLB012
820	75.64	-0.032362	twiLB003
270	75.66	-0.041216	twiLB010
117	75.68	-0.00789	twiLB010
88	75.69	-0.028245	twiLB010
511	75.69	0.011702	twiLB010
443	75.71	0.017191	twiLB012
2029	75.75	0.017394	twiLB012
585	75.82	0.015396	twiLB003
2029	75.85	-0.02673	twiLB012
312	75.86	-0.004087	twiLB012
312	75.94	0.001771	twiLB012
236	75.98	-0.051254	twiLB010
2029	76.03	-0.010437	twiLB012
312	76.03	-0.012754	twiLB012
2029	76.04	-0.003403	twiLB012
2029	76.06	-0.017793	twiLB012
360	76.08	0.003322	twiLB010
1963	76.1	-0.022164	twiLB012
312	76.11	0.012398	twiLB012
117	76.12	-0.009937	twiLB010
646	76.2	-0.025832	twiLB010
358	76.22	0.005966	twiLB010
585	76.29	0.006558	twiLB003
443	76.32	0.004092	twiLB012
511	76.33	0.013871	twiLB010
646	76.48	-0.031632	twiLB010
1963	76.5	-0.018033	twiLB012
360	76.51	0.020092	twiLB010
448	76.52	-0.010448	twiLB010
3176	76.54	0.005298	twiLB009
8061	76.55	0.015927	twiLB009
585	76.56	-0.003838	twiLB003
312	76.64	-0.004983	twiLB012
358	76.68	0.001385	twiLB010
646	76.69	0.006607	twiLB010
2130	76.76	-0.018207	twiLB012
2130	76.76	0.000775	twiLB012
1963	76.78	-0.010991	twiLB012
3176	76.82	0.020193	twiLB009
443	76.87	0.01165	twiLB012
270	76.88	-0.058359	twiLB010
88	76.89	-0.028977	twiLB010
511	76.89	0.017227	twiLB010
117	76.89	-0.015031	twiLB010
378	76.89	0.013846	twiLB012
117	76.91	0.01418	twiLB010
585	76.92	0.016115	twiLB003
585	76.92	-0.002694	twiLB003
345	76.96	0.017066	twiLB010
585	76.97	0.008799	twiLB003
378	76.97	0.013794	twiLB012
6121	76.98	-0.007958	twiLB009
8061	77	0.020164	twiLB009
511	77.01	-0.009249	twiLB010
2130	77.05	-0.010207	twiLB012
358	77.07	-0.018605	twiLB010
378	77.11	-0.024488	twiLB012
3176	77.18	0.009375	twiLB009
360	77.18	0.004584	twiLB010
448	77.2	-0.008229	twiLB010
1963	77.21	-0.008726	twiLB012
345	77.24	0.005623	twiLB010
162	77.25	0.022178	twiLB010
443	77.31	0.030842	twiLB012
358	77.32	-0.008061	twiLB010
8061	77.35	0.001134	twiLB009
6121	77.37	0.013966	twiLB009
378	77.41	-0.039052	twiLB012
378	77.43	0.008451	twiLB012
1844	77.45	-0.02273	twiLB012
6121	77.46	-0.009368	twiLB009
345	77.47	0.013416	twiLB010
117	77.48	0.03229	twiLB010
378	77.49	0.016053	twiLB012
378	77.5	0.013108	twiLB012
646	77.54	0.001043	twiLB010
3176	77.56	-0.019103	twiLB009
8061	77.56	0.00506	twiLB009
162	77.56	0.02114	twiLB010
6121	77.58	-0.050472	twiLB009
360	77.6	-0.005055	twiLB010
345	77.6	0.011014	twiLB010
3176	77.67	-0.030579	twiLB009
378	77.68	-0.005545	twiLB012
378	77.69	-0.025573	twiLB012
1157	77.7	-0.004823	twiLB003
162	77.7	0.022921	twiLB010
1614	77.71	-0.010223	twiLB002
358	77.72	0.027071	twiLB010
8061	77.73	-0.055648	twiLB009
378	77.74	0.012399	twiLB012
443	77.74	0.013405	twiLB012
3176	77.77	-0.041671	twiLB009
1157	77.78	-0.004099	twiLB003
3176	77.8	-0.027675	twiLB009
6121	77.83	-0.023711	twiLB009
1844	77.84	-0.004404	twiLB012
3176	77.85	-0.005529	twiLB009
378	77.94	-0.032546	twiLB012
8061	78.02	-0.006518	twiLB009
646	78.03	0.018275	twiLB010
1353	78.07	0.012613	twiLB002
2155	78.09	0.005545	twiLB012
511	78.1	-0.017296	twiLB010
162	78.13	-0.000658	twiLB010
443	78.2	-0.000904	twiLB012
117	78.25	0.032306	twiLB010
1065	78.27	0.011774	twiLB003
345	78.27	0.009991	twiLB010
1844	78.29	0.000102	twiLB012
8061	78.3	0.003169	twiLB009
448	78.32	0.000442	twiLB010
1353	78.34	0.008355	twiLB002
360	78.38	-0.020022	twiLB010
1065	78.4	0.00964	twiLB003
2155	78.45	-0.014082	twiLB012
1689	78.46	0.01806	twiLB002
1353	78.54	0.008579	twiLB002
358	78.57	0.035986	twiLB010
2155	78.58	0.003775	twiLB012
1065	78.59	0.019494	twiLB003
702	78.59	0.018274	twiLB003
1065	78.66	0.014747	twiLB003
162	78.7	0.001199	twiLB010
1088	78.7	0.00494	twiLB012
646	78.73	0.022912	twiLB010
1353	78.74	-0.000285	twiLB002
1844	78.75	-0.004942	twiLB012
511	78.76	-0.013942	twiLB010
1353	78.77	0.008871	twiLB002
345	78.8	0.028432	twiLB010
1065	78.81	0.009646	twiLB003
1065	78.82	0.009791	twiLB003
1065	78.84	0.010119	twiLB003
1065	78.85	-0.010411	twiLB003
443	78.87	-0.005984	twiLB012
2155	78.9	-0.004386	twiLB012
1353	78.93	-0.002837	twiLB002
345	78.97	0.016164	twiLB010
1689	78.98	0.012091	twiLB002
702	79.02	0.005188	twiLB003
191	79.02	0.009571	twiLB010
702	79.05	0.021467	twiLB003
956	79.08	0.013177	twiLB002
702	79.09	0.012232	twiLB003
1088	79.09	0.030471	twiLB012
358	79.1	0.019073	twiLB010
1353	79.16	-0.010997	twiLB002
1088	79.17	0.025338	twiLB012
1353	79.18	-0.00583	twiLB002
162	79.19	0.011901	twiLB010
2155	79.19	0.01384	twiLB012
191	79.23	0.016519	twiLB010
1844	79.24	-0.001997	twiLB012
702	79.26	0.014095	twiLB003
1029	79.27	-0.005937	twiLB002
1353	79.3	-0.01993	twiLB002
702	79.3	0.007325	twiLB003
1353	79.31	-0.012877	twiLB002
117	79.32	0.016135	twiLB010
956	79.33	0.016133	twiLB002
162	79.35	0.012954	twiLB010
702	79.37	-0.004885	twiLB003
1088	79.39	0.02485	twiLB012
956	79.4	0.005272	twiLB002
191	79.41	-0.001318	twiLB010
345	79.43	-0.030887	twiLB010
1844	79.44	0.001794	twiLB012
1035	79.45	0.010741	twiLB002
1689	79.49	-0.002662	twiLB002
702	79.5	0.006064	twiLB003
1029	79.51	0.008217	twiLB002
702	79.52	-0.021002	twiLB003
702	79.61	-0.024903	twiLB003
2155	79.7	0.01317	twiLB012
956	79.71	-0.005829	twiLB002
702	79.77	-0.021274	twiLB003
956	79.79	0.022451	twiLB002
1029	79.8	0.005663	twiLB002
358	79.81	-0.003097	twiLB010
191	79.83	-0.007192	twiLB010
1348	79.85	0.011031	twiLB002
242	79.89	-0.008586	twiLB012
956	79.91	0.004613	twiLB002
1844	79.95	-0.020543	twiLB012
162	79.98	0.002635	twiLB010
511	80	-0.006988	twiLB010
956	80.07	-0.005235	twiLB002
1029	80.09	-0.010736	twiLB002
1348	80.11	0.0087	twiLB002
956	80.13	0.00433	twiLB002
1035	80.13	0.015031	twiLB002
1029	80.16	0.004268	twiLB002
956	80.16	0.018214	twiLB002
956	80.18	-0.015544	twiLB002
956	80.2	0.002668	twiLB002
1844	80.21	-0.014564	twiLB012
1844	80.24	-0.018633	twiLB012
117	80.25	-0.011198	twiLB010
473	80.27	0.005538	twiLB010
473	80.27	0.005158	twiLB010
1029	80.28	-0.001536	twiLB002
113	80.28	0.00825	twiLB010
1035	80.33	0.002484	twiLB002
191	80.4	0.018606	twiLB010
242	80.4	-0.009208	twiLB012
1348	80.5	-0.000836	twiLB002
1844	80.55	-0.005761	twiLB012
162	80.56	0.02936	twiLB010
345	80.58	-0.02835	twiLB010
2155	80.58	0.005457	twiLB012
473	80.62	-0.002319	twiLB010
2155	80.62	0.011502	twiLB012
2015	80.65	-0.004217	twiLB012
1348	80.68	0.002392	twiLB002
473	80.68	0.019457	twiLB010
6973	80.7	0.02165	twiLB009
113	80.8	0.0134	twiLB010
2015	80.8	-0.007269	twiLB012
1348	80.85	0.007336	twiLB002
1035	80.9	0.009215	twiLB002
1348	80.9	0.000816	twiLB002
1844	80.92	-0.000706	twiLB012
191	80.93	0.007776	twiLB010
1348	80.99	0.018599	twiLB002
1348	81	0.023831	twiLB002
1348	81.01	-0.004724	twiLB002
242	81.01	-0.001829	twiLB012
6973	81.07	0.024979	twiLB009
162	81.11	0.024954	twiLB010
191	81.15	0.028275	twiLB010
812	81.16	0.00487	twiLB003
9106	81.19	-0.021566	twiLB009
113	81.19	-0.009618	twiLB010
1348	81.21	-0.019332	twiLB002
812	81.22	0.016781	twiLB003
1035	81.23	-0.022953	twiLB002
345	81.26	-0.009018	twiLB010
6973	81.31	-0.01677	twiLB009
176	81.34	0.007069	twiLB010
812	81.35	0.012265	twiLB003
812	81.35	0.004901	twiLB003
473	81.35	0.02754	twiLB010
1035	81.36	0.002497	twiLB002
812	81.36	0.01029	twiLB003
1035	81.39	0.003121	twiLB002
176	81.39	-0.002188	twiLB010
473	81.4	0.016587	twiLB010
191	81.41	0.007241	twiLB010
242	81.41	-0.002227	twiLB012
176	81.44	-0.014142	twiLB010
473	81.5	0.040129	twiLB010
403	81.5	0.016756	twiLB012
948	81.53	-0.002458	twiLB012
113	81.54	-0.022402	twiLB010
9106	81.58	-0.040502	twiLB009
2015	81.6	0.012664	twiLB012
812	81.61	-0.011785	twiLB003
9106	81.63	0.012924	twiLB009
242	81.64	-0.006356	twiLB012
517	81.66	0.034771	twiLB010
2015	81.69	-0.008668	twiLB012
812	81.71	-0.019969	twiLB003
812	81.71	-0.016517	twiLB003
2015	81.71	0.007217	twiLB012
403	81.71	0.00671	twiLB012
812	81.73	-0.01253	twiLB003
162	81.73	-0.010754	twiLB010
9106	81.74	0.020781	twiLB009
176	81.81	-0.002006	twiLB010
948	81.86	-0.001263	twiLB012
242	81.9	-0.022163	twiLB012
473	81.92	-0.026256	twiLB010
2015	81.92	-0.029253	twiLB012
403	81.94	-0.000293	twiLB012
2015	81.95	-0.003845	twiLB012
812	81.98	-0.010877	twiLB003
309	82.07	-0.002007	twiLB012
812	82.08	-0.017502	twiLB003
2015	82.11	-0.006031	twiLB012
517	82.12	0.041686	twiLB010
9106	82.13	-0.063058	twiLB009
403	82.13	-0.001149	twiLB012
52	82.15	-0.004358	twiLB010
2015	82.2	-0.026667	twiLB012
113	82.22	-0.001231	twiLB010
517	82.29	0.036744	twiLB010
176	82.33	0.03073	twiLB010
52	82.36	0.060261	twiLB010
2015	82.36	-0.013299	twiLB012
299	82.37	0.007784	twiLB010
907	82.38	-0.003466	twiLB003
6973	82.45	0.003113	twiLB009
345	82.46	0.000696	twiLB010
52	82.47	0.043559	twiLB010
517	82.49	0.014544	twiLB010
52	82.52	0.020055	twiLB010
113	82.56	0.007388	twiLB010
309	82.57	-0.017861	twiLB012
191	82.58	0.016479	twiLB010
403	82.59	0.014205	twiLB012
2015	82.72	-0.017804	twiLB012
242	82.74	-0.026707	twiLB012
309	82.78	-0.002727	twiLB012
473	82.79	0.000932	twiLB010
9217	82.81	0.018086	twiLB009
176	82.92	0.025791	twiLB010
299	82.92	0.006887	twiLB010
907	82.93	0.014071	twiLB003
9217	82.98	0.034525	twiLB009
113	82.98	0.031523	twiLB010
242	83.01	-0.012456	twiLB012
52	83.02	0.015266	twiLB010
242	83.07	-0.002824	twiLB012
176	83.08	0.026127	twiLB010
517	83.08	0.013846	twiLB010
5657	83.11	0.014208	twiLB009
176	83.12	-0.00897	twiLB010
403	83.19	0.009593	twiLB012
242	83.22	0.003287	twiLB012
386	83.3	0.009026	twiLB012
473	83.33	0.011327	twiLB010
386	83.34	0.022463	twiLB012
455	83.37	0.001906	twiLB010
309	83.37	-0.001243	twiLB012
3171	83.4	-0.027036	twiLB009
9217	83.4	0.04519	twiLB009
309	83.41	-0.007703	twiLB012
502	83.41	0.010802	twiLB012
113	83.43	0.029958	twiLB010
455	83.46	0.045605	twiLB010
907	83.47	0.010502	twiLB003
299	83.47	-0.011919	twiLB010
455	83.48	0.030043	twiLB010
9082	83.5	0.006179	twiLB009
3171	83.54	-0.037272	twiLB009
191	83.54	0.024022	twiLB010
1164	83.72	-0.012458	twiLB003
502	83.72	-0.000657	twiLB012
517	83.76	0.011398	twiLB010
242	83.78	0.006333	twiLB012
386	83.78	0.002658	twiLB012
403	83.79	0.025559	twiLB012
502	83.8	0.015552	twiLB012
282	83.81	0.013903	twiLB002
52	83.81	0.001729	twiLB010
5657	83.82	0.047082	twiLB009
907	83.83	0.001734	twiLB003
502	83.85	-0.004182	twiLB012
299	83.86	-0.031075	twiLB010
386	83.86	-0.023655	twiLB012
386	83.86	0.021556	twiLB012
5657	83.88	0.014581	twiLB009
386	83.89	-0.017542	twiLB012
309	83.9	0.004309	twiLB012
502	83.9	-0.01798	twiLB012
455	83.91	0.001001	twiLB010
386	83.91	0.004101	twiLB012
3171	83.94	-0.010232	twiLB009
502	83.96	-0.001996	twiLB012
517	83.97	0.007868	twiLB010
282	84.05	0.004924	twiLB002
52	84.05	2.5e-05	twiLB010
403	84.05	0.026726	twiLB012
828	84.08	-0.004299	twiLB003
1164	84.1	0.006963	twiLB003
386	84.1	-0.010096	twiLB012
403	84.13	0.018251	twiLB012
473	84.17	0.016577	twiLB010
386	84.2	-0.008112	twiLB012
907	84.21	0.009248	twiLB003
79	84.21	0.001761	twiLB012
386	84.23	-0.02228	twiLB012
517	84.24	0.015108	twiLB010
828	84.26	0.053414	twiLB003
5657	84.26	0.003351	twiLB009
309	84.26	-0.006361	twiLB012
9082	84.3	-0.007351	twiLB009
5657	84.31	-0.103686	twiLB009
828	84.33	-0.007321	twiLB003
3171	84.33	-0.042907	twiLB009
5657	84.34	-0.052285	twiLB009
455	84.34	0.001501	twiLB010
907	84.35	0.023688	twiLB003
828	84.37	0.006011	twiLB003
5657	84.37	-0.007661	twiLB009
403	84.37	0.010339	twiLB012
828	84.4	-0.014675	twiLB003
907	84.4	0.039822	twiLB003
828	84.4	-0.005941	twiLB003
828	84.41	0.021944	twiLB003
113	84.41	0.034067	twiLB010
299	84.41	-0.011659	twiLB010
191	84.44	0.015249	twiLB010
79	84.44	0.001206	twiLB012
2036	84.44	-0.001	twiLB012
502	84.46	-0.010866	twiLB012
502	84.47	-0.023103	twiLB012
828	84.49	0.006317	twiLB003
502	84.49	-0.025778	twiLB012
5657	84.5	-0.028445	twiLB009
309	84.52	-0.014444	twiLB012
828	84.53	-0.000134	twiLB003
459	84.54	-0.008678	twiLB002
9082	84.54	0.021812	twiLB009
282	84.57	-0.0029	twiLB002
282	84.58	-0.006724	twiLB002
282	84.58	0.001667	twiLB002
828	84.59	0.013784	twiLB003
176	84.59	-0.012777	twiLB010
282	84.61	-0.002679	twiLB002
52	84.61	0.016897	twiLB010
502	84.62	-0.007716	twiLB012
828	84.65	-0.023465	twiLB003
386	84.67	-0.00093	twiLB012
502	84.72	-0.00863	twiLB012
2036	84.75	0.018216	twiLB012
2036	84.75	0.013004	twiLB012
282	84.8	-0.014306	twiLB002
403	84.8	0.015352	twiLB012
282	84.82	-0.01002	twiLB002
282	84.83	-0.011366	twiLB002
1351	84.84	0.017897	twiLB002
9082	84.88	-0.005811	twiLB009
517	84.94	0.034193	twiLB010
79	84.96	-0.004998	twiLB012
2036	84.97	0.020226	twiLB012
9071	84.98	0.013025	twiLB009
52	85.02	0.018353	twiLB010
299	85.02	-0.016665	twiLB010
176	85.03	0.012005	twiLB010
2036	85.09	0.01133	twiLB012
309	85.1	-0.005957	twiLB012
459	85.12	0.004492	twiLB002
2036	85.18	0.008278	twiLB012
8617	85.21	0.043185	twiLB009
455	85.21	-0.003261	twiLB010
1351	85.27	0.007966	twiLB002
113	85.29	0.021076	twiLB010
299	85.38	0.005034	twiLB010
2036	85.38	-0.019295	twiLB012
52	85.4	0.005166	twiLB010
309	85.42	0.013848	twiLB012
459	85.48	-0.004615	twiLB002
455	85.48	-0.000572	twiLB010
79	85.48	-0.018286	twiLB012
79	85.52	-0.011228	twiLB012
517	85.55	0.045689	twiLB010
9071	85.59	0.01613	twiLB009
1351	85.67	-0.001892	twiLB002
52	85.68	-0.001759	twiLB010
299	85.68	0.045165	twiLB010
1069	85.73	0.008317	twiLB002
9071	85.76	0.013969	twiLB009
113	85.77	0.017813	twiLB010
309	85.79	0.000686	twiLB012
1351	85.8	-0.017225	twiLB002
1069	85.83	0.009117	twiLB002
79	85.87	0.014285	twiLB002
459	85.92	-0.004484	twiLB002
1351	85.95	-0.006203	twiLB002
1351	85.97	0.008771	twiLB002
581	86	-0.012559	twiLB003
581	86	0.010846	twiLB003
9071	86.03	-0.014441	twiLB009
517	86.04	0.036809	twiLB010
581	86.06	0.000974	twiLB003
1351	86.1	-0.007679	twiLB002
1069	86.11	0.008747	twiLB002
581	86.15	0.001657	twiLB003
2054	86.17	0.00182	twiLB012
455	86.18	0.027923	twiLB010
79	86.18	0.000473	twiLB012
1688	86.2	0.011183	twiLB002
581	86.2	-0.01579	twiLB003
459	86.21	-0.007168	twiLB002
4604	86.22	0.014846	twiLB009
79	86.26	0.012189	twiLB002
581	86.27	0.007679	twiLB003
176	86.29	0.013059	twiLB010
581	86.31	-0.004271	twiLB003
1069	86.33	-0.013556	twiLB002
9071	86.35	-0.028916	twiLB009
79	86.37	0.008654	twiLB002
299	86.38	-0.016717	twiLB010
79	86.39	-0.005759	twiLB002
79	86.39	0.003216	twiLB002
1351	86.39	-0.006482	twiLB002
581	86.39	0.011005	twiLB003
443	86.4	0.001388	twiLB010
66	86.41	-0.00683	twiLB010
443	86.45	-0.004182	twiLB010
581	86.48	0.015791	twiLB003
581	86.49	-0.003324	twiLB003
79	86.51	0.005036	twiLB002
79	86.51	0.003645	twiLB002
581	86.52	0.000915	twiLB003
455	86.54	0.031855	twiLB010
66	86.58	0.008424	twiLB010
66	86.58	0.007609	twiLB010
1069	86.6	-0.013328	twiLB002
79	86.62	-0.00907	twiLB002
79	86.64	0.004554	twiLB002
443	86.65	-0.013079	twiLB010
1351	86.67	-0.008975	twiLB002
443	86.67	-0.01057	twiLB010
1351	86.72	0.000694	twiLB002
79	86.74	0.014196	twiLB002
459	86.79	0.004747	twiLB002
1688	86.79	0.007218	twiLB002
79	86.79	0.022916	twiLB012
4604	86.8	0.029323	twiLB009
4604	86.85	0.036317	twiLB009
79	86.92	0.015036	twiLB002
79	86.95	-0.001634	twiLB012
1069	86.97	-0.012506	twiLB002
79	86.98	-0.003975	twiLB012
66	87.04	0.026527	twiLB010
246	87.08	-0.002672	twiLB010
4604	87.16	0.033264	twiLB009
1688	87.18	0.003735	twiLB002
79	87.23	0.006853	twiLB012
66	87.25	0.034731	twiLB010
745	87.26	0.003828	twiLB012
745	87.31	0.006672	twiLB012
455	87.34	0.028712	twiLB010
66	87.34	0.035503	twiLB010
79	87.34	0.000968	twiLB012
4604	87.35	-0.047416	twiLB009
246	87.35	0.020008	twiLB010
745	87.41	0.015233	twiLB012
66	87.43	0.015995	twiLB010
745	87.43	0.008346	twiLB012
28	87.43	0.028754	twiLB012
28	87.52	0.006334	twiLB012
477	87.56	-0.017396	twiLB002
174	87.56	-0.005804	twiLB010
443	87.58	0.031115	twiLB010
1129	87.62	-0.010763	twiLB003
477	87.63	-0.005089	twiLB002
455	87.64	0.030395	twiLB010
174	87.66	-0.014115	twiLB010
4604	87.69	-0.024044	twiLB009
8018	87.73	-0.000964	twiLB009
794	87.75	-0.017708	twiLB010
246	87.77	0.008962	twiLB010
174	87.77	-0.016474	twiLB010
477	87.78	-0.004693	twiLB002
443	87.83	0.03414	twiLB010
705	87.87	0.005694	twiLB003
1129	87.9	0.01375	twiLB003
705	87.91	0.004411	twiLB003
705	87.94	-0.001808	twiLB003
705	87.96	0.004192	twiLB003
1129	87.98	0.012547	twiLB003
443	87.99	0.010918	twiLB010
745	88.06	0.020669	twiLB012
477	88.08	0.001614	twiLB002
705	88.09	0.007906	twiLB003
246	88.09	-0.014139	twiLB010
477	88.11	0.002074	twiLB002
1129	88.12	-0.013311	twiLB003
238	88.14	0.020756	twiLB010
238	88.16	-0.00036	twiLB010
1899	88.17	0.00505	twiLB012
443	88.18	0.016924	twiLB010
291	88.26	0.033329	twiLB012
238	88.3	0.003743	twiLB010
477	88.33	0.001693	twiLB002
66	88.34	-0.00964	twiLB010
705	88.35	-0.065874	twiLB003
705	88.35	-0.003297	twiLB003
28	88.35	0.023532	twiLB012
705	88.37	-0.009386	twiLB003
174	88.4	0.016868	twiLB010
28	88.4	-0.012573	twiLB012
515	88.41	0.012408	twiLB012
174	88.42	0.008869	twiLB010
477	88.44	-0.003158	twiLB002
794	88.44	0.012665	twiLB010
1899	88.47	0.01175	twiLB012
745	88.53	0.021795	twiLB012
1899	88.56	0.020058	twiLB012
515	88.59	0.014345	twiLB012
291	88.62	0.01238	twiLB012
794	88.65	0.015343	twiLB010
28	88.65	0.000813	twiLB012
174	88.66	0.023789	twiLB010
28	88.66	-0.008516	twiLB012
1899	88.7	0.017284	twiLB012
705	88.75	0.026996	twiLB003
193	88.8	0.007198	twiLB003
193	88.81	0.006301	twiLB003
8018	88.81	-0.045825	twiLB009
174	88.82	-0.013231	twiLB010
238	88.84	-0.015468	twiLB010
28	88.86	-0.010946	twiLB012
705	88.88	-0.01581	twiLB003
66	88.89	0.001235	twiLB010
193	88.9	0.006218	twiLB003
515	88.91	0.005605	twiLB012
745	88.93	0.001148	twiLB012
1218	88.94	0.00976	twiLB010
193	88.99	0.006651	twiLB003
174	88.99	0.034183	twiLB010
705	89.01	0.013361	twiLB003
576	89.04	-0.011794	twiLB010
8018	89.08	-6.7e-05	twiLB009
193	89.09	-0.013794	twiLB003
291	89.11	0.011253	twiLB012
246	89.12	-0.005372	twiLB010
1218	89.12	-0.02189	twiLB010
1218	89.13	-0.007958	twiLB010
193	89.15	-0.000797	twiLB003
515	89.15	0.000283	twiLB012
778	89.17	-0.024107	twiLB003
576	89.19	-0.001618	twiLB010
794	89.2	-0.001945	twiLB010
193	89.25	-0.006519	twiLB003
515	89.28	0.015456	twiLB012
576	89.29	-0.020251	twiLB010
8018	89.31	-0.03417	twiLB009
443	89.31	0.009266	twiLB010
238	89.34	0.016064	twiLB010
1199	89.35	0.024313	twiLB009
745	89.35	0.007182	twiLB012
1899	89.39	0.027636	twiLB012
28	89.47	-0.00192	twiLB012
745	89.53	0.010767	twiLB012
1199	89.56	0.017492	twiLB009
66	89.56	0.02145	twiLB010
28	89.56	0.000232	twiLB012
341	89.56	0.017617	twiLB012
778	89.57	0.003451	twiLB003
28	89.58	-0.017712	twiLB012
28	89.59	-0.003414	twiLB012
778	89.6	0.015061	twiLB003
745	89.61	0.006734	twiLB012
778	89.62	0.011601	twiLB003
778	89.64	-0.022174	twiLB003
669	89.68	-0.010991	twiLB010
238	89.7	0.01519	twiLB010
246	89.71	-0.006537	twiLB010
1199	89.72	0.031412	twiLB009
341	89.73	0.009751	twiLB012
794	89.77	-0.008832	twiLB010
576	89.77	-0.004319	twiLB010
246	89.81	0.014486	twiLB010
1199	89.83	0.066199	twiLB009
745	89.84	0.029331	twiLB012
515	89.88	0.009657	twiLB012
174	89.89	0.005278	twiLB010
778	89.92	0.007739	twiLB003
238	89.96	0.039257	twiLB010
1899	89.97	0.021137	twiLB012
382	89.99	0.005022	twiLB012
778	90.02	-0.003314	twiLB003
443	90.03	0.012975	twiLB010
778	90.05	0.016409	twiLB003
291	90.06	-0.014669	twiLB012
152	90.07	0.023065	twiLB002
152	90.08	-0.00697	twiLB010
382	90.09	-0.002133	twiLB012
778	90.1	-0.022376	twiLB003
1199	90.1	-0.007967	twiLB009
669	90.1	0.021079	twiLB010
291	90.1	-0.002418	twiLB012
1199	90.12	-0.041495	twiLB009
669	90.12	0.018292	twiLB010
576	90.17	0.01703	twiLB010
66	90.18	0.025767	twiLB010
238	90.19	0.049637	twiLB010
174	90.22	0.026997	twiLB010
1899	90.22	0.004672	twiLB012
341	90.22	0.001823	twiLB012
669	90.23	0.045455	twiLB010
778	90.24	0.006899	twiLB003
669	90.25	0.043592	twiLB010
1199	90.29	-0.074046	twiLB009
246	90.29	0.059451	twiLB010
1199	90.3	-0.078231	twiLB009
515	90.3	0.016511	twiLB012
152	90.32	0.014056	twiLB010
778	90.35	-0.00784	twiLB003
382	90.36	0.019801	twiLB012
382	90.41	0.016723	twiLB012
1325	90.42	-0.00704	twiLB003
576	90.42	0.006861	twiLB010
515	90.42	0.018408	twiLB012
576	90.43	0.039665	twiLB010
8438	90.48	0.047979	twiLB009
1899	90.55	0.015768	twiLB012
152	90.57	-0.021936	twiLB002
152	90.57	0.009321	twiLB002
576	90.6	0.019457	twiLB010
291	90.6	-0.011642	twiLB012
515	90.61	0.013075	twiLB012
443	90.64	-0.010597	twiLB010
1325	90.67	0.011062	twiLB003
669	90.68	0.038268	twiLB010
515	90.75	0.017808	twiLB012
152	90.77	-0.033539	twiLB002
291	90.77	-0.007033	twiLB012
291	90.79	-0.003449	twiLB012
1899	90.85	0.018697	twiLB012
1325	90.87	0.009438	twiLB003
152	90.88	0.003345	twiLB002
341	90.89	-0.004013	twiLB012
1325	90.91	0.008212	twiLB003
515	90.93	0.010201	twiLB012
382	90.94	0.005145	twiLB012
152	90.95	-0.002321	twiLB002
341	90.95	-0.003207	twiLB012
1899	90.96	0.010246	twiLB012
382	91	0.004472	twiLB012
669	91.05	0.015707	twiLB010
152	91.06	-0.006689	twiLB002
152	91.09	0.008696	twiLB002
406	91.09	-0.023951	twiLB012
246	91.11	0.029903	twiLB010
844	91.12	-0.083624	twiLB003
291	91.14	0.013766	twiLB012
174	91.16	0.030688	twiLB010
152	91.16	-0.000798	twiLB010
152	91.21	0.011182	twiLB002
731	91.21	0.016943	twiLB002
152	91.22	0.01523	twiLB002
8438	91.22	0.047993	twiLB009
382	91.22	-0.011902	twiLB012
1899	91.25	0.03381	twiLB012
238	91.26	0.051905	twiLB010
291	91.28	0.000761	twiLB012
152	91.3	-0.00386	twiLB002
844	91.31	-0.009188	twiLB003
1165	91.35	-0.014679	twiLB003
1165	91.36	-0.043773	twiLB003
291	91.38	-0.00501	twiLB012
341	91.39	-0.007185	twiLB012
382	91.4	-0.029873	twiLB012
406	91.43	0.029352	twiLB012
1165	91.45	0.020479	twiLB003
726	91.46	0.060609	twiLB003
53	91.47	0.050152	twiLB010
53	91.5	-0.003487	twiLB010
1165	91.54	-0.011173	twiLB003
53	91.54	0.002094	twiLB010
8438	91.55	0.05864	twiLB009
669	91.55	-0.003361	twiLB010
382	91.57	-0.016613	twiLB012
406	91.57	0.015242	twiLB012
1165	91.58	-0.031009	twiLB003
844	91.6	-0.009245	twiLB003
53	91.62	0.003234	twiLB010
406	91.62	-0.027946	twiLB012
2014	91.63	-0.001118	twiLB012
152	91.67	-0.015763	twiLB010
2014	91.67	0.01177	twiLB012
1165	91.69	0.021621	twiLB003
406	91.69	0.024119	twiLB012
406	91.71	0.008167	twiLB012
341	91.73	-0.002632	twiLB012
406	91.77	0.00727	twiLB012
341	91.79	0.013352	twiLB012
731	91.82	0.008292	twiLB002
152	91.84	0.014759	twiLB010
669	91.84	-0.009795	twiLB010
246	91.88	0.031622	twiLB010
2014	91.89	0.00651	twiLB012
53	91.93	0.015252	twiLB010
2014	91.93	0.025627	twiLB012
48	91.94	-0.017592	twiLB010
48	91.98	0.025672	twiLB010
576	91.99	0.009298	twiLB010
152	92	-0.010826	twiLB010
48	92.01	0.012354	twiLB010
2014	92.01	-0.000334	twiLB012
341	92.04	0.036203	twiLB012
246	92.07	-0.017702	twiLB010
417	92.07	0.03673	twiLB010
341	92.07	0.003703	twiLB012
406	92.1	-0.006586	twiLB012
238	92.11	0.028136	twiLB010
417	92.16	0.011962	twiLB010
53	92.19	0.010892	twiLB010
2014	92.22	-0.021377	twiLB012
48	92.24	0.030856	twiLB010
2014	92.26	0.000899	twiLB012
731	92.27	0.003434	twiLB002
809	92.29	0.010867	twiLB002
341	92.3	0.000187	twiLB012
406	92.3	-0.001411	twiLB012
731	92.31	-0.017605	twiLB002
669	92.33	0.004675	twiLB010
576	92.34	0.021582	twiLB010
809	92.39	0.01763	twiLB002
48	92.39	0.041935	twiLB010
3339	92.41	0.041199	twiLB009
406	92.41	-0.006559	twiLB012
809	92.42	0.007356	twiLB002
238	92.43	-0.013725	twiLB010
809	92.45	0.018322	twiLB002
417	92.45	0.032223	twiLB010
53	92.48	0.003658	twiLB010
809	92.52	0.009997	twiLB002
731	92.55	0.002974	twiLB002
809	92.56	-0.013497	twiLB002
809	92.62	0.025863	twiLB002
809	92.64	0.002552	twiLB002
3339	92.65	0.045369	twiLB009
809	92.74	0.005452	twiLB002
48	92.77	0.036805	twiLB010
417	92.86	0.002039	twiLB010
809	92.88	0.009675	twiLB002
684	92.89	0.010458	twiLB002
53	92.95	-0.023359	twiLB010
731	92.98	0.009127	twiLB002
809	93.01	-0.006787	twiLB002
731	93.05	0.026319	twiLB002
3339	93.09	0.007822	twiLB009
3339	93.12	-0.089152	twiLB009
669	93.15	0.027481	twiLB010
684	93.16	0.000266	twiLB002
1482	93.17	-0.000285	twiLB012
684	93.18	0.013772	twiLB002
684	93.19	-0.017528	twiLB002
3339	93.21	-0.000715	twiLB009
8595	93.24	0.008228	twiLB009
3339	93.26	0.074675	twiLB009
48	93.26	0.000631	twiLB010
684	93.28	0.0072	twiLB002
3339	93.31	-0.007274	twiLB009
684	93.33	0.007937	twiLB002
924	93.33	-0.01002	twiLB003
684	93.36	-0.000378	twiLB002
924	93.36	0.023576	twiLB003
684	93.38	0.00387	twiLB002
924	93.4	-0.007626	twiLB003
684	93.42	-0.005555	twiLB002
684	93.42	0.019668	twiLB002
3339	93.42	-0.122295	twiLB009
3339	93.42	-0.130982	twiLB009
924	93.44	-0.012611	twiLB003
924	93.48	-0.020257	twiLB003
924	93.5	0.014531	twiLB003
1482	93.5	0.008198	twiLB012
924	93.54	-0.007872	twiLB003
684	93.57	0.013976	twiLB002
1482	93.57	-0.017227	twiLB012
8893	93.59	-0.061345	twiLB009
576	93.6	0.019354	twiLB010
8893	93.61	-0.037609	twiLB009
8595	93.65	0.024178	twiLB009
53	93.67	-0.012502	twiLB010
1482	93.67	0.017601	twiLB012
8595	93.74	0.003233	twiLB009
533	93.76	-0.00273	twiLB010
90	93.78	0.017719	twiLB002
48	93.87	-0.007676	twiLB010
533	93.88	0.002166	twiLB010
90	93.93	0.005365	twiLB002
9389	93.99	0.06149	twiLB009
9389	94.06	0.054201	twiLB009
417	94.07	-0.034561	twiLB010
8595	94.14	0.036416	twiLB009
860	94.2	-0.000509	twiLB010
90	94.23	-0.022282	twiLB002
90	94.25	0.002543	twiLB002
417	94.29	-0.025033	twiLB010
90	94.31	0.001197	twiLB002
1845	94.31	0.022979	twiLB012
860	94.32	0.029485	twiLB010
90	94.37	-0.01907	twiLB002
533	94.37	-0.003944	twiLB010
9389	94.38	0.034815	twiLB009
533	94.38	0.028253	twiLB010
48	94.41	-0.028012	twiLB010
90	94.42	0.003096	twiLB002
8595	94.42	-0.011711	twiLB009
629	94.44	0.049788	twiLB009
90	94.45	0.000418	twiLB002
53	94.46	0.006438	twiLB010
81	94.52	-0.014386	twiLB003
250	94.52	-0.019788	twiLB003
1845	94.65	0.019715	twiLB012
81	94.67	0.009613	twiLB003
1845	94.68	0.016913	twiLB012
90	94.79	0.017263	twiLB002
90	94.81	0.000842	twiLB002
90	94.82	0.01707	twiLB002
81	94.82	-0.021942	twiLB003
48	94.82	-0.032242	twiLB010
860	94.83	0.037315	twiLB010
81	94.85	-0.011141	twiLB003
48	94.86	0.018528	twiLB010
250	94.9	-0.010649	twiLB003
250	94.92	-0.013322	twiLB003
629	94.99	0.034823	twiLB009
860	95.01	-0.006558	twiLB010
81	95.05	-0.024664	twiLB003
81	95.07	0.01837	twiLB003
1898	95.09	0.000854	twiLB012
533	95.11	0.031608	twiLB010
1845	95.14	-0.014493	twiLB012
81	95.15	-0.003628	twiLB003
250	95.15	-0.03151	twiLB003
533	95.16	-0.009219	twiLB010
81	95.18	-0.02122	twiLB003
81	95.27	6.2e-05	twiLB003
1845	95.28	0.004839	twiLB012
379	95.28	0.026952	twiLB012
1898	95.28	0.011753	twiLB012
379	95.32	0.020877	twiLB012
533	95.37	0.000332	twiLB010
703	95.42	0.006357	twiLB010
1845	95.46	-0.005904	twiLB012
703	95.47	-0.012298	twiLB010
681	95.52	-0.005252	twiLB012
860	95.54	0.011419	twiLB010
681	95.57	-0.006523	twiLB012
81	95.59	0.005188	twiLB003
1898	95.59	0.013804	twiLB012
1898	95.63	0.019553	twiLB012
681	95.66	0.0122	twiLB012
379	95.67	0.016225	twiLB012
1898	95.67	0.025736	twiLB012
1845	95.69	-0.000794	twiLB012
68	95.7	-0.002045	twiLB010
681	95.72	0.006842	twiLB012
1845	95.73	-0.004003	twiLB012
1845	95.75	0.016665	twiLB012
703	95.8	-0.011605	twiLB010
150	95.82	0.006559	twiLB012
533	95.87	0.00668	twiLB010
1845	95.92	-0.001118	twiLB012
1845	95.93	-0.031778	twiLB012
150	95.96	0.008926	twiLB012
703	95.97	0.003602	twiLB010
1898	96.02	0.009228	twiLB012
81	96.05	-0.00502	twiLB003
681	96.07	0.008072	twiLB012
860	96.12	-0.033537	twiLB010
791	96.12	0.013437	twiLB010
2037	96.17	-0.014698	twiLB012
68	96.18	0.017211	twiLB010
68	96.19	0.023891	twiLB010
327	96.24	-0.019599	twiLB012
860	96.3	-0.023817	twiLB010
1898	96.3	-0.009389	twiLB012
150	96.33	0.015552	twiLB012
50	96.35	0.0021	twiLB003
68	96.36	0.00403	twiLB010
2037	96.39	0.002109	twiLB012
50	96.4	-0.003718	twiLB003
703	96.41	0.009549	twiLB010
681	96.42	0.016953	twiLB012
327	96.43	0.036766	twiLB012
379	96.45	0.016007	twiLB012
50	96.46	0.019411	twiLB003
533	96.46	0.061751	twiLB010
68	96.48	0.013892	twiLB010
327	96.48	-0.018372	twiLB012
50	96.5	0.004404	twiLB003
174	96.51	0.041343	twiLB012
129	96.53	-0.011944	twiLB002
681	96.54	-0.014671	twiLB012
860	96.56	0.086137	twiLB010
703	96.59	0.027698	twiLB010
1898	96.6	0.010685	twiLB012
327	96.6	0.005885	twiLB012
260	96.61	0.0065	twiLB010
126	96.61	0.008723	twiLB010
327	96.61	-0.005377	twiLB012
703	96.62	-0.006074	twiLB010
68	96.66	0.005325	twiLB010
379	96.7	0.004752	twiLB012
68	96.75	0.007054	twiLB010
126	96.77	0.0482	twiLB010
260	96.77	0.006959	twiLB010
50	96.8	0.017358	twiLB003
129	96.81	-0.01718	twiLB002
126	96.81	0.02347	twiLB010
129	96.82	0.033031	twiLB002
327	96.83	0.015261	twiLB012
68	96.84	0.018227	twiLB010
129	96.87	-0.001136	twiLB002
260	96.87	-0.006122	twiLB010
150	96.87	0.014355	twiLB012
1898	96.88	0.029334	twiLB012
126	96.89	0.036445	twiLB010
1898	96.89	0.015123	twiLB012
1177	96.9	0.025399	twiLB002
533	96.9	0.049516	twiLB010
174	96.9	0.033552	twiLB012
1898	96.94	0.018017	twiLB012
739	96.96	0.026122	twiLB003
150	96.96	0.006417	twiLB012
681	96.98	0.001132	twiLB012
260	96.99	-0.003101	twiLB010
126	97.02	0.03877	twiLB010
129	97.04	-0.003143	twiLB002
260	97.04	0.012814	twiLB010
129	97.09	0.010654	twiLB002
126	97.11	0.015117	twiLB010
379	97.12	-0.02487	twiLB012
681	97.13	0.01747	twiLB012
8283	97.14	0.022784	twiLB009
1234	97.15	0.021922	twiLB010
129	97.16	0.014799	twiLB002
379	97.2	-0.004782	twiLB012
126	97.21	0.031681	twiLB010
327	97.22	0.016579	twiLB012
533	97.24	0.012435	twiLB010
129	97.26	0.007556	twiLB002
129	97.28	-0.004805	twiLB002
1177	97.28	0.023893	twiLB002
260	97.29	-0.012358	twiLB010
68	97.3	0.03797	twiLB010
174	97.3	0.023957	twiLB012
327	97.31	0.030472	twiLB012
1234	97.32	0.038654	twiLB010
681	97.35	0.020862	twiLB012
260	97.36	0.029413	twiLB010
739	97.38	-0.003325	twiLB003
739	97.38	-0.004955	twiLB003
739	97.4	-0.024528	twiLB003
739	97.4	-0.017458	twiLB003
703	97.41	0.051835	twiLB010
1234	97.43	-0.006814	twiLB010
9208	97.44	0.025561	twiLB009
739	97.46	-0.016408	twiLB003
375	97.47	-0.019942	twiLB002
129	97.48	0.002999	twiLB002
681	97.48	0.039438	twiLB012
150	97.52	-0.009013	twiLB012
379	97.53	-0.010664	twiLB012
129	97.56	0.003861	twiLB002
8283	97.58	0.068271	twiLB009
150	97.6	-0.006358	twiLB012
739	97.61	0.012204	twiLB003
8283	97.65	0.0078	twiLB009
379	97.65	-0.006297	twiLB012
1159	97.66	-0.005839	twiLB003
379	97.66	0.023688	twiLB012
8283	97.68	0.003495	twiLB009
1159	97.69	0.001274	twiLB003
126	97.71	0.008725	twiLB010
8283	97.72	0.008902	twiLB009
150	97.74	-0.003257	twiLB012
1159	97.75	0.025055	twiLB003
1222	97.75	0.006831	twiLB010
375	97.81	0.003666	twiLB002
379	97.81	-0.009846	twiLB012
150	97.82	-0.009489	twiLB012
375	97.84	0.020646	twiLB002
739	97.85	-0.015585	twiLB003
150	97.85	0.01831	twiLB012
860	97.86	0.086592	twiLB010
68	97.87	0.038297	twiLB010
126	97.89	0.007892	twiLB010
1222	97.9	-0.004294	twiLB010
150	97.91	0.008421	twiLB012
844	97.92	-0.017956	twiLB003
174	97.94	0.014594	twiLB012
739	97.95	0.023326	twiLB003
739	97.96	0.013569	twiLB003
1159	97.97	-0.004651	twiLB003
375	97.98	-0.024702	twiLB002
118	97.98	0.012025	twiLB010
739	97.99	-0.020481	twiLB003
1159	98.01	0.023057	twiLB003
174	98.01	-0.013128	twiLB012
703	98.03	0.023639	twiLB010
844	98.04	-0.012567	twiLB003
1159	98.05	-0.000884	twiLB003
260	98.05	-0.00576	twiLB010
118	98.05	0.054052	twiLB010
686	98.08	0.00797	twiLB002
118	98.08	0.012742	twiLB010
375	98.09	-0.015091	twiLB002
900	98.09	0.002865	twiLB003
686	98.11	0.021748	twiLB002
174	98.11	-0.02432	twiLB012
686	98.13	-0.003498	twiLB002
8283	98.13	0.015441	twiLB009
686	98.14	0.002861	twiLB002
900	98.14	-0.000466	twiLB003
118	98.16	0.032717	twiLB010
686	98.17	0.005878	twiLB002
844	98.17	-0.019909	twiLB003
8283	98.18	-0.132126	twiLB009
844	98.19	-0.021163	twiLB003
703	98.21	0.049914	twiLB010
686	98.22	-0.002885	twiLB002
900	98.22	0.024626	twiLB003
375	98.24	0.003182	twiLB002
686	98.26	0.008001	twiLB002
375	98.27	0.009684	twiLB002
375	98.27	0.01149	twiLB002
8608	98.27	0.0122	twiLB009
174	98.27	-0.004868	twiLB012
686	98.29	-0.007175	twiLB002
118	98.29	0.032501	twiLB010
813	98.3	-0.080087	twiLB003
375	98.34	0.00939	twiLB002
68	98.34	-0.000569	twiLB010
686	98.36	0.00901	twiLB002
686	98.37	-0.005711	twiLB002
686	98.44	0.013831	twiLB002
869	98.44	0.018304	twiLB010
118	98.45	0.039004	twiLB010
375	98.47	-0.008024	twiLB002
126	98.48	0.018923	twiLB010
118	98.48	0.039833	twiLB010
375	98.51	0.012106	twiLB002
9868	98.68	-0.010589	twiLB009
260	98.69	-0.0236	twiLB010
869	98.69	0.016821	twiLB010
174	98.69	-0.007202	twiLB012
813	98.77	-0.026925	twiLB003
118	98.77	0.001177	twiLB010
174	98.79	0.001853	twiLB012
703	98.85	-0.024178	twiLB010
8608	98.89	0.050531	twiLB009
260	98.93	-0.036218	twiLB010
8608	98.94	0.015836	twiLB009
174	98.98	-0.00742	twiLB012
174	99.09	-0.010739	twiLB012
305	99.16	0.009781	twiLB002
305	99.2	0.017577	twiLB002
813	99.22	-0.030173	twiLB003
305	99.23	-0.012674	twiLB002
126	99.24	-0.026685	twiLB010
260	99.24	-0.000862	twiLB010
305	99.31	-0.010769	twiLB002
305	99.36	0.011858	twiLB002
305	99.38	0.002932	twiLB002
305	99.38	0.024248	twiLB002
305	99.43	0.008606	twiLB002
305	99.47	0.001224	twiLB002
305	99.5	0.009673	twiLB002
118	99.67	-0.014752	twiLB010
305	99.78	-0.008466	twiLB002
1874	100.03	-0.030961	twiLB012
351	100.19	0.03008	twiLB010
351	100.26	0.002857	twiLB010
1874	100.31	-0.024512	twiLB012
118	100.32	-0.010845	twiLB010
1874	100.39	-0.033453	twiLB012
351	100.45	0.002156	twiLB010
54	100.46	0.014797	twiLB003
8308	100.52	-0.02516	twiLB009
1874	100.52	-0.044141	twiLB012
351	100.53	-0.015376	twiLB010
54	100.56	0.020466	twiLB003
54	100.56	0.0036	twiLB003
291	100.6	-0.010816	twiLB010
118	100.61	-0.017917	twiLB010
54	100.63	0.028314	twiLB003
54	100.67	0.017663	twiLB003
291	100.72	0.000889	twiLB010
351	100.72	-0.004372	twiLB010
291	100.81	0.024223	twiLB010
291	100.81	0.003301	twiLB010
8308	100.83	0.003632	twiLB009
351	100.85	0.002017	twiLB010
291	100.85	0.028663	twiLB010
1731	100.86	-0.01006	twiLB012
54	100.87	0.032641	twiLB003
291	100.87	-0.005167	twiLB010
351	100.87	0.012043	twiLB010
291	100.87	0.015	twiLB010
291	100.95	0.026391	twiLB010
1731	100.98	-0.010739	twiLB012
222	101	0.008379	twiLB012
222	101	0.014265	twiLB012
1731	101.04	-0.008101	twiLB012
1223	101.19	0.055585	twiLB010
1731	101.19	0.008171	twiLB012
1731	101.19	0.012348	twiLB012
351	101.22	0.002978	twiLB010
583	101.25	0.040051	twiLB010
583	101.27	-0.003777	twiLB010
222	101.29	0.029449	twiLB012
583	101.3	0.031026	twiLB010
222	101.4	-0.022413	twiLB012
1223	101.47	0.017353	twiLB010
6124	101.48	-0.007992	twiLB009
1731	101.49	-0.005762	twiLB012
583	101.52	0.004178	twiLB010
1223	101.55	0.016855	twiLB010
402	101.66	0.011648	twiLB012
6124	101.74	-3.6e-05	twiLB009
351	101.8	0.001584	twiLB010
6124	101.83	0.004371	twiLB009
2154	101.83	0.038044	twiLB012
583	101.86	-0.013356	twiLB010
291	101.92	-0.019002	twiLB010
583	101.92	-0.046368	twiLB010
2154	101.93	0.034193	twiLB012
6124	101.95	-0.000127	twiLB009
402	101.96	0.023716	twiLB012
435	101.98	-0.007068	twiLB002
1907	102.02	-0.002406	twiLB012
583	102.06	-0.03832	twiLB010
6124	102.11	0.051262	twiLB009
6124	102.12	0.012567	twiLB009
1731	102.14	-0.017655	twiLB012
2154	102.14	0.02767	twiLB012
583	102.17	0.024344	twiLB010
351	102.18	-0.014445	twiLB010
268	102.19	0.004428	twiLB010
3206	102.2	-0.022126	twiLB009
2154	102.2	0.00804	twiLB012
1731	102.21	-0.005986	twiLB012
1731	102.24	0.004711	twiLB012
435	102.25	-0.012626	twiLB002
1907	102.25	-0.008179	twiLB012
1731	102.26	0.006021	twiLB012
291	102.3	-0.051417	twiLB010
435	102.37	0.018863	twiLB002
435	102.38	-0.010188	twiLB002
2154	102.42	0.001783	twiLB012
402	102.44	0.020364	twiLB012
435	102.47	0.006431	twiLB002
435	102.53	-0.00772	twiLB002
268	102.53	0.047495	twiLB010
1050	102.57	-0.012331	twiLB003
402	102.57	0.019666	twiLB012
1907	102.61	0.045129	twiLB012
2154	102.62	-0.014327	twiLB012
960	102.62	-0.025835	twiLB012
435	102.66	-0.006388	twiLB002
268	102.68	0.012049	twiLB010
302	102.69	-0.005185	twiLB012
435	102.7	-0.000821	twiLB002
435	102.71	-0.004142	twiLB002
268	102.71	0.037254	twiLB010
1731	102.72	0.009181	twiLB012
1050	102.73	-0.020121	twiLB003
302	102.77	0.001724	twiLB012
1050	102.78	-0.002775	twiLB003
1907	102.8	-0.001294	twiLB012
3206	102.82	-0.019411	twiLB009
268	102.82	0.000325	twiLB010
583	102.83	-0.012308	twiLB010
302	102.83	0.003726	twiLB012
2154	102.84	-0.00997	twiLB012
351	102.85	-0.012298	twiLB010
435	102.86	-0.000295	twiLB002
1050	102.86	-0.019288	twiLB003
1907	102.86	0.008275	twiLB012
1050	102.87	-0.019467	twiLB003
2154	102.87	-0.009119	twiLB012
402	102.87	0.001159	twiLB012
188	102.88	-0.007031	twiLB002
435	102.92	-0.003991	twiLB002
268	102.93	0.020171	twiLB010
402	102.93	-0.012583	twiLB012
960	102.93	-0.022365	twiLB012
960	102.98	-0.025664	twiLB012
583	102.99	0.061853	twiLB010
402	102.99	-0.00412	twiLB012
1907	102.99	0.011503	twiLB012
960	103.05	-0.018969	twiLB012
1907	103.06	0.00085	twiLB012
302	103.09	0.00346	twiLB012
188	103.12	-0.005443	twiLB002
1907	103.12	-0.001494	twiLB012
268	103.16	0.040145	twiLB010
268	103.18	-0.017292	twiLB010
960	103.19	-0.022366	twiLB012
222	103.21	-0.025682	twiLB012
1050	103.22	0.035712	twiLB003
188	103.24	-0.002603	twiLB002
620	103.25	0.02357	twiLB003
222	103.26	0.004503	twiLB012
302	103.27	0.001981	twiLB012
188	103.29	0.001236	twiLB002
569	103.29	0.024423	twiLB002
375	103.29	-0.001476	twiLB012
267	103.33	0.002828	twiLB002
188	103.34	0.016637	twiLB002
1050	103.34	0.038848	twiLB003
291	103.34	-0.016733	twiLB010
221	103.35	0.010624	twiLB003
268	103.38	-0.027966	twiLB010
620	103.39	0.041939	twiLB003
188	103.4	0.002273	twiLB002
375	103.42	0.005761	twiLB012
188	103.51	0.003597	twiLB002
188	103.52	-0.007267	twiLB002
113	103.52	0.009207	twiLB003
267	103.54	-0.010422	twiLB002
2017	103.59	-0.001149	twiLB012
188	103.6	-0.020066	twiLB002
188	103.64	-0.004324	twiLB002
267	103.64	0.008809	twiLB002
188	103.65	-0.015944	twiLB002
113	103.65	0.020203	twiLB003
569	103.68	-0.000443	twiLB002
375	103.69	0.010128	twiLB012
221	103.7	-0.036659	twiLB003
402	103.7	0.001529	twiLB012
267	103.73	-0.002141	twiLB002
268	103.73	0.049722	twiLB010
2017	103.76	0.014518	twiLB012
375	103.77	0.009957	twiLB012
113	103.79	-0.049465	twiLB003
267	103.8	0.003887	twiLB002
402	103.8	0.009215	twiLB012
221	103.81	0.003477	twiLB003
268	103.81	-0.024038	twiLB010
960	103.81	-0.014745	twiLB012
375	103.83	0.020203	twiLB012
267	103.88	-0.006049	twiLB002
267	103.91	-0.008215	twiLB002
569	103.91	0.008392	twiLB002
113	103.91	-0.003725	twiLB003
113	103.93	-0.006431	twiLB003
302	103.93	-0.015965	twiLB012
2017	103.93	0.019699	twiLB012
2017	103.93	0.00861	twiLB012
267	103.97	0.000529	twiLB002
113	103.98	0.002338	twiLB003
36	103.98	0.041738	twiLB010
1154	103.99	-0.014933	twiLB003
36	103.99	0.007921	twiLB010
267	104.01	-0.009266	twiLB002
113	104.01	-0.004946	twiLB003
113	104.02	0.002503	twiLB003
267	104.03	0.024848	twiLB002
402	104.03	-0.001827	twiLB012
402	104.03	0.012648	twiLB012
36	104.05	0.004365	twiLB010
2017	104.05	0.002611	twiLB012
960	104.08	-0.003494	twiLB012
375	104.12	-0.007209	twiLB012
267	104.13	0.020557	twiLB002
36	104.14	0.026295	twiLB010
2017	104.16	0.005416	twiLB012
375	104.17	-0.00899	twiLB012
982	104.19	-0.021877	twiLB010
[truncated: 5,050 more rows]

## Sheet: Figure 3F wildtype
cell identifier	Distance from posterior end of embryo (µm)	AP cell length change (pp/min)	Embryo Name
4847	-178.49	0.030182	wtCL061010
4846	-176.55	0.038256	wtCL061010
4846	-175.77	0.013225	wtCL061010
4846	-175.33	0.002642	wtCL061010
4846	-174.84	0.022952	wtCL061010
3250	-174.25	0.016737	wtCL030910
3719	-174.07	-0.031291	wtCL030910
3719	-174.05	-0.011622	wtCL030910
3250	-173.93	-0.003713	wtCL030910
3250	-173.79	0.017069	wtCL030910
3719	-173.74	0.033588	wtCL030910
2975	-173.65	0.023068	wtCL030910
4856	-173.57	-0.008389	wtCL061010
3719	-173.55	0.008526	wtCL030910
3681	-173.32	-0.007829	wtCL030910
3770	-173.3	0.04824	wtCL030910
3719	-173.17	-0.029697	wtCL030910
3719	-173.06	-0.010554	wtCL030910
3681	-172.91	0.012951	wtCL030910
3681	-172.88	-0.036965	wtCL030910
3770	-172.78	0.022522	wtCL030910
4250	-172.71	-0.042571	wtCL030910
3681	-172.61	-0.008424	wtCL030910
3250	-172.57	0.027502	wtCL030910
3770	-172.53	-0.021878	wtCL030910
3681	-172.29	-0.004816	wtCL030910
3681	-172.23	-0.002402	wtCL030910
4840	-172.18	0.037406	wtCL061010
3250	-172.11	0.017019	wtCL030910
2972	-171.94	0.011901	wtCL030910
3258	-171.88	-0.025687	wtCL030910
3719	-171.71	0.010278	wtCL030910
4840	-171.66	0.026118	wtCL061010
2975	-171.52	0.026121	wtCL030910
1966	-171.45	0.028449	wtCL030910
3258	-171.35	-0.014741	wtCL030910
3770	-171.35	0.026384	wtCL030910
3250	-171.34	0.013571	wtCL030910
2975	-171.22	0.023291	wtCL030910
3258	-171.21	0.00889	wtCL030910
3681	-171.14	0.021465	wtCL030910
4840	-171.05	0.024531	wtCL061010
1966	-170.72	-0.018555	wtCL030910
4841	-170.66	0.037641	wtCL061010
2975	-170.64	-0.003409	wtCL030910
2971	-170.59	-0.051085	wtCL030910
3900	-170.58	0.131004	wtCL030910
3258	-170.48	0.01531	wtCL030910
3719	-170.38	-0.026789	wtCL030910
3610	-170.35	0.045553	wtCL030910
3258	-170.22	0.023337	wtCL030910
1966	-170.21	-0.016919	wtCL030910
3719	-170.18	-0.057726	wtCL030910
2971	-170.17	0.028006	wtCL030910
3681	-170.14	-0.033277	wtCL030910
3770	-170.1	-0.01552	wtCL030910
1966	-170.09	-0.002252	wtCL030910
3610	-170.08	0.017161	wtCL030910
4840	-170.08	0.004342	wtCL061010
4841	-170.06	0.025627	wtCL061010
1966	-169.89	-0.015332	wtCL030910
2973	-169.75	0.034363	wtCL030910
3770	-169.64	-0.001449	wtCL030910
3610	-169.63	0.014636	wtCL030910
3258	-169.61	0.049202	wtCL030910
3565	-169.59	0.066512	wtCL030910
3681	-169.49	-0.012468	wtCL030910
2971	-169.44	-0.034451	wtCL030910
2973	-169.4	-0.006014	wtCL030910
2971	-169.4	-0.033563	wtCL030910
4841	-169.3	0.011657	wtCL061010
2971	-169.25	-0.002496	wtCL030910
1966	-169.25	0.002541	wtCL030910
3565	-169.1	0.037547	wtCL030910
3648	-169.07	0.063066	wtCL030910
3859	-169.03	0.075861	wtCL030910
3565	-168.99	0.029937	wtCL030910
3648	-168.98	0.071291	wtCL030910
2973	-168.96	-0.006641	wtCL030910
3648	-168.93	0.0507	wtCL030910
3565	-168.91	-0.020885	wtCL030910
3565	-168.88	-0.005346	wtCL030910
3859	-168.85	0.038417	wtCL030910
3648	-168.77	0.063467	wtCL030910
3565	-168.73	-0.013344	wtCL030910
3704	-168.7	0.018108	wtCL030910
1966	-168.7	-0.00401	wtCL030910
3610	-168.69	0.023234	wtCL030910
4841	-168.69	0.01711	wtCL061010
2973	-168.67	-0.013757	wtCL030910
2973	-168.65	-0.006715	wtCL030910
3704	-168.62	0.030098	wtCL030910
2971	-168.6	0.047908	wtCL030910
3648	-168.52	0.008468	wtCL030910
4199	-168.52	0.052489	wtCL030910
3565	-168.42	-0.033304	wtCL030910
3704	-168.41	0.025653	wtCL030910
3704	-168.2	0.014074	wtCL030910
3704	-168.19	-0.027367	wtCL030910
3859	-168.13	-0.001291	wtCL030910
3648	-168.09	-0.024726	wtCL030910
3704	-168.04	0.007461	wtCL030910
2971	-167.99	-0.005547	wtCL030910
1966	-167.98	-0.005039	wtCL030910
3610	-167.96	0.020418	wtCL030910
2973	-167.92	0.014883	wtCL030910
4199	-167.74	0.03476	wtCL030910
2971	-167.6	0.022906	wtCL030910
3704	-167.59	0.00451	wtCL030910
3610	-167.48	0.007867	wtCL030910
2971	-167.33	-0.005373	wtCL030910
3565	-167.26	0.007675	wtCL030910
2973	-167.24	0.016546	wtCL030910
1267	-167.11	0.019889	wtCL030910
3648	-166.99	0.002979	wtCL030910
1966	-166.92	0.02485	wtCL030910
2973	-166.84	-0.008172	wtCL030910
3859	-166.78	-0.000253	wtCL030910
4863	-166.75	-0.049406	wtCL061010
3319	-166.72	0.010032	wtCL030910
2971	-166.72	0.040622	wtCL030910
1267	-166.62	-0.012365	wtCL030910
3663	-166.62	-0.001003	wtCL030910
1966	-166.61	0.015632	wtCL030910
3319	-166.58	0.039085	wtCL030910
3704	-166.53	0.01593	wtCL030910
3565	-166.35	-0.043379	wtCL030910
3319	-166.29	0.03089	wtCL030910
3319	-166.27	0.021675	wtCL030910
1267	-166.22	0.010595	wtCL030910
2743	-166.14	0.022634	wtCL051010
1966	-166.12	0.00935	wtCL030910
3319	-166.1	-0.007208	wtCL030910
3663	-166.09	0.021524	wtCL030910
2743	-166.02	0.025267	wtCL051010
3319	-166.02	-0.002125	wtCL030910
3565	-166.01	-0.025628	wtCL030910
4246	-166.01	0.044017	wtCL061010
2973	-165.99	0.0286	wtCL030910
2743	-165.95	0.024421	wtCL051010
3319	-165.93	-0.002662	wtCL030910
3704	-165.84	0.005378	wtCL030910
3859	-165.83	-0.020358	wtCL030910
846	-165.77	0.026206	wtCL030910
1267	-165.76	0.004431	wtCL030910
3648	-165.74	-0.025898	wtCL030910
1267	-165.73	0.00981	wtCL030910
2973	-165.73	0.027903	wtCL030910
3663	-165.52	0.01705	wtCL030910
3295	-165.48	0.032485	wtCL030910
3951	-165.48	0.005632	wtCL030910
3319	-165.47	-0.014577	wtCL030910
2981	-165.43	0.018399	wtCL030910
3648	-165.42	-0.037219	wtCL030910
3760	-165.41	0.059018	wtCL030910
846	-165.36	-0.036131	wtCL030910
846	-165.31	-0.076965	wtCL030910
4246	-165.29	0.03242	wtCL061010
3295	-165.26	0.023031	wtCL030910
1267	-165.13	0.012924	wtCL030910
3803	-165.13	0.010924	wtCL030910
3704	-165.13	0.001777	wtCL030910
3663	-165.06	-0.007697	wtCL030910
2973	-165.03	0.011161	wtCL030910
2442	-165.02	0.057625	wtCL051010
3760	-165.01	0.02019	wtCL030910
3859	-164.99	0.012756	wtCL030910
3760	-164.98	0.051939	wtCL030910
4112	-164.93	0.076336	wtCL030910
846	-164.9	-0.016439	wtCL030910
3803	-164.84	0.010549	wtCL030910
2981	-164.78	-0.005779	wtCL030910
3951	-164.75	0.022787	wtCL030910
3613	-164.7	0.040395	wtCL030910
3613	-164.53	0.008571	wtCL030910
3663	-164.41	-0.001342	wtCL030910
843	-164.37	0.013727	wtCL030910
3295	-164.37	0.002589	wtCL030910
4246	-164.35	0.024722	wtCL061010
1267	-164.33	-0.025101	wtCL030910
3760	-164.33	0.007211	wtCL030910
2981	-164.29	0.01004	wtCL030910
2981	-164.28	0.003147	wtCL030910
2981	-164.26	0.015859	wtCL030910
2442	-164.25	0.058276	wtCL051010
3319	-164.2	0.002447	wtCL030910
3613	-164.11	0.02351	wtCL030910
843	-163.96	0.00513	wtCL030910
3803	-163.85	0.047945	wtCL030910
1267	-163.78	0.012627	wtCL030910
3613	-163.72	0.039827	wtCL030910
2442	-163.71	0.058229	wtCL051010
3613	-163.68	0.018624	wtCL030910
843	-163.67	0.004	wtCL030910
3613	-163.66	-0.008282	wtCL030910
3663	-163.64	0.008736	wtCL030910
843	-163.58	0.008817	wtCL030910
3319	-163.58	-0.025217	wtCL030910
671	-163.56	0.012585	wtCL030910
3613	-163.51	0.02635	wtCL030910
843	-163.44	0.009669	wtCL030910
3663	-163.43	0.033636	wtCL030910
2981	-163.41	0.010121	wtCL030910
3323	-163.35	0.025881	wtCL081010
4246	-163.33	-0.005881	wtCL061010
3295	-163.27	-0.00564	wtCL030910
671	-163.19	0.016785	wtCL030910
3319	-163.16	-0.012827	wtCL030910
3613	-163.06	-0.017617	wtCL030910
3760	-162.96	-0.02731	wtCL030910
671	-162.85	0.025393	wtCL030910
671	-162.82	0.017937	wtCL030910
843	-162.81	0.014969	wtCL030910
3663	-162.75	0.042769	wtCL030910
1267	-162.73	0.007022	wtCL030910
1267	-162.73	0.038212	wtCL030910
3295	-162.69	0.017253	wtCL030910
2981	-162.67	-0.023305	wtCL030910
671	-162.61	0.012584	wtCL030910
2984	-162.57	0.00982	wtCL030910
3323	-162.54	0.006371	wtCL081010
843	-162.47	0.027726	wtCL030910
3760	-162.34	-0.008505	wtCL030910
3295	-162.31	-0.003995	wtCL030910
3779	-162.13	0.104222	wtCL030910
3760	-162.1	0.033296	wtCL030910
2981	-162.05	-0.002471	wtCL030910
2984	-161.97	0.007495	wtCL030910
3613	-161.97	-0.003683	wtCL030910
4952	-161.92	0.082775	wtCL061010
1267	-161.9	0.030051	wtCL030910
671	-161.89	-0.003095	wtCL030910
4952	-161.85	0.158412	wtCL061010
2984	-161.71	0.010688	wtCL030910
3323	-161.63	0.018563	wtCL081010
843	-161.63	0.002213	wtCL030910
2984	-161.61	-0.002169	wtCL030910
3779	-161.47	0.022734	wtCL030910
3252	-161.46	-0.008179	wtCL030910
843	-161.41	0.026894	wtCL030910
3501	-161.4	-0.007503	wtCL030910
4435	-161.39	-0.077502	wtCL061010
3613	-161.29	-0.028442	wtCL030910
3252	-161.27	0.008387	wtCL030910
671	-161.27	-0.000523	wtCL030910
3213	-161.23	0.243961	wtCL081010
2679	-161.23	-0.017325	wtCL051010
2984	-161.21	0.013719	wtCL030910
3678	-161.2	-0.104215	wtCL030910
843	-161.17	0.030484	wtCL030910
2679	-161.16	0.019635	wtCL051010
2679	-161.16	0.043007	wtCL051010
3501	-161.16	0.012348	wtCL030910
2984	-161.16	0.01622	wtCL030910
2984	-161.12	0.007445	wtCL030910
3252	-161.08	0.006457	wtCL030910
2679	-161.04	0.012467	wtCL051010
2679	-161.01	0.004993	wtCL051010
2679	-160.98	0.019653	wtCL051010
2679	-160.96	0.008636	wtCL051010
2679	-160.93	0.012482	wtCL051010
2679	-160.92	-0.020001	wtCL051010
3252	-160.92	0.000309	wtCL030910
2981	-160.92	0.005502	wtCL030910
3554	-160.92	-0.034353	wtCL061010
2981	-160.91	0.018388	wtCL030910
3613	-160.89	-0.004934	wtCL030910
3678	-160.83	-0.021565	wtCL030910
3106	-160.82	0.038074	wtCL051010
2679	-160.79	0.00653	wtCL051010
3501	-160.78	0.018438	wtCL030910
3779	-160.76	0.000706	wtCL030910
3530	-160.71	0.017037	wtCL030910
4435	-160.71	-0.036122	wtCL061010
3678	-160.7	0.043478	wtCL030910
3944	-160.65	-0.019479	wtCL061010
3876	-160.63	-0.029773	wtCL061010
3530	-160.61	0.008901	wtCL030910
3252	-160.56	0.027215	wtCL030910
4864	-160.55	0.003438	wtCL061010
3127	-160.49	0.013348	wtCL081010
3106	-160.49	0.009334	wtCL051010
3678	-160.47	0.008483	wtCL030910
4458	-160.47	0.082553	wtCL061010
671	-160.44	0.008429	wtCL030910
3127	-160.42	-0.019152	wtCL081010
843	-160.42	0.025296	wtCL030910
3127	-160.41	0.022693	wtCL081010
3501	-160.4	0.014217	wtCL030910
4458	-160.4	0.154806	wtCL061010
2984	-160.38	-0.000783	wtCL030910
3127	-160.31	-0.007184	wtCL081010
3127	-160.26	0.037027	wtCL081010
3106	-160.25	-0.025199	wtCL051010
2679	-160.23	0.018343	wtCL051010
3252	-160.22	0.006432	wtCL030910
3678	-160.2	-0.01964	wtCL030910
3252	-160.16	0.01964	wtCL030910
3501	-160.1	0.022869	wtCL030910
3370	-160.09	0.01803	wtCL030910
3678	-160.09	0.03222	wtCL030910
167	-160.08	0.011202	wtCL030910
3530	-159.98	0.033765	wtCL030910
3501	-159.95	0.022618	wtCL030910
3127	-159.93	0.042697	wtCL081010
2981	-159.85	0.014818	wtCL030910
3735	-159.73	-0.024597	wtCL030910
3944	-159.73	0.007093	wtCL061010
3370	-159.69	0.027092	wtCL030910
3501	-159.66	-0.010779	wtCL030910
2301	-159.64	0.026653	wtCL051010
2301	-159.61	0.061645	wtCL051010
671	-159.57	0.019493	wtCL030910
3678	-159.43	-0.030105	wtCL030910
2301	-159.42	0.06194	wtCL051010
2301	-159.42	0.055474	wtCL051010
3127	-159.4	0.041582	wtCL081010
2301	-159.39	0.041158	wtCL051010
3779	-159.39	-0.004373	wtCL030910
4364	-159.38	0.037276	wtCL061010
167	-159.31	0.013323	wtCL030910
3530	-159.28	0.027325	wtCL030910
3252	-159.28	0.022996	wtCL030910
4804	-159.28	0.103219	wtCL061010
3370	-159.21	0.001904	wtCL030910
671	-159.21	0.035746	wtCL030910
2671	-159.19	-0.012935	wtCL051010
3501	-159.08	0.003685	wtCL030910
2984	-158.99	-0.014266	wtCL030910
3530	-158.93	0.009989	wtCL030910
3779	-158.89	-0.006928	wtCL030910
3068	-158.86	0.149523	wtCL081010
3944	-158.84	0.00743	wtCL061010
3779	-158.8	0.002283	wtCL030910
167	-158.79	0.032092	wtCL030910
2417	-158.77	0.013811	wtCL081010
3127	-158.68	0.034383	wtCL081010
54	-158.66	0.008456	wtCL030910
2353	-158.6	0.031142	wtCL051010
2984	-158.6	-0.005133	wtCL030910
3154	-158.57	0.020179	wtCL081010
2738	-158.57	-0.030417	wtCL051010
167	-158.56	0.030619	wtCL030910
2738	-158.55	-0.016147	wtCL051010
3154	-158.52	0.001162	wtCL081010
2517	-158.49	0.035781	wtCL051010
671	-158.44	0.021563	wtCL030910
3154	-158.43	-0.018633	wtCL081010
4067	-158.42	0.039795	wtCL030910
2738	-158.41	-0.003808	wtCL051010
2301	-158.4	0.029751	wtCL051010
3530	-158.4	0.003153	wtCL030910
2738	-158.37	-0.016702	wtCL051010
2517	-158.37	0.0363	wtCL051010
2984	-158.37	-0.000222	wtCL030910
2517	-158.36	0.018966	wtCL051010
2353	-158.35	0.014646	wtCL051010
2353	-158.34	0.004793	wtCL051010
2517	-158.34	0.009692	wtCL051010
3678	-158.33	0.0177	wtCL030910
4364	-158.3	0.039211	wtCL061010
3599	-158.29	-0.03974	wtCL030910
3154	-158.28	0.038299	wtCL081010
3154	-158.26	0.009545	wtCL081010
3599	-158.25	-0.010291	wtCL030910
2738	-158.23	0.031421	wtCL051010
2353	-158.22	0.002697	wtCL051010
3370	-158.22	-0.024184	wtCL030910
2517	-158.21	0.038771	wtCL051010
2504	-158.21	-0.014562	wtCL051010
3252	-158.2	-0.001965	wtCL030910
2517	-158.16	0.017798	wtCL051010
2517	-158.14	0.026642	wtCL051010
54	-158.13	0.026963	wtCL030910
3127	-158.12	0.019511	wtCL081010
1040	-158.11	0.005334	wtCL081010
167	-158.11	0.012302	wtCL030910
3154	-158.08	0.019281	wtCL081010
3599	-158.08	0.000188	wtCL030910
3501	-158.06	0.006643	wtCL030910
2517	-158.02	0.027787	wtCL051010
2353	-158.02	-0.001644	wtCL051010
2504	-158.01	0.010225	wtCL051010
1040	-158	-0.015989	wtCL081010
2517	-157.99	0.020859	wtCL051010
1040	-157.98	0.01019	wtCL081010
2517	-157.96	0.004173	wtCL051010
1040	-157.94	0.017949	wtCL081010
1040	-157.94	0.061295	wtCL081010
3068	-157.93	0.209807	wtCL081010
2738	-157.9	-0.007975	wtCL051010
2738	-157.9	0.006821	wtCL051010
2738	-157.89	0.004689	wtCL051010
2504	-157.84	0.000556	wtCL051010
54	-157.84	0.035892	wtCL030910
3148	-157.83	0.022126	wtCL051010
3370	-157.83	0.018208	wtCL030910
4421	-157.82	-0.039064	wtCL061010
54	-157.8	0.035526	wtCL030910
3964	-157.79	0.039526	wtCL030910
3127	-157.77	0.021645	wtCL081010
2738	-157.76	-0.04011	wtCL051010
4067	-157.73	0.0234	wtCL030910
4067	-157.67	0.038469	wtCL030910
2353	-157.66	0.032534	wtCL051010
3154	-157.65	0.037935	wtCL081010
3035	-157.64	0.025351	wtCL051010
3678	-157.64	-0.012507	wtCL030910
3678	-157.64	0.012807	wtCL030910
3252	-157.63	0.007627	wtCL030910
2517	-157.62	0.007253	wtCL051010
2504	-157.62	0.016862	wtCL051010
3599	-157.57	-0.001141	wtCL030910
3285	-157.56	-0.003035	wtCL081010
4421	-157.56	-0.019118	wtCL061010
4364	-157.55	0.03451	wtCL061010
4421	-157.54	-0.032419	wtCL061010
2353	-157.45	0.030584	wtCL051010
2504	-157.44	0.010435	wtCL051010
167	-157.41	-0.000904	wtCL030910
2353	-157.4	0.06227	wtCL051010
3530	-157.4	-0.025219	wtCL030910
3017	-157.36	0.093628	wtCL051010
3530	-157.36	0.005127	wtCL030910
3895	-157.35	0.001857	wtCL061010
3035	-157.33	-0.005173	wtCL051010
4421	-157.32	-0.011201	wtCL061010
1040	-157.3	0.037079	wtCL081010
2504	-157.3	0.012137	wtCL051010
2504	-157.28	0.012484	wtCL051010
3944	-157.28	0.036801	wtCL061010
3154	-157.24	0.019174	wtCL081010
3035	-157.23	0.058453	wtCL051010
54	-157.23	0.028094	wtCL030910
3369	-157.21	0.030646	wtCL081010
3501	-157.2	-0.002154	wtCL030910
3017	-157.18	0.048341	wtCL051010
3370	-157.17	0.017438	wtCL030910
3117	-157.16	0.029764	wtCL030910
3599	-157.15	0.022976	wtCL030910
3252	-157.11	0.026552	wtCL030910
2462	-157.1	0.017156	wtCL081010
3599	-157.1	0.019224	wtCL030910
2353	-157.08	0.037113	wtCL051010
3035	-157.06	-0.030785	wtCL051010
3806	-157.05	-0.012093	wtCL030910
2504	-157.03	0.026828	wtCL051010
4986	-157.03	0.039711	wtCL061010
167	-156.93	-0.019321	wtCL030910
3895	-156.92	0.074766	wtCL061010
3895	-156.87	-0.04756	wtCL061010
3370	-156.84	0.042893	wtCL030910
1040	-156.83	0.031424	wtCL081010
54	-156.82	-0.003723	wtCL030910
3154	-156.81	0.025837	wtCL081010
4421	-156.79	0.008886	wtCL061010
3846	-156.76	-0.014381	wtCL061010
3599	-156.75	-0.028632	wtCL030910
4918	-156.75	0.050758	wtCL061010
2504	-156.73	-0.001227	wtCL051010
4986	-156.71	0.012262	wtCL061010
3117	-156.66	0.012135	wtCL030910
2504	-156.65	0.022779	wtCL051010
3501	-156.65	0.021953	wtCL030910
4364	-156.65	0.008852	wtCL061010
3735	-156.55	0.087574	wtCL030910
3895	-156.48	-0.014789	wtCL061010
54	-156.38	0.001252	wtCL030910
3530	-156.38	0.012007	wtCL030910
3895	-156.35	-0.008747	wtCL061010
167	-156.33	0.005286	wtCL030910
3117	-156.31	-0.023612	wtCL030910
4918	-156.31	0.046672	wtCL061010
3117	-156.27	-0.003707	wtCL030910
3895	-156.26	0.02346	wtCL061010
4440	-156.23	0.059625	wtCL061010
3369	-156.2	0.009345	wtCL081010
3154	-156.18	0.009165	wtCL081010
3806	-156.17	-0.080867	wtCL030910
3944	-156.16	0.051288	wtCL061010
4498	-156.12	-0.004973	wtCL061010
4498	-156.12	0.013556	wtCL061010
3895	-156.09	-0.020936	wtCL061010
3297	-156.08	0.028911	wtCL081010
1040	-156.04	0.026339	wtCL081010
3599	-156.04	-0.021645	wtCL030910
3035	-156.03	-0.020877	wtCL051010
2662	-156	0.019227	wtCL081010
3884	-155.98	0.003165	wtCL061010
3526	-155.96	0.013457	wtCL030910
2662	-155.95	0.004267	wtCL081010
3884	-155.95	-0.014709	wtCL061010
4498	-155.94	0.024613	wtCL061010
3297	-155.91	-0.011082	wtCL081010
3297	-155.88	-0.006207	wtCL081010
3297	-155.83	-0.000155	wtCL081010
2662	-155.78	0.025661	wtCL081010
3216	-155.77	-0.013702	wtCL051010
3530	-155.76	0.039318	wtCL030910
3895	-155.74	-0.004676	wtCL061010
3154	-155.73	-0.013836	wtCL081010
3117	-155.73	0.013308	wtCL030910
4498	-155.7	0.011127	wtCL061010
3359	-155.66	0.007186	wtCL030910
4455	-155.64	0.064099	wtCL061010
2662	-155.63	-0.001687	wtCL081010
3132	-155.63	0.010719	wtCL081010
3018	-155.6	-0.065957	wtCL051010
3370	-155.6	0.039461	wtCL030910
3735	-155.57	0.037954	wtCL030910
3526	-155.54	0.024415	wtCL030910
54	-155.54	0.016227	wtCL030910
3884	-155.53	-0.021491	wtCL061010
2662	-155.51	0.00302	wtCL081010
3359	-155.5	-0.003502	wtCL030910
3944	-155.46	0.037742	wtCL061010
4455	-155.44	0.037673	wtCL061010
3359	-155.4	-0.008146	wtCL030910
1040	-155.39	0.022904	wtCL081010
3035	-155.39	-0.048902	wtCL051010
2662	-155.38	0.030308	wtCL081010
3117	-155.35	0.012896	wtCL030910
3216	-155.34	0.008983	wtCL051010
3018	-155.33	-0.062358	wtCL051010
3132	-155.32	-0.007331	wtCL081010
4498	-155.32	-0.002781	wtCL061010
4498	-155.32	0.016452	wtCL061010
3132	-155.31	0.004877	wtCL081010
3132	-155.29	0.014738	wtCL081010
3599	-155.29	0.025626	wtCL030910
167	-155.26	0.001124	wtCL030910
159	-155.25	0.011368	wtCL030910
2943	-155.22	0.032788	wtCL030910
3359	-155.21	-0.001189	wtCL030910
3806	-155.18	-0.030932	wtCL030910
3875	-155.17	0.010665	wtCL061010
4440	-155.16	0.01912	wtCL061010
3369	-155.14	0.021431	wtCL081010
3619	-155.11	0.00011	wtCL030910
3216	-155.1	0.00228	wtCL051010
4440	-155.1	0.064055	wtCL061010
4498	-155.08	-0.01757	wtCL061010
3132	-155.02	0.021883	wtCL081010
3530	-155.02	0.03367	wtCL030910
2662	-155	0.029654	wtCL081010
3018	-154.96	-0.040962	wtCL051010
4440	-154.92	0.163552	wtCL061010
2458	-154.91	-0.00246	wtCL081010
4440	-154.9	0.01225	wtCL061010
3875	-154.86	-0.013548	wtCL061010
3132	-154.85	0.007332	wtCL081010
3117	-154.84	0.009327	wtCL030910
54	-154.84	0.016556	wtCL030910
3619	-154.8	-0.041667	wtCL030910
2943	-154.73	0.027105	wtCL030910
1723	-154.72	-0.009403	wtCL081010
3132	-154.7	0.029055	wtCL081010
3216	-154.68	0.028858	wtCL051010
3359	-154.67	0.029005	wtCL030910
159	-154.63	0.052128	wtCL030910
3526	-154.62	0.022887	wtCL030910
3029	-154.61	0.025128	wtCL051010
167	-154.61	0.027898	wtCL030910
2458	-154.59	-0.002739	wtCL081010
3619	-154.58	-0.113958	wtCL030910
282	-154.56	-0.003036	wtCL030910
3359	-154.56	0.030771	wtCL030910
2460	-154.55	-0.029312	wtCL081010
2514	-154.55	0.004644	wtCL051010
2460	-154.51	-0.021548	wtCL081010
2662	-154.5	0.007002	wtCL081010
1040	-154.5	0.102757	wtCL081010
3735	-154.49	0.037202	wtCL030910
3117	-154.47	0.032538	wtCL030910
54	-154.47	0.046393	wtCL030910
3526	-154.46	0.033498	wtCL030910
3806	-154.44	0.036462	wtCL030910
2514	-154.43	-0.012839	wtCL051010
2055	-154.34	0.061167	wtCL051010
2514	-154.31	0.000497	wtCL051010
3029	-154.29	0.018026	wtCL051010
2943	-154.28	0.009663	wtCL030910
2514	-154.24	0.00653	wtCL051010
2943	-154.24	-0.011156	wtCL030910
4807	-154.24	0.033405	wtCL061010
3216	-154.23	0.022686	wtCL051010
3846	-154.23	0.009693	wtCL030910
3599	-154.22	0.010383	wtCL030910
4094	-154.21	0.00902	wtCL061010
2055	-154.19	0.020336	wtCL051010
3944	-154.18	0.046532	wtCL061010
2514	-154.16	0.01006	wtCL051010
2055	-154.15	0.016085	wtCL051010
282	-154.12	0.02208	wtCL030910
2055	-154.11	0.034791	wtCL051010
2458	-154.09	-0.016294	wtCL081010
3619	-154.08	0.011846	wtCL030910
2055	-154.05	0.005372	wtCL051010
3619	-154.02	0.033722	wtCL030910
2514	-153.99	-0.011417	wtCL051010
2514	-153.99	-0.008403	wtCL051010
3132	-153.95	0.013244	wtCL081010
2514	-153.9	0.013142	wtCL051010
3806	-153.89	0.006059	wtCL030910
2662	-153.88	0.022117	wtCL081010
2460	-153.87	-0.041329	wtCL081010
3846	-153.86	-0.001586	wtCL030910
3359	-153.86	0.004022	wtCL030910
2514	-153.84	-0.001786	wtCL051010
2958	-153.83	0.01262	wtCL081010
3526	-153.82	0.012177	wtCL030910
2958	-153.81	0.017597	wtCL081010
2990	-153.81	0.030325	wtCL051010
2514	-153.8	-0.002459	wtCL051010
2958	-153.76	0.002275	wtCL081010
1312	-153.75	-0.031323	wtCL081010
2958	-153.75	0.035314	wtCL081010
2733	-153.64	0.027137	wtCL051010
167	-153.62	0.016013	wtCL030910
54	-153.61	0.031215	wtCL030910
2958	-153.58	0.013273	wtCL081010
2662	-153.56	-0.001277	wtCL081010
282	-153.56	0.014856	wtCL030910
2990	-153.54	0.036025	wtCL051010
2990	-153.53	0.015974	wtCL051010
3599	-153.51	0.0241	wtCL030910
4293	-153.47	0.009395	wtCL061010
2059	-153.46	0.010948	wtCL051010
3806	-153.45	0.027872	wtCL030910
4767	-153.43	0.006779	wtCL061010
3619	-153.41	0.012788	wtCL030910
4293	-153.4	0.002857	wtCL061010
2958	-153.38	0.004874	wtCL081010
3029	-153.36	-0.011846	wtCL051010
1312	-153.33	0.103466	wtCL081010
2733	-153.32	0.040744	wtCL051010
2055	-153.31	0.056503	wtCL051010
3526	-153.31	0.009362	wtCL030910
2733	-153.3	0.030677	wtCL051010
2733	-153.28	0.019311	wtCL051010
2059	-153.27	0.032542	wtCL051010
3183	-153.27	-0.004433	wtCL051010
4094	-153.27	0.010504	wtCL061010
3117	-153.25	-0.001951	wtCL030910
3944	-153.25	0.034053	wtCL061010
4767	-153.25	-0.056731	wtCL061010
2990	-153.24	0.005996	wtCL051010
3132	-153.22	0.019842	wtCL081010
2055	-153.19	0.052778	wtCL051010
2514	-153.16	-0.018574	wtCL051010
4767	-153.15	0.02943	wtCL061010
2059	-153.13	0.028642	wtCL051010
2458	-153.12	-0.00085	wtCL081010
2733	-153.12	-0.003928	wtCL051010
2059	-153.11	0.009441	wtCL051010
2990	-153.11	-0.020887	wtCL051010
282	-153.09	0.038539	wtCL030910
3256	-153.09	-0.051081	wtCL061010
3359	-153.06	0.051759	wtCL030910
2173	-153.03	0.028088	wtCL081010
3846	-153.03	0.003918	wtCL030910
4114	-153.03	0.022226	wtCL030910
3256	-153.02	-0.022215	wtCL061010
2173	-153	0.019978	wtCL081010
3845	-153	0.058711	wtCL030910
2958	-152.99	0.027188	wtCL081010
4293	-152.95	0.021582	wtCL061010
3846	-152.94	0.041273	wtCL030910
2173	-152.93	0.007199	wtCL081010
2173	-152.9	0.021725	wtCL081010
3296	-152.89	0.027406	wtCL081010
3029	-152.88	-0.000613	wtCL051010
3214	-152.87	0.000266	wtCL051010
1312	-152.84	0.016907	wtCL081010
2733	-152.83	0.032625	wtCL051010
2733	-152.79	-0.009599	wtCL051010
2059	-152.79	0.027494	wtCL051010
2059	-152.78	0.020602	wtCL051010
2173	-152.75	0.028018	wtCL081010
3183	-152.75	6.2e-05	wtCL051010
2059	-152.74	0.01928	wtCL051010
4462	-152.71	0.030974	wtCL061010
2662	-152.7	-0.006529	wtCL081010
2924	-152.7	0.037638	wtCL051010
4293	-152.7	0.024049	wtCL061010
2924	-152.69	0.020921	wtCL051010
3256	-152.67	0.019791	wtCL061010
2173	-152.66	0.004122	wtCL081010
2583	-152.66	0.006979	wtCL051010
3619	-152.65	-0.033827	wtCL030910
2583	-152.62	0.020323	wtCL051010
3944	-152.59	0.012984	wtCL061010
2059	-152.58	0.014143	wtCL051010
2924	-152.58	-0.021095	wtCL051010
3117	-152.58	0.031316	wtCL030910
2460	-152.57	-0.01064	wtCL081010
65	-152.55	-0.004487	wtCL030910
3214	-152.53	0.004115	wtCL051010
282	-152.53	0.030251	wtCL030910
2583	-152.52	0.020166	wtCL051010
2059	-152.49	0.012747	wtCL051010
2055	-152.48	0.058456	wtCL051010
2924	-152.48	0.044244	wtCL051010
3132	-152.45	0.007214	wtCL081010
2583	-152.44	-0.007	wtCL051010
274	-152.44	0.030165	wtCL061010
1312	-152.43	0.022131	wtCL081010
2513	-152.43	-0.012271	wtCL051010
3359	-152.42	0.013094	wtCL030910
2583	-152.38	0.024778	wtCL051010
2583	-152.38	-0.006586	wtCL051010
3845	-152.38	0.03992	wtCL030910
3117	-152.36	0.035451	wtCL030910
2059	-152.34	0.031035	wtCL051010
3526	-152.33	-0.004629	wtCL030910
274	-152.32	0.025097	wtCL061010
2958	-152.3	0.00741	wtCL081010
2583	-152.3	-0.017056	wtCL051010
2059	-152.2	0.018693	wtCL051010
2924	-152.19	0.047862	wtCL051010
2513	-152.17	0.001922	wtCL051010
2173	-152.16	0.014245	wtCL081010
3029	-152.12	-0.006649	wtCL051010
3845	-152.12	0.029863	wtCL030910
3445	-152.11	0.008105	wtCL081010
2583	-152.11	-0.000728	wtCL051010
3445	-152.1	-0.004357	wtCL081010
3214	-152.1	0.00252	wtCL051010
2924	-152.09	-0.050421	wtCL051010
2924	-152.09	-0.014087	wtCL051010
3526	-152.08	0.008957	wtCL030910
274	-152.05	0.033595	wtCL061010
2583	-152.04	0.00404	wtCL051010
3296	-152.03	0.01498	wtCL081010
2583	-152.03	-0.003729	wtCL051010
274	-152.01	0.024583	wtCL061010
65	-152	0.01651	wtCL030910
274	-152	-0.006239	wtCL061010
3151	-151.96	0.010804	wtCL081010
3132	-151.88	0.010648	wtCL081010
3214	-151.86	0.008065	wtCL051010
282	-151.83	0.015352	wtCL030910
3151	-151.8	0.00271	wtCL081010
2733	-151.77	-0.005831	wtCL051010
3151	-151.74	0.002635	wtCL081010
3445	-151.74	0.000692	wtCL081010
3151	-151.73	0.002073	wtCL081010
274	-151.73	0.005206	wtCL061010
2380	-151.72	0.021746	wtCL081010
3445	-151.72	-0.005553	wtCL081010
65	-151.72	0.008998	wtCL030910
274	-151.71	0.006897	wtCL061010
2513	-151.7	-0.017259	wtCL051010
282	-151.69	0.02372	wtCL030910
274	-151.66	0.016087	wtCL061010
3214	-151.63	0.034834	wtCL051010
3214	-151.63	0.021224	wtCL051010
2173	-151.62	0.004592	wtCL081010
3846	-151.61	0.034361	wtCL030910
274	-151.6	-0.007323	wtCL061010
4907	-151.6	4.1e-05	wtCL061010
274	-151.59	-0.009549	wtCL061010
3359	-151.58	0.016197	wtCL030910
274	-151.58	-0.005334	wtCL061010
3151	-151.57	0.00334	wtCL081010
2958	-151.57	0.009038	wtCL081010
3069	-151.56	0.021934	wtCL051010
3069	-151.53	0.020026	wtCL051010
2924	-151.53	-0.007388	wtCL051010
2583	-151.53	0.004359	wtCL051010
4462	-151.53	0.033219	wtCL061010
3619	-151.51	0.09913	wtCL030910
4094	-151.51	0.020831	wtCL061010
2674	-151.48	0.017954	wtCL051010
2674	-151.48	0.004557	wtCL051010
3069	-151.48	0.010033	wtCL051010
3151	-151.47	0.0284	wtCL081010
3256	-151.47	0.038902	wtCL061010
3256	-151.46	-0.026483	wtCL061010
3069	-151.42	0.023561	wtCL051010
3915	-151.42	-0.027264	wtCL030910
3256	-151.4	-0.023431	wtCL061010
3069	-151.36	0.010582	wtCL051010
452	-151.32	0.000296	wtCL030910
2674	-151.31	0.023479	wtCL051010
65	-151.3	0.029342	wtCL030910
2513	-151.28	6.6e-05	wtCL051010
2173	-151.27	0.015436	wtCL081010
4907	-151.25	-0.0132	wtCL061010
3359	-151.24	0.039714	wtCL030910
2733	-151.22	-0.017986	wtCL051010
1312	-151.21	0.022631	wtCL081010
2728	-151.16	-0.030939	wtCL051010
2674	-151.16	0.015942	wtCL051010
198	-151.15	0.045458	wtCL061010
3151	-151.14	0.026931	wtCL081010
3256	-151.14	0.044131	wtCL061010
3526	-151.11	0.000741	wtCL030910
3445	-151.08	-0.021532	wtCL081010
3845	-151.05	0.024076	wtCL030910
3296	-151.04	0.014782	wtCL081010
2674	-151.01	-0.007395	wtCL051010
2380	-150.95	0.015183	wtCL081010
3555	-150.95	-0.006393	wtCL030910
2173	-150.93	-0.003352	wtCL081010
3555	-150.91	0.008037	wtCL030910
2958	-150.85	-0.004544	wtCL081010
2674	-150.85	-0.011573	wtCL051010
2733	-150.82	-0.043003	wtCL051010
65	-150.8	0.027291	wtCL030910
3845	-150.77	0.02893	wtCL030910
4907	-150.77	0.016913	wtCL061010
2924	-150.73	-0.028295	wtCL051010
1312	-150.71	0.041772	wtCL081010
198	-150.7	0.052307	wtCL061010
3846	-150.69	0.034103	wtCL030910
4462	-150.68	0.017825	wtCL061010
452	-150.65	0.026865	wtCL030910
3256	-150.61	0.019979	wtCL061010
3256	-150.58	-0.000549	wtCL061010
3445	-150.56	-0.019679	wtCL081010
2451	-150.55	-0.055001	wtCL081010
3462	-150.53	0.011099	wtCL081010
65	-150.52	0.014522	wtCL030910
198	-150.52	0.035215	wtCL061010
2739	-150.51	-0.00487	wtCL051010
2674	-150.49	-0.012747	wtCL051010
2739	-150.49	-0.007798	wtCL051010
3555	-150.49	-0.00983	wtCL030910
198	-150.49	-0.008471	wtCL061010
2674	-150.47	0.018587	wtCL051010
3619	-150.45	0.033072	wtCL030910
2959	-150.43	0.029028	wtCL081010
4094	-150.41	0.016552	wtCL061010
198	-150.37	-0.009367	wtCL061010
3445	-150.34	-0.029135	wtCL081010
2739	-150.34	-0.017654	wtCL051010
198	-150.31	0.006371	wtCL061010
2739	-150.3	-0.009678	wtCL051010
2959	-150.26	0.02983	wtCL081010
2959	-150.26	0.027173	wtCL081010
3151	-150.26	-0.001526	wtCL081010
3555	-150.26	-0.024366	wtCL030910
3256	-150.24	-0.013934	wtCL061010
2274	-150.23	0.015201	wtCL081010
3526	-150.22	0.020522	wtCL030910
198	-150.22	0.036942	wtCL061010
3915	-150.2	0.040762	wtCL030910
198	-150.2	-0.004044	wtCL061010
198	-150.2	-0.023373	wtCL061010
3619	-150.19	0.033619	wtCL030910
2986	-150.17	0.038549	wtCL030910
3126	-150.17	0.012539	wtCL030910
2274	-150.15	0.008268	wtCL081010
2674	-150.14	-0.001856	wtCL051010
2959	-150.13	0.02249	wtCL081010
4152	-150.13	0.026693	wtCL030910
3778	-150.1	0.041916	wtCL030910
2739	-150.09	-0.024511	wtCL051010
2274	-150.02	0.010905	wtCL081010
3126	-150.02	0.007589	wtCL030910
2959	-150.01	0.012618	wtCL081010
2674	-150.01	0.024606	wtCL051010
2958	-150	0.029948	wtCL081010
2924	-149.97	-0.061785	wtCL051010
4446	-149.97	0.009805	wtCL061010
3445	-149.96	-0.027718	wtCL081010
65	-149.95	0.014482	wtCL030910
2739	-149.94	-0.002835	wtCL051010
2739	-149.93	0.001986	wtCL051010
198	-149.9	-0.016495	wtCL061010
2959	-149.88	-0.004515	wtCL081010
2674	-149.88	0.015338	wtCL051010
452	-149.85	0.008018	wtCL030910
3778	-149.84	0.013176	wtCL030910
1312	-149.83	0.124681	wtCL081010
3126	-149.82	0.019675	wtCL030910
3100	-149.74	-0.003116	wtCL051010
2986	-149.74	0.017592	wtCL030910
3126	-149.74	-0.016414	wtCL030910
2173	-149.73	0.009179	wtCL081010
2380	-149.7	0.008655	wtCL081010
452	-149.7	0.037386	wtCL030910
1062	-149.7	-0.019218	wtCL061010
4462	-149.7	0.025273	wtCL061010
2274	-149.68	-0.006078	wtCL081010
198	-149.67	0.015199	wtCL061010
95	-149.66	0.010674	wtCL081010
1062	-149.66	0.00468	wtCL061010
2274	-149.63	0.004398	wtCL081010
2451	-149.55	-0.038664	wtCL081010
4152	-149.54	0.034132	wtCL030910
2274	-149.53	0.032712	wtCL081010
3845	-149.53	0.028121	wtCL030910
3846	-149.51	0.043987	wtCL030910
2739	-149.49	-0.012836	wtCL051010
3915	-149.46	0.016855	wtCL030910
4094	-149.46	0.017537	wtCL061010
145	-149.44	0.006596	wtCL030910
3151	-149.41	0.011813	wtCL081010
2986	-149.38	-0.022064	wtCL030910
3526	-149.38	0.030531	wtCL030910
2959	-149.37	0.013516	wtCL081010
3126	-149.37	0.027715	wtCL030910
3126	-149.35	0.010695	wtCL030910
2725	-149.33	0.026719	wtCL081010
2725	-149.33	0.018485	wtCL081010
3774	-149.32	0.021628	wtCL030910
4446	-149.3	0.027948	wtCL061010
2725	-149.29	0.030537	wtCL081010
3778	-149.28	-0.040957	wtCL030910
3260	-149.28	-0.000756	wtCL061010
2986	-149.26	-0.039825	wtCL030910
2274	-149.24	0.017028	wtCL081010
3100	-149.24	-0.034701	wtCL051010
2986	-149.22	-0.053451	wtCL030910
2739	-149.2	0.009939	wtCL051010
1062	-149.16	0.003785	wtCL061010
4446	-149.15	0.037553	wtCL061010
2725	-149.14	0.038996	wtCL081010
3915	-149.14	0.017315	wtCL030910
2725	-149.1	0.00927	wtCL081010
145	-149.07	0.008722	wtCL030910
452	-149.02	0.041453	wtCL030910
4446	-149	0.019513	wtCL061010
3151	-148.99	0.007093	wtCL081010
4446	-148.96	0.033543	wtCL061010
2725	-148.94	0.037808	wtCL081010
3100	-148.94	-0.009196	wtCL051010
3260	-148.94	0.003512	wtCL061010
3138	-148.93	-0.035117	wtCL051010
3295	-148.91	0.023807	wtCL081010
3295	-148.88	0.022292	wtCL081010
3295	-148.88	0.006461	wtCL081010
3295	-148.88	0.001004	wtCL081010
3295	-148.86	0.001913	wtCL081010
3295	-148.84	0.019979	wtCL081010
3540	-148.82	0.024402	wtCL030910
3138	-148.78	0.015866	wtCL051010
2959	-148.76	-0.016866	wtCL081010
2984	-148.72	0.041658	wtCL051010
144	-148.71	-0.01901	wtCL030910
3260	-148.71	0.020558	wtCL061010
3445	-148.7	-0.003915	wtCL081010
3138	-148.64	0.002193	wtCL051010
4446	-148.61	0.023635	wtCL061010
3774	-148.59	0.037872	wtCL030910
4151	-148.57	0.046656	wtCL030910
3845	-148.55	0.019996	wtCL030910
2274	-148.54	0.000164	wtCL081010
66	-148.54	0.040845	wtCL051010
4152	-148.54	0.022317	wtCL030910
66	-148.53	0.028935	wtCL051010
3778	-148.53	-0.065662	wtCL030910
145	-148.49	-0.001603	wtCL030910
2984	-148.47	0.026012	wtCL051010
2451	-148.44	-0.016982	wtCL081010
437	-148.37	0.023973	wtCL061010
3260	-148.35	0.015634	wtCL061010
452	-148.32	0.032162	wtCL030910
437	-148.3	0.028965	wtCL061010
3260	-148.3	-0.013746	wtCL061010
66	-148.27	0.023337	wtCL051010
66	-148.26	0.031723	wtCL051010
3260	-148.23	-0.017811	wtCL061010
3879	-148.22	0.00478	wtCL061010
66	-148.21	0.023283	wtCL051010
2675	-148.19	-0.003445	wtCL051010
4104	-148.18	-0.034227	wtCL030910
2725	-148.14	0.011662	wtCL081010
3260	-148.13	0.082814	wtCL061010
2675	-148.11	-0.004033	wtCL051010
3260	-148.1	0.005883	wtCL061010
437	-148.1	0.010301	wtCL061010
2984	-148.08	0.017175	wtCL051010
3540	-148.07	0.035946	wtCL030910
4103	-148.07	0.034235	wtCL030910
3909	-148.07	0.011092	wtCL030910
3879	-148.07	0.013973	wtCL061010
3138	-148.05	0.026094	wtCL051010
4446	-148.05	0.016669	wtCL061010
66	-148.04	0.044738	wtCL051010
4151	-148.04	0.043317	wtCL030910
2959	-148.01	-0.002325	wtCL081010
3100	-148	-0.010591	wtCL051010
1635	-147.99	0.025232	wtCL051010
66	-147.93	-0.01148	wtCL051010
3260	-147.93	-0.041634	wtCL061010
145	-147.92	0.007013	wtCL030910
4094	-147.9	0.024011	wtCL061010
3774	-147.89	0.044022	wtCL030910
3151	-147.88	-0.006909	wtCL081010
66	-147.88	0.018509	wtCL051010
1635	-147.87	0.020377	wtCL051010
4301	-147.85	-0.011274	wtCL061010
3138	-147.84	0.031753	wtCL051010
2274	-147.83	-9e-06	wtCL081010
3861	-147.8	-0.048086	wtCL030910
3031	-147.79	0.020328	wtCL081010
2675	-147.79	0.010469	wtCL051010
2984	-147.78	0.017164	wtCL051010
3260	-147.78	-0.002917	wtCL061010
2675	-147.76	-0.000573	wtCL051010
3659	-147.73	0.058205	wtCL030910
66	-147.71	0.032375	wtCL051010
2731	-147.71	0.042371	wtCL051010
1635	-147.7	0.0308	wtCL051010
3232	-147.7	0.025986	wtCL051010
437	-147.7	0.006534	wtCL061010
2348	-147.68	-0.003296	wtCL051010
3100	-147.65	-0.015961	wtCL051010
337	-147.62	0.017153	wtCL081010
2274	-147.61	-0.006622	wtCL081010
1635	-147.61	0.011943	wtCL051010
2731	-147.61	0.022349	wtCL051010
3295	-147.59	-0.015035	wtCL081010
452	-147.57	0.030067	wtCL030910
2984	-147.56	-0.000214	wtCL051010
2348	-147.54	0.031251	wtCL051010
2731	-147.53	0.024702	wtCL051010
2939	-147.53	-0.007761	wtCL051010
3845	-147.53	0.047785	wtCL030910
337	-147.51	0.015631	wtCL081010
2959	-147.51	0.006799	wtCL081010
2675	-147.48	-0.007998	wtCL051010
2675	-147.47	0.003826	wtCL051010
1635	-147.47	0.006246	wtCL051010
1635	-147.46	-0.007415	wtCL051010
3260	-147.44	0.021769	wtCL061010
3540	-147.42	0.039229	wtCL030910
437	-147.42	-0.00895	wtCL061010
4104	-147.39	0.013819	wtCL030910
3659	-147.37	-0.028753	wtCL030910
3232	-147.36	0.016433	wtCL051010
2731	-147.35	0.003854	wtCL051010
3774	-147.35	0.023929	wtCL030910
337	-147.34	0.018793	wtCL081010
337	-147.34	0.006818	wtCL081010
2348	-147.33	0.027364	wtCL051010
145	-147.32	0.023972	wtCL030910
2939	-147.26	-0.005913	wtCL051010
4151	-147.26	0.038927	wtCL030910
2725	-147.25	-0.010757	wtCL081010
3295	-147.24	-0.006504	wtCL081010
337	-147.24	0.026182	wtCL061010
3861	-147.22	-0.014583	wtCL030910
2675	-147.21	-0.02645	wtCL051010
337	-147.2	0.012482	wtCL081010
3909	-147.19	-0.010155	wtCL030910
2675	-147.18	-0.018022	wtCL051010
3295	-147.15	-0.009166	wtCL081010
2467	-147.15	-0.012292	wtCL051010
2348	-147.15	0.031631	wtCL051010
2731	-147.11	0.019491	wtCL051010
2984	-147.1	-0.00301	wtCL051010
2675	-147.09	-0.006771	wtCL051010
1635	-147.08	-0.007616	wtCL051010
2467	-147.08	-0.01238	wtCL051010
2467	-147.08	-0.001859	wtCL051010
3778	-147.08	0.006107	wtCL030910
337	-147.07	0.006789	wtCL081010
2467	-147.07	-0.023691	wtCL051010
2675	-147.06	0.003933	wtCL051010
3100	-147.03	0.011034	wtCL051010
1635	-147.02	0.017548	wtCL051010
1635	-147.01	0.000195	wtCL051010
3844	-147.01	0.05301	wtCL030910
1635	-147	0.022163	wtCL051010
2467	-146.99	-0.012142	wtCL051010
452	-146.96	0.037253	wtCL030910
4103	-146.96	0.030556	wtCL030910
3031	-146.95	0.008392	wtCL081010
4212	-146.93	0.04212	wtCL061010
3659	-146.92	0.021928	wtCL030910
2348	-146.89	-0.004877	wtCL051010
2939	-146.86	-0.025008	wtCL051010
2348	-146.82	0.009809	wtCL051010
337	-146.81	-0.000533	wtCL061010
2731	-146.75	0.019839	wtCL051010
4301	-146.75	-0.007422	wtCL061010
2939	-146.71	0.021197	wtCL051010
2348	-146.71	-0.003208	wtCL051010
2467	-146.7	-0.006797	wtCL051010
3338	-146.69	0.049259	wtCL081010
2467	-146.68	-0.014015	wtCL051010
2467	-146.68	0.000907	wtCL051010
745	-146.66	0.000577	wtCL081010
2731	-146.66	-0.018743	wtCL051010
2467	-146.64	0.001972	wtCL051010
2274	-146.62	-0.004043	wtCL081010
337	-146.62	0.004528	wtCL061010
337	-146.62	0.000313	wtCL061010
2725	-146.61	0.000174	wtCL081010
2348	-146.59	0.012728	wtCL051010
2731	-146.57	0.012203	wtCL051010
4094	-146.57	-0.008334	wtCL061010
145	-146.54	0.011409	wtCL030910
2467	-146.52	0.013142	wtCL051010
3039	-146.52	0.008337	wtCL030910
2675	-146.51	0.014811	wtCL051010
3295	-146.46	0.00127	wtCL081010
337	-146.45	0.021096	wtCL061010
337	-146.43	-0.005383	wtCL081010
745	-146.42	0.0115	wtCL081010
2603	-146.38	0.050877	wtCL051010
745	-146.37	-0.002873	wtCL081010
145	-146.35	0.02318	wtCL030910
3659	-146.34	-0.005109	wtCL030910
2348	-146.33	0.005241	wtCL051010
4212	-146.31	0.065443	wtCL061010
2984	-146.3	0.012223	wtCL051010
3374	-146.3	-0.020088	wtCL030910
3540	-146.3	0.045719	wtCL030910
2959	-146.29	0.016348	wtCL081010
2787	-146.29	-0.012421	wtCL030910
1359	-146.28	-0.021412	wtCL081010
2467	-146.28	0.017855	wtCL051010
2939	-146.26	0.01451	wtCL051010
1359	-146.25	-0.035324	wtCL081010
1635	-146.24	0.021943	wtCL051010
2603	-146.23	0.025655	wtCL051010
3844	-146.22	0.039467	wtCL030910
2348	-146.21	0.012893	wtCL051010
337	-146.21	0.032759	wtCL061010
337	-146.16	0.025784	wtCL061010
337	-146.16	0.003935	wtCL061010
4104	-146.15	-0.000889	wtCL030910
745	-146.14	0.012289	wtCL081010
4212	-146.13	0.033611	wtCL061010
3774	-146.11	0.020238	wtCL030910
3778	-146.11	0.005696	wtCL030910
4212	-146.08	-0.010431	wtCL061010
1733	-146.07	0.011224	wtCL081010
2348	-146.06	0.006138	wtCL051010
3013	-146.05	0.0258	wtCL030910
3039	-146.04	-0.004829	wtCL030910
337	-146.02	0.008421	wtCL061010
95	-146.01	0.037819	wtCL081010
3039	-146.01	0.004373	wtCL030910
2603	-146	-0.017227	wtCL051010
745	-145.99	0.000559	wtCL081010
2725	-145.99	0.01554	wtCL081010
337	-145.99	0.002352	wtCL061010
452	-145.98	0.026363	wtCL030910
2939	-145.96	0.015665	wtCL051010
3909	-145.96	0.004349	wtCL030910
3540	-145.9	0.037743	wtCL030910
2731	-145.88	0.011947	wtCL051010
3374	-145.88	0.002204	wtCL030910
4103	-145.86	0.012864	wtCL030910
363	-145.85	0.023831	wtCL081010
2603	-145.85	0.033501	wtCL051010
4212	-145.84	-0.003009	wtCL061010
3031	-145.82	0.005983	wtCL081010
3013	-145.82	0.01887	wtCL030910
3374	-145.82	0.023955	wtCL030910
2984	-145.8	0.006297	wtCL051010
4104	-145.8	0.012325	wtCL030910
337	-145.78	-0.003554	wtCL081010
2939	-145.78	0.035692	wtCL051010
145	-145.78	0.063306	wtCL030910
363	-145.76	0.028407	wtCL081010
3861	-145.74	0.012975	wtCL030910
2461	-145.74	-0.012575	wtCL061010
363	-145.73	0.011106	wtCL081010
3338	-145.7	0.041055	wtCL081010
2603	-145.7	0.007893	wtCL051010
745	-145.65	0.035359	wtCL081010
363	-145.64	0.018655	wtCL081010
4094	-145.64	0.015571	wtCL061010
185	-145.58	0.013978	wtCL030910
4103	-145.58	0.025925	wtCL030910
3778	-145.57	0.02271	wtCL030910
3374	-145.56	0.005567	wtCL030910
337	-145.54	0.036431	wtCL061010
2461	-145.51	-0.039268	wtCL061010
3844	-145.5	0.021631	wtCL030910
363	-145.47	-0.016951	wtCL081010
2461	-145.46	-0.024008	wtCL061010
2731	-145.45	-0.012339	wtCL051010
3039	-145.44	0.017392	wtCL030910
480	-145.39	0.036021	wtCL081010
95	-145.39	0.074476	wtCL081010
3659	-145.39	-0.00925	wtCL030910
3374	-145.37	0.01329	wtCL030910
480	-145.35	0.043644	wtCL081010
480	-145.32	0.027581	wtCL081010
480	-145.31	0.011142	wtCL081010
3861	-145.31	0.014703	wtCL030910
2603	-145.28	0.036972	wtCL051010
745	-145.25	0.014836	wtCL081010
337	-145.25	0.000227	wtCL081010
1359	-145.25	-0.000908	wtCL081010
363	-145.22	0.017173	wtCL081010
2603	-145.22	-0.028552	wtCL051010
480	-145.2	0.030215	wtCL081010
480	-145.18	0.007132	wtCL081010
3295	-145.17	0.00892	wtCL081010
452	-145.15	0.028652	wtCL030910
2984	-145.12	0.044377	wtCL051010
2461	-145.08	0.012634	wtCL061010
3013	-145.04	-0.000149	wtCL030910
2725	-145.02	0.039336	wtCL081010
3039	-145.02	0.022431	wtCL030910
3774	-145.02	-0.004097	wtCL030910
2603	-145.01	0.009956	wtCL051010
3013	-144.99	0.023527	wtCL030910
2461	-144.98	-0.046088	wtCL061010
4301	-144.96	0.033948	wtCL061010
145	-144.95	0.038666	wtCL030910
49	-144.95	0.004513	wtCL061010
235	-144.92	0.047298	wtCL081010
235	-144.91	0.049874	wtCL081010
3861	-144.9	0.006731	wtCL030910
49	-144.88	0.018538	wtCL061010
3013	-144.87	-0.001345	wtCL030910
3374	-144.82	0.007361	wtCL030910
3659	-144.79	-0.037988	wtCL030910
337	-144.74	-0.003364	wtCL081010
2731	-144.74	0.01799	wtCL051010
2461	-144.73	0.057152	wtCL061010
3751	-144.68	0.015307	wtCL030910
235	-144.67	0.024173	wtCL081010
363	-144.65	0.009452	wtCL081010
745	-144.65	-0.002416	wtCL081010
3029	-144.65	-0.026545	wtCL081010
3843	-144.64	0.021591	wtCL030910
2461	-144.63	0.037671	wtCL061010
49	-144.6	0.004405	wtCL061010
3844	-144.56	0.029067	wtCL030910
2461	-144.56	0.019317	wtCL061010
2461	-144.54	0.005271	wtCL061010
2377	-144.53	0.002753	wtCL081010
3483	-144.52	-0.002656	wtCL081010
3540	-144.52	0.04255	wtCL030910
4800	-144.51	-0.027671	wtCL061010
185	-144.48	0.045418	wtCL030910
2243	-144.45	0.007021	wtCL051010
3039	-144.4	0.000424	wtCL030910
2243	-144.38	-0.000907	wtCL051010
145	-144.33	0.043292	wtCL030910
2243	-144.32	-0.042355	wtCL051010
3483	-144.31	0.003051	wtCL081010
3483	-144.29	-0.010591	wtCL081010
3483	-144.27	-0.023431	wtCL081010
2243	-144.27	0.001457	wtCL051010
329	-144.25	-0.003047	wtCL061010
95	-144.24	0.055877	wtCL081010
49	-144.24	0.004813	wtCL061010
452	-144.23	0.040742	wtCL030910
1359	-144.16	-0.013862	wtCL081010
3374	-144.15	0.013194	wtCL030910
2243	-144.12	0.002606	wtCL051010
2243	-144.11	0.01596	wtCL051010
3464	-144.11	-0.003796	wtCL051010
3338	-144.1	0.025984	wtCL081010
480	-144.09	0.007528	wtCL081010
2243	-144.08	-0.050462	wtCL051010
49	-144.06	-0.006278	wtCL061010
3097	-144.04	0.015512	wtCL051010
3039	-144.02	0.00869	wtCL030910
329	-143.99	-0.018448	wtCL061010
3483	-143.98	-0.006343	wtCL081010
2243	-143.96	0.031094	wtCL051010
185	-143.96	0.016749	wtCL030910
3844	-143.96	0.023897	wtCL030910
3774	-143.96	-0.016239	wtCL030910
2243	-143.92	0.016018	wtCL051010
745	-143.9	0.000356	wtCL081010
2435	-143.9	-0.017097	wtCL081010
3843	-143.89	0.019932	wtCL030910
3659	-143.89	-0.009554	wtCL030910
2377	-143.85	0.006496	wtCL081010
3566	-143.84	-0.034736	wtCL030910
49	-143.83	0.025287	wtCL061010
2809	-143.81	0.004616	wtCL030910
4071	-143.8	-0.015491	wtCL030910
2243	-143.78	0.022794	wtCL051010
363	-143.73	-0.008159	wtCL081010
3066	-143.73	0.021918	wtCL051010
3566	-143.72	0.007669	wtCL030910
3066	-143.71	0.03891	wtCL051010
745	-143.68	0.002798	wtCL081010
3751	-143.67	0.016921	wtCL030910
1063	-143.66	0.033175	wtCL081010
337	-143.66	0.010004	wtCL081010
3374	-143.63	0.008725	wtCL030910
3066	-143.62	0.008885	wtCL051010
3782	-143.61	-0.013641	wtCL030910
329	-143.6	0.007213	wtCL061010
2914	-143.58	0.00268	wtCL061010
3566	-143.57	0.031328	wtCL030910
3066	-143.55	0.006507	wtCL051010
2914	-143.55	-0.003256	wtCL061010
4301	-143.53	0.002201	wtCL061010
3566	-143.51	0.031224	wtCL030910
480	-143.49	-0.005991	wtCL081010
329	-143.47	0.013044	wtCL061010
3097	-143.46	-0.006496	wtCL051010
3464	-143.43	0.026858	wtCL051010
329	-143.41	-0.00655	wtCL061010
2809	-143.37	-0.01058	wtCL030910
329	-143.36	0.063534	wtCL061010
185	-143.35	0.035912	wtCL030910
2377	-143.31	0.003254	wtCL081010
3483	-143.31	-0.006358	wtCL081010
502	-143.3	0.006191	wtCL081010
2914	-143.3	-0.010514	wtCL061010
145	-143.29	0.038461	wtCL030910
329	-143.29	0.026649	wtCL061010
3540	-143.28	0.017276	wtCL030910
329	-143.27	0.014125	wtCL061010
3203	-143.21	-0.015186	wtCL030910
2914	-143.21	-0.001656	wtCL061010
3044	-143.2	-0.012521	wtCL051010
4071	-143.16	0.007735	wtCL030910
3338	-143.13	0.02048	wtCL081010
553	-143.12	0.013268	wtCL081010
3097	-143.08	0.006771	wtCL051010
502	-143.06	-0.000537	wtCL081010
3044	-143.06	0.035597	wtCL051010
49	-143.06	0.032075	wtCL061010
49	-143.06	0.024848	wtCL061010
2809	-143.02	-0.002134	wtCL030910
3566	-143.01	0.039143	wtCL030910
3659	-143	-0.011806	wtCL030910
3066	-142.98	-0.019054	wtCL051010
3855	-142.98	-0.050954	wtCL030910
3203	-142.93	0.000416	wtCL030910
3101	-142.92	-0.050405	wtCL051010
3751	-142.91	0.028049	wtCL030910
3843	-142.91	0.008178	wtCL030910
329	-142.91	0.003861	wtCL061010
502	-142.9	0.014157	wtCL081010
2435	-142.9	-0.005829	wtCL081010
502	-142.89	-0.008738	wtCL081010
3044	-142.88	-0.019946	wtCL051010
40	-142.88	-0.002345	wtCL030910
329	-142.83	-0.011293	wtCL061010
3782	-142.82	-0.031461	wtCL030910
3483	-142.8	-0.022528	wtCL081010
553	-142.78	0.006773	wtCL081010
363	-142.78	-0.002953	wtCL081010
3374	-142.76	0.023017	wtCL030910
2906	-142.75	0.026344	wtCL051010
502	-142.74	0.007472	wtCL081010
1063	-142.74	0.01206	wtCL081010
553	-142.73	0.008136	wtCL081010
3844	-142.73	0.039601	wtCL030910
1614	-142.73	0.005178	wtCL061010
480	-142.7	-0.004678	wtCL081010
1520	-142.7	0.02612	wtCL051010
49	-142.68	0.025656	wtCL061010
3066	-142.64	0.019241	wtCL051010
2914	-142.64	0.018869	wtCL061010
3659	-142.61	0.02473	wtCL030910
3044	-142.59	0.00875	wtCL051010
745	-142.55	0.010874	wtCL081010
3540	-142.55	0.027848	wtCL030910
185	-142.54	0.038654	wtCL030910
329	-142.53	0.04146	wtCL061010
4301	-142.51	0.005457	wtCL061010
1520	-142.5	0.023742	wtCL051010
3066	-142.49	0.023598	wtCL051010
4071	-142.49	0.007945	wtCL030910
1614	-142.48	0.017555	wtCL061010
553	-142.47	0.01177	wtCL081010
553	-142.47	0.011084	wtCL081010
502	-142.46	0.004224	wtCL081010
3097	-142.46	0.016182	wtCL051010
2809	-142.46	-0.004154	wtCL030910
1614	-142.46	0.024444	wtCL061010
2377	-142.43	-0.002414	wtCL081010
2914	-142.42	0.043108	wtCL061010
2906	-142.41	0.024577	wtCL051010
1614	-142.39	0.019551	wtCL061010
363	-142.38	0.004351	wtCL081010
3483	-142.36	-0.00566	wtCL081010
1520	-142.34	0.020438	wtCL051010
3184	-142.33	0.030973	wtCL051010
3184	-142.31	0.03	wtCL051010
480	-142.3	0.022279	wtCL081010
1520	-142.28	0.034239	wtCL051010
1520	-142.27	0.023776	wtCL051010
3101	-142.26	-0.043796	wtCL051010
3782	-142.26	-0.024538	wtCL030910
49	-142.21	0.020052	wtCL061010
3566	-142.2	0.00175	wtCL030910
2914	-142.17	0.029935	wtCL061010
3044	-142.15	-0.000143	wtCL051010
3066	-142.15	0.027151	wtCL051010
3068	-142.14	0.004732	wtCL051010
3265	-142.14	-0.01856	wtCL061010
553	-142.13	0.024545	wtCL081010
3843	-142.13	0.012414	wtCL030910
3068	-142.12	0.009215	wtCL051010
3265	-142.12	0.014735	wtCL061010
3044	-142.1	0.021388	wtCL051010
3068	-142.09	0.009859	wtCL051010
3203	-142.09	-0.000466	wtCL030910
2914	-142.03	0.030188	wtCL061010
1520	-142.02	0.008903	wtCL051010
3265	-142.02	-0.004462	wtCL061010
317	-141.99	0.043419	wtCL051010
3068	-141.98	0.004112	wtCL051010
3097	-141.98	-0.005557	wtCL051010
3203	-141.98	0.012821	wtCL030910
40	-141.95	0.059528	wtCL030910
3265	-141.95	-0.001046	wtCL061010
3338	-141.94	0.024014	wtCL081010
1614	-141.94	-0.012032	wtCL061010
3913	-141.91	-0.022447	wtCL030910
3751	-141.89	0.03489	wtCL030910
3855	-141.83	-0.031536	wtCL030910
2809	-141.82	0.022192	wtCL030910
1520	-141.81	-0.003705	wtCL051010
3066	-141.8	0.038148	wtCL051010
2914	-141.77	0.024284	wtCL061010
502	-141.75	-0.003102	wtCL081010
3184	-141.69	0.036321	wtCL051010
3203	-141.69	0.030215	wtCL030910
3194	-141.68	-0.047395	wtCL051010
3483	-141.67	0.028334	wtCL081010
1520	-141.67	-0.003915	wtCL051010
185	-141.66	0.015325	wtCL030910
3044	-141.65	0.036777	wtCL051010
2377	-141.64	0.006643	wtCL081010
3843	-141.63	0.032803	wtCL030910
3097	-141.62	0.050402	wtCL051010
49	-141.62	0.026865	wtCL061010
1063	-141.6	0.003686	wtCL081010
3101	-141.57	-0.015045	wtCL051010
3068	-141.55	0.001265	wtCL051010
3101	-141.55	-0.008673	wtCL051010
3566	-141.55	0.018554	wtCL030910
3374	-141.53	-0.010185	wtCL030910
2914	-141.53	0.03092	wtCL061010
3203	-141.48	0.029438	wtCL030910
3068	-141.46	0.013851	wtCL051010
3713	-141.46	0.044853	wtCL030910
40	-141.42	0.021895	wtCL030910
117	-141.42	-0.021242	wtCL061010
553	-141.39	0.004306	wtCL081010
3101	-141.39	0.026176	wtCL051010
3068	-141.39	0.016236	wtCL051010
1520	-141.35	-0.007758	wtCL051010
4301	-141.35	0.004395	wtCL061010
3844	-141.34	0.027898	wtCL030910
1520	-141.33	-0.011923	wtCL051010
3203	-141.33	0.022039	wtCL030910
3782	-141.32	-0.031495	wtCL030910
3265	-141.28	-0.008655	wtCL061010
502	-141.27	-0.019598	wtCL081010
3713	-141.25	0.071469	wtCL030910
117	-141.24	-0.00552	wtCL061010
2982	-141.23	0.034917	wtCL051010
3338	-141.2	0.012085	wtCL081010
2982	-141.2	0.098266	wtCL051010
2763	-141.19	0.016662	wtCL081010
2763	-141.18	-0.005709	wtCL081010
2809	-141.18	0.009833	wtCL030910
2763	-141.16	0.011785	wtCL081010
3913	-141.16	0.011042	wtCL030910
3068	-141.15	0.030468	wtCL051010
4762	-141.14	-0.034847	wtCL061010
492	-141.13	-0.014414	wtCL081010
492	-141.13	0.027206	wtCL081010
2377	-141.09	0.042588	wtCL081010
40	-141.09	0.041296	wtCL030910
2636	-141.04	0.04687	wtCL051010
3564	-141.03	0.056969	wtCL030910
3265	-141.02	0.037733	wtCL061010
492	-141.01	0.031135	wtCL081010
2982	-141.01	0.023683	wtCL051010
553	-140.98	0.002094	wtCL081010
2636	-140.97	0.058607	wtCL051010
3374	-140.97	0.016074	wtCL030910
117	-140.97	-0.017039	wtCL061010
3194	-140.94	0.011493	wtCL051010
2914	-140.94	0.040701	wtCL061010
3751	-140.92	0.005864	wtCL030910
2763	-140.9	0.022958	wtCL081010
480	-140.89	0.035783	wtCL081010
2982	-140.85	-0.011158	wtCL051010
492	-140.82	0.030889	wtCL081010
492	-140.82	0.027185	wtCL081010
3566	-140.82	0.002852	wtCL030910
2763	-140.81	0.01732	wtCL081010
2636	-140.81	0.038802	wtCL051010
502	-140.8	0.018006	wtCL081010
185	-140.77	0.021523	wtCL030910
363	-140.76	0.014568	wtCL081010
2636	-140.73	0.012413	wtCL051010
3713	-140.73	0.038275	wtCL030910
3483	-140.72	0.008723	wtCL081010
2636	-140.7	0.054385	wtCL051010
3068	-140.68	0.029088	wtCL051010
2809	-140.66	0.011384	wtCL030910
1520	-140.63	0.004633	wtCL051010
553	-140.62	0.011626	wtCL081010
3855	-140.62	-0.034561	wtCL030910
2982	-140.61	-0.019574	wtCL051010
431	-140.6	0.004445	wtCL030910
2474	-140.58	0.043152	wtCL051010
3843	-140.58	0.044252	wtCL030910
3203	-140.54	0.026398	wtCL030910
3564	-140.53	0.034079	wtCL030910
1732	-140.52	0.038263	wtCL081010
2474	-140.52	0.027327	wtCL051010
2474	-140.51	0.04735	wtCL051010
4504	-140.5	0.004979	wtCL061010
117	-140.47	0.013167	wtCL061010
2884	-140.44	-0.013034	wtCL030910
3101	-140.4	0.02585	wtCL051010
3844	-140.39	0.049138	wtCL030910
2636	-140.38	-0.005471	wtCL051010
492	-140.37	0.015486	wtCL081010
2763	-140.35	0.019961	wtCL081010
2474	-140.33	0.041944	wtCL051010
4504	-140.31	0.011998	wtCL061010
2474	-140.28	-0.005809	wtCL051010
4565	-140.26	0.036456	wtCL061010
2474	-140.19	0.029485	wtCL051010
3265	-140.19	0.036093	wtCL061010
3782	-140.18	0.00289	wtCL030910
3265	-140.17	-0.000518	wtCL061010
4301	-140.16	-0.043467	wtCL061010
2982	-140.13	-0.003291	wtCL051010
2809	-140.12	0.051322	wtCL030910
4504	-140.11	0.020255	wtCL061010
1732	-140.09	0.006576	wtCL081010
2377	-140.09	0.05172	wtCL081010
185	-140.09	0.000242	wtCL030910
3265	-140.09	0.035312	wtCL061010
3564	-140.07	0.027112	wtCL030910
3421	-140.06	0.02522	wtCL081010
2636	-140.05	-0.003121	wtCL051010
4504	-140.05	0.000947	wtCL061010
502	-140.04	0.010893	wtCL081010
2474	-140.02	0.015629	wtCL051010
40	-140.02	0.032709	wtCL030910
553	-139.89	0.007521	wtCL081010
4565	-139.88	0.016411	wtCL061010
4565	-139.87	0.021908	wtCL061010
4762	-139.87	-0.02504	wtCL061010
3338	-139.82	-0.013996	wtCL081010
3913	-139.82	0.001274	wtCL030910
431	-139.81	0.012371	wtCL030910
3566	-139.81	-0.008608	wtCL030910
2763	-139.76	0.003102	wtCL081010
3265	-139.76	0.007793	wtCL061010
4565	-139.74	0.019172	wtCL061010
3480	-139.7	0.020188	wtCL081010
2884	-139.69	0.016049	wtCL030910
3751	-139.69	0.014246	wtCL030910
2474	-139.67	-0.006692	wtCL051010
2982	-139.67	0.007066	wtCL051010
3713	-139.67	-0.001015	wtCL030910
3782	-139.67	-0.011551	wtCL030910
2636	-139.66	0.001895	wtCL051010
358	-139.64	0.02638	wtCL081010
3843	-139.63	0.045289	wtCL030910
3855	-139.62	-0.051053	wtCL030910
4504	-139.6	0.007434	wtCL061010
2360	-139.53	-0.004209	wtCL051010
3101	-139.51	0.023362	wtCL051010
3265	-139.51	0.019452	wtCL061010
3480	-139.47	0.019789	wtCL081010
492	-139.46	0.00926	wtCL081010
2360	-139.44	-0.003508	wtCL051010
60	-139.43	-0.024549	wtCL030910
1732	-139.4	0.019411	wtCL081010
431	-139.38	-0.00208	wtCL030910
3480	-139.37	0.051835	wtCL081010
2828	-139.36	-0.016318	wtCL081010
4066	-139.36	0.037622	wtCL061010
2828	-139.35	-0.004335	wtCL081010
2360	-139.34	-0.01894	wtCL051010
2360	-139.34	-0.004665	wtCL051010
2668	-139.34	0.011492	wtCL051010
2668	-139.33	0.031157	wtCL051010
2474	-139.3	-0.021608	wtCL051010
4518	-139.3	-0.014574	wtCL061010
2668	-139.2	0.028168	wtCL051010
2382	-139.16	0.006708	wtCL081010
2360	-139.14	0.027485	wtCL051010
2809	-139.11	0.054563	wtCL030910
2828	-139.09	0.02391	wtCL081010
3421	-139.09	0.020473	wtCL081010
3203	-139.08	0.040777	wtCL030910
40	-139.07	0.002013	wtCL030910
4565	-139.06	0.03423	wtCL061010
3713	-139.05	0.000556	wtCL030910
2360	-139.04	0.020588	wtCL051010
2668	-139.03	0.002707	wtCL051010
2360	-139.01	0.019677	wtCL051010
2884	-139.01	0.002187	wtCL030910
4301	-139.01	-0.01222	wtCL061010
1662	-139	0.034231	wtCL051010
2668	-138.99	0.03105	wtCL051010
3564	-138.98	0.025213	wtCL030910
1662	-138.94	0.028319	wtCL051010
2360	-138.92	-0.022069	wtCL051010
285	-138.92	0.018328	wtCL061010
431	-138.91	-0.009434	wtCL030910
502	-138.9	0.023198	wtCL081010
2884	-138.9	0.017249	wtCL030910
285	-138.9	0.026592	wtCL061010
4066	-138.88	0.035941	wtCL061010
553	-138.87	0.013984	wtCL081010
2763	-138.85	0.002239	wtCL081010
3566	-138.83	-0.010119	wtCL030910
2884	-138.82	0.056109	wtCL030910
2975	-138.8	0.074388	wtCL051010
2382	-138.76	0.006012	wtCL081010
4518	-138.76	-0.019501	wtCL061010
2828	-138.75	0.007507	wtCL081010
3913	-138.75	-0.004956	wtCL030910
2360	-138.74	0.046817	wtCL051010
358	-138.72	-0.024846	wtCL081010
2474	-138.72	-0.016654	wtCL051010
285	-138.72	0.019469	wtCL061010
492	-138.71	0.010117	wtCL081010
3372	-138.71	-0.018852	wtCL030910
2982	-138.69	0.00801	wtCL051010
2828	-138.65	0.001005	wtCL081010
1662	-138.65	0.003152	wtCL051010
285	-138.62	0.016548	wtCL061010
4565	-138.62	0.039968	wtCL061010
60	-138.58	0.028964	wtCL030910
4518	-138.57	-0.041899	wtCL061010
3751	-138.55	-0.00565	wtCL030910
3713	-138.54	0.013353	wtCL030910
185	-138.54	0.046012	wtCL030910
4518	-138.49	0.021055	wtCL061010
1732	-138.48	-0.008152	wtCL081010
2360	-138.48	0.039993	wtCL051010
4518	-138.48	0.03537	wtCL061010
3782	-138.47	0.021916	wtCL030910
2975	-138.43	0.068726	wtCL051010
3843	-138.41	0.057095	wtCL030910
3101	-138.4	0.04048	wtCL051010
4518	-138.4	0.012484	wtCL061010
1154	-138.39	-0.001984	wtCL061010
3469	-138.36	0.007243	wtCL051010
2668	-138.35	0.039145	wtCL051010
2975	-138.34	0.007727	wtCL051010
3093	-138.34	0.041635	wtCL051010
3173	-138.34	-0.01808	wtCL051010
1788	-138.32	0.033822	wtCL081010
2668	-138.31	-0.001728	wtCL051010
2982	-138.3	0.027208	wtCL051010
3372	-138.28	0.002055	wtCL030910
3566	-138.23	-0.000584	wtCL030910
40	-138.17	0.004554	wtCL030910
1062	-138.16	0.031345	wtCL081010
1062	-138.16	0.008221	wtCL081010
285	-138.16	-0.004471	wtCL061010
2668	-138.12	0.040893	wtCL051010
431	-138.12	0.011215	wtCL030910
358	-138.11	-0.00806	wtCL081010
1154	-138.11	0.00788	wtCL061010
3315	-138.1	-0.003578	wtCL081010
60	-138.1	0.01397	wtCL030910
2763	-138.08	0.013657	wtCL081010
3372	-138.07	0.007653	wtCL030910
3913	-138.06	0.032131	wtCL030910
3604	-138.05	0.023838	wtCL030910
2809	-137.98	0.058373	wtCL030910
2474	-137.97	-0.013387	wtCL051010
4518	-137.97	0.024534	wtCL061010
3315	-137.96	-0.008536	wtCL081010
3421	-137.94	0.026857	wtCL081010
3564	-137.94	0.001019	wtCL030910
2975	-137.91	-0.009713	wtCL051010
1662	-137.88	-0.039071	wtCL051010
3315	-137.86	0.000893	wtCL081010
2828	-137.85	0.023513	wtCL081010
492	-137.81	0.004225	wtCL081010
3469	-137.8	0.007311	wtCL051010
1154	-137.8	0.013317	wtCL061010
27	-137.79	-0.015417	wtCL030910
2382	-137.78	0.010131	wtCL081010
285	-137.78	0.015235	wtCL061010
3203	-137.77	0.005587	wtCL030910
2975	-137.73	0.001977	wtCL051010
2975	-137.73	0.011401	wtCL051010
2668	-137.73	0.041296	wtCL051010
3604	-137.71	0.032535	wtCL030910
3173	-137.69	-0.003618	wtCL051010
3372	-137.67	-0.000171	wtCL030910
3315	-137.64	0.019463	wtCL081010
2763	-137.58	0.015935	wtCL081010
40	-137.56	0.007595	wtCL030910
3315	-137.53	0.007952	wtCL081010
1662	-137.53	-0.036027	wtCL051010
358	-137.52	-0.00295	wtCL081010
3372	-137.5	0.037141	wtCL030910
1154	-137.5	0.016992	wtCL061010
3093	-137.47	0.040015	wtCL051010
1788	-137.46	0.019725	wtCL081010
2828	-137.44	-0.012722	wtCL081010
3264	-137.4	0.007308	wtCL061010
431	-137.36	0.012721	wtCL030910
3713	-137.33	0.007503	wtCL030910
492	-137.32	0.018619	wtCL081010
285	-137.32	0.004859	wtCL061010
3315	-137.31	0.010336	wtCL081010
3203	-137.31	0.010296	wtCL030910
1062	-137.3	0.017563	wtCL081010
2755	-137.29	0.011701	wtCL081010
285	-137.29	0.009783	wtCL061010
3264	-137.27	0.014567	wtCL061010
3173	-137.26	0.012754	wtCL051010
4567	-137.26	0.027025	wtCL061010
3197	-137.25	-0.008122	wtCL030910
3275	-137.23	-0.009496	wtCL081010
2755	-137.22	0.013659	wtCL081010
3089	-137.22	-0.007331	wtCL051010
3604	-137.22	0.031877	wtCL030910
60	-137.2	0.031935	wtCL030910
3751	-137.19	-0.002438	wtCL030910
3275	-137.18	-0.000945	wtCL081010
4961	-137.17	-0.061753	wtCL061010
2755	-137.15	0.01188	wtCL081010
4076	-137.15	-0.021521	wtCL030910
2975	-137.13	0.03216	wtCL051010
2982	-137.13	0.036861	wtCL051010
3564	-137.13	0.012462	wtCL030910
3264	-137.13	5.6e-05	wtCL061010
2382	-137.12	0.017139	wtCL081010
185	-137.07	0.032183	wtCL030910
3604	-137.06	0.023812	wtCL030910
2755	-137.05	0.011361	wtCL081010
2828	-137.03	0.044636	wtCL081010
3421	-136.95	0.004298	wtCL081010
3275	-136.93	0.011597	wtCL081010
1662	-136.88	-0.011167	wtCL051010
2668	-136.85	0.042084	wtCL051010
3264	-136.85	-0.005679	wtCL061010
3275	-136.81	-0.002549	wtCL081010
3275	-136.81	-0.001672	wtCL081010
358	-136.79	0.015951	wtCL081010
3197	-136.7	0.016878	wtCL030910
2809	-136.7	0.065333	wtCL030910
3372	-136.69	0.015586	wtCL030910
3089	-136.68	-0.010198	wtCL051010
285	-136.64	0.024355	wtCL061010
1062	-136.6	-0.022686	wtCL081010
3089	-136.6	0.055201	wtCL051010
27	-136.58	0.008445	wtCL030910
3315	-136.57	0.00943	wtCL081010
4076	-136.56	0.022086	wtCL030910
2033	-136.55	0.019215	wtCL051010
2033	-136.54	0.022554	wtCL051010
256	-136.52	0.018445	wtCL030910
2755	-136.51	0.000935	wtCL081010
2033	-136.5	0.016076	wtCL051010
2975	-136.5	0.041066	wtCL051010
3264	-136.48	-0.021401	wtCL061010
210	-136.47	0.081105	wtCL081010
431	-136.47	0.00301	wtCL030910
3279	-136.44	0.00233	wtCL081010
2033	-136.42	0.02738	wtCL051010
3604	-136.42	0.037571	wtCL030910
2382	-136.41	0.019725	wtCL081010
4567	-136.4	0.028189	wtCL061010
3713	-136.38	-0.001064	wtCL030910
4567	-136.38	0.020348	wtCL061010
3564	-136.36	-0.005834	wtCL030910
60	-136.34	0.029424	wtCL030910
3015	-136.31	-0.009794	wtCL051010
40	-136.28	0.05468	wtCL030910
2033	-136.27	0.025118	wtCL051010
3089	-136.27	-0.020636	wtCL051010
1788	-136.26	0.017374	wtCL081010
2828	-136.26	0.065786	wtCL081010
2763	-136.25	0.025813	wtCL081010
75	-136.25	-0.014647	wtCL030910
2033	-136.24	0.021568	wtCL051010
27	-136.24	-0.007518	wtCL030910
3197	-136.24	0.0167	wtCL030910
3275	-136.23	0.008421	wtCL081010
3015	-136.19	-0.0321	wtCL051010
3870	-136.17	-0.015798	wtCL030910
3093	-136.13	0.038066	wtCL051010
2755	-136.12	0.012018	wtCL081010
2033	-136.02	0.01761	wtCL051010
4567	-136.02	0.025668	wtCL061010
3264	-136.01	0.008722	wtCL061010
285	-136.01	0.022234	wtCL061010
3315	-135.99	0.002418	wtCL081010
2546	-135.97	0.003672	wtCL051010
256	-135.96	0.009356	wtCL030910
358	-135.95	0.033848	wtCL081010
2546	-135.95	0.041143	wtCL051010
3197	-135.95	-0.005538	wtCL030910
4111	-135.95	-0.060348	wtCL030910
3262	-135.95	0.033713	wtCL061010
75	-135.93	-0.030943	wtCL030910
1767	-135.92	-0.001172	wtCL081010
2546	-135.91	0.018353	wtCL051010
3262	-135.87	0.046814	wtCL061010
3089	-135.86	-0.011365	wtCL051010
3804	-135.85	-0.013366	wtCL030910
1062	-135.84	0.027874	wtCL081010
3091	-135.8	-0.011227	wtCL051010
3089	-135.78	0.009635	wtCL051010
2754	-135.77	0.03493	wtCL051010
2546	-135.77	0.004497	wtCL051010
431	-135.77	0.035607	wtCL030910
3372	-135.74	0.026638	wtCL030910
2607	-135.72	0.039426	wtCL051010
185	-135.71	0.035459	wtCL030910
2607	-135.7	0.038247	wtCL051010
75	-135.69	-0.023688	wtCL030910
492	-135.68	0.039307	wtCL081010
3604	-135.68	0.021511	wtCL030910
2607	-135.67	0.035427	wtCL051010
2546	-135.63	0.002263	wtCL051010
3015	-135.63	-0.003321	wtCL051010
4567	-135.63	0.037418	wtCL061010
2755	-135.6	0.003885	wtCL081010
27	-135.6	-3e-05	wtCL030910
2382	-135.59	0.035688	wtCL081010
4848	-135.57	-0.000403	wtCL061010
2546	-135.54	0.006603	wtCL051010
3015	-135.53	-0.002111	wtCL051010
271	-135.53	0.024659	wtCL061010
271	-135.53	0.029781	wtCL061010
3197	-135.51	0.030735	wtCL030910
1767	-135.5	0.004503	wtCL081010
2754	-135.46	0.02884	wtCL051010
3713	-135.45	0.013353	wtCL030910
2754	-135.44	0.055356	wtCL051010
2607	-135.42	0.021773	wtCL051010
3315	-135.41	0.050296	wtCL081010
3421	-135.4	0.002386	wtCL081010
3264	-135.4	0.001144	wtCL061010
3476	-135.39	0.016065	wtCL081010
3262	-135.38	0.028755	wtCL061010
285	-135.36	0.042746	wtCL061010
3091	-135.35	0.016422	wtCL051010
3275	-135.34	0.007014	wtCL081010
1788	-135.33	0.011295	wtCL081010
2033	-135.33	0.011381	wtCL051010
271	-135.33	-0.004771	wtCL061010
1062	-135.31	0.062406	wtCL081010
256	-135.31	0.026612	wtCL030910
271	-135.31	0.023633	wtCL061010
3093	-135.28	-0.036677	wtCL051010
3197	-135.27	0.001205	wtCL030910
358	-135.23	0.047037	wtCL081010
258	-135.22	0.02291	wtCL061010
60	-135.21	0.00811	wtCL030910
2546	-135.19	0.013831	wtCL051010
258	-135.19	0.023312	wtCL061010
2546	-135.18	0.022883	wtCL051010
2546	-135.16	0.00929	wtCL051010
258	-135.15	0.032207	wtCL061010
3476	-135.14	-0.001397	wtCL081010
3015	-135.11	0.031612	wtCL051010
2607	-135.09	0.008571	wtCL051010
3870	-135.07	-0.010563	wtCL030910
2828	-135.05	0.059331	wtCL081010
258	-135.05	0.019098	wtCL061010
3264	-135.05	0.003414	wtCL061010
3091	-135.04	0.014718	wtCL051010
2754	-135.01	0.019251	wtCL051010
2607	-135	0.009695	wtCL051010
2756	-134.97	0.009682	wtCL051010
3262	-134.96	-0.036484	wtCL061010
431	-134.95	0.050432	wtCL030910
3476	-134.94	0.015689	wtCL081010
1767	-134.93	0.006071	wtCL081010
271	-134.93	-0.006888	wtCL061010
3413	-134.89	-0.000581	wtCL081010
2756	-134.89	0.004332	wtCL051010
3372	-134.89	0.039498	wtCL030910
4111	-134.89	-0.006818	wtCL030910
2754	-134.88	-0.013373	wtCL051010
3262	-134.87	-0.011722	wtCL051010
4567	-134.87	0.045867	wtCL061010
3413	-134.85	0.038644	wtCL081010
40	-134.84	0.047082	wtCL030910
2756	-134.82	0.040289	wtCL051010
3089	-134.82	0.018512	wtCL051010
2033	-134.8	-0.020517	wtCL051010
3264	-134.79	0.025691	wtCL061010
2607	-134.78	0.002405	wtCL051010
2756	-134.74	-0.036089	wtCL051010
3564	-134.71	0.039558	wtCL030910
258	-134.71	-0.002391	wtCL061010
27	-134.68	0.002844	wtCL030910
3413	-134.67	0.030311	wtCL081010
2546	-134.64	0.034985	wtCL051010
3197	-134.64	0.014366	wtCL030910
3804	-134.64	0.00586	wtCL030910
3232	-134.6	0.004208	wtCL030910
3604	-134.6	0.029932	wtCL030910
3093	-134.59	0.002976	wtCL051010
3476	-134.57	-0.002247	wtCL081010
2755	-134.57	0.014288	wtCL081010
3275	-134.56	0.02518	wtCL081010
534	-134.56	0.018858	wtCL051010
60	-134.55	0.007527	wtCL030910
534	-134.53	0.025706	wtCL051010
3870	-134.53	0.017473	wtCL030910
3091	-134.5	0.033916	wtCL051010
3413	-134.48	0.015719	wtCL081010
1062	-134.47	0.043119	wtCL081010
1767	-134.42	-0.006259	wtCL081010
2754	-134.4	-0.016178	wtCL051010
3476	-134.39	-1.3e-05	wtCL081010
534	-134.39	-0.007799	wtCL051010
3315	-134.37	0.043751	wtCL081010
2441	-134.34	-0.00073	wtCL051010
1788	-134.31	0.016466	wtCL081010
2033	-134.31	0.000704	wtCL051010
2441	-134.3	0.006886	wtCL051010
4124	-134.27	-0.022327	wtCL061010
3264	-134.26	0.028106	wtCL061010
534	-134.24	0.008168	wtCL051010
2441	-134.23	0.017208	wtCL051010
2441	-134.21	-0.00047	wtCL051010
3212	-134.21	-0.039992	wtCL051010
2382	-134.17	0.050642	wtCL081010
2934	-134.17	0.008568	wtCL030910
271	-134.17	0.007478	wtCL061010
4572	-134.16	-0.032791	wtCL061010
126	-134.14	-0.009635	wtCL030910
256	-134.14	0.033107	wtCL030910
2607	-134.12	0.036815	wtCL051010
3413	-134.1	0.001579	wtCL081010
358	-134.1	0.066459	wtCL081010
534	-134.1	0.019989	wtCL051010
4124	-134.1	-0.005212	wtCL061010
2754	-134.04	-0.007464	wtCL051010
2441	-134.03	0.008541	wtCL051010
3736	-134.02	0.002121	wtCL030910
3015	-134.01	0.046017	wtCL051010
534	-134	0.021092	wtCL051010
534	-133.99	-0.004027	wtCL051010
2546	-133.99	0.028261	wtCL051010
2441	-133.92	-0.005928	wtCL051010
3476	-133.89	0.023614	wtCL081010
3232	-133.88	-0.014236	wtCL030910
4124	-133.86	-0.00643	wtCL061010
2507	-133.84	0.044636	wtCL061010
3604	-133.8	0.049034	wtCL030910
3804	-133.76	-0.01809	wtCL030910
4442	-133.76	-0.039771	wtCL061010
60	-133.75	0.002998	wtCL030910
2754	-133.74	0.028215	wtCL051010
27	-133.74	0.001535	wtCL030910
4124	-133.74	0.007266	wtCL061010
3870	-133.73	0.000644	wtCL030910
2507	-133.72	0.043296	wtCL061010
431	-133.71	0.038624	wtCL030910
2755	-133.69	0.053243	wtCL081010
3316	-133.68	0.015085	wtCL081010
2441	-133.68	0.033331	wtCL051010
3275	-133.67	0.034534	wtCL081010
3564	-133.67	0.027863	wtCL030910
85	-133.64	-0.013318	wtCL030910
4124	-133.64	0.025496	wtCL061010
3212	-133.63	0.015291	wtCL051010
3212	-133.61	-0.009679	wtCL051010
3212	-133.61	0.000411	wtCL051010
3736	-133.61	0.020226	wtCL030910
2507	-133.61	0.011021	wtCL061010
3264	-133.6	0.024927	wtCL061010
3372	-133.59	0.018707	wtCL030910
534	-133.56	-0.033175	wtCL051010
2507	-133.53	0.055556	wtCL061010
271	-133.53	0.004952	wtCL061010
285	-133.52	0.008482	wtCL081010
2607	-133.51	0.034665	wtCL051010
2934	-133.51	0.002617	wtCL030910
3232	-133.51	-0.026077	wtCL030910
3197	-133.51	0.035671	wtCL030910
285	-133.5	-0.004453	wtCL081010
40	-133.47	0.055542	wtCL030910
3015	-133.46	0.032636	wtCL051010
1584	-133.4	-0.022368	wtCL081010
2441	-133.4	-0.001109	wtCL051010
4572	-133.37	-0.010054	wtCL061010
3091	-133.36	0.037766	wtCL051010
271	-133.35	-0.002352	wtCL061010
258	-133.34	-0.013775	wtCL061010
3316	-133.33	0.014982	wtCL081010
3413	-133.33	0.027417	wtCL081010
3316	-133.32	0.006876	wtCL081010
2441	-133.32	0.018555	wtCL051010
2033	-133.32	0.018476	wtCL051010
4572	-133.29	-0.013214	wtCL061010
27	-133.26	-0.004363	wtCL030910
258	-133.24	-0.005767	wtCL061010
4572	-133.24	0.01459	wtCL061010
[truncated: 4,126 more rows]

## Sheet: Figure 3F twist
cell identifier	Distance from posterior end of embryo (µm)	AP cell length change (pp/min)	Embryo Name
1717	-168.9	0.076423	twiCL021210
2021	-167.42	0.02808	twiCL140411
1513	-167.03	0.030595	twiCL140411
1643	-166.77	0.021729	twiCL021210
2021	-166.58	0.015609	twiCL140411
1502	-166.45	0.018348	twiCL140411
1513	-166.4	0.036482	twiCL140411
1500	-166.12	0.021673	twiCL140411
1643	-165.98	0.015486	twiCL021210
576	-165.91	0.023592	twiCL140411
1502	-165.81	0.02242	twiCL140411
2021	-165.75	0.066255	twiCL140411
1513	-165.74	-0.020617	twiCL140411
576	-165.73	0.034118	twiCL140411
1500	-165.73	0.015458	twiCL140411
1502	-165.5	-0.031786	twiCL140411
2733	-165.46	-0.014035	twiCL130411
1500	-165.45	-0.01223	twiCL140411
1643	-165.31	0.025795	twiCL021210
1868	-165.16	0.00613	twiCL140411
2017	-165.01	0.022594	twiCL140411
2100	-164.97	0.030218	twiCL140411
2733	-164.92	-0.004984	twiCL130411
1500	-164.91	0.004332	twiCL140411
1237	-164.89	0.022071	twiCL140411
639	-164.88	0.048519	twiCL140411
2730	-164.77	-0.009757	twiCL130411
1513	-164.72	0.006987	twiCL140411
1502	-164.65	-0.01917	twiCL140411
1797	-164.64	0.004589	twiCL021210
639	-164.58	0.017702	twiCL140411
2730	-164.56	-0.011826	twiCL130411
1868	-164.52	0.001837	twiCL140411
1237	-164.46	0.021973	twiCL140411
2021	-164.42	0.015565	twiCL140411
2733	-164.36	0.00327	twiCL130411
1643	-164.35	0.046178	twiCL021210
1707	-164.31	0.018031	twiCL140411
639	-164.28	0.026959	twiCL140411
1500	-164.17	-0.003165	twiCL140411
1584	-164.07	0.031149	twiCL021210
1396	-164	0.037369	twiCL021210
2017	-163.97	-0.032453	twiCL140411
1707	-163.96	0.02103	twiCL140411
2730	-163.93	0.004958	twiCL130411
1797	-163.92	-0.000642	twiCL021210
2728	-163.87	-0.018883	twiCL130411
639	-163.8	0.027626	twiCL140411
1804	-163.78	0.01994	twiCL140411
1513	-163.74	-0.002947	twiCL140411
1434	-163.73	0.048986	twiCL140411
2100	-163.64	0.000551	twiCL140411
1584	-163.53	0.01462	twiCL021210
1237	-163.5	0.043999	twiCL140411
1500	-163.5	0.021766	twiCL140411
2790	-163.4	-0.020148	twiCL130411
1804	-163.24	0.016189	twiCL140411
1434	-163.23	0.013981	twiCL140411
1643	-163.02	0.053541	twiCL021210
1502	-163.01	-0.001241	twiCL140411
1434	-163	0.03004	twiCL140411
1513	-162.96	-0.031999	twiCL140411
639	-162.93	0.002152	twiCL140411
1396	-162.93	0.005825	twiCL021210
2100	-162.89	0.039427	twiCL140411
1307	-162.81	0.089267	twiCL140411
1307	-162.81	-0.017352	twiCL140411
1646	-162.79	0.017583	twiCL021210
1646	-162.75	0.004111	twiCL021210
1503	-162.74	0.059398	twiCL021210
1434	-162.66	0.034916	twiCL140411
2013	-162.6	0.026801	twiCL140411
1500	-162.45	0.057665	twiCL140411
1502	-162.44	-0.012227	twiCL140411
1307	-162.35	0.01467	twiCL140411
2940	-162.3	-0.038754	twiCL130411
2017	-162.21	-0.014607	twiCL140411
1454	-162.19	-0.004792	twiCL140411
1396	-161.99	0.027231	twiCL021210
2035	-161.97	0.01748	twiCL021210
1237	-161.96	0.031971	twiCL140411
1503	-161.84	0.045459	twiCL021210
1584	-161.84	-0.005936	twiCL021210
1434	-161.82	-0.005402	twiCL140411
2017	-161.78	-0.001397	twiCL140411
1454	-161.75	0.012786	twiCL140411
1513	-161.75	0.014572	twiCL140411
2013	-161.72	-0.024218	twiCL140411
898	-161.68	0.016939	twiCL140411
1613	-161.67	0.014125	twiCL021210
1530	-161.48	0.03947	twiCL021210
1500	-161.47	0.028148	twiCL140411
1677	-161.43	0.001576	twiCL140411
2014	-161.42	0.000322	twiCL140411
2100	-161.42	0.008508	twiCL140411
1436	-161.41	0.015656	twiCL140411
438	-161.38	0.009736	twiCL140411
1502	-161.34	0.029975	twiCL140411
2235	-161.29	0.006274	twiCL140411
1973	-161.23	0.02402	twiCL140411
2776	-161.23	-0.032282	twiCL130411
438	-161.17	0.021941	twiCL140411
898	-161.16	0.029804	twiCL140411
1584	-161.11	0.006128	twiCL021210
559	-161.08	0.025806	twiCL140411
1396	-161.07	0.021772	twiCL021210
1613	-160.99	-0.012534	twiCL021210
1513	-160.95	0.033077	twiCL021210
1503	-160.87	0.023824	twiCL021210
1237	-160.86	0.005542	twiCL140411
1899	-160.83	0.004637	twiCL130411
1677	-160.82	0.017498	twiCL140411
1513	-160.8	0.010512	twiCL140411
1307	-160.78	0.045667	twiCL140411
1502	-160.75	0.015956	twiCL140411
1584	-160.68	0.001293	twiCL021210
1518	-160.66	-0.003128	twiCL021210
1613	-160.65	0.020838	twiCL021210
1454	-160.64	0.020156	twiCL140411
559	-160.62	0.033573	twiCL140411
1436	-160.61	0.008875	twiCL140411
1899	-160.55	0.006363	twiCL130411
2014	-160.49	-0.001818	twiCL140411
1677	-160.45	0.009179	twiCL140411
1530	-160.44	0.015132	twiCL021210
1518	-160.4	0.011447	twiCL021210
1396	-160.4	0.032055	twiCL021210
1500	-160.36	0.025546	twiCL140411
898	-160.35	0.021471	twiCL140411
1437	-160.34	-0.01365	twiCL140411
1757	-160.33	0.030377	twiCL021210
559	-160.32	-0.010745	twiCL140411
1736	-160.3	0.058298	twiCL021210
2776	-160.29	0.013141	twiCL130411
2214	-160.26	0.003321	twiCL130411
2624	-160.19	0.003317	twiCL130411
2214	-160.05	0.005385	twiCL130411
1860	-160.03	-0.008462	twiCL140411
2624	-159.98	0.006704	twiCL130411
1613	-159.9	0.017441	twiCL021210
1437	-159.86	0.050487	twiCL140411
1437	-159.85	-0.017092	twiCL140411
1736	-159.83	0.065565	twiCL021210
1667	-159.82	0.037428	twiCL021210
1436	-159.8	0.023288	twiCL140411
1899	-159.78	0.023412	twiCL130411
2013	-159.76	0.007316	twiCL140411
1584	-159.74	-0.003409	twiCL021210
438	-159.73	0.035946	twiCL140411
[truncated: 3,046 more rows]

## Sheet: Figure 3G wildtype
cell identifier	Distance from posterior end of embryo (µm)	AP cell length change (pp/min)	Embryo Name
[truncated: 304 more rows]

[truncated: 9 more sheets: Figure 3G twist, Figure 3G dash wildtype, Figure 3G dash twist, Figure 3 Gdoubledash wildtype, Figure 3Gdoubledash twist, Figure S3D AP, Figure S3D DV, Figure S3E AP, Figure S3E DV]
