# Supplementary material for: Mechanical Coupling between Endoderm Invagination and Axis Extension in Drosophila
Source: PLoS Biol. 2015 Nov 6;13(11):e1002292. doi: 10.1371/journal.pbio.1002292 (PMC4636290; doi:10.1371/journal.pbio.1002292)
Supplement: S4 Data — Times of GBE are shown in minutes for each morphogenetic event (rows) and embryo (columns). (XLSX) [file pbio.1002292.s004.xlsx]

## Sheet: Figure 4B
Timing of various morphogenetic events compared to onset of GBE (minutes) for 3 wildtype(wt) and 3 twist (twi) embryos
	wt1	wt2	wt3	twi1	twi2	twi3
meso finish	-0.5	-0.5	0.5
pmi start	-2	-3.5	-1.5	-2	-1.5	-0.5
dor. folds	-3.5	-3	-0.5	2	-0.5	1
dor. contract	-7	-8.5	-7.5	-7.5	-6.5	-5.5
head mitosis	10.5	11.5	8.5	10.5	11	12
