# Supplementary material for: Mechanical Coupling between Endoderm Invagination and Axis Extension in Drosophila
Source: PLoS Biol. 2015 Nov 6;13(11):e1002292. doi: 10.1371/journal.pbio.1002292 (PMC4636290; doi:10.1371/journal.pbio.1002292)
Supplement: S5 Data — Data for each graph is given in a separate sheet containing raw data values of x and y-axes, along with the corresponding cell and embryo identifier for each data point when appropriate (cell identifier and embryo name, respectively). Each sheet is labelled with the relevant figure panel number and, when a graph depicts more than one data set (e.g., different genotypes), the data set label. (XLSX) [file pbio.1002292.s005.xlsx]

## Sheet: Figure 5A WT
cell identifier	Time after GBE onset (min)	AP cell length change (pp/min)	Embryo Name
19	0	-0.009939	wtCL030910
27	0	-0.027012	wtCL030910
38	0	-0.009365	wtCL030910
40	0	-0.020294	wtCL030910
54	0	-0.003761	wtCL030910
57	0	-0.014779	wtCL030910
58	0	-0.008276	wtCL030910
60	0	-0.02642	wtCL030910
65	0	-0.00894	wtCL030910
69	0	-0.024054	wtCL030910
71	0	-0.017258	wtCL030910
73	0	0.014462	wtCL030910
75	0	-0.033082	wtCL030910
78	0	-0.006365	wtCL030910
79	0	0.015418	wtCL030910
83	0	-0.006781	wtCL030910
85	0	0.009039	wtCL030910
90	0	-0.029732	wtCL030910
93	0	0.022499	wtCL030910
94	0	-0.00977	wtCL030910
97	0	-0.007743	wtCL030910
100	0	0.028325	wtCL030910
116	0	0.034202	wtCL030910
126	0	-0.02026	wtCL030910
128	0	-0.005144	wtCL030910
130	0	0.00273	wtCL030910
144	0	0.010317	wtCL030910
145	0	-0.011996	wtCL030910
147	0	-0.02003	wtCL030910
151	0	0.004582	wtCL030910
157	0	-0.040925	wtCL030910
158	0	-0.006644	wtCL030910
159	0	0.042536	wtCL030910
161	0	-0.032824	wtCL030910
167	0	-0.005851	wtCL030910
185	0	-0.036648	wtCL030910
187	0	0.005717	wtCL030910
190	0	0.001764	wtCL030910
195	0	0.001367	wtCL030910
200	0	-0.012236	wtCL030910
201	0	0.026791	wtCL030910
202	0	0.004127	wtCL030910
218	0	-0.00069	wtCL030910
220	0	-0.003277	wtCL030910
225	0	0.031863	wtCL030910
228	0	-0.012765	wtCL030910
229	0	-0.018038	wtCL030910
234	0	0.004264	wtCL030910
236	0	-0.014766	wtCL030910
249	0	0.022001	wtCL030910
258	0	-0.003233	wtCL030910
282	0	-0.00682	wtCL030910
283	0	0.009239	wtCL030910
292	0	-0.009532	wtCL030910
295	0	0.017773	wtCL030910
301	0	-0.0101	wtCL030910
307	0	-0.014486	wtCL030910
330	0	-0.00156	wtCL030910
337	0	0.001696	wtCL030910
358	0	-0.00013	wtCL030910
373	0	-0.032489	wtCL030910
388	0	-0.000788	wtCL030910
390	0	-0.008934	wtCL030910
399	0	0.024073	wtCL030910
419	0	-0.010961	wtCL030910
424	0	-0.0165	wtCL030910
431	0	-0.015488	wtCL030910
452	0	0.003584	wtCL030910
477	0	0.00222	wtCL030910
671	0	-0.000351	wtCL030910
843	0	-0.005346	wtCL030910
846	0	-0.005721	wtCL030910
1267	0	-0.012249	wtCL030910
1646	0	-0.01408	wtCL030910
1677	0	0.022368	wtCL030910
1958	0	-0.007124	wtCL030910
1962	0	0.012975	wtCL030910
1966	0	0.009394	wtCL030910
2115	0	-0.002923	wtCL030910
2317	0	-0.010915	wtCL030910
2336	0	-0.016099	wtCL030910
2505	0	0.001023	wtCL030910
31	0	0.027083	wtCL061010
33	0	0.001183	wtCL061010
42	0	0.052537	wtCL061010
47	0	0.006529	wtCL061010
49	0	-0.002914	wtCL061010
51	0	0.04175	wtCL061010
53	0	-0.036215	wtCL061010
59	0	0.007887	wtCL061010
60	0	0.033904	wtCL061010
69	0	0.001159	wtCL061010
71	0	0.000637	wtCL061010
78	0	0.01376	wtCL061010
90	0	0.011321	wtCL061010
94	0	-0.000971	wtCL061010
102	0	0.050264	wtCL061010
110	0	0.000172	wtCL061010
113	0	0.031201	wtCL061010
117	0	0.021727	wtCL061010
131	0	0.013182	wtCL061010
143	0	0.009694	wtCL061010
145	0	0.010463	wtCL061010
149	0	0.002727	wtCL061010
155	0	0.045595	wtCL061010
170	0	0.020034	wtCL061010
174	0	0.031001	wtCL061010
190	0	0.040135	wtCL061010
198	0	0.067149	wtCL061010
202	0	0.021421	wtCL061010
208	0	0.037542	wtCL061010
209	0	-0.023581	wtCL061010
215	0	0.006888	wtCL061010
218	0	0.021938	wtCL061010
220	0	0.009733	wtCL061010
222	0	0.050094	wtCL061010
223	0	0.165547	wtCL061010
238	0	0.006967	wtCL061010
256	0	-0.043794	wtCL061010
258	0	-0.017318	wtCL061010
259	0	0.018771	wtCL061010
266	0	0.024217	wtCL061010
267	0	0.024789	wtCL061010
271	0	0.017834	wtCL061010
279	0	0.004589	wtCL061010
285	0	0.007984	wtCL061010
296	0	-0.027856	wtCL061010
297	0	0.006611	wtCL061010
303	0	0.02174	wtCL061010
308	0	-0.004163	wtCL061010
310	0	-0.024977	wtCL061010
319	0	0.013629	wtCL061010
321	0	0.008235	wtCL061010
324	0	-0.014723	wtCL061010
329	0	0.033846	wtCL061010
331	0	0.029645	wtCL061010
337	0	0.063483	wtCL061010
338	0	0.040198	wtCL061010
340	0	0.009855	wtCL061010
354	0	-0.000505	wtCL061010
355	0	0.007312	wtCL061010
358	0	-0.0032	wtCL061010
361	0	0.005282	wtCL061010
362	0	-0.036605	wtCL061010
368	0	0.010444	wtCL061010
380	0	0.039995	wtCL061010
389	0	0.010042	wtCL061010
422	0	0.026377	wtCL061010
432	0	0.01376	wtCL061010
437	0	-0.014888	wtCL061010
441	0	0.000194	wtCL061010
445	0	0.018946	wtCL061010
494	0	0.02473	wtCL061010
499	0	-0.083408	wtCL061010
521	0	0.015656	wtCL061010
589	0	0.018491	wtCL061010
600	0	0.036861	wtCL061010
620	0	-0.001102	wtCL061010
622	0	-0.031672	wtCL061010
626	0	-0.01318	wtCL061010
627	0	-0.003747	wtCL061010
646	0	-0.001155	wtCL061010
655	0	0.001427	wtCL061010
878	0	0.012776	wtCL061010
918	0	0.020774	wtCL061010
922	0	0.001	wtCL061010
976	0	0.015802	wtCL061010
1016	0	0.032227	wtCL061010
1040	0	0.026318	wtCL061010
1154	0	0.018527	wtCL061010
1344	0	0.002225	wtCL061010
1396	0	0.006782	wtCL061010
1399	0	-0.004659	wtCL061010
1401	0	0.021687	wtCL061010
1737	0	-0.007614	wtCL061010
1738	0	-0.0093	wtCL061010
1741	0	0.000707	wtCL061010
1982	0	-0.015246	wtCL061010
2078	0	-0.010758	wtCL061010
2131	0	0.009845	wtCL061010
2135	0	-0.074984	wtCL061010
2178	0	0.02939	wtCL061010
2210	0	0.003295	wtCL061010
2211	0	-0.000117	wtCL061010
2266	0	0.007623	wtCL061010
2343	0	0.021994	wtCL061010
2506	0	0.011973	wtCL061010
2507	0	0.018471	wtCL061010
2510	0	0.040167	wtCL061010
2584	0	0.018067	wtCL061010
2590	0	0.004543	wtCL061010
2624	0	-0.038182	wtCL061010
2632	0	-0.018126	wtCL061010
2914	0	0.019419	wtCL061010
2945	0	0.018545	wtCL061010
2974	0	0.028534	wtCL061010
3030	0	-0.075504	wtCL061010
3064	0	-0.026064	wtCL061010
3095	0	0.035898	wtCL061010
3183	0	-0.017979	wtCL061010
3255	0	-0.003452	wtCL061010
3256	0	0.103259	wtCL061010
3260	0	0.097627	wtCL061010
3262	0	-0.040203	wtCL061010
3263	0	-0.036442	wtCL061010
3264	0	-0.040275	wtCL061010
3265	0	-0.009709	wtCL061010
3267	0	0.016986	wtCL061010
31	0	0.001822	wtCL081010
32	0	0.054862	wtCL081010
39	0	0.001366	wtCL081010
43	0	0.036597	wtCL081010
45	0	-0.02789	wtCL081010
47	0	-0.02309	wtCL081010
56	0	-0.020273	wtCL081010
60	0	0.046603	wtCL081010
64	0	-0.014777	wtCL081010
65	0	-0.002749	wtCL081010
66	0	0.004858	wtCL081010
70	0	0.004489	wtCL081010
75	0	-0.027296	wtCL081010
81	0	-0.023171	wtCL081010
83	0	0.007358	wtCL081010
84	0	0.010799	wtCL081010
85	0	-0.009397	wtCL081010
86	0	0.01376	wtCL081010
94	0	0.001438	wtCL081010
95	0	-0.004512	wtCL081010
96	0	0.028358	wtCL081010
116	0	-0.020689	wtCL081010
117	0	0.020285	wtCL081010
121	0	0.005423	wtCL081010
127	0	0.007806	wtCL081010
130	0	0.012777	wtCL081010
136	0	0.002632	wtCL081010
139	0	-0.007237	wtCL081010
155	0	0.006781	wtCL081010
169	0	-0.008761	wtCL081010
182	0	0.007345	wtCL081010
183	0	-0.016528	wtCL081010
192	0	0.012312	wtCL081010
197	0	-0.01483	wtCL081010
198	0	0.035703	wtCL081010
201	0	-0.016178	wtCL081010
208	0	0.000902	wtCL081010
210	0	-0.012593	wtCL081010
212	0	-0.007385	wtCL081010
219	0	0.010759	wtCL081010
222	0	-0.00416	wtCL081010
235	0	0.00117	wtCL081010
252	0	-0.006046	wtCL081010
256	0	-0.011096	wtCL081010
258	0	-0.007192	wtCL081010
273	0	0.003833	wtCL081010
276	0	-0.012942	wtCL081010
282	0	0.019703	wtCL081010
284	0	0.012947	wtCL081010
285	0	-0.011244	wtCL081010
286	0	0.015901	wtCL081010
290	0	-0.005699	wtCL081010
299	0	0.024204	wtCL081010
300	0	0.002432	wtCL081010
311	0	0.003795	wtCL081010
320	0	-0.026753	wtCL081010
327	0	-0.019334	wtCL081010
329	0	-0.025485	wtCL081010
334	0	-0.00564	wtCL081010
337	0	-0.017199	wtCL081010
344	0	-0.02993	wtCL081010
353	0	0.01611	wtCL081010
354	0	0.002832	wtCL081010
356	0	-0.00954	wtCL081010
358	0	-0.001487	wtCL081010
360	0	-0.004205	wtCL081010
363	0	0.011062	wtCL081010
368	0	0.015036	wtCL081010
383	0	0.002837	wtCL081010
402	0	-0.01536	wtCL081010
405	0	-0.011077	wtCL081010
413	0	0.005143	wtCL081010
424	0	-0.035798	wtCL081010
474	0	0.014095	wtCL081010
480	0	0.010835	wtCL081010
481	0	0.030697	wtCL081010
482	0	-0.017159	wtCL081010
492	0	0.015028	wtCL081010
495	0	-0.009401	wtCL081010
502	0	-0.019587	wtCL081010
503	0	-0.012907	wtCL081010
520	0	0.002003	wtCL081010
553	0	-0.014016	wtCL081010
697	0	0.015351	wtCL081010
745	0	0.002083	wtCL081010
773	0	0.009881	wtCL081010
923	0	-0.064407	wtCL081010
1123	0	-0.013918	wtCL081010
1124	0	-0.034056	wtCL081010
1127	0	-0.017112	wtCL081010
1137	0	-0.06519	wtCL081010
1138	0	-0.039884	wtCL081010
1140	0	-0.006093	wtCL081010
1141	0	-0.016363	wtCL081010
1207	0	-0.017751	wtCL081010
1209	0	0.000164	wtCL081010
1226	0	-0.018525	wtCL081010
1231	0	-0.002255	wtCL081010
1422	0	-0.00687	wtCL081010
1437	0	0.0192	wtCL081010
1439	0	0.026975	wtCL081010
1564	0	-0.011472	wtCL081010
1584	0	0.008378	wtCL081010
1598	0	0.020209	wtCL081010
1599	0	0.014355	wtCL081010
1685	0	0.040277	wtCL081010
1706	0	-0.001539	wtCL081010
1809	0	0.005337	wtCL081010
1854	0	0.014621	wtCL081010
1896	0	0.037408	wtCL081010
1932	0	-0.000368	wtCL081010
2173	0	-0.017503	wtCL081010
2195	0	0.000396	wtCL081010
2220	0	0.01793	wtCL081010
2274	0	-0.017783	wtCL081010
2315	0	-0.004108	wtCL081010
2553	0	-0.015502	wtCL081010
2560	0	-0.013894	wtCL081010
2732	0	0.044517	wtCL081010
2755	0	0.016055	wtCL081010
2756	0	0.019155	wtCL081010
2757	0	-0.005264	wtCL081010
2763	0	0.008586	wtCL081010
19	0.5	-0.005736	wtCL030910
27	0.5	-0.014931	wtCL030910
38	0.5	-0.033013	wtCL030910
40	0.5	0.000893	wtCL030910
54	0.5	0.016865	wtCL030910
57	0.5	-0.026782	wtCL030910
58	0.5	-0.000512	wtCL030910
60	0.5	-0.017279	wtCL030910
65	0.5	-0.003551	wtCL030910
69	0.5	-0.024062	wtCL030910
71	0.5	0.00262	wtCL030910
73	0.5	0.029431	wtCL030910
75	0.5	-0.025571	wtCL030910
78	0.5	-0.002933	wtCL030910
79	0.5	0.004245	wtCL030910
83	0.5	0.007068	wtCL030910
85	0.5	-0.005826	wtCL030910
90	0.5	-0.020647	wtCL030910
93	0.5	0.018785	wtCL030910
94	0.5	-0.006921	wtCL030910
97	0.5	-0.001917	wtCL030910
100	0.5	0.029371	wtCL030910
116	0.5	0.028586	wtCL030910
126	0.5	-0.021451	wtCL030910
128	0.5	-0.002718	wtCL030910
130	0.5	5e-05	wtCL030910
144	0.5	0.010243	wtCL030910
145	0.5	0.005005	wtCL030910
147	0.5	-0.011879	wtCL030910
151	0.5	0.001502	wtCL030910
157	0.5	-0.041045	wtCL030910
158	0.5	-0.023907	wtCL030910
161	0.5	-0.013356	wtCL030910
167	0.5	0.014226	wtCL030910
185	0.5	-0.022957	wtCL030910
187	0.5	0.023036	wtCL030910
190	0.5	-0.003095	wtCL030910
195	0.5	-0.004059	wtCL030910
200	0.5	0.007548	wtCL030910
201	0.5	0.04723	wtCL030910
202	0.5	-0.01522	wtCL030910
218	0.5	0.023236	wtCL030910
220	0.5	0.007794	wtCL030910
228	0.5	-0.010743	wtCL030910
229	0.5	-0.013643	wtCL030910
234	0.5	0.039388	wtCL030910
236	0.5	-0.004456	wtCL030910
249	0.5	0.019422	wtCL030910
258	0.5	-0.023176	wtCL030910
282	0.5	-0.004646	wtCL030910
283	0.5	-0.055175	wtCL030910
292	0.5	-0.015651	wtCL030910
295	0.5	0.009829	wtCL030910
301	0.5	0.013338	wtCL030910
307	0.5	-0.018806	wtCL030910
330	0.5	-0.005322	wtCL030910
337	0.5	0.00541	wtCL030910
358	0.5	-0.003316	wtCL030910
373	0.5	-0.011877	wtCL030910
388	0.5	0.001645	wtCL030910
390	0.5	0.002033	wtCL030910
399	0.5	0.020891	wtCL030910
419	0.5	-0.007209	wtCL030910
424	0.5	0.007793	wtCL030910
431	0.5	0.01562	wtCL030910
452	0.5	0.007017	wtCL030910
477	0.5	0.021927	wtCL030910
671	0.5	0.038762	wtCL030910
843	0.5	0.015162	wtCL030910
846	0.5	-0.000378	wtCL030910
1646	0.5	0.006493	wtCL030910
1677	0.5	0.024351	wtCL030910
1958	0.5	0.009835	wtCL030910
1962	0.5	0.022794	wtCL030910
2115	0.5	0.029605	wtCL030910
2317	0.5	-0.004439	wtCL030910
2336	0.5	-0.00769	wtCL030910
2505	0.5	-0.027501	wtCL030910
2787	0.5	0.044194	wtCL030910
2792	0.5	-0.027375	wtCL030910
2798	0.5	-0.008398	wtCL030910
2809	0.5	0.025208	wtCL030910
66	0.5	-0.009646	wtCL051010
144	0.5	0.013212	wtCL051010
317	0.5	0.030425	wtCL051010
31	0.5	0.024507	wtCL061010
33	0.5	0.002869	wtCL061010
42	0.5	0.081759	wtCL061010
47	0.5	-0.002997	wtCL061010
49	0.5	-0.004794	wtCL061010
51	0.5	0.045709	wtCL061010
53	0.5	-0.02204	wtCL061010
59	0.5	-0.00811	wtCL061010
60	0.5	0.033861	wtCL061010
69	0.5	0.017724	wtCL061010
71	0.5	-0.001883	wtCL061010
90	0.5	0.015858	wtCL061010
94	0.5	-0.002687	wtCL061010
102	0.5	0.049274	wtCL061010
110	0.5	0.004466	wtCL061010
113	0.5	0.031669	wtCL061010
117	0.5	0.034358	wtCL061010
131	0.5	0.0381	wtCL061010
143	0.5	0.01501	wtCL061010
145	0.5	0.045679	wtCL061010
149	0.5	0.00209	wtCL061010
155	0.5	0.069058	wtCL061010
170	0.5	-0.01052	wtCL061010
174	0.5	0.035298	wtCL061010
190	0.5	0.039285	wtCL061010
198	0.5	0.089143	wtCL061010
202	0.5	0.038743	wtCL061010
208	0.5	0.045993	wtCL061010
209	0.5	-0.024634	wtCL061010
215	0.5	-0.048742	wtCL061010
218	0.5	0.03718	wtCL061010
220	0.5	0.00938	wtCL061010
222	0.5	0.039355	wtCL061010
223	0.5	0.10169	wtCL061010
238	0.5	-0.038475	wtCL061010
256	0.5	-0.028974	wtCL061010
258	0.5	-0.020465	wtCL061010
259	0.5	0.011653	wtCL061010
266	0.5	0.022881	wtCL061010
267	0.5	0.022203	wtCL061010
271	0.5	0.045762	wtCL061010
274	0.5	0.031508	wtCL061010
279	0.5	0.014249	wtCL061010
285	0.5	-0.007599	wtCL061010
297	0.5	-0.005099	wtCL061010
303	0.5	0.017894	wtCL061010
308	0.5	-0.000297	wtCL061010
310	0.5	-0.023934	wtCL061010
319	0.5	0.02811	wtCL061010
324	0.5	-0.008901	wtCL061010
329	0.5	0.019347	wtCL061010
331	0.5	0.040712	wtCL061010
337	0.5	0.01744	wtCL061010
338	0.5	0.011472	wtCL061010
340	0.5	-0.009381	wtCL061010
354	0.5	0.01525	wtCL061010
355	0.5	0.004724	wtCL061010
358	0.5	0.000758	wtCL061010
361	0.5	0.027829	wtCL061010
362	0.5	-0.057859	wtCL061010
368	0.5	-0.016746	wtCL061010
380	0.5	0.040672	wtCL061010
389	0.5	-0.009323	wtCL061010
422	0.5	0.015959	wtCL061010
432	0.5	0.024601	wtCL061010
437	0.5	-0.026334	wtCL061010
441	0.5	0.011939	wtCL061010
445	0.5	0.014137	wtCL061010
494	0.5	0.024224	wtCL061010
521	0.5	0.023792	wtCL061010
589	0.5	0.00237	wtCL061010
620	0.5	-0.005106	wtCL061010
626	0.5	0.025043	wtCL061010
646	0.5	0.011187	wtCL061010
655	0.5	0.009161	wtCL061010
878	0.5	0.078573	wtCL061010
918	0.5	0.008539	wtCL061010
922	0.5	0.015757	wtCL061010
976	0.5	0.002676	wtCL061010
1016	0.5	0.044856	wtCL061010
1040	0.5	0.017865	wtCL061010
1058	0.5	0.009706	wtCL061010
1060	0.5	0.075008	wtCL061010
1061	0.5	0.016483	wtCL061010
1062	0.5	-0.009699	wtCL061010
1066	0.5	0.057697	wtCL061010
1070	0.5	0.105568	wtCL061010
1154	0.5	-0.000667	wtCL061010
1344	0.5	0.003139	wtCL061010
1396	0.5	0.051278	wtCL061010
1399	0.5	0.011251	wtCL061010
1401	0.5	0.01704	wtCL061010
1741	0.5	-0.006555	wtCL061010
1982	0.5	0.009057	wtCL061010
2078	0.5	0.00583	wtCL061010
2131	0.5	0.002447	wtCL061010
2178	0.5	0.020084	wtCL061010
2210	0.5	0.017031	wtCL061010
2211	0.5	0.008723	wtCL061010
2266	0.5	0.005611	wtCL061010
2506	0.5	-0.003399	wtCL061010
2507	0.5	0.019463	wtCL061010
2510	0.5	0.038967	wtCL061010
2584	0.5	-0.00998	wtCL061010
2590	0.5	0.006872	wtCL061010
2624	0.5	-0.021251	wtCL061010
2632	0.5	-0.003237	wtCL061010
2914	0.5	0.006345	wtCL061010
2945	0.5	0.017088	wtCL061010
2974	0.5	0.007912	wtCL061010
3064	0.5	0.024278	wtCL061010
3095	0.5	0.037462	wtCL061010
3183	0.5	-0.01915	wtCL061010
3255	0.5	-0.012413	wtCL061010
3256	0.5	0.147806	wtCL061010
3260	0.5	0.059215	wtCL061010
3262	0.5	-0.04005	wtCL061010
3263	0.5	-0.039394	wtCL061010
3264	0.5	-0.018343	wtCL061010
3265	0.5	-0.054069	wtCL061010
3267	0.5	-0.02347	wtCL061010
31	0.5	-0.00199	wtCL081010
39	0.5	-0.011088	wtCL081010
43	0.5	0.002067	wtCL081010
45	0.5	-0.028284	wtCL081010
47	0.5	-0.021832	wtCL081010
56	0.5	-0.027461	wtCL081010
60	0.5	0.020633	wtCL081010
64	0.5	-0.008896	wtCL081010
65	0.5	-0.037073	wtCL081010
66	0.5	0.018082	wtCL081010
70	0.5	0.005924	wtCL081010
75	0.5	-0.03812	wtCL081010
81	0.5	-0.020689	wtCL081010
83	0.5	0.022747	wtCL081010
84	0.5	0.013819	wtCL081010
85	0.5	0.009597	wtCL081010
86	0.5	0.011228	wtCL081010
94	0.5	-0.004445	wtCL081010
95	0.5	0.021055	wtCL081010
96	0.5	0.033956	wtCL081010
99	0.5	-0.030597	wtCL081010
116	0.5	-0.022346	wtCL081010
117	0.5	0.008803	wtCL081010
121	0.5	-0.016451	wtCL081010
127	0.5	-0.02097	wtCL081010
130	0.5	0.018086	wtCL081010
136	0.5	-0.012722	wtCL081010
139	0.5	-0.009049	wtCL081010
155	0.5	-0.012727	wtCL081010
169	0.5	-0.01215	wtCL081010
182	0.5	-0.011803	wtCL081010
183	0.5	-0.025899	wtCL081010
192	0.5	-0.018763	wtCL081010
197	0.5	-0.004606	wtCL081010
198	0.5	0.056764	wtCL081010
201	0.5	-0.010533	wtCL081010
208	0.5	0.009331	wtCL081010
210	0.5	-0.013144	wtCL081010
212	0.5	-0.019336	wtCL081010
219	0.5	0.023667	wtCL081010
222	0.5	-0.004473	wtCL081010
235	0.5	0.015447	wtCL081010
252	0.5	-0.024492	wtCL081010
256	0.5	-0.011415	wtCL081010
258	0.5	-0.00242	wtCL081010
273	0.5	-0.009269	wtCL081010
282	0.5	-0.021661	wtCL081010
284	0.5	0.012045	wtCL081010
285	0.5	0.00509	wtCL081010
286	0.5	0.014074	wtCL081010
290	0.5	-0.029391	wtCL081010
299	0.5	0.010848	wtCL081010
300	0.5	-0.014558	wtCL081010
311	0.5	0.005582	wtCL081010
320	0.5	-0.052524	wtCL081010
329	0.5	-0.017841	wtCL081010
334	0.5	-0.019514	wtCL081010
337	0.5	-0.007858	wtCL081010
344	0.5	-0.005349	wtCL081010
353	0.5	0.034194	wtCL081010
354	0.5	-0.005977	wtCL081010
356	0.5	0.007339	wtCL081010
358	0.5	-0.01165	wtCL081010
360	0.5	-0.009937	wtCL081010
363	0.5	-0.005334	wtCL081010
368	0.5	-0.002844	wtCL081010
383	0.5	-0.001365	wtCL081010
402	0.5	-0.011832	wtCL081010
405	0.5	0.004931	wtCL081010
413	0.5	0.014811	wtCL081010
424	0.5	-0.013033	wtCL081010
474	0.5	-0.018134	wtCL081010
480	0.5	0.038869	wtCL081010
482	0.5	0.000157	wtCL081010
492	0.5	0.028075	wtCL081010
495	0.5	-0.011353	wtCL081010
502	0.5	-0.004149	wtCL081010
503	0.5	-0.005728	wtCL081010
520	0.5	-0.001781	wtCL081010
553	0.5	-0.024243	wtCL081010
697	0.5	0.028393	wtCL081010
745	0.5	-0.033837	wtCL081010
773	0.5	-0.022118	wtCL081010
1123	0.5	-0.041431	wtCL081010
1124	0.5	-0.051347	wtCL081010
1127	0.5	-0.065017	wtCL081010
1140	0.5	0.000186	wtCL081010
1141	0.5	-0.014638	wtCL081010
1207	0.5	-0.013275	wtCL081010
1209	0.5	-0.011745	wtCL081010
1226	0.5	-0.029908	wtCL081010
1422	0.5	-0.004863	wtCL081010
1437	0.5	0.02666	wtCL081010
1439	0.5	0.048879	wtCL081010
1564	0.5	0.005845	wtCL081010
1584	0.5	0.02541	wtCL081010
1598	0.5	0.008988	wtCL081010
1599	0.5	-0.001339	wtCL081010
1685	0.5	0.033492	wtCL081010
1706	0.5	-0.027473	wtCL081010
1896	0.5	0.042889	wtCL081010
1932	0.5	-0.016997	wtCL081010
2173	0.5	-0.01599	wtCL081010
2195	0.5	0.000842	wtCL081010
2220	0.5	0.023621	wtCL081010
2274	0.5	-0.020469	wtCL081010
2553	0.5	-0.005657	wtCL081010
2560	0.5	-0.006957	wtCL081010
2662	0.5	-0.035038	wtCL081010
2663	0.5	-0.065071	wtCL081010
2725	0.5	0.153947	wtCL081010
2732	0.5	0.03135	wtCL081010
2755	0.5	-0.015838	wtCL081010
2756	0.5	0.007366	wtCL081010
2757	0.5	0.000469	wtCL081010
2763	0.5	-0.031895	wtCL081010
19	1	-0.006228	wtCL030910
27	1	-0.00738	wtCL030910
40	1	-0.004392	wtCL030910
54	1	-0.013564	wtCL030910
57	1	-0.019033	wtCL030910
58	1	-0.002045	wtCL030910
60	1	-0.016877	wtCL030910
65	1	-0.006002	wtCL030910
69	1	-0.01426	wtCL030910
71	1	-0.000573	wtCL030910
73	1	0.004558	wtCL030910
75	1	0.001308	wtCL030910
78	1	0.00591	wtCL030910
79	1	-0.00032	wtCL030910
83	1	0.017178	wtCL030910
85	1	-0.004182	wtCL030910
90	1	-0.026144	wtCL030910
93	1	0.006007	wtCL030910
97	1	0.001182	wtCL030910
116	1	0.045233	wtCL030910
126	1	-0.011645	wtCL030910
128	1	-0.00862	wtCL030910
130	1	0.005829	wtCL030910
144	1	-0.005056	wtCL030910
145	1	0.0224	wtCL030910
147	1	-0.004225	wtCL030910
151	1	-0.0073	wtCL030910
158	1	-0.014803	wtCL030910
161	1	-0.004809	wtCL030910
167	1	-0.002738	wtCL030910
187	1	0.026616	wtCL030910
190	1	-0.007433	wtCL030910
195	1	0.024059	wtCL030910
200	1	0.011602	wtCL030910
202	1	0.006297	wtCL030910
218	1	0.010623	wtCL030910
220	1	0.005105	wtCL030910
229	1	-0.018401	wtCL030910
236	1	0.004706	wtCL030910
258	1	-0.02242	wtCL030910
282	1	0.001126	wtCL030910
292	1	-0.014915	wtCL030910
295	1	-0.00083	wtCL030910
301	1	0.004162	wtCL030910
307	1	-0.02674	wtCL030910
330	1	0.001486	wtCL030910
337	1	0.018678	wtCL030910
358	1	0.005477	wtCL030910
373	1	-0.006333	wtCL030910
388	1	0.0024	wtCL030910
390	1	-0.013177	wtCL030910
399	1	0.022898	wtCL030910
419	1	-0.00867	wtCL030910
424	1	0.023345	wtCL030910
431	1	0.022244	wtCL030910
452	1	0.00843	wtCL030910
477	1	0.020148	wtCL030910
671	1	-0.013453	wtCL030910
843	1	-0.017213	wtCL030910
846	1	-0.009811	wtCL030910
1646	1	0.023481	wtCL030910
1677	1	0.019374	wtCL030910
1958	1	0.003711	wtCL030910
2317	1	0.000665	wtCL030910
2336	1	-0.02236	wtCL030910
2787	1	0.038483	wtCL030910
2792	1	0.0224	wtCL030910
2798	1	0.01483	wtCL030910
2809	1	0.024187	wtCL030910
2855	1	0.040467	wtCL030910
66	1	-0.015394	wtCL051010
144	1	-0.021463	wtCL051010
317	1	0.001003	wtCL051010
31	1	0.04536	wtCL061010
33	1	-0.004818	wtCL061010
47	1	0.005296	wtCL061010
49	1	0.014363	wtCL061010
51	1	0.061509	wtCL061010
53	1	0.014122	wtCL061010
59	1	-0.003488	wtCL061010
60	1	0.050654	wtCL061010
71	1	0.00347	wtCL061010
90	1	-0.006569	wtCL061010
94	1	-0.00815	wtCL061010
110	1	-0.007496	wtCL061010
113	1	0.046966	wtCL061010
117	1	0.008203	wtCL061010
131	1	0.047157	wtCL061010
143	1	0.001586	wtCL061010
149	1	0.013932	wtCL061010
155	1	0.074214	wtCL061010
170	1	-0.005168	wtCL061010
174	1	0.019571	wtCL061010
190	1	0.030564	wtCL061010
198	1	0.032389	wtCL061010
202	1	0.056166	wtCL061010
208	1	0.054859	wtCL061010
209	1	0.025575	wtCL061010
215	1	-0.019607	wtCL061010
218	1	0.052199	wtCL061010
220	1	0.011128	wtCL061010
222	1	0.057983	wtCL061010
223	1	0.072973	wtCL061010
238	1	-0.033001	wtCL061010
256	1	-0.018729	wtCL061010
258	1	0.011282	wtCL061010
259	1	0.016369	wtCL061010
266	1	0.063658	wtCL061010
267	1	0.015143	wtCL061010
271	1	0.015776	wtCL061010
274	1	0.042029	wtCL061010
279	1	0.013287	wtCL061010
285	1	0.000602	wtCL061010
297	1	0.022504	wtCL061010
303	1	0.013054	wtCL061010
308	1	0.002319	wtCL061010
310	1	-0.00142	wtCL061010
319	1	-0.005596	wtCL061010
324	1	-0.002539	wtCL061010
329	1	0.011274	wtCL061010
331	1	0.061646	wtCL061010
337	1	0.029609	wtCL061010
338	1	0.030792	wtCL061010
340	1	-0.014526	wtCL061010
354	1	0.010851	wtCL061010
355	1	0.008662	wtCL061010
358	1	0.014584	wtCL061010
361	1	0.010838	wtCL061010
362	1	0.015156	wtCL061010
368	1	-0.025644	wtCL061010
380	1	0.054746	wtCL061010
389	1	-0.012154	wtCL061010
422	1	0.026211	wtCL061010
432	1	0.019781	wtCL061010
437	1	-0.021937	wtCL061010
445	1	0.007262	wtCL061010
494	1	0.004098	wtCL061010
521	1	0.013413	wtCL061010
589	1	0.026816	wtCL061010
620	1	0.002693	wtCL061010
626	1	0.057625	wtCL061010
646	1	-0.004901	wtCL061010
655	1	-0.000895	wtCL061010
918	1	0.015633	wtCL061010
922	1	0.00643	wtCL061010
976	1	-0.007781	wtCL061010
1016	1	0.009596	wtCL061010
1040	1	0.031609	wtCL061010
1058	1	-0.001072	wtCL061010
1060	1	0.06534	wtCL061010
1061	1	-0.00527	wtCL061010
1062	1	0.055447	wtCL061010
1066	1	0.055595	wtCL061010
1070	1	0.06951	wtCL061010
1154	1	0.005851	wtCL061010
1344	1	-0.026125	wtCL061010
1396	1	0.04421	wtCL061010
1399	1	0.025821	wtCL061010
1401	1	0.011313	wtCL061010
1602	1	-0.048773	wtCL061010
1614	1	0.01429	wtCL061010
1741	1	-0.001142	wtCL061010
1982	1	-0.013253	wtCL061010
2078	1	-0.022507	wtCL061010
2131	1	-0.018937	wtCL061010
2178	1	0.037857	wtCL061010
2210	1	-0.005433	wtCL061010
2211	1	-0.0032	wtCL061010
2266	1	0.006014	wtCL061010
2506	1	0.003671	wtCL061010
2507	1	0.017893	wtCL061010
2510	1	0.047247	wtCL061010
2584	1	0.004009	wtCL061010
2590	1	-0.00194	wtCL061010
2624	1	-0.013921	wtCL061010
2632	1	-0.023153	wtCL061010
2914	1	0.017731	wtCL061010
2945	1	-0.00026	wtCL061010
2974	1	-0.00354	wtCL061010
3183	1	-0.019064	wtCL061010
3255	1	0.003858	wtCL061010
3256	1	0.14813	wtCL061010
3260	1	0.037765	wtCL061010
3262	1	-0.040294	wtCL061010
3263	1	-0.002778	wtCL061010
3264	1	0.000424	wtCL061010
3265	1	-0.053412	wtCL061010
3267	1	0.004209	wtCL061010
31	1	0.010603	wtCL081010
39	1	0.017376	wtCL081010
43	1	-0.008339	wtCL081010
45	1	-0.006495	wtCL081010
47	1	-0.021324	wtCL081010
56	1	-0.00498	wtCL081010
64	1	-0.014407	wtCL081010
65	1	-0.010159	wtCL081010
66	1	0.014204	wtCL081010
70	1	0.009234	wtCL081010
75	1	-0.04261	wtCL081010
81	1	-0.033505	wtCL081010
83	1	0.034905	wtCL081010
84	1	0.042917	wtCL081010
86	1	-0.003943	wtCL081010
94	1	-0.004374	wtCL081010
95	1	0.058296	wtCL081010
96	1	0.029012	wtCL081010
99	1	-0.030332	wtCL081010
116	1	-0.008556	wtCL081010
117	1	-0.006864	wtCL081010
121	1	-0.006564	wtCL081010
127	1	0.004396	wtCL081010
130	1	0.028825	wtCL081010
136	1	-0.023453	wtCL081010
139	1	-2.9e-05	wtCL081010
155	1	-0.032467	wtCL081010
169	1	0.014761	wtCL081010
182	1	-0.01733	wtCL081010
183	1	-0.004466	wtCL081010
192	1	0.025703	wtCL081010
197	1	-0.005614	wtCL081010
198	1	0.049105	wtCL081010
201	1	-0.008435	wtCL081010
208	1	0.013821	wtCL081010
210	1	0.021904	wtCL081010
212	1	0.014404	wtCL081010
219	1	0.005018	wtCL081010
222	1	-0.010038	wtCL081010
235	1	-0.002896	wtCL081010
252	1	0.008956	wtCL081010
256	1	-0.02632	wtCL081010
258	1	0.005687	wtCL081010
273	1	-0.011146	wtCL081010
282	1	-0.006563	wtCL081010
284	1	0.004303	wtCL081010
285	1	0.034746	wtCL081010
286	1	0.002478	wtCL081010
290	1	0.021842	wtCL081010
299	1	0.021722	wtCL081010
300	1	-0.004335	wtCL081010
311	1	0.003605	wtCL081010
320	1	-0.035132	wtCL081010
329	1	-0.030254	wtCL081010
334	1	-0.016348	wtCL081010
337	1	0.002201	wtCL081010
344	1	-0.012544	wtCL081010
353	1	0.016087	wtCL081010
354	1	-0.007522	wtCL081010
356	1	0.015897	wtCL081010
358	1	0.014158	wtCL081010
360	1	0.004009	wtCL081010
363	1	0.000988	wtCL081010
368	1	0.023695	wtCL081010
383	1	0.007939	wtCL081010
402	1	-0.007553	wtCL081010
405	1	0.004054	wtCL081010
413	1	0.010993	wtCL081010
424	1	-0.042435	wtCL081010
474	1	-0.00351	wtCL081010
480	1	0.008663	wtCL081010
482	1	-0.022877	wtCL081010
492	1	0.026762	wtCL081010
495	1	-0.00013	wtCL081010
502	1	0.017273	wtCL081010
503	1	-0.023658	wtCL081010
520	1	-0.00608	wtCL081010
553	1	-0.015297	wtCL081010
697	1	0.029165	wtCL081010
745	1	-0.030121	wtCL081010
773	1	7e-05	wtCL081010
1123	1	-0.036705	wtCL081010
1140	1	0.001747	wtCL081010
1141	1	-0.018853	wtCL081010
1207	1	0.008718	wtCL081010
1209	1	-0.010621	wtCL081010
1226	1	-0.012549	wtCL081010
1422	1	-0.019463	wtCL081010
1437	1	0.009818	wtCL081010
1439	1	0.033039	wtCL081010
1564	1	0.000798	wtCL081010
1584	1	0.038691	wtCL081010
1598	1	-0.00106	wtCL081010
1599	1	-0.017696	wtCL081010
1706	1	-0.002867	wtCL081010
1896	1	0.027285	wtCL081010
1932	1	-0.007187	wtCL081010
2173	1	-0.022533	wtCL081010
2195	1	-0.012346	wtCL081010
2220	1	-0.003586	wtCL081010
2274	1	-0.02693	wtCL081010
2553	1	-0.008898	wtCL081010
2560	1	-0.007162	wtCL081010
2662	1	-0.040604	wtCL081010
2663	1	-0.029249	wtCL081010
2725	1	0.010725	wtCL081010
2732	1	0.045033	wtCL081010
2755	1	0.005155	wtCL081010
2756	1	-0.007871	wtCL081010
2757	1	-0.005491	wtCL081010
2763	1	0.012761	wtCL081010
2854	1	-0.02217	wtCL081010
19	1.5	-0.009871	wtCL030910
27	1.5	-0.010024	wtCL030910
40	1.5	0.003048	wtCL030910
54	1.5	-0.005454	wtCL030910
57	1.5	-0.012824	wtCL030910
58	1.5	0.022577	wtCL030910
60	1.5	-0.010722	wtCL030910
65	1.5	-0.009913	wtCL030910
69	1.5	-0.017559	wtCL030910
71	1.5	0.006953	wtCL030910
73	1.5	0.000427	wtCL030910
75	1.5	0.005303	wtCL030910
78	1.5	0.018751	wtCL030910
79	1.5	0.000837	wtCL030910
83	1.5	0.000113	wtCL030910
85	1.5	-0.012884	wtCL030910
90	1.5	0.022897	wtCL030910
93	1.5	0.010219	wtCL030910
97	1.5	-0.00085	wtCL030910
116	1.5	0.025873	wtCL030910
126	1.5	-0.018143	wtCL030910
128	1.5	-0.001367	wtCL030910
130	1.5	-0.004706	wtCL030910
144	1.5	0.016685	wtCL030910
145	1.5	0.008366	wtCL030910
147	1.5	-0.002775	wtCL030910
151	1.5	-0.001019	wtCL030910
158	1.5	-0.012651	wtCL030910
161	1.5	-0.005836	wtCL030910
167	1.5	-0.005731	wtCL030910
187	1.5	0.026837	wtCL030910
190	1.5	-0.007935	wtCL030910
195	1.5	0.013787	wtCL030910
202	1.5	0.002884	wtCL030910
220	1.5	0.00941	wtCL030910
229	1.5	-0.008343	wtCL030910
236	1.5	-0.006033	wtCL030910
249	1.5	-0.009341	wtCL030910
258	1.5	-0.011744	wtCL030910
282	1.5	-0.003495	wtCL030910
292	1.5	-0.013318	wtCL030910
295	1.5	0.008058	wtCL030910
301	1.5	0.019231	wtCL030910
307	1.5	-0.018645	wtCL030910
330	1.5	-0.006921	wtCL030910
337	1.5	0.012889	wtCL030910
358	1.5	0.008683	wtCL030910
373	1.5	0.000787	wtCL030910
388	1.5	-0.0009	wtCL030910
390	1.5	-0.007169	wtCL030910
399	1.5	0.009693	wtCL030910
419	1.5	0.007624	wtCL030910
424	1.5	0.027956	wtCL030910
431	1.5	0.006752	wtCL030910
452	1.5	0.008815	wtCL030910
477	1.5	0.011781	wtCL030910
671	1.5	0.002709	wtCL030910
843	1.5	0.001565	wtCL030910
846	1.5	0.002529	wtCL030910
1677	1.5	0.009443	wtCL030910
2317	1.5	0.003226	wtCL030910
2336	1.5	0.004718	wtCL030910
2343	1.5	-0.051882	wtCL030910
2471	1.5	-0.047569	wtCL030910
2590	1.5	0.016819	wtCL030910
2636	1.5	-0.012888	wtCL030910
2660	1.5	-0.004932	wtCL030910
2787	1.5	0.02437	wtCL030910
2792	1.5	-0.015505	wtCL030910
2798	1.5	-0.001481	wtCL030910
2809	1.5	0.014699	wtCL030910
2855	1.5	0.034597	wtCL030910
2870	1.5	0.008051	wtCL030910
66	1.5	-0.003843	wtCL051010
317	1.5	-0.017038	wtCL051010
1662	1.5	-0.060981	wtCL051010
31	1.5	0.040551	wtCL061010
33	1.5	0.027921	wtCL061010
47	1.5	0.024078	wtCL061010
49	1.5	-0.006574	wtCL061010
51	1.5	0.005525	wtCL061010
59	1.5	0.020412	wtCL061010
60	1.5	0.05707	wtCL061010
71	1.5	0.029721	wtCL061010
74	1.5	-0.029588	wtCL061010
90	1.5	0.021526	wtCL061010
94	1.5	0.017798	wtCL061010
110	1.5	0.010256	wtCL061010
113	1.5	0.045733	wtCL061010
117	1.5	0.017449	wtCL061010
131	1.5	0.069171	wtCL061010
143	1.5	0.009428	wtCL061010
149	1.5	0.028954	wtCL061010
170	1.5	0.019811	wtCL061010
174	1.5	0.03566	wtCL061010
198	1.5	0.000518	wtCL061010
202	1.5	0.012102	wtCL061010
208	1.5	0.042725	wtCL061010
209	1.5	0.010527	wtCL061010
215	1.5	-0.005077	wtCL061010
218	1.5	0.049984	wtCL061010
220	1.5	0.032327	wtCL061010
223	1.5	0.021057	wtCL061010
238	1.5	-0.005324	wtCL061010
256	1.5	-0.000933	wtCL061010
258	1.5	0.006016	wtCL061010
259	1.5	0.029598	wtCL061010
267	1.5	-0.005341	wtCL061010
271	1.5	0.018038	wtCL061010
274	1.5	6.5e-05	wtCL061010
279	1.5	0.017426	wtCL061010
285	1.5	0.001795	wtCL061010
297	1.5	0.014262	wtCL061010
303	1.5	0.017027	wtCL061010
308	1.5	0.041308	wtCL061010
310	1.5	0.002206	wtCL061010
319	1.5	0.027364	wtCL061010
324	1.5	0.006308	wtCL061010
329	1.5	0.01265	wtCL061010
331	1.5	0.074292	wtCL061010
337	1.5	0.009274	wtCL061010
338	1.5	0.021794	wtCL061010
340	1.5	0.010656	wtCL061010
355	1.5	0.02766	wtCL061010
358	1.5	0.012258	wtCL061010
361	1.5	0.035555	wtCL061010
362	1.5	-0.000369	wtCL061010
368	1.5	-0.008913	wtCL061010
380	1.5	0.083309	wtCL061010
389	1.5	0.016286	wtCL061010
422	1.5	0.025325	wtCL061010
432	1.5	0.0317	wtCL061010
437	1.5	-0.015543	wtCL061010
441	1.5	0.042765	wtCL061010
445	1.5	0.032133	wtCL061010
521	1.5	-4e-05	wtCL061010
589	1.5	0.021459	wtCL061010
620	1.5	0.023483	wtCL061010
622	1.5	-0.052469	wtCL061010
626	1.5	0.00972	wtCL061010
646	1.5	0.028449	wtCL061010
655	1.5	0.01685	wtCL061010
918	1.5	0.027029	wtCL061010
922	1.5	0.029406	wtCL061010
976	1.5	0.01198	wtCL061010
1016	1.5	-0.004951	wtCL061010
1040	1.5	0.030933	wtCL061010
1058	1.5	-0.001132	wtCL061010
1060	1.5	0.0537	wtCL061010
1061	1.5	0.005149	wtCL061010
1062	1.5	-0.003931	wtCL061010
1066	1.5	0.052296	wtCL061010
1070	1.5	0.064854	wtCL061010
1154	1.5	0.006523	wtCL061010
1344	1.5	-0.001305	wtCL061010
1396	1.5	0.02972	wtCL061010
1399	1.5	0.028355	wtCL061010
1401	1.5	0.012955	wtCL061010
1602	1.5	-0.040698	wtCL061010
1614	1.5	0.005775	wtCL061010
1646	1.5	-0.021694	wtCL061010
1741	1.5	0.012637	wtCL061010
1982	1.5	0.024612	wtCL061010
2078	1.5	0.021828	wtCL061010
2131	1.5	0.01001	wtCL061010
2178	1.5	0.025323	wtCL061010
2211	1.5	0.041842	wtCL061010
2266	1.5	0.007788	wtCL061010
2384	1.5	0.067569	wtCL061010
2385	1.5	0.021938	wtCL061010
2506	1.5	0.005591	wtCL061010
2507	1.5	0.013989	wtCL061010
2510	1.5	0.072796	wtCL061010
2584	1.5	0.017514	wtCL061010
2590	1.5	0.00912	wtCL061010
2632	1.5	0.017714	wtCL061010
2914	1.5	-0.003281	wtCL061010
2945	1.5	0.036843	wtCL061010
2974	1.5	-0.003652	wtCL061010
3255	1.5	0.000336	wtCL061010
3260	1.5	-0.006678	wtCL061010
3263	1.5	-0.003062	wtCL061010
3264	1.5	0.011888	wtCL061010
3267	1.5	-0.000423	wtCL061010
39	1.5	0.021559	wtCL081010
43	1.5	-0.006387	wtCL081010
45	1.5	0.004851	wtCL081010
47	1.5	-0.019803	wtCL081010
56	1.5	-0.016875	wtCL081010
64	1.5	-0.008375	wtCL081010
66	1.5	0.006701	wtCL081010
70	1.5	0.011405	wtCL081010
75	1.5	-0.027236	wtCL081010
81	1.5	-0.035695	wtCL081010
83	1.5	0.00075	wtCL081010
84	1.5	-0.014452	wtCL081010
86	1.5	0.025703	wtCL081010
94	1.5	-0.008502	wtCL081010
95	1.5	0.005503	wtCL081010
96	1.5	0.027043	wtCL081010
99	1.5	-0.015968	wtCL081010
116	1.5	-0.022208	wtCL081010
117	1.5	-0.010482	wtCL081010
127	1.5	0.00381	wtCL081010
130	1.5	0.008312	wtCL081010
136	1.5	-0.004272	wtCL081010
139	1.5	-0.008596	wtCL081010
155	1.5	-0.038906	wtCL081010
169	1.5	0.017763	wtCL081010
182	1.5	-0.013149	wtCL081010
183	1.5	-0.034828	wtCL081010
192	1.5	0.01651	wtCL081010
197	1.5	-0.011495	wtCL081010
201	1.5	-0.024487	wtCL081010
208	1.5	0.001226	wtCL081010
210	1.5	0.013414	wtCL081010
212	1.5	-0.002759	wtCL081010
219	1.5	0.019378	wtCL081010
222	1.5	-0.010475	wtCL081010
235	1.5	-0.004315	wtCL081010
252	1.5	0.027134	wtCL081010
256	1.5	-0.018338	wtCL081010
258	1.5	-0.015436	wtCL081010
273	1.5	0.021629	wtCL081010
282	1.5	-0.002832	wtCL081010
284	1.5	0.023222	wtCL081010
285	1.5	0.025835	wtCL081010
286	1.5	-0.005046	wtCL081010
290	1.5	0.007953	wtCL081010
299	1.5	0.010847	wtCL081010
300	1.5	0.005734	wtCL081010
311	1.5	-0.002903	wtCL081010
320	1.5	-0.045557	wtCL081010
329	1.5	-0.016677	wtCL081010
334	1.5	-0.009284	wtCL081010
337	1.5	-0.01428	wtCL081010
344	1.5	-0.030106	wtCL081010
353	1.5	-0.019563	wtCL081010
354	1.5	-0.008747	wtCL081010
356	1.5	-0.004777	wtCL081010
358	1.5	0.016534	wtCL081010
360	1.5	-0.002246	wtCL081010
363	1.5	0.002601	wtCL081010
368	1.5	0.025155	wtCL081010
383	1.5	0.002763	wtCL081010
402	1.5	-0.015223	wtCL081010
405	1.5	-0.015292	wtCL081010
413	1.5	0.013163	wtCL081010
474	1.5	0.002106	wtCL081010
480	1.5	-0.00432	wtCL081010
482	1.5	-0.028312	wtCL081010
492	1.5	0.012971	wtCL081010
495	1.5	0.017443	wtCL081010
502	1.5	0.012478	wtCL081010
503	1.5	-0.022951	wtCL081010
520	1.5	-0.005991	wtCL081010
553	1.5	-0.01354	wtCL081010
697	1.5	0.009427	wtCL081010
745	1.5	-0.008823	wtCL081010
773	1.5	0.006529	wtCL081010
1123	1.5	-0.016083	wtCL081010
1140	1.5	-0.013457	wtCL081010
1141	1.5	-0.003793	wtCL081010
1207	1.5	-0.004412	wtCL081010
1209	1.5	-0.031177	wtCL081010
1226	1.5	-0.006105	wtCL081010
1422	1.5	-0.041096	wtCL081010
1437	1.5	0.029419	wtCL081010
1439	1.5	0.035406	wtCL081010
1564	1.5	-0.01304	wtCL081010
1584	1.5	0.014338	wtCL081010
1598	1.5	-0.00253	wtCL081010
1599	1.5	-0.009144	wtCL081010
1706	1.5	0.007777	wtCL081010
1896	1.5	0.049415	wtCL081010
1932	1.5	-0.00401	wtCL081010
2173	1.5	-0.047087	wtCL081010
2195	1.5	-0.016667	wtCL081010
2220	1.5	-0.028933	wtCL081010
2274	1.5	-0.010288	wtCL081010
2553	1.5	-0.026678	wtCL081010
2560	1.5	-0.00923	wtCL081010
2662	1.5	-0.004337	wtCL081010
2663	1.5	-0.029428	wtCL081010
2732	1.5	0.050863	wtCL081010
2755	1.5	0.017232	wtCL081010
2756	1.5	0.021233	wtCL081010
2757	1.5	0.016175	wtCL081010
2763	1.5	0.012331	wtCL081010
2854	1.5	-0.016663	wtCL081010
19	2	-0.014127	wtCL030910
27	2	0.004512	wtCL030910
40	2	0.013918	wtCL030910
54	2	-0.009256	wtCL030910
57	2	0.003288	wtCL030910
58	2	0.006166	wtCL030910
60	2	-0.005436	wtCL030910
65	2	-0.005702	wtCL030910
69	2	0.005148	wtCL030910
71	2	0.004119	wtCL030910
73	2	0.030476	wtCL030910
75	2	0.012122	wtCL030910
78	2	0.011516	wtCL030910
79	2	-0.011645	wtCL030910
83	2	0.00661	wtCL030910
85	2	-0.052172	wtCL030910
90	2	0.000196	wtCL030910
93	2	-0.000321	wtCL030910
97	2	-0.014727	wtCL030910
116	2	0.035503	wtCL030910
126	2	-0.025714	wtCL030910
128	2	0.023437	wtCL030910
130	2	0.004384	wtCL030910
144	2	-0.004875	wtCL030910
145	2	0.010846	wtCL030910
147	2	-0.017622	wtCL030910
151	2	0.009216	wtCL030910
158	2	-0.005979	wtCL030910
161	2	-0.014549	wtCL030910
167	2	-0.004881	wtCL030910
187	2	0.008684	wtCL030910
190	2	-0.007697	wtCL030910
195	2	0.002511	wtCL030910
202	2	0.009958	wtCL030910
220	2	-0.000702	wtCL030910
229	2	0.017737	wtCL030910
236	2	-0.029429	wtCL030910
249	2	-0.014308	wtCL030910
258	2	-0.020423	wtCL030910
282	2	-0.008708	wtCL030910
292	2	-0.009775	wtCL030910
295	2	0.009678	wtCL030910
301	2	0.010686	wtCL030910
307	2	-0.001889	wtCL030910
330	2	-0.035232	wtCL030910
337	2	0.009016	wtCL030910
358	2	0.003547	wtCL030910
373	2	0.003925	wtCL030910
388	2	-0.011156	wtCL030910
390	2	-0.001311	wtCL030910
399	2	0.022591	wtCL030910
419	2	-0.003761	wtCL030910
431	2	0.022897	wtCL030910
452	2	-0.008132	wtCL030910
477	2	-0.00892	wtCL030910
671	2	-0.021043	wtCL030910
843	2	-0.016415	wtCL030910
846	2	-0.009436	wtCL030910
1677	2	0.012093	wtCL030910
2317	2	-9.2e-05	wtCL030910
2336	2	-0.014202	wtCL030910
2343	2	-0.006365	wtCL030910
2471	2	-0.006854	wtCL030910
2590	2	-0.008438	wtCL030910
2636	2	-0.017477	wtCL030910
2654	2	-0.043861	wtCL030910
2660	2	0.005122	wtCL030910
2787	2	0.013232	wtCL030910
2792	2	0.005082	wtCL030910
2798	2	0.026729	wtCL030910
2809	2	0.019774	wtCL030910
2855	2	0.033998	wtCL030910
2870	2	0.011902	wtCL030910
2943	2	0.024052	wtCL030910
2946	2	0.076774	wtCL030910
2971	2	0.033635	wtCL030910
2973	2	0.01939	wtCL030910
2981	2	-0.01219	wtCL030910
66	2	-0.020856	wtCL051010
114	2	-0.012432	wtCL051010
317	2	-0.013193	wtCL051010
402	2	0.020627	wtCL051010
469	2	-0.008434	wtCL051010
534	2	-0.019175	wtCL051010
1040	2	0.088369	wtCL051010
1068	2	-0.045023	wtCL051010
1662	2	-0.034109	wtCL051010
31	2	0.037643	wtCL061010
33	2	0.034322	wtCL061010
47	2	0.037232	wtCL061010
49	2	0.004496	wtCL061010
51	2	0.013888	wtCL061010
59	2	0.036312	wtCL061010
60	2	0.046944	wtCL061010
71	2	0.043921	wtCL061010
74	2	0.00194	wtCL061010
90	2	0.016502	wtCL061010
94	2	0.032735	wtCL061010
110	2	-0.018322	wtCL061010
113	2	0.035464	wtCL061010
117	2	-0.01402	wtCL061010
131	2	0.073954	wtCL061010
143	2	0.028779	wtCL061010
149	2	0.046447	wtCL061010
170	2	0.022458	wtCL061010
174	2	0.036199	wtCL061010
198	2	-0.057023	wtCL061010
202	2	0.023143	wtCL061010
208	2	0.049013	wtCL061010
209	2	0.027263	wtCL061010
215	2	-0.009397	wtCL061010
218	2	0.044228	wtCL061010
220	2	0.052041	wtCL061010
223	2	-0.024529	wtCL061010
228	2	-0.013851	wtCL061010
238	2	-0.01168	wtCL061010
256	2	0.021241	wtCL061010
258	2	0.02968	wtCL061010
259	2	0.015634	wtCL061010
267	2	-0.01464	wtCL061010
271	2	0.013098	wtCL061010
274	2	-0.044172	wtCL061010
285	2	0.003085	wtCL061010
297	2	0.016951	wtCL061010
303	2	0.023593	wtCL061010
308	2	0.061089	wtCL061010
310	2	0.029519	wtCL061010
319	2	0.034072	wtCL061010
324	2	-0.008669	wtCL061010
329	2	-0.017334	wtCL061010
331	2	0.068544	wtCL061010
337	2	-0.044169	wtCL061010
338	2	-0.003861	wtCL061010
340	2	-0.000411	wtCL061010
355	2	0.033868	wtCL061010
358	2	0.02977	wtCL061010
361	2	0.06834	wtCL061010
362	2	0.012945	wtCL061010
368	2	-0.001044	wtCL061010
380	2	0.082461	wtCL061010
389	2	0.008931	wtCL061010
422	2	0.005173	wtCL061010
432	2	0.043566	wtCL061010
437	2	0.002318	wtCL061010
445	2	0.002448	wtCL061010
521	2	0.010725	wtCL061010
589	2	0.002864	wtCL061010
620	2	0.044311	wtCL061010
622	2	-0.059969	wtCL061010
626	2	0.006854	wtCL061010
646	2	0.009414	wtCL061010
655	2	-0.002561	wtCL061010
918	2	0.032144	wtCL061010
922	2	0.01088	wtCL061010
976	2	0.014218	wtCL061010
1016	2	-0.014678	wtCL061010
1040	2	0.020818	wtCL061010
1058	2	-0.001226	wtCL061010
1061	2	-0.014699	wtCL061010
1062	2	-0.006822	wtCL061010
1154	2	-0.014726	wtCL061010
1344	2	-0.006681	wtCL061010
1399	2	0.002448	wtCL061010
1401	2	0.010782	wtCL061010
1602	2	-0.023388	wtCL061010
1614	2	0.013064	wtCL061010
1646	2	-0.014839	wtCL061010
1741	2	0.029059	wtCL061010
1982	2	-0.007364	wtCL061010
2078	2	0.002036	wtCL061010
2131	2	-0.01104	wtCL061010
2178	2	0.004702	wtCL061010
2211	2	0.040753	wtCL061010
2266	2	0.018969	wtCL061010
2384	2	0.077614	wtCL061010
2385	2	-0.00833	wtCL061010
2387	2	0.006096	wtCL061010
2393	2	0.00931	wtCL061010
2458	2	0.039375	wtCL061010
2459	2	0.015724	wtCL061010
2460	2	0.011598	wtCL061010
2506	2	0.018956	wtCL061010
2507	2	0.013404	wtCL061010
2510	2	0.060392	wtCL061010
2584	2	0.017774	wtCL061010
2590	2	-0.000571	wtCL061010
2632	2	-0.021787	wtCL061010
2690	2	-0.027296	wtCL061010
2914	2	-0.026746	wtCL061010
2945	2	-0.007705	wtCL061010
2974	2	-0.014162	wtCL061010
3255	2	-0.005832	wtCL061010
3256	2	0.006329	wtCL061010
3260	2	-0.020117	wtCL061010
3263	2	0.028883	wtCL061010
3264	2	0.010906	wtCL061010
3265	2	0.011457	wtCL061010
3267	2	-0.023346	wtCL061010
39	2	-0.001117	wtCL081010
43	2	-0.038638	wtCL081010
45	2	-0.022363	wtCL081010
47	2	-0.032363	wtCL081010
56	2	-0.016675	wtCL081010
64	2	0.011376	wtCL081010
66	2	0.00353	wtCL081010
70	2	-0.0011	wtCL081010
75	2	-0.005272	wtCL081010
81	2	-0.033383	wtCL081010
83	2	0.007855	wtCL081010
84	2	0.011343	wtCL081010
86	2	0.006068	wtCL081010
94	2	0.002495	wtCL081010
95	2	-0.009201	wtCL081010
96	2	0.042854	wtCL081010
99	2	0.013697	wtCL081010
116	2	-0.01721	wtCL081010
117	2	-0.00253	wtCL081010
127	2	-0.02997	wtCL081010
130	2	-0.005454	wtCL081010
136	2	-0.00096	wtCL081010
139	2	-0.017062	wtCL081010
155	2	-0.016657	wtCL081010
169	2	0.02361	wtCL081010
182	2	0.000661	wtCL081010
183	2	0.00246	wtCL081010
192	2	-0.011021	wtCL081010
197	2	-0.016024	wtCL081010
198	2	0.021829	wtCL081010
201	2	-0.023573	wtCL081010
208	2	-0.010226	wtCL081010
210	2	0.010444	wtCL081010
212	2	-0.00468	wtCL081010
219	2	0.028577	wtCL081010
222	2	0.002448	wtCL081010
235	2	-0.019151	wtCL081010
252	2	0.018984	wtCL081010
256	2	-0.014044	wtCL081010
258	2	0.001612	wtCL081010
282	2	-0.030926	wtCL081010
284	2	0.009672	wtCL081010
285	2	0.002275	wtCL081010
286	2	-0.007456	wtCL081010
299	2	-0.000493	wtCL081010
300	2	-0.000981	wtCL081010
311	2	-0.000278	wtCL081010
329	2	-0.039075	wtCL081010
334	2	-0.002632	wtCL081010
344	2	-0.003105	wtCL081010
353	2	0.001195	wtCL081010
354	2	-0.010646	wtCL081010
356	2	0.011719	wtCL081010
358	2	0.006074	wtCL081010
360	2	-0.002148	wtCL081010
363	2	0.005881	wtCL081010
368	2	0.020094	wtCL081010
383	2	0.011732	wtCL081010
402	2	-0.001973	wtCL081010
405	2	-0.006037	wtCL081010
413	2	0.035847	wtCL081010
474	2	-0.002273	wtCL081010
480	2	-0.009552	wtCL081010
482	2	-0.021026	wtCL081010
492	2	0.003155	wtCL081010
495	2	0.01446	wtCL081010
520	2	-0.008141	wtCL081010
553	2	-0.015031	wtCL081010
697	2	0.031662	wtCL081010
745	2	-0.017956	wtCL081010
773	2	0.005732	wtCL081010
1123	2	0.003296	wtCL081010
1140	2	-0.005185	wtCL081010
1141	2	0.013658	wtCL081010
1207	2	-0.016201	wtCL081010
1209	2	-0.016142	wtCL081010
1226	2	-0.001993	wtCL081010
1422	2	-0.023759	wtCL081010
1437	2	0.014898	wtCL081010
1439	2	0.018397	wtCL081010
1564	2	-0.018182	wtCL081010
1584	2	-0.005677	wtCL081010
1599	2	-0.015558	wtCL081010
1896	2	0.058046	wtCL081010
1932	2	0.002604	wtCL081010
2195	2	-0.004922	wtCL081010
2220	2	-0.025006	wtCL081010
2274	2	0.003521	wtCL081010
2553	2	-0.018758	wtCL081010
2560	2	0.002708	wtCL081010
2663	2	-0.020548	wtCL081010
2725	2	-0.015922	wtCL081010
2755	2	0.008368	wtCL081010
2756	2	0.008458	wtCL081010
2757	2	0.003459	wtCL081010
2763	2	0.005292	wtCL081010
2854	2	-0.001767	wtCL081010
2932	2	0.00279	wtCL081010
2959	2	0.033707	wtCL081010
19	2.5	-0.011538	wtCL030910
27	2.5	-0.019841	wtCL030910
40	2.5	0.012767	wtCL030910
54	2.5	-0.029747	wtCL030910
57	2.5	0.00889	wtCL030910
58	2.5	0.016756	wtCL030910
60	2.5	0.005284	wtCL030910
65	2.5	-0.00045	wtCL030910
71	2.5	-0.01228	wtCL030910
73	2.5	0.014422	wtCL030910
75	2.5	0.011857	wtCL030910
78	2.5	0.033713	wtCL030910
79	2.5	0.003461	wtCL030910
83	2.5	-0.006495	wtCL030910
90	2.5	-0.003956	wtCL030910
93	2.5	0.021855	wtCL030910
97	2.5	-0.022038	wtCL030910
116	2.5	0.038283	wtCL030910
126	2.5	-0.035404	wtCL030910
128	2.5	0.001338	wtCL030910
130	2.5	-0.008259	wtCL030910
144	2.5	0.024428	wtCL030910
145	2.5	0.004117	wtCL030910
147	2.5	-0.017191	wtCL030910
151	2.5	-0.005886	wtCL030910
158	2.5	0.009231	wtCL030910
161	2.5	-0.031236	wtCL030910
167	2.5	-0.042538	wtCL030910
187	2.5	0.014729	wtCL030910
190	2.5	-0.014759	wtCL030910
195	2.5	0.025023	wtCL030910
202	2.5	0.009538	wtCL030910
220	2.5	-0.002725	wtCL030910
229	2.5	-0.010307	wtCL030910
236	2.5	-0.021377	wtCL030910
249	2.5	0.010013	wtCL030910
258	2.5	-0.004167	wtCL030910
282	2.5	-0.017516	wtCL030910
292	2.5	0.001077	wtCL030910
295	2.5	0.025489	wtCL030910
301	2.5	0.004149	wtCL030910
307	2.5	0.001809	wtCL030910
330	2.5	-0.021659	wtCL030910
337	2.5	0.010461	wtCL030910
358	2.5	0.014045	wtCL030910
373	2.5	-0.013844	wtCL030910
388	2.5	-0.026716	wtCL030910
390	2.5	-0.001616	wtCL030910
399	2.5	0.023387	wtCL030910
419	2.5	-0.011422	wtCL030910
431	2.5	0.006779	wtCL030910
452	2.5	-0.007018	wtCL030910
477	2.5	-0.012135	wtCL030910
671	2.5	-0.056377	wtCL030910
843	2.5	-0.038003	wtCL030910
846	2.5	-0.014411	wtCL030910
1677	2.5	0.021371	wtCL030910
2317	2.5	0.007938	wtCL030910
2336	2.5	-0.010681	wtCL030910
2343	2.5	-0.013305	wtCL030910
2471	2.5	-0.022218	wtCL030910
2590	2.5	0.001059	wtCL030910
2636	2.5	-0.016617	wtCL030910
2654	2.5	-0.04997	wtCL030910
2660	2.5	0.004789	wtCL030910
2787	2.5	0.019086	wtCL030910
2792	2.5	-0.003333	wtCL030910
2798	2.5	0.002531	wtCL030910
2809	2.5	0.016249	wtCL030910
2855	2.5	0.043942	wtCL030910
2870	2.5	0.019005	wtCL030910
2943	2.5	-0.010428	wtCL030910
2946	2.5	0.067931	wtCL030910
2971	2.5	0.003275	wtCL030910
2973	2.5	-0.011892	wtCL030910
2981	2.5	-0.019866	wtCL030910
3039	2.5	0.046371	wtCL030910
66	2.5	-0.017717	wtCL051010
114	2.5	0.038197	wtCL051010
317	2.5	-0.043761	wtCL051010
402	2.5	0.014504	wtCL051010
469	2.5	-0.009526	wtCL051010
534	2.5	-0.029336	wtCL051010
1040	2.5	0.056735	wtCL051010
1068	2.5	0.030072	wtCL051010
1662	2.5	-0.040925	wtCL051010
31	2.5	0.025998	wtCL061010
33	2.5	0.034196	wtCL061010
47	2.5	0.031387	wtCL061010
49	2.5	-0.019553	wtCL061010
51	2.5	0.017195	wtCL061010
59	2.5	0.037253	wtCL061010
60	2.5	0.050687	wtCL061010
71	2.5	0.038691	wtCL061010
74	2.5	0.011672	wtCL061010
90	2.5	0.020504	wtCL061010
94	2.5	0.030292	wtCL061010
113	2.5	0.049164	wtCL061010
117	2.5	-0.017948	wtCL061010
131	2.5	0.073379	wtCL061010
143	2.5	0.026088	wtCL061010
149	2.5	0.050567	wtCL061010
170	2.5	0.037321	wtCL061010
174	2.5	0.051648	wtCL061010
198	2.5	-0.022382	wtCL061010
202	2.5	0.034884	wtCL061010
208	2.5	0.063893	wtCL061010
209	2.5	-0.00765	wtCL061010
215	2.5	0.0263	wtCL061010
218	2.5	0.036571	wtCL061010
220	2.5	0.048685	wtCL061010
223	2.5	-0.019498	wtCL061010
228	2.5	0.015491	wtCL061010
238	2.5	0.023874	wtCL061010
256	2.5	0.053316	wtCL061010
258	2.5	0.009817	wtCL061010
259	2.5	0.015876	wtCL061010
267	2.5	0.004864	wtCL061010
271	2.5	-0.000321	wtCL061010
274	2.5	-0.013911	wtCL061010
285	2.5	-0.00761	wtCL061010
297	2.5	0.015739	wtCL061010
303	2.5	0.03579	wtCL061010
308	2.5	0.074822	wtCL061010
310	2.5	0.028476	wtCL061010
319	2.5	0.028575	wtCL061010
329	2.5	-0.012988	wtCL061010
331	2.5	0.073662	wtCL061010
337	2.5	-0.030265	wtCL061010
338	2.5	0.007315	wtCL061010
340	2.5	0.017774	wtCL061010
355	2.5	0.029785	wtCL061010
358	2.5	0.023002	wtCL061010
362	2.5	0.033079	wtCL061010
368	2.5	0.015706	wtCL061010
380	2.5	0.094341	wtCL061010
389	2.5	0.019884	wtCL061010
422	2.5	0.015585	wtCL061010
432	2.5	0.036686	wtCL061010
437	2.5	-0.002579	wtCL061010
441	2.5	0.017162	wtCL061010
445	2.5	-0.018886	wtCL061010
521	2.5	0.014232	wtCL061010
589	2.5	0.020954	wtCL061010
620	2.5	0.05205	wtCL061010
622	2.5	-0.000747	wtCL061010
626	2.5	0.047752	wtCL061010
646	2.5	0.005796	wtCL061010
655	2.5	0.006478	wtCL061010
918	2.5	0.03477	wtCL061010
922	2.5	0.005014	wtCL061010
976	2.5	0.020404	wtCL061010
1016	2.5	-0.016212	wtCL061010
1040	2.5	0.023637	wtCL061010
1058	2.5	-0.013174	wtCL061010
1061	2.5	-0.006209	wtCL061010
1062	2.5	-0.023206	wtCL061010
1066	2.5	-0.00395	wtCL061010
1103	2.5	-0.001624	wtCL061010
1154	2.5	-0.008555	wtCL061010
1344	2.5	0.007328	wtCL061010
1399	2.5	-0.002022	wtCL061010
1401	2.5	0.008222	wtCL061010
1602	2.5	0.008317	wtCL061010
1614	2.5	-0.002195	wtCL061010
1646	2.5	-0.01065	wtCL061010
1741	2.5	0.035478	wtCL061010
1982	2.5	0.011409	wtCL061010
2078	2.5	0.002431	wtCL061010
2131	2.5	0.009291	wtCL061010
2178	2.5	0.001464	wtCL061010
2211	2.5	0.012629	wtCL061010
2266	2.5	0.020535	wtCL061010
2384	2.5	0.059703	wtCL061010
2385	2.5	0.025781	wtCL061010
2387	2.5	-0.026233	wtCL061010
2393	2.5	0.009157	wtCL061010
2458	2.5	0.036311	wtCL061010
2459	2.5	0.018265	wtCL061010
2460	2.5	0.051499	wtCL061010
2506	2.5	0.017577	wtCL061010
2507	2.5	0.006468	wtCL061010
2510	2.5	0.071058	wtCL061010
2584	2.5	0.036201	wtCL061010
2590	2.5	0.009319	wtCL061010
2632	2.5	0.004267	wtCL061010
2690	2.5	-0.065905	wtCL061010
2914	2.5	-0.025296	wtCL061010
2945	2.5	0.001341	wtCL061010
2974	2.5	-0.016214	wtCL061010
3255	2.5	0.013623	wtCL061010
3256	2.5	-0.024954	wtCL061010
3260	2.5	-0.02003	wtCL061010
3263	2.5	0.083893	wtCL061010
3264	2.5	0.007372	wtCL061010
3267	2.5	0.010649	wtCL061010
3382	2.5	0.026025	wtCL061010
3403	2.5	-0.014783	wtCL061010
39	2.5	-0.007613	wtCL081010
43	2.5	0.002116	wtCL081010
45	2.5	-0.018056	wtCL081010
47	2.5	-0.039004	wtCL081010
56	2.5	-0.020607	wtCL081010
64	2.5	0.011094	wtCL081010
66	2.5	-0.006043	wtCL081010
70	2.5	-0.015958	wtCL081010
75	2.5	0.010028	wtCL081010
81	2.5	-0.037411	wtCL081010
83	2.5	-0.01189	wtCL081010
84	2.5	0.006281	wtCL081010
86	2.5	0.001197	wtCL081010
94	2.5	0.033387	wtCL081010
95	2.5	-0.024117	wtCL081010
96	2.5	0.040113	wtCL081010
99	2.5	0.013209	wtCL081010
116	2.5	-0.013688	wtCL081010
117	2.5	0.002889	wtCL081010
127	2.5	0.007572	wtCL081010
130	2.5	0.00461	wtCL081010
136	2.5	0.018471	wtCL081010
139	2.5	0.000652	wtCL081010
155	2.5	0.005106	wtCL081010
169	2.5	0.012231	wtCL081010
182	2.5	0.005888	wtCL081010
183	2.5	0.024495	wtCL081010
192	2.5	0.011146	wtCL081010
197	2.5	-0.039185	wtCL081010
198	2.5	0.011523	wtCL081010
201	2.5	-0.038112	wtCL081010
208	2.5	-0.001475	wtCL081010
210	2.5	0.019217	wtCL081010
212	2.5	0.007917	wtCL081010
219	2.5	0.034581	wtCL081010
222	2.5	-0.001486	wtCL081010
235	2.5	-0.03298	wtCL081010
252	2.5	0.0021	wtCL081010
256	2.5	0.007032	wtCL081010
258	2.5	0.022871	wtCL081010
282	2.5	0.009053	wtCL081010
284	2.5	0.012386	wtCL081010
285	2.5	0.020568	wtCL081010
286	2.5	-0.006679	wtCL081010
299	2.5	-0.004727	wtCL081010
300	2.5	0.011849	wtCL081010
311	2.5	0.006165	wtCL081010
329	2.5	-0.055198	wtCL081010
334	2.5	-0.005012	wtCL081010
344	2.5	-0.002094	wtCL081010
353	2.5	0.021665	wtCL081010
354	2.5	-0.006328	wtCL081010
356	2.5	0.005469	wtCL081010
358	2.5	0.023671	wtCL081010
360	2.5	-0.016446	wtCL081010
363	2.5	0.032199	wtCL081010
368	2.5	0.077517	wtCL081010
383	2.5	0.015191	wtCL081010
402	2.5	0.00754	wtCL081010
405	2.5	0.001231	wtCL081010
413	2.5	0.03736	wtCL081010
474	2.5	0.019847	wtCL081010
480	2.5	-0.019783	wtCL081010
482	2.5	-0.023572	wtCL081010
492	2.5	0.02641	wtCL081010
495	2.5	0.03002	wtCL081010
520	2.5	-0.010741	wtCL081010
553	2.5	0.03308	wtCL081010
697	2.5	0.042337	wtCL081010
745	2.5	0.033479	wtCL081010
773	2.5	0.005604	wtCL081010
1123	2.5	0.009485	wtCL081010
1140	2.5	0.014897	wtCL081010
1141	2.5	0.016797	wtCL081010
1207	2.5	-0.019086	wtCL081010
1209	2.5	-0.020503	wtCL081010
1226	2.5	0.026301	wtCL081010
1422	2.5	-0.026844	wtCL081010
1437	2.5	0.015569	wtCL081010
1439	2.5	0.005698	wtCL081010
1564	2.5	-0.030594	wtCL081010
1584	2.5	-0.002734	wtCL081010
1598	2.5	0.011858	wtCL081010
1599	2.5	0.006101	wtCL081010
1896	2.5	0.048016	wtCL081010
1932	2.5	0.00338	wtCL081010
2195	2.5	-0.004048	wtCL081010
2220	2.5	-0.018559	wtCL081010
2274	2.5	0.019172	wtCL081010
2553	2.5	-0.017682	wtCL081010
2560	2.5	0.006811	wtCL081010
2725	2.5	-0.087789	wtCL081010
2755	2.5	0.036915	wtCL081010
2756	2.5	0.001187	wtCL081010
2757	2.5	0.002807	wtCL081010
2763	2.5	0.035951	wtCL081010
2854	2.5	0.018096	wtCL081010
2932	2.5	-0.002129	wtCL081010
2959	2.5	-0.004843	wtCL081010
3100	2.5	-0.006195	wtCL081010
3104	2.5	-0.012005	wtCL081010
3105	2.5	0.046645	wtCL081010
19	3	-0.019669	wtCL030910
27	3	-0.02938	wtCL030910
40	3	-0.002077	wtCL030910
54	3	0.005737	wtCL030910
57	3	0.015713	wtCL030910
58	3	0.001806	wtCL030910
60	3	0.022314	wtCL030910
65	3	-0.001283	wtCL030910
71	3	-0.011886	wtCL030910
73	3	0.026024	wtCL030910
75	3	0.022586	wtCL030910
78	3	0.038405	wtCL030910
79	3	0.010587	wtCL030910
83	3	-0.014627	wtCL030910
90	3	-0.009292	wtCL030910
93	3	0.030394	wtCL030910
97	3	-0.019283	wtCL030910
116	3	0.033705	wtCL030910
126	3	-0.039234	wtCL030910
128	3	0.017622	wtCL030910
130	3	-0.011976	wtCL030910
144	3	-0.013592	wtCL030910
145	3	-0.012469	wtCL030910
147	3	-0.019607	wtCL030910
151	3	-0.004671	wtCL030910
158	3	0.014681	wtCL030910
161	3	-0.038937	wtCL030910
167	3	-0.015445	wtCL030910
187	3	0.01165	wtCL030910
190	3	-0.011919	wtCL030910
195	3	0.018742	wtCL030910
202	3	0.004101	wtCL030910
220	3	-0.005572	wtCL030910
229	3	-0.017913	wtCL030910
236	3	-0.018574	wtCL030910
249	3	0.014232	wtCL030910
282	3	-0.019232	wtCL030910
292	3	0.002383	wtCL030910
295	3	0.038362	wtCL030910
301	3	0.00044	wtCL030910
307	3	-0.005515	wtCL030910
330	3	-0.014254	wtCL030910
337	3	-0.006471	wtCL030910
358	3	0.007917	wtCL030910
373	3	-0.026133	wtCL030910
388	3	-0.024866	wtCL030910
390	3	-0.016293	wtCL030910
399	3	0.036862	wtCL030910
419	3	-0.010429	wtCL030910
431	3	0.00164	wtCL030910
452	3	-0.02584	wtCL030910
477	3	-0.014988	wtCL030910
671	3	-0.011868	wtCL030910
843	3	0.002221	wtCL030910
846	3	0.020044	wtCL030910
1677	3	0.024906	wtCL030910
2317	3	0.022044	wtCL030910
2336	3	-0.01678	wtCL030910
2343	3	0.006506	wtCL030910
2471	3	-0.004697	wtCL030910
2590	3	-0.002759	wtCL030910
2636	3	0.013654	wtCL030910
2654	3	-0.030301	wtCL030910
2660	3	0.014832	wtCL030910
2787	3	-0.0062	wtCL030910
2792	3	-0.016126	wtCL030910
2798	3	0.010973	wtCL030910
2809	3	0.004574	wtCL030910
2822	3	0.099455	wtCL030910
2855	3	0.015755	wtCL030910
2870	3	0.016227	wtCL030910
2884	3	-0.00275	wtCL030910
2930	3	-0.075668	wtCL030910
2943	3	-0.02621	wtCL030910
2946	3	0.030473	wtCL030910
2971	3	0.002721	wtCL030910
2973	3	-0.007539	wtCL030910
2981	3	-0.020227	wtCL030910
2986	3	-0.016784	wtCL030910
3008	3	-0.05122	wtCL030910
3039	3	0.023179	wtCL030910
114	3	-0.001873	wtCL051010
145	3	-0.031095	wtCL051010
317	3	-0.028821	wtCL051010
402	3	0.015599	wtCL051010
469	3	-0.020776	wtCL051010
534	3	-0.021125	wtCL051010
1040	3	0.044359	wtCL051010
1068	3	-0.030477	wtCL051010
1662	3	-0.026108	wtCL051010
31	3	0.014171	wtCL061010
33	3	0.028652	wtCL061010
47	3	0.019565	wtCL061010
49	3	-0.045751	wtCL061010
59	3	0.011182	wtCL061010
60	3	0.032606	wtCL061010
71	3	0.035435	wtCL061010
90	3	0.029948	wtCL061010
94	3	0.024325	wtCL061010
113	3	0.027754	wtCL061010
117	3	-0.011261	wtCL061010
131	3	0.071171	wtCL061010
143	3	0.0264	wtCL061010
149	3	0.028372	wtCL061010
170	3	0.00088	wtCL061010
174	3	0.05236	wtCL061010
198	3	-0.001288	wtCL061010
202	3	0.089242	wtCL061010
208	3	0.09151	wtCL061010
209	3	-0.084563	wtCL061010
215	3	-0.000128	wtCL061010
218	3	0.039565	wtCL061010
220	3	0.046931	wtCL061010
223	3	0.001393	wtCL061010
228	3	-0.005992	wtCL061010
238	3	0.003492	wtCL061010
258	3	0.001828	wtCL061010
259	3	0.015928	wtCL061010
267	3	0.007148	wtCL061010
271	3	0.004099	wtCL061010
274	3	-0.047398	wtCL061010
285	3	0.000819	wtCL061010
297	3	0.008673	wtCL061010
303	3	0.046934	wtCL061010
310	3	0.010308	wtCL061010
329	3	0.00663	wtCL061010
331	3	0.062635	wtCL061010
337	3	-0.043743	wtCL061010
338	3	-0.004871	wtCL061010
340	3	3.8e-05	wtCL061010
355	3	0.035899	wtCL061010
358	3	0.019871	wtCL061010
362	3	-0.014795	wtCL061010
368	3	0.003882	wtCL061010
389	3	0.001703	wtCL061010
422	3	0.019003	wtCL061010
432	3	0.02219	wtCL061010
437	3	-0.022389	wtCL061010
441	3	0.019654	wtCL061010
445	3	-0.00751	wtCL061010
521	3	0.026428	wtCL061010
589	3	0.00282	wtCL061010
620	3	0.040796	wtCL061010
626	3	-0.034973	wtCL061010
646	3	0.004454	wtCL061010
655	3	0.007004	wtCL061010
918	3	0.023061	wtCL061010
922	3	0.011125	wtCL061010
976	3	0.015445	wtCL061010
1016	3	0.004949	wtCL061010
1040	3	0.016478	wtCL061010
1058	3	0.003164	wtCL061010
1062	3	-0.088661	wtCL061010
1066	3	0.016548	wtCL061010
1103	3	-0.033053	wtCL061010
1154	3	-0.009534	wtCL061010
1344	3	0.002628	wtCL061010
1399	3	-0.010676	wtCL061010
1401	3	0.011798	wtCL061010
[truncated: 42,739 more rows]

## Sheet: Figure 5A Kruppel
cell identifier	Time after GBE onset (min)	AP cell length change (pp/min)	Embryo Name
53	0	0.005179	krCL051112
68	0	-0.00768	krCL051112
70	0	-0.005772	krCL051112
73	0	0.007687	krCL051112
79	0	0.005005	krCL051112
85	0	0.043168	krCL051112
86	0	-0.000536	krCL051112
93	0	0.028735	krCL051112
95	0	-0.020602	krCL051112
101	0	-0.001348	krCL051112
105	0	0.013827	krCL051112
106	0	0.015506	krCL051112
108	0	-0.001419	krCL051112
123	0	-0.003818	krCL051112
130	0	0.043042	krCL051112
141	0	0.021703	krCL051112
150	0	-0.004293	krCL051112
152	0	0.024643	krCL051112
155	0	0.032969	krCL051112
163	0	0.0136	krCL051112
167	0	0.020365	krCL051112
168	0	-0.001253	krCL051112
169	0	0.041133	krCL051112
177	0	0.024715	krCL051112
182	0	0.008733	krCL051112
185	0	0.017713	krCL051112
188	0	0.046677	krCL051112
193	0	-0.003574	krCL051112
195	0	0.000746	krCL051112
196	0	0.02226	krCL051112
201	0	0.004382	krCL051112
212	0	0.017006	krCL051112
217	0	0.015637	krCL051112
218	0	-0.003042	krCL051112
219	0	0.004657	krCL051112
220	0	0.044811	krCL051112
221	0	0.019655	krCL051112
232	0	-0.0042	krCL051112
234	0	0.001166	krCL051112
240	0	0.012981	krCL051112
265	0	-0.013978	krCL051112
268	0	-0.023998	krCL051112
269	0	0.026458	krCL051112
290	0	-0.002752	krCL051112
307	0	-0.00073	krCL051112
311	0	0.053265	krCL051112
330	0	0.01251	krCL051112
339	0	0.033852	krCL051112
351	0	-0.005646	krCL051112
353	0	-0.001205	krCL051112
357	0	0.041704	krCL051112
398	0	0.010498	krCL051112
403	0	0.02926	krCL051112
413	0	0.028702	krCL051112
414	0	0.003265	krCL051112
425	0	0.006021	krCL051112
434	0	0.003802	krCL051112
435	0	0.009944	krCL051112
438	0	-0.020452	krCL051112
449	0	-0.008546	krCL051112
452	0	-0.005316	krCL051112
466	0	-0.006336	krCL051112
497	0	-0.011887	krCL051112
511	0	0.03586	krCL051112
850	0	-0.006265	krCL051112
987	0	0.055909	krCL051112
1046	0	0.037549	krCL051112
1425	0	-0.008215	krCL051112
1474	0	0.04339	krCL051112
1621	0	0.058976	krCL051112
1894	0	-0.002359	krCL051112
1899	0	0.017062	krCL051112
1911	0	0.043881	krCL051112
35	0	0.062384	krCL150513
43	0	0.013403	krCL150513
86	0	0.016915	krCL150513
95	0	0.016793	krCL150513
99	0	0.016654	krCL150513
107	0	0.015446	krCL150513
132	0	0.008004	krCL150513
159	0	0.014593	krCL150513
163	0	0.018629	krCL150513
178	0	0.00427	krCL150513
200	0	0.014425	krCL150513
205	0	0.005789	krCL150513
206	0	0.031071	krCL150513
217	0	0.022436	krCL150513
255	0	0.006883	krCL150513
256	0	0.011262	krCL150513
262	0	0.026684	krCL150513
274	0	0.018381	krCL150513
286	0	0.013169	krCL150513
287	0	0.013731	krCL150513
294	0	0.006484	krCL150513
305	0	0.009918	krCL150513
315	0	-0.009876	krCL150513
338	0	0.008872	krCL150513
353	0	0.012589	krCL150513
391	0	0.014417	krCL150513
563	0	0.014952	krCL150513
574	0	-0.005926	krCL150513
627	0	0.023103	krCL150513
641	0	0.013115	krCL150513
644	0	0.025513	krCL150513
651	0	-0.01169	krCL150513
664	0	0.009495	krCL150513
730	0	0.018748	krCL150513
1004	0	-0.012325	krCL150513
1028	0	0.011913	krCL150513
1034	0	-0.010241	krCL150513
1093	0	0.020417	krCL150513
1127	0	0.005751	krCL150513
1237	0	0.014351	krCL150513
1434	0	0.013227	krCL150513
1775	0	-0.018007	krCL150513
2073	0	0.008618	krCL150513
2158	0	0.007364	krCL150513
2290	0	0.011804	krCL150513
2340	0	0.003429	krCL150513
2357	0	-0.014821	krCL150513
2360	0	0.000219	krCL150513
2478	0	0.005737	krCL150513
2640	0	0.017534	krCL150513
2641	0	0.05986	krCL150513
2642	0	0.001315	krCL150513
2643	0	0.021747	krCL150513
2668	0	-0.003126	krCL150513
2684	0	-0.006514	krCL150513
2685	0	0.008927	krCL150513
2687	0	0.009411	krCL150513
2692	0	0.012258	krCL150513
39	0	0.007164	krCL070613
44	0	0.028844	krCL070613
48	0	-0.032549	krCL070613
71	0	-0.043986	krCL070613
86	0	0.014903	krCL070613
102	0	-0.016868	krCL070613
149	0	-0.00292	krCL070613
242	0	-0.036583	krCL070613
285	0	0.00111	krCL070613
53	0.5	0.005692	krCL051112
68	0.5	0.002313	krCL051112
70	0.5	-0.006717	krCL051112
73	0.5	-0.009705	krCL051112
79	0.5	0.001509	krCL051112
85	0.5	0.034784	krCL051112
86	0.5	-0.005483	krCL051112
95	0.5	-0.004825	krCL051112
101	0.5	-0.002715	krCL051112
105	0.5	0.01909	krCL051112
106	0.5	0.000105	krCL051112
108	0.5	0.002471	krCL051112
123	0.5	0.001504	krCL051112
130	0.5	0.030796	krCL051112
141	0.5	0.021881	krCL051112
150	0.5	-0.003727	krCL051112
152	0.5	0.030995	krCL051112
155	0.5	0.021348	krCL051112
163	0.5	0.025422	krCL051112
167	0.5	0.028149	krCL051112
168	0.5	-0.001025	krCL051112
169	0.5	0.026374	krCL051112
177	0.5	0.040335	krCL051112
182	0.5	-0.000889	krCL051112
185	0.5	0.011918	krCL051112
193	0.5	0.008638	krCL051112
195	0.5	0.006356	krCL051112
196	0.5	0.027775	krCL051112
201	0.5	0.016176	krCL051112
212	0.5	0.022584	krCL051112
218	0.5	-0.002071	krCL051112
219	0.5	0.00923	krCL051112
220	0.5	0.045146	krCL051112
221	0.5	0.030327	krCL051112
232	0.5	0.006131	krCL051112
234	0.5	-0.010058	krCL051112
240	0.5	0.028086	krCL051112
265	0.5	-0.008935	krCL051112
268	0.5	0.005869	krCL051112
269	0.5	0.010563	krCL051112
290	0.5	0.013962	krCL051112
307	0.5	-0.002009	krCL051112
330	0.5	0.002867	krCL051112
339	0.5	0.040907	krCL051112
351	0.5	-0.004385	krCL051112
353	0.5	0.007553	krCL051112
398	0.5	-0.001472	krCL051112
413	0.5	0.02338	krCL051112
414	0.5	-0.000461	krCL051112
425	0.5	0.026393	krCL051112
434	0.5	-0.00229	krCL051112
435	0.5	0.00199	krCL051112
438	0.5	0.009718	krCL051112
449	0.5	0.00049	krCL051112
452	0.5	0.025634	krCL051112
466	0.5	0.003439	krCL051112
497	0.5	0.008641	krCL051112
511	0.5	0.046664	krCL051112
850	0.5	-0.006221	krCL051112
987	0.5	0.064288	krCL051112
1046	0.5	0.037694	krCL051112
1425	0.5	0.008522	krCL051112
1474	0.5	0.043815	krCL051112
1621	0.5	0.007034	krCL051112
1871	0.5	0.027568	krCL051112
1894	0.5	-0.00313	krCL051112
1899	0.5	0.031348	krCL051112
1911	0.5	0.004057	krCL051112
1924	0.5	0.031186	krCL051112
2061	0.5	0.031823	krCL051112
35	0.5	-0.005732	krCL150513
43	0.5	0.020768	krCL150513
86	0.5	0.020915	krCL150513
95	0.5	0.020114	krCL150513
99	0.5	0.010741	krCL150513
107	0.5	-0.001914	krCL150513
132	0.5	0.002998	krCL150513
159	0.5	0.002167	krCL150513
163	0.5	0.016605	krCL150513
178	0.5	-0.013248	krCL150513
200	0.5	0.015299	krCL150513
205	0.5	0.015353	krCL150513
206	0.5	0.02306	krCL150513
217	0.5	0.015937	krCL150513
255	0.5	-0.014852	krCL150513
256	0.5	0.018341	krCL150513
262	0.5	0.019149	krCL150513
274	0.5	0.021648	krCL150513
286	0.5	0.013425	krCL150513
287	0.5	0.009049	krCL150513
294	0.5	0.020256	krCL150513
305	0.5	-0.000545	krCL150513
315	0.5	-0.016702	krCL150513
338	0.5	-0.00425	krCL150513
353	0.5	-0.000594	krCL150513
391	0.5	0.0091	krCL150513
563	0.5	0.02247	krCL150513
574	0.5	-0.003714	krCL150513
627	0.5	0.030924	krCL150513
641	0.5	0.013443	krCL150513
644	0.5	0.020338	krCL150513
651	0.5	0.005431	krCL150513
664	0.5	0.025176	krCL150513
730	0.5	0.021871	krCL150513
1004	0.5	-0.010223	krCL150513
1028	0.5	-0.013499	krCL150513
1034	0.5	-0.015109	krCL150513
1093	0.5	0.02251	krCL150513
1127	0.5	0.016499	krCL150513
1237	0.5	0.007752	krCL150513
1434	0.5	0.021746	krCL150513
1775	0.5	-0.02305	krCL150513
2073	0.5	0.015761	krCL150513
2158	0.5	-0.003855	krCL150513
2290	0.5	0.004449	krCL150513
2340	0.5	-0.011217	krCL150513
2357	0.5	0.012751	krCL150513
2360	0.5	-0.028632	krCL150513
2445	0.5	0.001944	krCL150513
2478	0.5	0.005981	krCL150513
2640	0.5	0.032322	krCL150513
2642	0.5	-0.010758	krCL150513
2643	0.5	0.015665	krCL150513
2668	0.5	0.015122	krCL150513
2684	0.5	-0.016868	krCL150513
2685	0.5	0.01691	krCL150513
2687	0.5	0.011343	krCL150513
2692	0.5	0.016152	krCL150513
2735	0.5	0.013622	krCL150513
39	0.5	-0.023404	krCL070613
44	0.5	0.004418	krCL070613
48	0.5	-0.007887	krCL070613
71	0.5	-0.060288	krCL070613
86	0.5	-0.011247	krCL070613
102	0.5	0.001435	krCL070613
149	0.5	-0.017093	krCL070613
242	0.5	-0.017167	krCL070613
285	0.5	-0.016083	krCL070613
53	1	0.008904	krCL051112
56	1	0.008401	krCL051112
68	1	0.005176	krCL051112
70	1	-0.003848	krCL051112
73	1	-0.004101	krCL051112
79	1	0.00751	krCL051112
85	1	0.056855	krCL051112
86	1	0.009246	krCL051112
95	1	-0.007146	krCL051112
101	1	0.004267	krCL051112
105	1	0.014039	krCL051112
106	1	-0.015546	krCL051112
108	1	0.003303	krCL051112
123	1	-0.000241	krCL051112
130	1	0.017026	krCL051112
141	1	0.015356	krCL051112
150	1	0.012488	krCL051112
152	1	0.01686	krCL051112
155	1	0.018887	krCL051112
163	1	0.013627	krCL051112
167	1	0.029637	krCL051112
168	1	0.003075	krCL051112
169	1	0.028887	krCL051112
177	1	0.030724	krCL051112
182	1	0.001263	krCL051112
185	1	-0.005517	krCL051112
193	1	0.005461	krCL051112
195	1	-0.004498	krCL051112
196	1	0.020297	krCL051112
201	1	0.01648	krCL051112
212	1	0.015003	krCL051112
214	1	-0.009015	krCL051112
217	1	0.018241	krCL051112
218	1	-0.008943	krCL051112
219	1	0.002417	krCL051112
220	1	0.034043	krCL051112
221	1	0.024812	krCL051112
232	1	0.003645	krCL051112
234	1	-0.008169	krCL051112
240	1	0.021804	krCL051112
265	1	-0.011295	krCL051112
268	1	-0.002891	krCL051112
269	1	0.00953	krCL051112
290	1	-0.01488	krCL051112
305	1	-0.003323	krCL051112
307	1	0.001485	krCL051112
330	1	0.003268	krCL051112
339	1	0.01882	krCL051112
351	1	0.006187	krCL051112
353	1	0.005768	krCL051112
362	1	0.01122	krCL051112
398	1	-0.006615	krCL051112
413	1	0.023114	krCL051112
414	1	0.006902	krCL051112
425	1	0.024436	krCL051112
434	1	0.002488	krCL051112
435	1	-0.001221	krCL051112
438	1	-0.014875	krCL051112
449	1	-0.004393	krCL051112
452	1	-0.018683	krCL051112
466	1	0.005079	krCL051112
497	1	0.001982	krCL051112
511	1	0.047236	krCL051112
526	1	-0.006518	krCL051112
850	1	-0.002479	krCL051112
1046	1	0.059297	krCL051112
1425	1	-0.020914	krCL051112
1474	1	0.034516	krCL051112
1871	1	0.033495	krCL051112
1894	1	0.006944	krCL051112
1899	1	0.014307	krCL051112
1911	1	-0.00232	krCL051112
1924	1	0.013264	krCL051112
2061	1	0.042451	krCL051112
2170	1	-0.004332	krCL051112
35	1	-0.011914	krCL150513
43	1	0.026712	krCL150513
86	1	0.004668	krCL150513
95	1	0.014912	krCL150513
99	1	0.012115	krCL150513
132	1	-0.013693	krCL150513
159	1	0.005537	krCL150513
163	1	0.005665	krCL150513
178	1	-0.005364	krCL150513
200	1	0.016857	krCL150513
205	1	0.014086	krCL150513
206	1	0.028177	krCL150513
217	1	0.023926	krCL150513
255	1	0.002669	krCL150513
256	1	0.012416	krCL150513
262	1	0.012376	krCL150513
274	1	0.022612	krCL150513
286	1	0.011886	krCL150513
287	1	0.011815	krCL150513
294	1	0.006053	krCL150513
305	1	0.006668	krCL150513
315	1	0.006443	krCL150513
353	1	0.015736	krCL150513
391	1	0.013751	krCL150513
563	1	0.018158	krCL150513
574	1	0.006079	krCL150513
641	1	0.014359	krCL150513
644	1	0.025249	krCL150513
651	1	-0.011154	krCL150513
664	1	-0.006972	krCL150513
730	1	0.014105	krCL150513
1004	1	0.005084	krCL150513
1028	1	0.003506	krCL150513
1034	1	-0.001856	krCL150513
1093	1	0.018493	krCL150513
1127	1	0.019471	krCL150513
1434	1	0.017811	krCL150513
1775	1	0.003137	krCL150513
2073	1	0.008109	krCL150513
2158	1	0.006924	krCL150513
2290	1	-0.00012	krCL150513
2340	1	0.004858	krCL150513
2357	1	0.000697	krCL150513
2360	1	-0.021938	krCL150513
2445	1	0.015948	krCL150513
2478	1	0.028888	krCL150513
2640	1	0.017951	krCL150513
2642	1	-0.004996	krCL150513
2643	1	0.000137	krCL150513
2668	1	0.00852	krCL150513
2684	1	-0.009087	krCL150513
2685	1	-0.006901	krCL150513
2687	1	0.031346	krCL150513
2692	1	0.00579	krCL150513
2735	1	0.025587	krCL150513
48	1	0.002613	krCL070613
71	1	0.003876	krCL070613
86	1	-0.000599	krCL070613
102	1	-0.010149	krCL070613
149	1	-0.016805	krCL070613
242	1	-0.006403	krCL070613
285	1	0.004709	krCL070613
53	1.5	0.007441	krCL051112
56	1.5	0.007651	krCL051112
68	1.5	0.004993	krCL051112
70	1.5	0.001875	krCL051112
73	1.5	0.005395	krCL051112
79	1.5	-0.001038	krCL051112
85	1.5	0.025371	krCL051112
86	1.5	0.002895	krCL051112
95	1.5	0.003548	krCL051112
101	1.5	0.013621	krCL051112
105	1.5	0.015187	krCL051112
106	1.5	-0.011345	krCL051112
108	1.5	-0.004363	krCL051112
123	1.5	0.011504	krCL051112
130	1.5	0.016663	krCL051112
141	1.5	0.022336	krCL051112
150	1.5	0.003535	krCL051112
152	1.5	0.020457	krCL051112
155	1.5	0.019311	krCL051112
163	1.5	0.015857	krCL051112
167	1.5	0.0326	krCL051112
168	1.5	-0.006596	krCL051112
169	1.5	0.017855	krCL051112
177	1.5	0.011548	krCL051112
182	1.5	-4.7e-05	krCL051112
185	1.5	-0.012166	krCL051112
193	1.5	0.003395	krCL051112
195	1.5	-0.010185	krCL051112
196	1.5	0.024334	krCL051112
201	1.5	0.016725	krCL051112
212	1.5	0.019642	krCL051112
214	1.5	0.003881	krCL051112
217	1.5	0.007361	krCL051112
218	1.5	-0.015359	krCL051112
219	1.5	0.007169	krCL051112
220	1.5	0.007203	krCL051112
221	1.5	0.033773	krCL051112
232	1.5	-0.004686	krCL051112
234	1.5	-0.010236	krCL051112
240	1.5	0.023132	krCL051112
265	1.5	0.006143	krCL051112
268	1.5	-0.002052	krCL051112
269	1.5	0.00077	krCL051112
290	1.5	-0.013023	krCL051112
305	1.5	0.007802	krCL051112
307	1.5	-0.009501	krCL051112
330	1.5	-0.012393	krCL051112
339	1.5	0.011937	krCL051112
351	1.5	-0.015513	krCL051112
353	1.5	0.020311	krCL051112
362	1.5	0.014022	krCL051112
398	1.5	-0.016282	krCL051112
413	1.5	0.015277	krCL051112
414	1.5	0.006798	krCL051112
425	1.5	0.022839	krCL051112
434	1.5	0.014629	krCL051112
435	1.5	-0.00772	krCL051112
438	1.5	0.007909	krCL051112
449	1.5	-0.014088	krCL051112
452	1.5	-0.009682	krCL051112
466	1.5	0.002075	krCL051112
497	1.5	0.017349	krCL051112
511	1.5	0.026367	krCL051112
526	1.5	-0.004148	krCL051112
850	1.5	-0.01877	krCL051112
1046	1.5	0.06173	krCL051112
1425	1.5	-0.007974	krCL051112
1474	1.5	0.022141	krCL051112
1871	1.5	0.042794	krCL051112
1894	1.5	0.00794	krCL051112
1899	1.5	0.024562	krCL051112
1911	1.5	-0.064773	krCL051112
1924	1.5	0.014768	krCL051112
2061	1.5	0.028154	krCL051112
2170	1.5	0.004793	krCL051112
35	1.5	0.00399	krCL150513
43	1.5	0.0239	krCL150513
86	1.5	-0.001514	krCL150513
95	1.5	0.018525	krCL150513
99	1.5	0.004757	krCL150513
132	1.5	0.001944	krCL150513
159	1.5	-0.001183	krCL150513
163	1.5	0.011166	krCL150513
178	1.5	0.011719	krCL150513
200	1.5	0.011848	krCL150513
205	1.5	0.023326	krCL150513
206	1.5	0.014528	krCL150513
217	1.5	0.034905	krCL150513
255	1.5	-0.004282	krCL150513
256	1.5	0.008459	krCL150513
262	1.5	0.029247	krCL150513
274	1.5	0.023984	krCL150513
286	1.5	0.011435	krCL150513
287	1.5	0.006247	krCL150513
294	1.5	0.022866	krCL150513
305	1.5	0.019692	krCL150513
315	1.5	0.020542	krCL150513
353	1.5	0.006568	krCL150513
391	1.5	0.011473	krCL150513
563	1.5	0.015414	krCL150513
574	1.5	0.027087	krCL150513
641	1.5	0.024698	krCL150513
644	1.5	0.022344	krCL150513
651	1.5	-0.007546	krCL150513
664	1.5	-0.008523	krCL150513
730	1.5	0.011733	krCL150513
1004	1.5	0.016135	krCL150513
1028	1.5	-0.013738	krCL150513
1034	1.5	0.011807	krCL150513
1093	1.5	0.013372	krCL150513
1127	1.5	0.017575	krCL150513
1434	1.5	0.014955	krCL150513
1775	1.5	0.025534	krCL150513
2073	1.5	0.015853	krCL150513
2158	1.5	0.009917	krCL150513
2290	1.5	-0.004182	krCL150513
2340	1.5	0.001955	krCL150513
2357	1.5	0.031967	krCL150513
2360	1.5	-0.018464	krCL150513
2445	1.5	0.006888	krCL150513
2478	1.5	0.013648	krCL150513
2590	1.5	-0.005709	krCL150513
2640	1.5	0.014447	krCL150513
2642	1.5	0.002057	krCL150513
2643	1.5	-0.004797	krCL150513
2668	1.5	0.036066	krCL150513
2684	1.5	0.005314	krCL150513
2685	1.5	0.002425	krCL150513
2687	1.5	0.015113	krCL150513
2692	1.5	0.013824	krCL150513
2735	1.5	0.009384	krCL150513
2963	1.5	-0.005589	krCL150513
44	1.5	-0.006067	krCL070613
48	1.5	0.009541	krCL070613
86	1.5	-0.010677	krCL070613
102	1.5	0.006491	krCL070613
149	1.5	0.000152	krCL070613
242	1.5	0.008344	krCL070613
285	1.5	-0.003952	krCL070613
53	2	0.013403	krCL051112
56	2	0.002032	krCL051112
68	2	0.012182	krCL051112
70	2	0.016092	krCL051112
73	2	0.010947	krCL051112
79	2	0.007709	krCL051112
85	2	0.022973	krCL051112
86	2	0.011442	krCL051112
95	2	0.010623	krCL051112
101	2	0.010575	krCL051112
105	2	0.016696	krCL051112
106	2	0.007009	krCL051112
108	2	0.009301	krCL051112
123	2	0.015625	krCL051112
130	2	0.024075	krCL051112
141	2	0.031309	krCL051112
150	2	0.012692	krCL051112
152	2	0.014522	krCL051112
155	2	0.020043	krCL051112
163	2	0.024227	krCL051112
167	2	0.02325	krCL051112
168	2	0.009489	krCL051112
169	2	0.02563	krCL051112
177	2	0.023655	krCL051112
182	2	0.002933	krCL051112
185	2	-0.009361	krCL051112
193	2	0.016703	krCL051112
195	2	-0.003815	krCL051112
196	2	0.019119	krCL051112
201	2	0.013857	krCL051112
212	2	0.02046	krCL051112
214	2	0.000259	krCL051112
217	2	-0.000773	krCL051112
218	2	-0.012393	krCL051112
219	2	0.008964	krCL051112
220	2	0.029626	krCL051112
221	2	0.022674	krCL051112
232	2	-0.002951	krCL051112
234	2	0.007507	krCL051112
240	2	0.034865	krCL051112
265	2	0.005259	krCL051112
268	2	0.012727	krCL051112
269	2	0.007611	krCL051112
290	2	-0.020437	krCL051112
305	2	0.016907	krCL051112
307	2	-0.004599	krCL051112
330	2	-0.003972	krCL051112
339	2	0.02021	krCL051112
351	2	-0.006985	krCL051112
353	2	0.033552	krCL051112
357	2	0.03136	krCL051112
362	2	0.025563	krCL051112
398	2	-0.012356	krCL051112
413	2	0.016243	krCL051112
414	2	0.011085	krCL051112
425	2	0.025336	krCL051112
434	2	0.008575	krCL051112
435	2	-0.010024	krCL051112
438	2	-0.00791	krCL051112
449	2	-0.012182	krCL051112
452	2	-0.015269	krCL051112
466	2	-0.000158	krCL051112
492	2	0.034564	krCL051112
497	2	0.028819	krCL051112
511	2	0.037173	krCL051112
526	2	0.003497	krCL051112
850	2	-0.018312	krCL051112
1046	2	0.054033	krCL051112
1425	2	-0.017269	krCL051112
1474	2	0.039012	krCL051112
1621	2	-0.035491	krCL051112
1871	2	0.0576	krCL051112
1894	2	0.033237	krCL051112
1899	2	0.03277	krCL051112
1911	2	-0.036386	krCL051112
1924	2	0.029814	krCL051112
1980	2	0.034573	krCL051112
2061	2	0.068319	krCL051112
2170	2	0.010444	krCL051112
2270	2	0.011997	krCL051112
2416	2	0.006934	krCL051112
2417	2	0.0263	krCL051112
35	2	-0.007609	krCL150513
43	2	0.024325	krCL150513
86	2	0.006345	krCL150513
95	2	0.018162	krCL150513
99	2	-0.005945	krCL150513
132	2	-0.006157	krCL150513
159	2	-0.005907	krCL150513
163	2	0.007734	krCL150513
178	2	0.003705	krCL150513
200	2	0.00715	krCL150513
205	2	0.024412	krCL150513
206	2	0.011555	krCL150513
217	2	0.016018	krCL150513
255	2	0.000905	krCL150513
256	2	0.009684	krCL150513
262	2	0.013023	krCL150513
274	2	0.040309	krCL150513
286	2	0.010081	krCL150513
287	2	0.014709	krCL150513
294	2	0.013322	krCL150513
305	2	0.003939	krCL150513
315	2	0.025336	krCL150513
353	2	-0.001804	krCL150513
391	2	8e-06	krCL150513
563	2	0.013107	krCL150513
574	2	0.029715	krCL150513
641	2	0.018838	krCL150513
644	2	0.011158	krCL150513
651	2	-0.004605	krCL150513
664	2	0.008726	krCL150513
730	2	0.017664	krCL150513
1004	2	0.001876	krCL150513
1028	2	-0.003237	krCL150513
1034	2	0.024786	krCL150513
1093	2	0.017161	krCL150513
1127	2	0.010421	krCL150513
1434	2	0.011201	krCL150513
1775	2	0.029027	krCL150513
2073	2	0.015953	krCL150513
2158	2	0.005627	krCL150513
2290	2	0.005377	krCL150513
2340	2	-0.000856	krCL150513
2357	2	0.034264	krCL150513
2360	2	-0.002998	krCL150513
2445	2	0.001954	krCL150513
2478	2	0.03088	krCL150513
2590	2	0.015962	krCL150513
2640	2	0.006757	krCL150513
2642	2	-0.004895	krCL150513
2643	2	-0.000376	krCL150513
2644	2	0.023195	krCL150513
2668	2	0.031077	krCL150513
2684	2	0.001049	krCL150513
2685	2	0.002412	krCL150513
2687	2	0.019855	krCL150513
2692	2	0.007854	krCL150513
2697	2	0.028625	krCL150513
2735	2	0.010236	krCL150513
2898	2	0.019453	krCL150513
2963	2	-0.009784	krCL150513
44	2	0.019411	krCL070613
48	2	0.050858	krCL070613
86	2	0.011576	krCL070613
102	2	0.015516	krCL070613
149	2	0.016697	krCL070613
242	2	0.027287	krCL070613
285	2	0.021282	krCL070613
53	2.5	0.013622	krCL051112
56	2.5	0.032101	krCL051112
68	2.5	0.019421	krCL051112
70	2.5	0.017279	krCL051112
73	2.5	0.015435	krCL051112
79	2.5	0.007261	krCL051112
85	2.5	0.032686	krCL051112
86	2.5	0.021227	krCL051112
95	2.5	0.011064	krCL051112
101	2.5	0.0129	krCL051112
105	2.5	0.029462	krCL051112
106	2.5	0.010257	krCL051112
108	2.5	0.008153	krCL051112
123	2.5	0.028104	krCL051112
124	2.5	-0.004708	krCL051112
130	2.5	0.025368	krCL051112
138	2.5	0.027914	krCL051112
141	2.5	0.029882	krCL051112
150	2.5	0.019211	krCL051112
152	2.5	0.023182	krCL051112
155	2.5	0.028194	krCL051112
163	2.5	0.029962	krCL051112
167	2.5	0.031494	krCL051112
168	2.5	0.005876	krCL051112
169	2.5	0.021807	krCL051112
177	2.5	0.023529	krCL051112
182	2.5	0.010446	krCL051112
185	2.5	0.000234	krCL051112
193	2.5	0.008339	krCL051112
195	2.5	0.002678	krCL051112
196	2.5	0.030012	krCL051112
201	2.5	0.008879	krCL051112
212	2.5	0.032214	krCL051112
214	2.5	0.018363	krCL051112
217	2.5	0.005346	krCL051112
218	2.5	0.000611	krCL051112
219	2.5	0.019393	krCL051112
220	2.5	0.040577	krCL051112
221	2.5	0.02625	krCL051112
232	2.5	-0.005715	krCL051112
234	2.5	0.01437	krCL051112
240	2.5	0.064337	krCL051112
265	2.5	0.01455	krCL051112
268	2.5	0.011562	krCL051112
269	2.5	0.010536	krCL051112
290	2.5	-0.027183	krCL051112
305	2.5	0.026098	krCL051112
307	2.5	0.01008	krCL051112
330	2.5	0.019898	krCL051112
339	2.5	0.037836	krCL051112
351	2.5	0.017534	krCL051112
353	2.5	0.022769	krCL051112
357	2.5	0.020542	krCL051112
362	2.5	0.022815	krCL051112
398	2.5	-0.003696	krCL051112
413	2.5	0.035682	krCL051112
414	2.5	0.012648	krCL051112
425	2.5	0.044469	krCL051112
434	2.5	0.009409	krCL051112
435	2.5	-0.006643	krCL051112
438	2.5	-0.013395	krCL051112
449	2.5	-0.001468	krCL051112
452	2.5	-0.025528	krCL051112
466	2.5	0.012185	krCL051112
492	2.5	0.014948	krCL051112
497	2.5	0.022904	krCL051112
511	2.5	0.059416	krCL051112
514	2.5	0.003535	krCL051112
526	2.5	0.012608	krCL051112
850	2.5	-0.000484	krCL051112
1046	2.5	0.071543	krCL051112
1425	2.5	-0.011409	krCL051112
1474	2.5	0.040104	krCL051112
1621	2.5	0.004785	krCL051112
1871	2.5	0.048115	krCL051112
1894	2.5	0.042521	krCL051112
1899	2.5	0.03598	krCL051112
1911	2.5	0.017945	krCL051112
1924	2.5	0.040202	krCL051112
1980	2.5	0.051751	krCL051112
1985	2.5	0.003431	krCL051112
2004	2.5	0.053361	krCL051112
2014	2.5	-0.01381	krCL051112
2061	2.5	0.047586	krCL051112
2170	2.5	0.011221	krCL051112
2270	2.5	0.015258	krCL051112
2290	2.5	0.007534	krCL051112
2416	2.5	0.007573	krCL051112
2417	2.5	0.031448	krCL051112
35	2.5	-0.00165	krCL150513
43	2.5	0.031255	krCL150513
86	2.5	0.004473	krCL150513
95	2.5	0.008639	krCL150513
99	2.5	0.004785	krCL150513
132	2.5	-0.010985	krCL150513
159	2.5	0.00499	krCL150513
163	2.5	0.001422	krCL150513
178	2.5	-0.008507	krCL150513
200	2.5	0.00619	krCL150513
205	2.5	0.028813	krCL150513
206	2.5	0.009694	krCL150513
217	2.5	0.002002	krCL150513
255	2.5	0.012634	krCL150513
256	2.5	0.00501	krCL150513
262	2.5	0.003373	krCL150513
274	2.5	0.042756	krCL150513
286	2.5	0.011103	krCL150513
287	2.5	0.004238	krCL150513
294	2.5	-0.001223	krCL150513
305	2.5	-0.00304	krCL150513
315	2.5	0.022662	krCL150513
353	2.5	0.008459	krCL150513
391	2.5	0.005122	krCL150513
563	2.5	0.008187	krCL150513
574	2.5	0.025432	krCL150513
641	2.5	0.011744	krCL150513
644	2.5	0.011464	krCL150513
651	2.5	-0.020534	krCL150513
664	2.5	0.001554	krCL150513
730	2.5	0.004026	krCL150513
951	2.5	-0.009166	krCL150513
1004	2.5	0.004	krCL150513
1028	2.5	0.019336	krCL150513
1034	2.5	0.030608	krCL150513
1093	2.5	0.043772	krCL150513
1127	2.5	0.017222	krCL150513
1434	2.5	0.025027	krCL150513
1775	2.5	0.028834	krCL150513
2073	2.5	0.013168	krCL150513
2158	2.5	0.008813	krCL150513
2290	2.5	0.004736	krCL150513
2340	2.5	0.033668	krCL150513
2357	2.5	0.013759	krCL150513
2360	2.5	0.027853	krCL150513
2445	2.5	0.040868	krCL150513
2478	2.5	0.040512	krCL150513
2586	2.5	0.013035	krCL150513
2590	2.5	0.027185	krCL150513
2640	2.5	0.003686	krCL150513
2642	2.5	0.000756	krCL150513
2643	2.5	-0.014701	krCL150513
2644	2.5	0.040084	krCL150513
2668	2.5	0.025808	krCL150513
2684	2.5	0.009649	krCL150513
2685	2.5	-0.004254	krCL150513
2687	2.5	0.031966	krCL150513
2692	2.5	0.007749	krCL150513
2697	2.5	0.028713	krCL150513
2735	2.5	0.008603	krCL150513
2898	2.5	0.020085	krCL150513
2963	2.5	0.01319	krCL150513
3182	2.5	-0.005422	krCL150513
44	2.5	0.010913	krCL070613
48	2.5	0.013349	krCL070613
86	2.5	0.007502	krCL070613
102	2.5	-0.005797	krCL070613
149	2.5	0.019112	krCL070613
242	2.5	-0.006493	krCL070613
285	2.5	0.014542	krCL070613
459	2.5	0.002652	krCL070613
53	3	-0.005048	krCL051112
56	3	0.026608	krCL051112
68	3	0.013157	krCL051112
70	3	0.025572	krCL051112
73	3	0.001495	krCL051112
79	3	0.017786	krCL051112
85	3	0.017989	krCL051112
86	3	0.024815	krCL051112
95	3	0.024646	krCL051112
101	3	0.005271	krCL051112
105	3	0.038816	krCL051112
106	3	0.022883	krCL051112
108	3	0.008254	krCL051112
123	3	0.038489	krCL051112
124	3	-0.016679	krCL051112
130	3	0.012098	krCL051112
138	3	0.026865	krCL051112
141	3	0.026781	krCL051112
150	3	-0.005231	krCL051112
152	3	0.053211	krCL051112
155	3	0.015647	krCL051112
163	3	0.052931	krCL051112
167	3	0.029332	krCL051112
168	3	0.003238	krCL051112
169	3	0.009803	krCL051112
177	3	0.043231	krCL051112
182	3	0.021357	krCL051112
185	3	0.010554	krCL051112
193	3	0.008876	krCL051112
195	3	0.00456	krCL051112
196	3	0.034534	krCL051112
201	3	0.001472	krCL051112
212	3	0.03566	krCL051112
214	3	0.022415	krCL051112
217	3	0.011488	krCL051112
218	3	0.000565	krCL051112
219	3	0.038753	krCL051112
221	3	0.034171	krCL051112
232	3	-0.002084	krCL051112
234	3	0.003783	krCL051112
240	3	0.046661	krCL051112
265	3	0.024557	krCL051112
268	3	0.016279	krCL051112
269	3	0.014008	krCL051112
290	3	-0.015955	krCL051112
305	3	0.02465	krCL051112
307	3	0.000685	krCL051112
330	3	0.00662	krCL051112
339	3	0.061019	krCL051112
351	3	0.008043	krCL051112
353	3	0.021025	krCL051112
357	3	0.009517	krCL051112
362	3	0.012483	krCL051112
398	3	-0.010937	krCL051112
403	3	0.01447	krCL051112
413	3	0.0242	krCL051112
414	3	-0.006499	krCL051112
425	3	0.049205	krCL051112
434	3	-0.005885	krCL051112
435	3	-0.003125	krCL051112
438	3	-0.015304	krCL051112
449	3	-0.00859	krCL051112
452	3	-0.032254	krCL051112
466	3	0.004087	krCL051112
492	3	0.011247	krCL051112
497	3	0.034387	krCL051112
514	3	-0.006649	krCL051112
526	3	0.02106	krCL051112
850	3	-0.003105	krCL051112
1425	3	-0.008261	krCL051112
1474	3	0.014863	krCL051112
1621	3	0.011642	krCL051112
1871	3	0.035774	krCL051112
1894	3	0.031731	krCL051112
1899	3	0.008614	krCL051112
1911	3	0.003413	krCL051112
1924	3	0.02299	krCL051112
1980	3	0.041317	krCL051112
1985	3	0.019388	krCL051112
2004	3	0.023154	krCL051112
2014	3	-0.001125	krCL051112
2061	3	0.027388	krCL051112
2088	3	0.010221	krCL051112
2170	3	0.038217	krCL051112
2270	3	0.020127	krCL051112
2290	3	0.024046	krCL051112
2416	3	0.025836	krCL051112
2417	3	0.035022	krCL051112
2425	3	-0.016021	krCL051112
2504	3	0.011675	krCL051112
35	3	0.024587	krCL150513
43	3	0.033781	krCL150513
86	3	-0.015688	krCL150513
95	3	0.015599	krCL150513
99	3	0.000237	krCL150513
132	3	-0.002366	krCL150513
159	3	-0.006707	krCL150513
163	3	0.008458	krCL150513
178	3	0.01609	krCL150513
200	3	0.002253	krCL150513
205	3	0.024787	krCL150513
206	3	0.019576	krCL150513
217	3	0.003671	krCL150513
255	3	0.011206	krCL150513
256	3	0.011799	krCL150513
262	3	0.012758	krCL150513
274	3	0.052872	krCL150513
286	3	0.011213	krCL150513
287	3	0.015875	krCL150513
294	3	0.004648	krCL150513
305	3	0.001648	krCL150513
315	3	0.027715	krCL150513
353	3	-0.005514	krCL150513
391	3	0.009033	krCL150513
563	3	0.006524	krCL150513
574	3	0.027953	krCL150513
641	3	0.006237	krCL150513
644	3	0.019254	krCL150513
651	3	-0.02469	krCL150513
664	3	0.001491	krCL150513
730	3	0.00917	krCL150513
951	3	-0.027792	krCL150513
1004	3	0.025256	krCL150513
1028	3	0.011304	krCL150513
1034	3	0.028335	krCL150513
1093	3	0.047329	krCL150513
1127	3	0.02119	krCL150513
1434	3	0.028938	krCL150513
1775	3	0.032326	krCL150513
2073	3	0.013172	krCL150513
2158	3	0.017218	krCL150513
2290	3	0.030809	krCL150513
2340	3	0.043149	krCL150513
2357	3	0.003978	krCL150513
2360	3	0.022091	krCL150513
2445	3	0.028092	krCL150513
2478	3	0.021409	krCL150513
2586	3	-0.011224	krCL150513
2590	3	0.017357	krCL150513
2640	3	0.009865	krCL150513
2641	3	-0.003728	krCL150513
2642	3	0.014637	krCL150513
2643	3	0.005446	krCL150513
2644	3	0.012056	krCL150513
2668	3	0.02217	krCL150513
2684	3	0.024367	krCL150513
2685	3	-0.005384	krCL150513
2687	3	0.019541	krCL150513
2692	3	0.00807	krCL150513
2697	3	0.014358	krCL150513
2735	3	0.012672	krCL150513
2898	3	-0.003947	krCL150513
2963	3	0.002785	krCL150513
3182	3	-0.014987	krCL150513
44	3	0.015646	krCL070613
48	3	0.005396	krCL070613
86	3	-0.004631	krCL070613
102	3	-0.020135	krCL070613
149	3	-0.001357	krCL070613
242	3	-0.016974	krCL070613
247	3	0.016163	krCL070613
285	3	-0.012097	krCL070613
385	3	-0.003764	krCL070613
459	3	-0.000565	krCL070613
53	3.5	0.002302	krCL051112
56	3.5	0.021786	krCL051112
68	3.5	0.015424	krCL051112
70	3.5	0.019484	krCL051112
73	3.5	-0.009952	krCL051112
79	3.5	0.029194	krCL051112
85	3.5	0.018316	krCL051112
86	3.5	0.031489	krCL051112
95	3.5	0.007363	krCL051112
101	3.5	-0.002301	krCL051112
105	3.5	0.035002	krCL051112
106	3.5	0.032873	krCL051112
108	3.5	0.016845	krCL051112
123	3.5	0.030301	krCL051112
124	3.5	0.00344	krCL051112
130	3.5	0.018664	krCL051112
138	3.5	0.017614	krCL051112
141	3.5	0.017848	krCL051112
150	3.5	0.005142	krCL051112
152	3.5	0.055912	krCL051112
155	3.5	0.017168	krCL051112
163	3.5	0.060822	krCL051112
167	3.5	0.030928	krCL051112
168	3.5	0.012069	krCL051112
169	3.5	0.01864	krCL051112
177	3.5	0.05796	krCL051112
182	3.5	0.038921	krCL051112
185	3.5	-0.001349	krCL051112
193	3.5	0.007712	krCL051112
195	3.5	0.009361	krCL051112
196	3.5	0.038735	krCL051112
201	3.5	-0.004161	krCL051112
214	3.5	-0.003799	krCL051112
217	3.5	0.026981	krCL051112
218	3.5	-0.004579	krCL051112
219	3.5	0.031474	krCL051112
221	3.5	0.037933	krCL051112
232	3.5	0.003002	krCL051112
234	3.5	-0.002729	krCL051112
240	3.5	0.046561	krCL051112
265	3.5	0.007403	krCL051112
268	3.5	0.014653	krCL051112
269	3.5	0.027094	krCL051112
290	3.5	-0.018571	krCL051112
305	3.5	-0.00206	krCL051112
307	3.5	0.002822	krCL051112
330	3.5	0.012632	krCL051112
339	3.5	0.063545	krCL051112
351	3.5	0.008232	krCL051112
353	3.5	0.010566	krCL051112
357	3.5	0.019419	krCL051112
362	3.5	0.006024	krCL051112
398	3.5	0.000336	krCL051112
403	3.5	0.018233	krCL051112
413	3.5	0.019784	krCL051112
414	3.5	-0.000485	krCL051112
425	3.5	0.047581	krCL051112
434	3.5	-0.007937	krCL051112
435	3.5	0.002427	krCL051112
438	3.5	-0.032194	krCL051112
449	3.5	-0.009091	krCL051112
452	3.5	-0.013465	krCL051112
466	3.5	0.003703	krCL051112
492	3.5	0.006995	krCL051112
497	3.5	0.024994	krCL051112
514	3.5	-0.001526	krCL051112
526	3.5	0.012653	krCL051112
850	3.5	-0.000729	krCL051112
1046	3.5	0.064838	krCL051112
1425	3.5	-0.021457	krCL051112
1474	3.5	0.038832	krCL051112
1621	3.5	0.016308	krCL051112
1871	3.5	0.045512	krCL051112
1894	3.5	0.011964	krCL051112
1898	3.5	0.03147	krCL051112
1899	3.5	-0.010618	krCL051112
1911	3.5	0.005666	krCL051112
1924	3.5	0.028819	krCL051112
1980	3.5	0.056546	krCL051112
1985	3.5	0.008703	krCL051112
2004	3.5	0.00137	krCL051112
2014	3.5	0.010176	krCL051112
2061	3.5	0.059002	krCL051112
2088	3.5	0.013423	krCL051112
2104	3.5	-0.005443	krCL051112
2170	3.5	0.02168	krCL051112
2182	3.5	0.004142	krCL051112
2270	3.5	0.023414	krCL051112
2290	3.5	0.01739	krCL051112
2388	3.5	0.020641	krCL051112
2394	3.5	0.021971	krCL051112
2416	3.5	0.020949	krCL051112
2417	3.5	0.024187	krCL051112
2425	3.5	-0.050185	krCL051112
2445	3.5	0.05472	krCL051112
2504	3.5	0.031502	krCL051112
35	3.5	0.027607	krCL150513
43	3.5	0.046856	krCL150513
86	3.5	-0.019643	krCL150513
95	3.5	0.018747	krCL150513
99	3.5	-0.007024	krCL150513
107	3.5	-0.003064	krCL150513
132	3.5	-0.002193	krCL150513
159	3.5	-0.011589	krCL150513
163	3.5	0.005857	krCL150513
178	3.5	0.022772	krCL150513
200	3.5	-0.007557	krCL150513
205	3.5	0.014061	krCL150513
206	3.5	0.032905	krCL150513
217	3.5	-0.005017	krCL150513
255	3.5	0.015101	krCL150513
256	3.5	0.009196	krCL150513
262	3.5	0.015914	krCL150513
274	3.5	0.056419	krCL150513
286	3.5	0.011454	krCL150513
287	3.5	0.015244	krCL150513
294	3.5	-0.001108	krCL150513
305	3.5	0.004116	krCL150513
315	3.5	0.031857	krCL150513
338	3.5	-0.007985	krCL150513
353	3.5	-0.01172	krCL150513
391	3.5	0.009349	krCL150513
563	3.5	-0.003926	krCL150513
574	3.5	0.018065	krCL150513
641	3.5	-0.008393	krCL150513
644	3.5	0.03172	krCL150513
651	3.5	-0.026469	krCL150513
664	3.5	0.009267	krCL150513
730	3.5	0.000988	krCL150513
951	3.5	-0.036229	krCL150513
1004	3.5	0.020478	krCL150513
1028	3.5	0.01712	krCL150513
1034	3.5	0.029786	krCL150513
1093	3.5	0.053854	krCL150513
1127	3.5	0.028251	krCL150513
1237	3.5	0.000288	krCL150513
1434	3.5	0.025407	krCL150513
1458	3.5	-0.017276	krCL150513
1775	3.5	0.038523	krCL150513
2073	3.5	0.003065	krCL150513
2158	3.5	0.014078	krCL150513
2290	3.5	0.030299	krCL150513
2340	3.5	0.036796	krCL150513
2357	3.5	-0.012568	krCL150513
2360	3.5	0.011546	krCL150513
2445	3.5	0.026574	krCL150513
2478	3.5	0.024314	krCL150513
2586	3.5	-0.038382	krCL150513
2590	3.5	0.027787	krCL150513
2640	3.5	0.010704	krCL150513
2641	3.5	0.020624	krCL150513
2642	3.5	0.00976	krCL150513
2643	3.5	0.018408	krCL150513
2644	3.5	0.023407	krCL150513
2668	3.5	0.001625	krCL150513
2684	3.5	0.029324	krCL150513
2685	3.5	-0.006849	krCL150513
2687	3.5	0.026472	krCL150513
2692	3.5	0.005171	krCL150513
2697	3.5	0.007098	krCL150513
2735	3.5	0.01936	krCL150513
2809	3.5	0.007496	krCL150513
2830	3.5	0.005023	krCL150513
2898	3.5	0.006133	krCL150513
2918	3.5	0.015834	krCL150513
2963	3.5	0.006842	krCL150513
3182	3.5	-0.011375	krCL150513
39	3.5	-0.000753	krCL070613
44	3.5	-0.010304	krCL070613
48	3.5	-0.00129	krCL070613
86	3.5	-0.021964	krCL070613
102	3.5	-0.0215	krCL070613
149	3.5	-0.013646	krCL070613
162	3.5	0.00044	krCL070613
242	3.5	-0.013968	krCL070613
247	3.5	-7.5e-05	krCL070613
285	3.5	-0.012346	krCL070613
385	3.5	-0.000606	krCL070613
459	3.5	-0.000248	krCL070613
469	3.5	-0.020164	krCL070613
657	3.5	-0.020162	krCL070613
731	3.5	-0.007	krCL070613
736	3.5	0.000859	krCL070613
53	4	0.005781	krCL051112
56	4	0.025285	krCL051112
68	4	0.018111	krCL051112
70	4	0.024607	krCL051112
73	4	0.002334	krCL051112
79	4	0.020615	krCL051112
85	4	0.023054	krCL051112
86	4	0.039945	krCL051112
95	4	0.018603	krCL051112
101	4	0.016585	krCL051112
105	4	0.041704	krCL051112
106	4	0.031979	krCL051112
108	4	0.004383	krCL051112
123	4	0.033964	krCL051112
124	4	-0.009642	krCL051112
130	4	0.015855	krCL051112
138	4	0.017177	krCL051112
141	4	0.016462	krCL051112
150	4	0.006207	krCL051112
152	4	0.066972	krCL051112
155	4	0.018148	krCL051112
163	4	0.05049	krCL051112
167	4	0.048926	krCL051112
168	4	-0.004383	krCL051112
169	4	0.030265	krCL051112
177	4	0.060034	krCL051112
182	4	0.03648	krCL051112
185	4	0.002564	krCL051112
193	4	-0.003748	krCL051112
195	4	0.00493	krCL051112
196	4	0.057438	krCL051112
201	4	0.010843	krCL051112
214	4	0.012625	krCL051112
217	4	0.035134	krCL051112
218	4	0.001178	krCL051112
219	4	0.04014	krCL051112
232	4	-0.004396	krCL051112
234	4	0.012077	krCL051112
240	4	0.094506	krCL051112
265	4	0.017235	krCL051112
268	4	0.014143	krCL051112
269	4	0.041331	krCL051112
290	4	-0.003848	krCL051112
305	4	0.004163	krCL051112
307	4	0.005368	krCL051112
330	4	0.017588	krCL051112
339	4	0.047767	krCL051112
351	4	0.010883	krCL051112
353	4	0.017624	krCL051112
357	4	0.030527	krCL051112
362	4	0.007949	krCL051112
398	4	-0.005077	krCL051112
403	4	0.01957	krCL051112
413	4	0.047454	krCL051112
414	4	-0.007442	krCL051112
425	4	0.082054	krCL051112
434	4	0.005082	krCL051112
435	4	-0.004495	krCL051112
438	4	-0.005894	krCL051112
449	4	0.001802	krCL051112
452	4	-0.014595	krCL051112
466	4	0.015437	krCL051112
492	4	0.011736	krCL051112
497	4	0.025237	krCL051112
514	4	0.005945	krCL051112
526	4	0.019523	krCL051112
850	4	-0.000239	krCL051112
1425	4	0.004102	krCL051112
1474	4	0.030596	krCL051112
1621	4	0.030836	krCL051112
1871	4	0.033703	krCL051112
1894	4	0.018206	krCL051112
1898	4	0.014643	krCL051112
1899	4	0.001767	krCL051112
1911	4	-0.003336	krCL051112
1924	4	0.031887	krCL051112
1980	4	0.052781	krCL051112
1985	4	0.007708	krCL051112
2004	4	0.019711	krCL051112
2014	4	0.022843	krCL051112
2061	4	0.03414	krCL051112
2088	4	0.002192	krCL051112
2104	4	0.005634	krCL051112
2170	4	0.016649	krCL051112
2182	4	0.031447	krCL051112
2270	4	0.026926	krCL051112
2290	4	0.029122	krCL051112
2388	4	0.010546	krCL051112
2394	4	0.020059	krCL051112
2416	4	0.016807	krCL051112
2417	4	0.011488	krCL051112
2425	4	-0.025255	krCL051112
2445	4	0.041666	krCL051112
2504	4	0.032534	krCL051112
35	4	0.024517	krCL150513
43	4	0.043965	krCL150513
86	4	-0.018436	krCL150513
95	4	0.032965	krCL150513
99	4	0.001053	krCL150513
107	4	0.004837	krCL150513
132	4	0.004449	krCL150513
159	4	-0.004161	krCL150513
163	4	0.003639	krCL150513
178	4	0.012598	krCL150513
200	4	-0.000171	krCL150513
205	4	0.0157	krCL150513
206	4	0.039099	krCL150513
217	4	-0.001044	krCL150513
255	4	0.011187	krCL150513
256	4	0.008336	krCL150513
262	4	0.013363	krCL150513
274	4	0.03958	krCL150513
286	4	0.023082	krCL150513
287	4	0.022863	krCL150513
294	4	0.003542	krCL150513
305	4	0.004484	krCL150513
315	4	0.019979	krCL150513
338	4	-0.021025	krCL150513
353	4	-0.007067	krCL150513
391	4	0.015421	krCL150513
563	4	0.013397	krCL150513
574	4	0.019303	krCL150513
641	4	0.015707	krCL150513
651	4	-0.03685	krCL150513
664	4	-0.006645	krCL150513
951	4	-0.035151	krCL150513
1004	4	0.025467	krCL150513
1028	4	0.012557	krCL150513
1034	4	0.007345	krCL150513
1093	4	0.040051	krCL150513
1127	4	0.032341	krCL150513
1237	4	0.004754	krCL150513
1434	4	0.030459	krCL150513
1458	4	-0.038866	krCL150513
1775	4	0.021921	krCL150513
2073	4	0.015497	krCL150513
2158	4	0.020522	krCL150513
2290	4	0.029189	krCL150513
2340	4	0.035158	krCL150513
2357	4	-0.020598	krCL150513
2360	4	0.019823	krCL150513
2406	4	0.006873	krCL150513
2445	4	0.038568	krCL150513
2456	4	-0.011482	krCL150513
2478	4	0.009777	krCL150513
2586	4	-0.031043	krCL150513
2590	4	0.013587	krCL150513
2640	4	0.019485	krCL150513
2641	4	0.029621	krCL150513
2642	4	0.016565	krCL150513
2643	4	0.026044	krCL150513
2644	4	0.031253	krCL150513
2668	4	0.003938	krCL150513
2684	4	0.020157	krCL150513
2685	4	-0.003641	krCL150513
2687	4	0.024636	krCL150513
2692	4	0.00442	krCL150513
2697	4	0.0068	krCL150513
2735	4	0.026498	krCL150513
2792	4	0.034382	krCL150513
2809	4	0.019987	krCL150513
2830	4	-0.002599	krCL150513
2898	4	0.022143	krCL150513
2918	4	0.037654	krCL150513
2963	4	0.00303	krCL150513
3029	4	-0.034496	krCL150513
3182	4	-0.018114	krCL150513
3187	4	0.026678	krCL150513
3292	4	-0.041404	krCL150513
25	4	-0.033814	krCL070613
36	4	-0.001395	krCL070613
39	4	-0.023047	krCL070613
44	4	-0.001897	krCL070613
48	4	-0.022648	krCL070613
86	4	-0.039826	krCL070613
102	4	-0.00221	krCL070613
149	4	-0.010527	krCL070613
162	4	-0.029074	krCL070613
242	4	-0.016959	krCL070613
247	4	-0.017653	krCL070613
285	4	-0.027195	krCL070613
385	4	-0.03733	krCL070613
459	4	-0.021782	krCL070613
469	4	-0.027228	krCL070613
657	4	-0.037691	krCL070613
731	4	-0.017848	krCL070613
734	4	-0.00716	krCL070613
736	4	-0.017284	krCL070613
772	4	-0.028945	krCL070613
774	4	-0.029322	krCL070613
53	4.5	-0.000986	krCL051112
56	4.5	0.020218	krCL051112
68	4.5	0.013708	krCL051112
70	4.5	0.011237	krCL051112
73	4.5	0.000151	krCL051112
79	4.5	0.025165	krCL051112
85	4.5	0.020758	krCL051112
86	4.5	0.033941	krCL051112
95	4.5	0.022315	krCL051112
101	4.5	-0.002859	krCL051112
105	4.5	0.02413	krCL051112
106	4.5	0.039801	krCL051112
108	4.5	0.006264	krCL051112
123	4.5	0.024435	krCL051112
124	4.5	-0.025646	krCL051112
130	4.5	0.004702	krCL051112
138	4.5	0.015266	krCL051112
141	4.5	0.007337	krCL051112
150	4.5	-0.000205	krCL051112
152	4.5	0.076609	krCL051112
154	4.5	0.042712	krCL051112
155	4.5	0.021085	krCL051112
163	4.5	0.075613	krCL051112
167	4.5	0.054831	krCL051112
168	4.5	0.00404	krCL051112
169	4.5	0.01483	krCL051112
177	4.5	0.067689	krCL051112
182	4.5	0.031158	krCL051112
185	4.5	0.002235	krCL051112
193	4.5	-0.005183	krCL051112
195	4.5	0.000713	krCL051112
196	4.5	0.043306	krCL051112
201	4.5	0.011672	krCL051112
214	4.5	0.013165	krCL051112
217	4.5	0.028348	krCL051112
218	4.5	-0.006179	krCL051112
219	4.5	0.021525	krCL051112
232	4.5	-0.007153	krCL051112
234	4.5	0.016227	krCL051112
240	4.5	0.002085	krCL051112
265	4.5	0.014468	krCL051112
268	4.5	0.008885	krCL051112
269	4.5	0.04232	krCL051112
290	4.5	-0.004338	krCL051112
305	4.5	-0.002805	krCL051112
307	4.5	-0.000636	krCL051112
330	4.5	0.004858	krCL051112
339	4.5	0.083429	krCL051112
351	4.5	-0.000736	krCL051112
353	4.5	0.027214	krCL051112
357	4.5	0.01529	krCL051112
362	4.5	0.001258	krCL051112
398	4.5	-0.014754	krCL051112
403	4.5	0.013231	krCL051112
413	4.5	0.018342	krCL051112
414	4.5	-0.005888	krCL051112
425	4.5	0.030983	krCL051112
430	4.5	0.039223	krCL051112
434	4.5	-0.009916	krCL051112
435	4.5	-0.000779	krCL051112
438	4.5	-0.024628	krCL051112
452	4.5	-0.025505	krCL051112
466	4.5	0.011081	krCL051112
492	4.5	0.008316	krCL051112
497	4.5	0.017108	krCL051112
514	4.5	-0.009552	krCL051112
526	4.5	0.010872	krCL051112
1425	4.5	-0.009062	krCL051112
1474	4.5	0.038814	krCL051112
1621	4.5	0.029474	krCL051112
1871	4.5	0.018887	krCL051112
1894	4.5	0.012627	krCL051112
1898	4.5	0.004183	krCL051112
1899	4.5	-0.00464	krCL051112
1911	4.5	0.010666	krCL051112
1924	4.5	0.032102	krCL051112
1980	4.5	0.013746	krCL051112
1985	4.5	0.00387	krCL051112
2004	4.5	0.010706	krCL051112
2014	4.5	0.012579	krCL051112
2061	4.5	0.028381	krCL051112
2088	4.5	0.028843	krCL051112
2104	4.5	-0.00474	krCL051112
2170	4.5	0.014874	krCL051112
2182	4.5	0.022404	krCL051112
2193	4.5	0.030759	krCL051112
2270	4.5	0.013791	krCL051112
2290	4.5	0.008369	krCL051112
2388	4.5	0.016843	krCL051112
2394	4.5	0.012863	krCL051112
2416	4.5	0.014973	krCL051112
2417	4.5	0.012673	krCL051112
2425	4.5	0.009092	krCL051112
2433	4.5	0.004261	krCL051112
2445	4.5	0.044198	krCL051112
2476	4.5	0.048349	krCL051112
2504	4.5	0.029656	krCL051112
2531	4.5	0.007997	krCL051112
35	4.5	0.048757	krCL150513
86	4.5	-0.005613	krCL150513
95	4.5	0.041706	krCL150513
99	4.5	0.001354	krCL150513
107	4.5	-0.002849	krCL150513
132	4.5	0.020096	krCL150513
159	4.5	-0.006936	krCL150513
163	4.5	0.016945	krCL150513
178	4.5	0.043139	krCL150513
200	4.5	0.005117	krCL150513
205	4.5	0.000623	krCL150513
206	4.5	0.04384	krCL150513
217	4.5	-0.000128	krCL150513
255	4.5	0.009556	krCL150513
256	4.5	0.020608	krCL150513
262	4.5	0.040499	krCL150513
286	4.5	0.031786	krCL150513
287	4.5	0.03497	krCL150513
294	4.5	0.017554	krCL150513
305	4.5	0.020179	krCL150513
315	4.5	0.024684	krCL150513
338	4.5	0.003974	krCL150513
353	4.5	-0.003605	krCL150513
391	4.5	0.023884	krCL150513
563	4.5	0.027798	krCL150513
574	4.5	0.02549	krCL150513
641	4.5	0.020526	krCL150513
651	4.5	-0.012174	krCL150513
664	4.5	-0.008169	krCL150513
951	4.5	-0.018869	krCL150513
1004	4.5	0.037985	krCL150513
1028	4.5	0.023897	krCL150513
1034	4.5	0.020616	krCL150513
1093	4.5	0.016048	krCL150513
1127	4.5	0.042774	krCL150513
1237	4.5	-0.005133	krCL150513
1434	4.5	0.018223	krCL150513
1458	4.5	-0.042303	krCL150513
1775	4.5	0.026743	krCL150513
1781	4.5	-0.020294	krCL150513
2073	4.5	0.019281	krCL150513
2158	4.5	0.033139	krCL150513
2290	4.5	0.033028	krCL150513
2340	4.5	0.030635	krCL150513
2357	4.5	0.000104	krCL150513
2360	4.5	0.024601	krCL150513
2406	4.5	-0.00583	krCL150513
2445	4.5	0.02263	krCL150513
2456	4.5	0.026686	krCL150513
2478	4.5	0.017043	krCL150513
2586	4.5	-0.004587	krCL150513
2590	4.5	0.030737	krCL150513
2640	4.5	0.027902	krCL150513
2641	4.5	0.055071	krCL150513
2642	4.5	0.035723	krCL150513
2643	4.5	0.027013	krCL150513
2644	4.5	0.047446	krCL150513
2668	4.5	0.010207	krCL150513
2684	4.5	0.01636	krCL150513
2685	4.5	-0.008488	krCL150513
2687	4.5	0.017787	krCL150513
2692	4.5	0.014938	krCL150513
2697	4.5	0.013522	krCL150513
2735	4.5	0.028638	krCL150513
2792	4.5	0.036333	krCL150513
2809	4.5	0.020007	krCL150513
2830	4.5	-0.00196	krCL150513
2898	4.5	0.029123	krCL150513
2918	4.5	0.033398	krCL150513
2920	4.5	0.030823	krCL150513
2963	4.5	0.003562	krCL150513
3029	4.5	-0.003684	krCL150513
3182	4.5	-0.017666	krCL150513
3187	4.5	0.023398	krCL150513
3190	4.5	0.010329	krCL150513
3292	4.5	-0.038699	krCL150513
25	4.5	-0.018074	krCL070613
36	4.5	0.013239	krCL070613
39	4.5	0.002191	krCL070613
48	4.5	-0.027491	krCL070613
86	4.5	-0.034682	krCL070613
102	4.5	-0.014506	krCL070613
149	4.5	-0.022354	krCL070613
162	4.5	-0.041534	krCL070613
242	4.5	-0.014032	krCL070613
247	4.5	-0.016686	krCL070613
285	4.5	-0.025624	krCL070613
385	4.5	-0.029677	krCL070613
459	4.5	0.01032	krCL070613
469	4.5	0.001607	krCL070613
635	4.5	-0.008041	krCL070613
636	4.5	-0.000787	krCL070613
657	4.5	-0.002036	krCL070613
731	4.5	-0.007152	krCL070613
734	4.5	0.00997	krCL070613
736	4.5	-0.040749	krCL070613
772	4.5	-0.018666	krCL070613
773	4.5	0.006061	krCL070613
774	4.5	-0.019063	krCL070613
817	4.5	-0.001355	krCL070613
819	4.5	0.008479	krCL070613
53	5	0.020274	krCL051112
56	5	0.03128	krCL051112
68	5	0.008135	krCL051112
70	5	0.016986	krCL051112
73	5	0.018136	krCL051112
79	5	0.025044	krCL051112
85	5	0.043482	krCL051112
86	5	0.042339	krCL051112
95	5	0.020856	krCL051112
101	5	0.013819	krCL051112
105	5	0.03765	krCL051112
106	5	0.037642	krCL051112
108	5	0.003453	krCL051112
123	5	0.01991	krCL051112
124	5	-0.0272	krCL051112
130	5	0.028485	krCL051112
138	5	0.021725	krCL051112
141	5	0.008624	krCL051112
146	5	0.023782	krCL051112
150	5	0.016635	krCL051112
152	5	0.065543	krCL051112
154	5	0.025262	krCL051112
155	5	0.017439	krCL051112
167	5	0.07005	krCL051112
168	5	0.004326	krCL051112
169	5	0.037915	krCL051112
177	5	0.072714	krCL051112
182	5	0.018411	krCL051112
185	5	-0.005684	krCL051112
193	5	0.010002	krCL051112
195	5	0.01532	krCL051112
196	5	0.060755	krCL051112
201	5	0.016377	krCL051112
214	5	0.023459	krCL051112
217	5	0.022553	krCL051112
218	5	0.008056	krCL051112
219	5	0.025778	krCL051112
232	5	0.005606	krCL051112
234	5	0.027022	krCL051112
240	5	0.013892	krCL051112
265	5	0.018761	krCL051112
268	5	0.004653	krCL051112
269	5	0.033945	krCL051112
290	5	-0.004394	krCL051112
305	5	0.00064	krCL051112
307	5	0.013045	krCL051112
330	5	0.018372	krCL051112
339	5	0.07074	krCL051112
351	5	-0.004616	krCL051112
353	5	0.020888	krCL051112
357	5	0.023441	krCL051112
362	5	0.004575	krCL051112
398	5	-0.010888	krCL051112
403	5	0.022323	krCL051112
413	5	0.035712	krCL051112
414	5	0.018818	krCL051112
425	5	0.037682	krCL051112
430	5	0.023316	krCL051112
434	5	0.013572	krCL051112
435	5	-0.005938	krCL051112
438	5	-0.009913	krCL051112
452	5	-0.019584	krCL051112
466	5	0.018121	krCL051112
492	5	0.027396	krCL051112
497	5	0.01773	krCL051112
514	5	-0.012318	krCL051112
526	5	0.01655	krCL051112
850	5	-0.013182	krCL051112
1425	5	0.011413	krCL051112
1474	5	0.043254	krCL051112
1621	5	0.023099	krCL051112
1871	5	0.009612	krCL051112
1894	5	0.033656	krCL051112
1898	5	0.022444	krCL051112
1899	5	0.022646	krCL051112
1911	5	-0.002248	krCL051112
1924	5	0.048836	krCL051112
1980	5	0.003224	krCL051112
1985	5	0.020866	krCL051112
2004	5	0.04063	krCL051112
2014	5	0.027861	krCL051112
2088	5	-0.011642	krCL051112
2104	5	0.003597	krCL051112
2170	5	0.009287	krCL051112
2270	5	0.020302	krCL051112
2290	5	0.024053	krCL051112
2388	5	0.00655	krCL051112
2394	5	0.017435	krCL051112
2416	5	0.0232	krCL051112
2417	5	0.022903	krCL051112
2425	5	-0.001651	krCL051112
2433	5	0.007855	krCL051112
2504	5	0.020552	krCL051112
2506	5	0.007964	krCL051112
2511	5	0.027343	krCL051112
2519	5	-0.029781	krCL051112
2531	5	0.005966	krCL051112
2548	5	-0.029009	krCL051112
35	5	0.02261	krCL150513
86	5	0.00087	krCL150513
95	5	0.05626	krCL150513
99	5	0.010555	krCL150513
107	5	0.001532	krCL150513
132	5	0.00642	krCL150513
159	5	0.007312	krCL150513
163	5	0.010938	krCL150513
178	5	0.021603	krCL150513
200	5	0.015203	krCL150513
205	5	0.013174	krCL150513
206	5	0.052817	krCL150513
217	5	0.00055	krCL150513
255	5	0.015965	krCL150513
256	5	0.020291	krCL150513
262	5	0.014906	krCL150513
286	5	0.044664	krCL150513
287	5	0.03801	krCL150513
294	5	0.010298	krCL150513
305	5	0.024284	krCL150513
315	5	0.026718	krCL150513
338	5	0.016416	krCL150513
353	5	0.006338	krCL150513
391	5	0.012606	krCL150513
563	5	0.029485	krCL150513
574	5	0.011262	krCL150513
641	5	0.028778	krCL150513
651	5	0.001078	krCL150513
664	5	0.00322	krCL150513
951	5	0.00176	krCL150513
1004	5	0.03164	krCL150513
1028	5	0.027548	krCL150513
1034	5	0.014074	krCL150513
1093	5	0.023459	krCL150513
1127	5	0.030069	krCL150513
1237	5	0.003398	krCL150513
1434	5	0.021604	krCL150513
1458	5	-0.016549	krCL150513
1775	5	0.025427	krCL150513
1781	5	-0.002315	krCL150513
2073	5	0.02011	krCL150513
2158	5	0.022482	krCL150513
2290	5	0.023298	krCL150513
2340	5	0.014806	krCL150513
2357	5	0.004211	krCL150513
2360	5	0.028971	krCL150513
2406	5	0.037118	krCL150513
2445	5	0.010931	krCL150513
2456	5	0.029465	krCL150513
2478	5	0.028111	krCL150513
2586	5	0.014855	krCL150513
2590	5	0.02761	krCL150513
2640	5	0.025938	krCL150513
2641	5	0.060008	krCL150513
2642	5	0.016615	krCL150513
2643	5	0.031694	krCL150513
2644	5	0.065511	krCL150513
2668	5	0.008765	krCL150513
2684	5	0.01979	krCL150513
2685	5	0.004307	krCL150513
2687	5	0.01211	krCL150513
2692	5	0.017954	krCL150513
2697	5	0.024308	krCL150513
2735	5	0.020038	krCL150513
2792	5	0.037308	krCL150513
2809	5	0.019228	krCL150513
2830	5	0.016612	krCL150513
2858	5	0.049942	krCL150513
2898	5	0.022705	krCL150513
2918	5	0.024726	krCL150513
2920	5	0.027075	krCL150513
2963	5	-0.000289	krCL150513
3005	5	0.033543	krCL150513
3023	5	0.030776	krCL150513
3029	5	-0.012922	krCL150513
3182	5	-0.018941	krCL150513
3187	5	0.045594	krCL150513
3190	5	0.004657	krCL150513
3292	5	-0.031227	krCL150513
25	5	-0.023606	krCL070613
39	5	0.016437	krCL070613
48	5	0.011835	krCL070613
67	5	-0.02339	krCL070613
86	5	-0.025431	krCL070613
102	5	0.021799	krCL070613
149	5	-0.0054	krCL070613
162	5	-0.000439	krCL070613
242	5	0.034261	krCL070613
247	5	0.012801	krCL070613
285	5	0.007132	krCL070613
385	5	-0.023584	krCL070613
459	5	0.029734	krCL070613
469	5	-0.007518	krCL070613
577	5	-0.000249	krCL070613
600	5	-0.001468	krCL070613
635	5	0.007155	krCL070613
636	5	0.006762	krCL070613
657	5	-0.013796	krCL070613
731	5	0.00197	krCL070613
736	5	-0.000218	krCL070613
772	5	-0.018605	krCL070613
773	5	0.027772	krCL070613
774	5	-0.023607	krCL070613
817	5	0.024568	krCL070613
839	5	-0.003511	krCL070613
856	5	-0.02085	krCL070613
56	5.5	0.036784	krCL051112
68	5.5	0.009663	krCL051112
70	5.5	0.030132	krCL051112
73	5.5	0.036487	krCL051112
79	5.5	0.019151	krCL051112
85	5.5	0.039766	krCL051112
86	5.5	0.041196	krCL051112
95	5.5	0.017636	krCL051112
101	5.5	0.010129	krCL051112
105	5.5	0.040911	krCL051112
106	5.5	0.036334	krCL051112
108	5.5	-0.001561	krCL051112
123	5.5	0.030935	krCL051112
124	5.5	-0.023657	krCL051112
130	5.5	0.027609	krCL051112
138	5.5	0.025038	krCL051112
141	5.5	0.017244	krCL051112
146	5.5	0.027972	krCL051112
150	5.5	0.016973	krCL051112
152	5.5	0.064816	krCL051112
154	5.5	0.043838	krCL051112
155	5.5	0.017436	krCL051112
167	5.5	0.071162	krCL051112
168	5.5	0.004621	krCL051112
169	5.5	0.044818	krCL051112
177	5.5	0.074237	krCL051112
182	5.5	0.021495	krCL051112
185	5.5	0.008517	krCL051112
193	5.5	0.011941	krCL051112
195	5.5	-0.000967	krCL051112
196	5.5	0.05197	krCL051112
214	5.5	0.036673	krCL051112
217	5.5	0.014728	krCL051112
218	5.5	0.014706	krCL051112
219	5.5	0.033169	krCL051112
232	5.5	0.005709	krCL051112
234	5.5	0.034938	krCL051112
240	5.5	0.032474	krCL051112
265	5.5	0.019041	krCL051112
268	5.5	0.008575	krCL051112
269	5.5	0.028106	krCL051112
290	5.5	0.003536	krCL051112
305	5.5	0.013156	krCL051112
307	5.5	0.03022	krCL051112
330	5.5	0.017231	krCL051112
339	5.5	0.072533	krCL051112
351	5.5	0.021501	krCL051112
353	5.5	0.025209	krCL051112
357	5.5	0.027489	krCL051112
362	5.5	0.011418	krCL051112
398	5.5	-0.009768	krCL051112
403	5.5	0.028909	krCL051112
413	5.5	0.030734	krCL051112
414	5.5	0.013741	krCL051112
425	5.5	0.056171	krCL051112
430	5.5	0.02615	krCL051112
435	5.5	-0.000433	krCL051112
438	5.5	-0.017519	krCL051112
452	5.5	-0.028738	krCL051112
466	5.5	0.021822	krCL051112
492	5.5	0.024189	krCL051112
497	5.5	0.024824	krCL051112
514	5.5	-0.007019	krCL051112
526	5.5	0.023329	krCL051112
850	5.5	0.028457	krCL051112
1425	5.5	0.018589	krCL051112
1474	5.5	0.053102	krCL051112
1621	5.5	0.006111	krCL051112
1871	5.5	0.01837	krCL051112
1894	5.5	0.03585	krCL051112
1898	5.5	0.036736	krCL051112
1899	5.5	0.036511	krCL051112
1911	5.5	0.017725	krCL051112
1924	5.5	0.043688	krCL051112
1980	5.5	0.000811	krCL051112
1985	5.5	0.029707	krCL051112
2004	5.5	0.028737	krCL051112
2014	5.5	0.018729	krCL051112
2088	5.5	0.024025	krCL051112
2104	5.5	0.009403	krCL051112
2170	5.5	0.013675	krCL051112
2182	5.5	0.036429	krCL051112
2270	5.5	0.036231	krCL051112
2290	5.5	0.024269	krCL051112
2388	5.5	0.000933	krCL051112
2394	5.5	0.011872	krCL051112
2416	5.5	0.015679	krCL051112
2417	5.5	0.020332	krCL051112
2425	5.5	0.015962	krCL051112
2433	5.5	0.031226	krCL051112
2466	5.5	0.001114	krCL051112
2504	5.5	0.020578	krCL051112
2506	5.5	0.017097	krCL051112
2511	5.5	0.021953	krCL051112
2517	5.5	0.012638	krCL051112
2519	5.5	0.012385	krCL051112
2531	5.5	0.0204	krCL051112
2548	5.5	0.009816	krCL051112
35	5.5	0.026043	krCL150513
86	5.5	0.020486	krCL150513
95	5.5	0.042215	krCL150513
99	5.5	0.019853	krCL150513
107	5.5	-0.00063	krCL150513
132	5.5	0.014453	krCL150513
159	5.5	0.00992	krCL150513
163	5.5	0.021156	krCL150513
178	5.5	0.017091	krCL150513
200	5.5	0.026357	krCL150513
205	5.5	0.031397	krCL150513
206	5.5	0.047144	krCL150513
217	5.5	0.013451	krCL150513
255	5.5	0.010415	krCL150513
256	5.5	0.030225	krCL150513
262	5.5	-0.002451	krCL150513
286	5.5	0.042054	krCL150513
287	5.5	0.035854	krCL150513
294	5.5	0.020935	krCL150513
305	5.5	0.004793	krCL150513
315	5.5	0.012649	krCL150513
338	5.5	0.009104	krCL150513
353	5.5	2.4e-05	krCL150513
391	5.5	0.02431	krCL150513
563	5.5	0.043428	krCL150513
574	5.5	0.016552	krCL150513
641	5.5	0.050405	krCL150513
651	5.5	-0.000289	krCL150513
664	5.5	0.004774	krCL150513
951	5.5	0.030264	krCL150513
1004	5.5	0.030066	krCL150513
1028	5.5	0.014263	krCL150513
1034	5.5	0.01134	krCL150513
1093	5.5	0.03561	krCL150513
1127	5.5	0.040228	krCL150513
1237	5.5	0.015777	krCL150513
1434	5.5	0.039151	krCL150513
1458	5.5	0.001905	krCL150513
1775	5.5	0.015202	krCL150513
1781	5.5	-0.001685	krCL150513
2073	5.5	0.042631	krCL150513
2158	5.5	0.026545	krCL150513
2290	5.5	0.024663	krCL150513
2340	5.5	0.015799	krCL150513
2357	5.5	0.010508	krCL150513
2360	5.5	0.024826	krCL150513
2406	5.5	0.019805	krCL150513
2445	5.5	0.010958	krCL150513
2456	5.5	0.021525	krCL150513
2478	5.5	0.031416	krCL150513
2586	5.5	0.027876	krCL150513
2590	5.5	0.024595	krCL150513
2640	5.5	0.03459	krCL150513
2641	5.5	0.057757	krCL150513
2642	5.5	0.03676	krCL150513
2643	5.5	0.034244	krCL150513
2644	5.5	0.068191	krCL150513
2668	5.5	0.00842	krCL150513
2684	5.5	0.013228	krCL150513
2685	5.5	0.012729	krCL150513
2687	5.5	0.009997	krCL150513
2692	5.5	0.024568	krCL150513
2697	5.5	0.027797	krCL150513
2735	5.5	0.019919	krCL150513
2792	5.5	0.036695	krCL150513
2809	5.5	0.005744	krCL150513
2830	5.5	-0.001302	krCL150513
2858	5.5	0.065562	krCL150513
2898	5.5	0.018155	krCL150513
2918	5.5	0.012096	krCL150513
2920	5.5	0.025041	krCL150513
2963	5.5	0.003561	krCL150513
3005	5.5	0.022336	krCL150513
3023	5.5	0.028678	krCL150513
3029	5.5	-0.008429	krCL150513
3182	5.5	-0.017016	krCL150513
3185	5.5	-0.028039	krCL150513
3187	5.5	0.043311	krCL150513
3190	5.5	-0.004663	krCL150513
3274	5.5	-0.011804	krCL150513
3292	5.5	-0.019686	krCL150513
3401	5.5	-0.025432	krCL150513
3402	5.5	-0.019997	krCL150513
3403	5.5	-0.019432	krCL150513
39	5.5	0.031759	krCL070613
48	5.5	0.032531	krCL070613
67	5.5	0.018434	krCL070613
86	5.5	0.016608	krCL070613
102	5.5	0.06405	krCL070613
149	5.5	0.033934	krCL070613
162	5.5	0.005206	krCL070613
242	5.5	0.06731	krCL070613
247	5.5	0.028111	krCL070613
285	5.5	0.04108	krCL070613
385	5.5	0.017583	krCL070613
459	5.5	0.041301	krCL070613
518	5.5	0.015253	krCL070613
623	5.5	0.052357	krCL070613
[truncated: 23,662 more rows]

## Sheet: Figure 5D Kruppel
cell identifier	Time after GBE onset (min)	AP cell length change (pp/min)	Embryo Name
53	0	0.005179	krCL051112
68	0	-0.00768	krCL051112
70	0	-0.005772	krCL051112
73	0	0.007687	krCL051112
79	0	0.005005	krCL051112
85	0	0.043168	krCL051112
86	0	-0.000536	krCL051112
93	0	0.028735	krCL051112
95	0	-0.020602	krCL051112
101	0	-0.001348	krCL051112
105	0	0.013827	krCL051112
106	0	0.015506	krCL051112
108	0	-0.001419	krCL051112
123	0	-0.003818	krCL051112
130	0	0.043042	krCL051112
141	0	0.021703	krCL051112
150	0	-0.004293	krCL051112
152	0	0.024643	krCL051112
155	0	0.032969	krCL051112
163	0	0.0136	krCL051112
167	0	0.020365	krCL051112
168	0	-0.001253	krCL051112
169	0	0.041133	krCL051112
177	0	0.024715	krCL051112
182	0	0.008733	krCL051112
185	0	0.017713	krCL051112
188	0	0.046677	krCL051112
193	0	-0.003574	krCL051112
195	0	0.000746	krCL051112
196	0	0.02226	krCL051112
201	0	0.004382	krCL051112
212	0	0.017006	krCL051112
217	0	0.015637	krCL051112
218	0	-0.003042	krCL051112
219	0	0.004657	krCL051112
220	0	0.044811	krCL051112
221	0	0.019655	krCL051112
232	0	-0.0042	krCL051112
234	0	0.001166	krCL051112
240	0	0.012981	krCL051112
265	0	-0.013978	krCL051112
268	0	-0.023998	krCL051112
269	0	0.026458	krCL051112
290	0	-0.002752	krCL051112
307	0	-0.00073	krCL051112
311	0	0.053265	krCL051112
330	0	0.01251	krCL051112
339	0	0.033852	krCL051112
351	0	-0.005646	krCL051112
353	0	-0.001205	krCL051112
357	0	0.041704	krCL051112
398	0	0.010498	krCL051112
403	0	0.02926	krCL051112
413	0	0.028702	krCL051112
414	0	0.003265	krCL051112
425	0	0.006021	krCL051112
434	0	0.003802	krCL051112
435	0	0.009944	krCL051112
438	0	-0.020452	krCL051112
449	0	-0.008546	krCL051112
452	0	-0.005316	krCL051112
466	0	-0.006336	krCL051112
497	0	-0.011887	krCL051112
511	0	0.03586	krCL051112
850	0	-0.006265	krCL051112
987	0	0.055909	krCL051112
1046	0	0.037549	krCL051112
1425	0	-0.008215	krCL051112
1474	0	0.04339	krCL051112
1621	0	0.058976	krCL051112
1894	0	-0.002359	krCL051112
1899	0	0.017062	krCL051112
1911	0	0.043881	krCL051112
35	0	0.062384	krCL150513
43	0	0.013403	krCL150513
86	0	0.016915	krCL150513
95	0	0.016793	krCL150513
99	0	0.016654	krCL150513
107	0	0.015446	krCL150513
132	0	0.008004	krCL150513
159	0	0.014593	krCL150513
163	0	0.018629	krCL150513
178	0	0.00427	krCL150513
200	0	0.014425	krCL150513
205	0	0.005789	krCL150513
206	0	0.031071	krCL150513
217	0	0.022436	krCL150513
255	0	0.006883	krCL150513
256	0	0.011262	krCL150513
262	0	0.026684	krCL150513
274	0	0.018381	krCL150513
286	0	0.013169	krCL150513
287	0	0.013731	krCL150513
294	0	0.006484	krCL150513
305	0	0.009918	krCL150513
315	0	-0.009876	krCL150513
338	0	0.008872	krCL150513
353	0	0.012589	krCL150513
391	0	0.014417	krCL150513
563	0	0.014952	krCL150513
574	0	-0.005926	krCL150513
627	0	0.023103	krCL150513
641	0	0.013115	krCL150513
644	0	0.025513	krCL150513
651	0	-0.01169	krCL150513
664	0	0.009495	krCL150513
730	0	0.018748	krCL150513
1004	0	-0.012325	krCL150513
1028	0	0.011913	krCL150513
1034	0	-0.010241	krCL150513
1093	0	0.020417	krCL150513
1127	0	0.005751	krCL150513
1237	0	0.014351	krCL150513
1434	0	0.013227	krCL150513
1775	0	-0.018007	krCL150513
2073	0	0.008618	krCL150513
2158	0	0.007364	krCL150513
2290	0	0.011804	krCL150513
2340	0	0.003429	krCL150513
2357	0	-0.014821	krCL150513
2360	0	0.000219	krCL150513
2478	0	0.005737	krCL150513
2640	0	0.017534	krCL150513
2641	0	0.05986	krCL150513
2642	0	0.001315	krCL150513
2643	0	0.021747	krCL150513
2668	0	-0.003126	krCL150513
2684	0	-0.006514	krCL150513
2685	0	0.008927	krCL150513
2687	0	0.009411	krCL150513
2692	0	0.012258	krCL150513
39	0	0.007164	krCL070613
44	0	0.028844	krCL070613
48	0	-0.032549	krCL070613
71	0	-0.043986	krCL070613
86	0	0.014903	krCL070613
102	0	-0.016868	krCL070613
149	0	-0.00292	krCL070613
242	0	-0.036583	krCL070613
285	0	0.00111	krCL070613
53	0.5	0.005692	krCL051112
68	0.5	0.002313	krCL051112
70	0.5	-0.006717	krCL051112
73	0.5	-0.009705	krCL051112
79	0.5	0.001509	krCL051112
85	0.5	0.034784	krCL051112
86	0.5	-0.005483	krCL051112
95	0.5	-0.004825	krCL051112
101	0.5	-0.002715	krCL051112
105	0.5	0.01909	krCL051112
106	0.5	0.000105	krCL051112
108	0.5	0.002471	krCL051112
123	0.5	0.001504	krCL051112
130	0.5	0.030796	krCL051112
141	0.5	0.021881	krCL051112
150	0.5	-0.003727	krCL051112
152	0.5	0.030995	krCL051112
155	0.5	0.021348	krCL051112
163	0.5	0.025422	krCL051112
167	0.5	0.028149	krCL051112
168	0.5	-0.001025	krCL051112
169	0.5	0.026374	krCL051112
177	0.5	0.040335	krCL051112
182	0.5	-0.000889	krCL051112
185	0.5	0.011918	krCL051112
193	0.5	0.008638	krCL051112
195	0.5	0.006356	krCL051112
196	0.5	0.027775	krCL051112
201	0.5	0.016176	krCL051112
212	0.5	0.022584	krCL051112
218	0.5	-0.002071	krCL051112
219	0.5	0.00923	krCL051112
220	0.5	0.045146	krCL051112
221	0.5	0.030327	krCL051112
232	0.5	0.006131	krCL051112
234	0.5	-0.010058	krCL051112
240	0.5	0.028086	krCL051112
265	0.5	-0.008935	krCL051112
268	0.5	0.005869	krCL051112
269	0.5	0.010563	krCL051112
290	0.5	0.013962	krCL051112
307	0.5	-0.002009	krCL051112
330	0.5	0.002867	krCL051112
339	0.5	0.040907	krCL051112
351	0.5	-0.004385	krCL051112
353	0.5	0.007553	krCL051112
398	0.5	-0.001472	krCL051112
413	0.5	0.02338	krCL051112
414	0.5	-0.000461	krCL051112
425	0.5	0.026393	krCL051112
434	0.5	-0.00229	krCL051112
435	0.5	0.00199	krCL051112
438	0.5	0.009718	krCL051112
449	0.5	0.00049	krCL051112
452	0.5	0.025634	krCL051112
466	0.5	0.003439	krCL051112
497	0.5	0.008641	krCL051112
511	0.5	0.046664	krCL051112
850	0.5	-0.006221	krCL051112
987	0.5	0.064288	krCL051112
1046	0.5	0.037694	krCL051112
1425	0.5	0.008522	krCL051112
1474	0.5	0.043815	krCL051112
1621	0.5	0.007034	krCL051112
1871	0.5	0.027568	krCL051112
1894	0.5	-0.00313	krCL051112
1899	0.5	0.031348	krCL051112
1911	0.5	0.004057	krCL051112
1924	0.5	0.031186	krCL051112
2061	0.5	0.031823	krCL051112
35	0.5	-0.005732	krCL150513
43	0.5	0.020768	krCL150513
86	0.5	0.020915	krCL150513
95	0.5	0.020114	krCL150513
99	0.5	0.010741	krCL150513
107	0.5	-0.001914	krCL150513
132	0.5	0.002998	krCL150513
159	0.5	0.002167	krCL150513
163	0.5	0.016605	krCL150513
178	0.5	-0.013248	krCL150513
200	0.5	0.015299	krCL150513
205	0.5	0.015353	krCL150513
206	0.5	0.02306	krCL150513
217	0.5	0.015937	krCL150513
255	0.5	-0.014852	krCL150513
256	0.5	0.018341	krCL150513
262	0.5	0.019149	krCL150513
274	0.5	0.021648	krCL150513
286	0.5	0.013425	krCL150513
287	0.5	0.009049	krCL150513
294	0.5	0.020256	krCL150513
305	0.5	-0.000545	krCL150513
315	0.5	-0.016702	krCL150513
338	0.5	-0.00425	krCL150513
353	0.5	-0.000594	krCL150513
391	0.5	0.0091	krCL150513
563	0.5	0.02247	krCL150513
574	0.5	-0.003714	krCL150513
627	0.5	0.030924	krCL150513
641	0.5	0.013443	krCL150513
644	0.5	0.020338	krCL150513
651	0.5	0.005431	krCL150513
664	0.5	0.025176	krCL150513
730	0.5	0.021871	krCL150513
1004	0.5	-0.010223	krCL150513
1028	0.5	-0.013499	krCL150513
1034	0.5	-0.015109	krCL150513
1093	0.5	0.02251	krCL150513
1127	0.5	0.016499	krCL150513
1237	0.5	0.007752	krCL150513
1434	0.5	0.021746	krCL150513
1775	0.5	-0.02305	krCL150513
2073	0.5	0.015761	krCL150513
2158	0.5	-0.003855	krCL150513
2290	0.5	0.004449	krCL150513
2340	0.5	-0.011217	krCL150513
2357	0.5	0.012751	krCL150513
2360	0.5	-0.028632	krCL150513
2445	0.5	0.001944	krCL150513
2478	0.5	0.005981	krCL150513
2640	0.5	0.032322	krCL150513
2642	0.5	-0.010758	krCL150513
2643	0.5	0.015665	krCL150513
2668	0.5	0.015122	krCL150513
2684	0.5	-0.016868	krCL150513
2685	0.5	0.01691	krCL150513
2687	0.5	0.011343	krCL150513
2692	0.5	0.016152	krCL150513
2735	0.5	0.013622	krCL150513
39	0.5	-0.023404	krCL070613
44	0.5	0.004418	krCL070613
48	0.5	-0.007887	krCL070613
71	0.5	-0.060288	krCL070613
86	0.5	-0.011247	krCL070613
102	0.5	0.001435	krCL070613
149	0.5	-0.017093	krCL070613
242	0.5	-0.017167	krCL070613
285	0.5	-0.016083	krCL070613
53	1	0.008904	krCL051112
56	1	0.008401	krCL051112
68	1	0.005176	krCL051112
70	1	-0.003848	krCL051112
73	1	-0.004101	krCL051112
79	1	0.00751	krCL051112
85	1	0.056855	krCL051112
86	1	0.009246	krCL051112
95	1	-0.007146	krCL051112
101	1	0.004267	krCL051112
105	1	0.014039	krCL051112
106	1	-0.015546	krCL051112
108	1	0.003303	krCL051112
123	1	-0.000241	krCL051112
130	1	0.017026	krCL051112
141	1	0.015356	krCL051112
150	1	0.012488	krCL051112
152	1	0.01686	krCL051112
155	1	0.018887	krCL051112
163	1	0.013627	krCL051112
167	1	0.029637	krCL051112
168	1	0.003075	krCL051112
169	1	0.028887	krCL051112
177	1	0.030724	krCL051112
182	1	0.001263	krCL051112
185	1	-0.005517	krCL051112
193	1	0.005461	krCL051112
195	1	-0.004498	krCL051112
196	1	0.020297	krCL051112
201	1	0.01648	krCL051112
212	1	0.015003	krCL051112
214	1	-0.009015	krCL051112
217	1	0.018241	krCL051112
218	1	-0.008943	krCL051112
219	1	0.002417	krCL051112
220	1	0.034043	krCL051112
221	1	0.024812	krCL051112
232	1	0.003645	krCL051112
234	1	-0.008169	krCL051112
240	1	0.021804	krCL051112
265	1	-0.011295	krCL051112
268	1	-0.002891	krCL051112
269	1	0.00953	krCL051112
290	1	-0.01488	krCL051112
305	1	-0.003323	krCL051112
307	1	0.001485	krCL051112
330	1	0.003268	krCL051112
339	1	0.01882	krCL051112
351	1	0.006187	krCL051112
353	1	0.005768	krCL051112
362	1	0.01122	krCL051112
398	1	-0.006615	krCL051112
413	1	0.023114	krCL051112
414	1	0.006902	krCL051112
425	1	0.024436	krCL051112
434	1	0.002488	krCL051112
435	1	-0.001221	krCL051112
438	1	-0.014875	krCL051112
449	1	-0.004393	krCL051112
452	1	-0.018683	krCL051112
466	1	0.005079	krCL051112
497	1	0.001982	krCL051112
511	1	0.047236	krCL051112
526	1	-0.006518	krCL051112
850	1	-0.002479	krCL051112
1046	1	0.059297	krCL051112
1425	1	-0.020914	krCL051112
1474	1	0.034516	krCL051112
1871	1	0.033495	krCL051112
1894	1	0.006944	krCL051112
1899	1	0.014307	krCL051112
1911	1	-0.00232	krCL051112
1924	1	0.013264	krCL051112
2061	1	0.042451	krCL051112
2170	1	-0.004332	krCL051112
35	1	-0.011914	krCL150513
43	1	0.026712	krCL150513
86	1	0.004668	krCL150513
95	1	0.014912	krCL150513
99	1	0.012115	krCL150513
132	1	-0.013693	krCL150513
159	1	0.005537	krCL150513
163	1	0.005665	krCL150513
178	1	-0.005364	krCL150513
200	1	0.016857	krCL150513
205	1	0.014086	krCL150513
206	1	0.028177	krCL150513
217	1	0.023926	krCL150513
255	1	0.002669	krCL150513
256	1	0.012416	krCL150513
262	1	0.012376	krCL150513
274	1	0.022612	krCL150513
286	1	0.011886	krCL150513
287	1	0.011815	krCL150513
294	1	0.006053	krCL150513
305	1	0.006668	krCL150513
315	1	0.006443	krCL150513
353	1	0.015736	krCL150513
391	1	0.013751	krCL150513
563	1	0.018158	krCL150513
574	1	0.006079	krCL150513
641	1	0.014359	krCL150513
644	1	0.025249	krCL150513
651	1	-0.011154	krCL150513
664	1	-0.006972	krCL150513
730	1	0.014105	krCL150513
1004	1	0.005084	krCL150513
1028	1	0.003506	krCL150513
1034	1	-0.001856	krCL150513
1093	1	0.018493	krCL150513
1127	1	0.019471	krCL150513
1434	1	0.017811	krCL150513
1775	1	0.003137	krCL150513
2073	1	0.008109	krCL150513
2158	1	0.006924	krCL150513
2290	1	-0.00012	krCL150513
2340	1	0.004858	krCL150513
2357	1	0.000697	krCL150513
2360	1	-0.021938	krCL150513
2445	1	0.015948	krCL150513
2478	1	0.028888	krCL150513
2640	1	0.017951	krCL150513
2642	1	-0.004996	krCL150513
2643	1	0.000137	krCL150513
2668	1	0.00852	krCL150513
2684	1	-0.009087	krCL150513
2685	1	-0.006901	krCL150513
2687	1	0.031346	krCL150513
2692	1	0.00579	krCL150513
2735	1	0.025587	krCL150513
48	1	0.002613	krCL070613
71	1	0.003876	krCL070613
86	1	-0.000599	krCL070613
102	1	-0.010149	krCL070613
149	1	-0.016805	krCL070613
242	1	-0.006403	krCL070613
285	1	0.004709	krCL070613
53	1.5	0.007441	krCL051112
56	1.5	0.007651	krCL051112
68	1.5	0.004993	krCL051112
70	1.5	0.001875	krCL051112
73	1.5	0.005395	krCL051112
79	1.5	-0.001038	krCL051112
85	1.5	0.025371	krCL051112
86	1.5	0.002895	krCL051112
95	1.5	0.003548	krCL051112
101	1.5	0.013621	krCL051112
105	1.5	0.015187	krCL051112
106	1.5	-0.011345	krCL051112
108	1.5	-0.004363	krCL051112
123	1.5	0.011504	krCL051112
130	1.5	0.016663	krCL051112
141	1.5	0.022336	krCL051112
150	1.5	0.003535	krCL051112
152	1.5	0.020457	krCL051112
155	1.5	0.019311	krCL051112
163	1.5	0.015857	krCL051112
167	1.5	0.0326	krCL051112
168	1.5	-0.006596	krCL051112
169	1.5	0.017855	krCL051112
177	1.5	0.011548	krCL051112
182	1.5	-4.7e-05	krCL051112
185	1.5	-0.012166	krCL051112
193	1.5	0.003395	krCL051112
195	1.5	-0.010185	krCL051112
196	1.5	0.024334	krCL051112
201	1.5	0.016725	krCL051112
212	1.5	0.019642	krCL051112
214	1.5	0.003881	krCL051112
217	1.5	0.007361	krCL051112
218	1.5	-0.015359	krCL051112
219	1.5	0.007169	krCL051112
220	1.5	0.007203	krCL051112
221	1.5	0.033773	krCL051112
232	1.5	-0.004686	krCL051112
234	1.5	-0.010236	krCL051112
240	1.5	0.023132	krCL051112
265	1.5	0.006143	krCL051112
268	1.5	-0.002052	krCL051112
269	1.5	0.00077	krCL051112
290	1.5	-0.013023	krCL051112
305	1.5	0.007802	krCL051112
307	1.5	-0.009501	krCL051112
330	1.5	-0.012393	krCL051112
339	1.5	0.011937	krCL051112
351	1.5	-0.015513	krCL051112
353	1.5	0.020311	krCL051112
362	1.5	0.014022	krCL051112
398	1.5	-0.016282	krCL051112
413	1.5	0.015277	krCL051112
414	1.5	0.006798	krCL051112
425	1.5	0.022839	krCL051112
434	1.5	0.014629	krCL051112
435	1.5	-0.00772	krCL051112
438	1.5	0.007909	krCL051112
449	1.5	-0.014088	krCL051112
452	1.5	-0.009682	krCL051112
466	1.5	0.002075	krCL051112
497	1.5	0.017349	krCL051112
511	1.5	0.026367	krCL051112
526	1.5	-0.004148	krCL051112
850	1.5	-0.01877	krCL051112
1046	1.5	0.06173	krCL051112
1425	1.5	-0.007974	krCL051112
1474	1.5	0.022141	krCL051112
1871	1.5	0.042794	krCL051112
1894	1.5	0.00794	krCL051112
1899	1.5	0.024562	krCL051112
1911	1.5	-0.064773	krCL051112
1924	1.5	0.014768	krCL051112
2061	1.5	0.028154	krCL051112
2170	1.5	0.004793	krCL051112
35	1.5	0.00399	krCL150513
43	1.5	0.0239	krCL150513
86	1.5	-0.001514	krCL150513
95	1.5	0.018525	krCL150513
99	1.5	0.004757	krCL150513
132	1.5	0.001944	krCL150513
159	1.5	-0.001183	krCL150513
163	1.5	0.011166	krCL150513
178	1.5	0.011719	krCL150513
200	1.5	0.011848	krCL150513
205	1.5	0.023326	krCL150513
206	1.5	0.014528	krCL150513
217	1.5	0.034905	krCL150513
255	1.5	-0.004282	krCL150513
256	1.5	0.008459	krCL150513
262	1.5	0.029247	krCL150513
274	1.5	0.023984	krCL150513
286	1.5	0.011435	krCL150513
287	1.5	0.006247	krCL150513
294	1.5	0.022866	krCL150513
305	1.5	0.019692	krCL150513
315	1.5	0.020542	krCL150513
353	1.5	0.006568	krCL150513
391	1.5	0.011473	krCL150513
563	1.5	0.015414	krCL150513
574	1.5	0.027087	krCL150513
641	1.5	0.024698	krCL150513
644	1.5	0.022344	krCL150513
651	1.5	-0.007546	krCL150513
664	1.5	-0.008523	krCL150513
730	1.5	0.011733	krCL150513
1004	1.5	0.016135	krCL150513
1028	1.5	-0.013738	krCL150513
1034	1.5	0.011807	krCL150513
1093	1.5	0.013372	krCL150513
1127	1.5	0.017575	krCL150513
1434	1.5	0.014955	krCL150513
1775	1.5	0.025534	krCL150513
2073	1.5	0.015853	krCL150513
2158	1.5	0.009917	krCL150513
2290	1.5	-0.004182	krCL150513
2340	1.5	0.001955	krCL150513
2357	1.5	0.031967	krCL150513
2360	1.5	-0.018464	krCL150513
2445	1.5	0.006888	krCL150513
2478	1.5	0.013648	krCL150513
2590	1.5	-0.005709	krCL150513
2640	1.5	0.014447	krCL150513
2642	1.5	0.002057	krCL150513
2643	1.5	-0.004797	krCL150513
2668	1.5	0.036066	krCL150513
2684	1.5	0.005314	krCL150513
2685	1.5	0.002425	krCL150513
2687	1.5	0.015113	krCL150513
2692	1.5	0.013824	krCL150513
2735	1.5	0.009384	krCL150513
2963	1.5	-0.005589	krCL150513
44	1.5	-0.006067	krCL070613
48	1.5	0.009541	krCL070613
86	1.5	-0.010677	krCL070613
102	1.5	0.006491	krCL070613
149	1.5	0.000152	krCL070613
242	1.5	0.008344	krCL070613
285	1.5	-0.003952	krCL070613
53	2	0.013403	krCL051112
56	2	0.002032	krCL051112
68	2	0.012182	krCL051112
70	2	0.016092	krCL051112
73	2	0.010947	krCL051112
79	2	0.007709	krCL051112
85	2	0.022973	krCL051112
86	2	0.011442	krCL051112
95	2	0.010623	krCL051112
101	2	0.010575	krCL051112
105	2	0.016696	krCL051112
106	2	0.007009	krCL051112
108	2	0.009301	krCL051112
123	2	0.015625	krCL051112
130	2	0.024075	krCL051112
141	2	0.031309	krCL051112
150	2	0.012692	krCL051112
152	2	0.014522	krCL051112
155	2	0.020043	krCL051112
163	2	0.024227	krCL051112
167	2	0.02325	krCL051112
168	2	0.009489	krCL051112
169	2	0.02563	krCL051112
177	2	0.023655	krCL051112
182	2	0.002933	krCL051112
185	2	-0.009361	krCL051112
193	2	0.016703	krCL051112
195	2	-0.003815	krCL051112
196	2	0.019119	krCL051112
201	2	0.013857	krCL051112
212	2	0.02046	krCL051112
214	2	0.000259	krCL051112
217	2	-0.000773	krCL051112
218	2	-0.012393	krCL051112
219	2	0.008964	krCL051112
220	2	0.029626	krCL051112
221	2	0.022674	krCL051112
232	2	-0.002951	krCL051112
234	2	0.007507	krCL051112
240	2	0.034865	krCL051112
265	2	0.005259	krCL051112
268	2	0.012727	krCL051112
269	2	0.007611	krCL051112
290	2	-0.020437	krCL051112
305	2	0.016907	krCL051112
307	2	-0.004599	krCL051112
330	2	-0.003972	krCL051112
339	2	0.02021	krCL051112
351	2	-0.006985	krCL051112
353	2	0.033552	krCL051112
357	2	0.03136	krCL051112
362	2	0.025563	krCL051112
398	2	-0.012356	krCL051112
413	2	0.016243	krCL051112
414	2	0.011085	krCL051112
425	2	0.025336	krCL051112
434	2	0.008575	krCL051112
435	2	-0.010024	krCL051112
438	2	-0.00791	krCL051112
449	2	-0.012182	krCL051112
452	2	-0.015269	krCL051112
466	2	-0.000158	krCL051112
492	2	0.034564	krCL051112
497	2	0.028819	krCL051112
511	2	0.037173	krCL051112
526	2	0.003497	krCL051112
850	2	-0.018312	krCL051112
1046	2	0.054033	krCL051112
1425	2	-0.017269	krCL051112
1474	2	0.039012	krCL051112
1621	2	-0.035491	krCL051112
1871	2	0.0576	krCL051112
1894	2	0.033237	krCL051112
1899	2	0.03277	krCL051112
1911	2	-0.036386	krCL051112
1924	2	0.029814	krCL051112
1980	2	0.034573	krCL051112
2061	2	0.068319	krCL051112
2170	2	0.010444	krCL051112
2270	2	0.011997	krCL051112
2416	2	0.006934	krCL051112
2417	2	0.0263	krCL051112
35	2	-0.007609	krCL150513
43	2	0.024325	krCL150513
86	2	0.006345	krCL150513
95	2	0.018162	krCL150513
99	2	-0.005945	krCL150513
132	2	-0.006157	krCL150513
159	2	-0.005907	krCL150513
163	2	0.007734	krCL150513
178	2	0.003705	krCL150513
200	2	0.00715	krCL150513
205	2	0.024412	krCL150513
206	2	0.011555	krCL150513
217	2	0.016018	krCL150513
255	2	0.000905	krCL150513
256	2	0.009684	krCL150513
262	2	0.013023	krCL150513
274	2	0.040309	krCL150513
286	2	0.010081	krCL150513
287	2	0.014709	krCL150513
294	2	0.013322	krCL150513
305	2	0.003939	krCL150513
315	2	0.025336	krCL150513
353	2	-0.001804	krCL150513
391	2	8e-06	krCL150513
563	2	0.013107	krCL150513
574	2	0.029715	krCL150513
641	2	0.018838	krCL150513
644	2	0.011158	krCL150513
651	2	-0.004605	krCL150513
664	2	0.008726	krCL150513
730	2	0.017664	krCL150513
1004	2	0.001876	krCL150513
1028	2	-0.003237	krCL150513
1034	2	0.024786	krCL150513
1093	2	0.017161	krCL150513
1127	2	0.010421	krCL150513
1434	2	0.011201	krCL150513
1775	2	0.029027	krCL150513
2073	2	0.015953	krCL150513
2158	2	0.005627	krCL150513
2290	2	0.005377	krCL150513
2340	2	-0.000856	krCL150513
2357	2	0.034264	krCL150513
2360	2	-0.002998	krCL150513
2445	2	0.001954	krCL150513
2478	2	0.03088	krCL150513
2590	2	0.015962	krCL150513
2640	2	0.006757	krCL150513
2642	2	-0.004895	krCL150513
2643	2	-0.000376	krCL150513
2644	2	0.023195	krCL150513
2668	2	0.031077	krCL150513
2684	2	0.001049	krCL150513
2685	2	0.002412	krCL150513
2687	2	0.019855	krCL150513
2692	2	0.007854	krCL150513
2697	2	0.028625	krCL150513
2735	2	0.010236	krCL150513
2898	2	0.019453	krCL150513
2963	2	-0.009784	krCL150513
44	2	0.019411	krCL070613
48	2	0.050858	krCL070613
86	2	0.011576	krCL070613
102	2	0.015516	krCL070613
149	2	0.016697	krCL070613
242	2	0.027287	krCL070613
285	2	0.021282	krCL070613
53	2.5	0.013622	krCL051112
56	2.5	0.032101	krCL051112
68	2.5	0.019421	krCL051112
70	2.5	0.017279	krCL051112
73	2.5	0.015435	krCL051112
79	2.5	0.007261	krCL051112
85	2.5	0.032686	krCL051112
86	2.5	0.021227	krCL051112
95	2.5	0.011064	krCL051112
101	2.5	0.0129	krCL051112
105	2.5	0.029462	krCL051112
106	2.5	0.010257	krCL051112
108	2.5	0.008153	krCL051112
123	2.5	0.028104	krCL051112
124	2.5	-0.004708	krCL051112
130	2.5	0.025368	krCL051112
138	2.5	0.027914	krCL051112
141	2.5	0.029882	krCL051112
150	2.5	0.019211	krCL051112
152	2.5	0.023182	krCL051112
155	2.5	0.028194	krCL051112
163	2.5	0.029962	krCL051112
167	2.5	0.031494	krCL051112
168	2.5	0.005876	krCL051112
169	2.5	0.021807	krCL051112
177	2.5	0.023529	krCL051112
182	2.5	0.010446	krCL051112
185	2.5	0.000234	krCL051112
193	2.5	0.008339	krCL051112
195	2.5	0.002678	krCL051112
196	2.5	0.030012	krCL051112
201	2.5	0.008879	krCL051112
212	2.5	0.032214	krCL051112
214	2.5	0.018363	krCL051112
217	2.5	0.005346	krCL051112
218	2.5	0.000611	krCL051112
219	2.5	0.019393	krCL051112
220	2.5	0.040577	krCL051112
221	2.5	0.02625	krCL051112
232	2.5	-0.005715	krCL051112
234	2.5	0.01437	krCL051112
240	2.5	0.064337	krCL051112
265	2.5	0.01455	krCL051112
268	2.5	0.011562	krCL051112
269	2.5	0.010536	krCL051112
290	2.5	-0.027183	krCL051112
305	2.5	0.026098	krCL051112
307	2.5	0.01008	krCL051112
330	2.5	0.019898	krCL051112
339	2.5	0.037836	krCL051112
351	2.5	0.017534	krCL051112
353	2.5	0.022769	krCL051112
357	2.5	0.020542	krCL051112
362	2.5	0.022815	krCL051112
398	2.5	-0.003696	krCL051112
413	2.5	0.035682	krCL051112
414	2.5	0.012648	krCL051112
425	2.5	0.044469	krCL051112
434	2.5	0.009409	krCL051112
435	2.5	-0.006643	krCL051112
438	2.5	-0.013395	krCL051112
449	2.5	-0.001468	krCL051112
452	2.5	-0.025528	krCL051112
466	2.5	0.012185	krCL051112
492	2.5	0.014948	krCL051112
497	2.5	0.022904	krCL051112
511	2.5	0.059416	krCL051112
514	2.5	0.003535	krCL051112
526	2.5	0.012608	krCL051112
850	2.5	-0.000484	krCL051112
1046	2.5	0.071543	krCL051112
1425	2.5	-0.011409	krCL051112
1474	2.5	0.040104	krCL051112
1621	2.5	0.004785	krCL051112
1871	2.5	0.048115	krCL051112
1894	2.5	0.042521	krCL051112
1899	2.5	0.03598	krCL051112
1911	2.5	0.017945	krCL051112
1924	2.5	0.040202	krCL051112
1980	2.5	0.051751	krCL051112
1985	2.5	0.003431	krCL051112
2004	2.5	0.053361	krCL051112
2014	2.5	-0.01381	krCL051112
2061	2.5	0.047586	krCL051112
2170	2.5	0.011221	krCL051112
2270	2.5	0.015258	krCL051112
2290	2.5	0.007534	krCL051112
2416	2.5	0.007573	krCL051112
2417	2.5	0.031448	krCL051112
35	2.5	-0.00165	krCL150513
43	2.5	0.031255	krCL150513
86	2.5	0.004473	krCL150513
95	2.5	0.008639	krCL150513
99	2.5	0.004785	krCL150513
132	2.5	-0.010985	krCL150513
159	2.5	0.00499	krCL150513
163	2.5	0.001422	krCL150513
178	2.5	-0.008507	krCL150513
200	2.5	0.00619	krCL150513
205	2.5	0.028813	krCL150513
206	2.5	0.009694	krCL150513
217	2.5	0.002002	krCL150513
255	2.5	0.012634	krCL150513
256	2.5	0.00501	krCL150513
262	2.5	0.003373	krCL150513
274	2.5	0.042756	krCL150513
286	2.5	0.011103	krCL150513
287	2.5	0.004238	krCL150513
294	2.5	-0.001223	krCL150513
305	2.5	-0.00304	krCL150513
315	2.5	0.022662	krCL150513
353	2.5	0.008459	krCL150513
391	2.5	0.005122	krCL150513
563	2.5	0.008187	krCL150513
574	2.5	0.025432	krCL150513
641	2.5	0.011744	krCL150513
644	2.5	0.011464	krCL150513
651	2.5	-0.020534	krCL150513
664	2.5	0.001554	krCL150513
730	2.5	0.004026	krCL150513
951	2.5	-0.009166	krCL150513
1004	2.5	0.004	krCL150513
1028	2.5	0.019336	krCL150513
1034	2.5	0.030608	krCL150513
1093	2.5	0.043772	krCL150513
1127	2.5	0.017222	krCL150513
1434	2.5	0.025027	krCL150513
1775	2.5	0.028834	krCL150513
2073	2.5	0.013168	krCL150513
2158	2.5	0.008813	krCL150513
2290	2.5	0.004736	krCL150513
2340	2.5	0.033668	krCL150513
2357	2.5	0.013759	krCL150513
2360	2.5	0.027853	krCL150513
2445	2.5	0.040868	krCL150513
2478	2.5	0.040512	krCL150513
2586	2.5	0.013035	krCL150513
2590	2.5	0.027185	krCL150513
2640	2.5	0.003686	krCL150513
2642	2.5	0.000756	krCL150513
2643	2.5	-0.014701	krCL150513
2644	2.5	0.040084	krCL150513
2668	2.5	0.025808	krCL150513
2684	2.5	0.009649	krCL150513
2685	2.5	-0.004254	krCL150513
2687	2.5	0.031966	krCL150513
2692	2.5	0.007749	krCL150513
2697	2.5	0.028713	krCL150513
2735	2.5	0.008603	krCL150513
2898	2.5	0.020085	krCL150513
2963	2.5	0.01319	krCL150513
3182	2.5	-0.005422	krCL150513
44	2.5	0.010913	krCL070613
48	2.5	0.013349	krCL070613
86	2.5	0.007502	krCL070613
102	2.5	-0.005797	krCL070613
149	2.5	0.019112	krCL070613
242	2.5	-0.006493	krCL070613
285	2.5	0.014542	krCL070613
459	2.5	0.002652	krCL070613
53	3	-0.005048	krCL051112
56	3	0.026608	krCL051112
68	3	0.013157	krCL051112
70	3	0.025572	krCL051112
73	3	0.001495	krCL051112
79	3	0.017786	krCL051112
85	3	0.017989	krCL051112
86	3	0.024815	krCL051112
95	3	0.024646	krCL051112
101	3	0.005271	krCL051112
105	3	0.038816	krCL051112
106	3	0.022883	krCL051112
108	3	0.008254	krCL051112
123	3	0.038489	krCL051112
124	3	-0.016679	krCL051112
130	3	0.012098	krCL051112
138	3	0.026865	krCL051112
141	3	0.026781	krCL051112
150	3	-0.005231	krCL051112
152	3	0.053211	krCL051112
155	3	0.015647	krCL051112
163	3	0.052931	krCL051112
167	3	0.029332	krCL051112
168	3	0.003238	krCL051112
169	3	0.009803	krCL051112
177	3	0.043231	krCL051112
182	3	0.021357	krCL051112
185	3	0.010554	krCL051112
193	3	0.008876	krCL051112
195	3	0.00456	krCL051112
196	3	0.034534	krCL051112
201	3	0.001472	krCL051112
212	3	0.03566	krCL051112
214	3	0.022415	krCL051112
217	3	0.011488	krCL051112
218	3	0.000565	krCL051112
219	3	0.038753	krCL051112
221	3	0.034171	krCL051112
232	3	-0.002084	krCL051112
234	3	0.003783	krCL051112
240	3	0.046661	krCL051112
265	3	0.024557	krCL051112
268	3	0.016279	krCL051112
269	3	0.014008	krCL051112
290	3	-0.015955	krCL051112
305	3	0.02465	krCL051112
307	3	0.000685	krCL051112
330	3	0.00662	krCL051112
339	3	0.061019	krCL051112
351	3	0.008043	krCL051112
353	3	0.021025	krCL051112
357	3	0.009517	krCL051112
362	3	0.012483	krCL051112
398	3	-0.010937	krCL051112
403	3	0.01447	krCL051112
413	3	0.0242	krCL051112
414	3	-0.006499	krCL051112
425	3	0.049205	krCL051112
434	3	-0.005885	krCL051112
435	3	-0.003125	krCL051112
438	3	-0.015304	krCL051112
449	3	-0.00859	krCL051112
452	3	-0.032254	krCL051112
466	3	0.004087	krCL051112
492	3	0.011247	krCL051112
497	3	0.034387	krCL051112
514	3	-0.006649	krCL051112
526	3	0.02106	krCL051112
850	3	-0.003105	krCL051112
1425	3	-0.008261	krCL051112
1474	3	0.014863	krCL051112
1621	3	0.011642	krCL051112
1871	3	0.035774	krCL051112
1894	3	0.031731	krCL051112
1899	3	0.008614	krCL051112
1911	3	0.003413	krCL051112
1924	3	0.02299	krCL051112
1980	3	0.041317	krCL051112
1985	3	0.019388	krCL051112
2004	3	0.023154	krCL051112
2014	3	-0.001125	krCL051112
2061	3	0.027388	krCL051112
2088	3	0.010221	krCL051112
2170	3	0.038217	krCL051112
2270	3	0.020127	krCL051112
2290	3	0.024046	krCL051112
2416	3	0.025836	krCL051112
2417	3	0.035022	krCL051112
2425	3	-0.016021	krCL051112
2504	3	0.011675	krCL051112
35	3	0.024587	krCL150513
43	3	0.033781	krCL150513
86	3	-0.015688	krCL150513
95	3	0.015599	krCL150513
99	3	0.000237	krCL150513
132	3	-0.002366	krCL150513
159	3	-0.006707	krCL150513
163	3	0.008458	krCL150513
178	3	0.01609	krCL150513
200	3	0.002253	krCL150513
205	3	0.024787	krCL150513
206	3	0.019576	krCL150513
217	3	0.003671	krCL150513
255	3	0.011206	krCL150513
256	3	0.011799	krCL150513
262	3	0.012758	krCL150513
274	3	0.052872	krCL150513
286	3	0.011213	krCL150513
287	3	0.015875	krCL150513
294	3	0.004648	krCL150513
305	3	0.001648	krCL150513
315	3	0.027715	krCL150513
353	3	-0.005514	krCL150513
391	3	0.009033	krCL150513
563	3	0.006524	krCL150513
574	3	0.027953	krCL150513
641	3	0.006237	krCL150513
644	3	0.019254	krCL150513
651	3	-0.02469	krCL150513
664	3	0.001491	krCL150513
730	3	0.00917	krCL150513
951	3	-0.027792	krCL150513
1004	3	0.025256	krCL150513
1028	3	0.011304	krCL150513
1034	3	0.028335	krCL150513
1093	3	0.047329	krCL150513
1127	3	0.02119	krCL150513
1434	3	0.028938	krCL150513
1775	3	0.032326	krCL150513
2073	3	0.013172	krCL150513
2158	3	0.017218	krCL150513
2290	3	0.030809	krCL150513
2340	3	0.043149	krCL150513
2357	3	0.003978	krCL150513
2360	3	0.022091	krCL150513
2445	3	0.028092	krCL150513
2478	3	0.021409	krCL150513
2586	3	-0.011224	krCL150513
2590	3	0.017357	krCL150513
2640	3	0.009865	krCL150513
2641	3	-0.003728	krCL150513
2642	3	0.014637	krCL150513
2643	3	0.005446	krCL150513
2644	3	0.012056	krCL150513
2668	3	0.02217	krCL150513
2684	3	0.024367	krCL150513
2685	3	-0.005384	krCL150513
2687	3	0.019541	krCL150513
2692	3	0.00807	krCL150513
2697	3	0.014358	krCL150513
2735	3	0.012672	krCL150513
2898	3	-0.003947	krCL150513
2963	3	0.002785	krCL150513
3182	3	-0.014987	krCL150513
44	3	0.015646	krCL070613
48	3	0.005396	krCL070613
86	3	-0.004631	krCL070613
102	3	-0.020135	krCL070613
149	3	-0.001357	krCL070613
242	3	-0.016974	krCL070613
247	3	0.016163	krCL070613
285	3	-0.012097	krCL070613
385	3	-0.003764	krCL070613
459	3	-0.000565	krCL070613
53	3.5	0.002302	krCL051112
56	3.5	0.021786	krCL051112
68	3.5	0.015424	krCL051112
70	3.5	0.019484	krCL051112
73	3.5	-0.009952	krCL051112
79	3.5	0.029194	krCL051112
85	3.5	0.018316	krCL051112
86	3.5	0.031489	krCL051112
95	3.5	0.007363	krCL051112
101	3.5	-0.002301	krCL051112
105	3.5	0.035002	krCL051112
106	3.5	0.032873	krCL051112
108	3.5	0.016845	krCL051112
123	3.5	0.030301	krCL051112
124	3.5	0.00344	krCL051112
130	3.5	0.018664	krCL051112
138	3.5	0.017614	krCL051112
141	3.5	0.017848	krCL051112
150	3.5	0.005142	krCL051112
152	3.5	0.055912	krCL051112
155	3.5	0.017168	krCL051112
163	3.5	0.060822	krCL051112
167	3.5	0.030928	krCL051112
168	3.5	0.012069	krCL051112
169	3.5	0.01864	krCL051112
177	3.5	0.05796	krCL051112
182	3.5	0.038921	krCL051112
185	3.5	-0.001349	krCL051112
193	3.5	0.007712	krCL051112
195	3.5	0.009361	krCL051112
196	3.5	0.038735	krCL051112
201	3.5	-0.004161	krCL051112
214	3.5	-0.003799	krCL051112
217	3.5	0.026981	krCL051112
218	3.5	-0.004579	krCL051112
219	3.5	0.031474	krCL051112
221	3.5	0.037933	krCL051112
232	3.5	0.003002	krCL051112
234	3.5	-0.002729	krCL051112
240	3.5	0.046561	krCL051112
265	3.5	0.007403	krCL051112
268	3.5	0.014653	krCL051112
269	3.5	0.027094	krCL051112
290	3.5	-0.018571	krCL051112
305	3.5	-0.00206	krCL051112
307	3.5	0.002822	krCL051112
330	3.5	0.012632	krCL051112
339	3.5	0.063545	krCL051112
351	3.5	0.008232	krCL051112
353	3.5	0.010566	krCL051112
357	3.5	0.019419	krCL051112
362	3.5	0.006024	krCL051112
398	3.5	0.000336	krCL051112
403	3.5	0.018233	krCL051112
413	3.5	0.019784	krCL051112
414	3.5	-0.000485	krCL051112
425	3.5	0.047581	krCL051112
434	3.5	-0.007937	krCL051112
435	3.5	0.002427	krCL051112
438	3.5	-0.032194	krCL051112
449	3.5	-0.009091	krCL051112
452	3.5	-0.013465	krCL051112
466	3.5	0.003703	krCL051112
492	3.5	0.006995	krCL051112
497	3.5	0.024994	krCL051112
514	3.5	-0.001526	krCL051112
526	3.5	0.012653	krCL051112
850	3.5	-0.000729	krCL051112
1046	3.5	0.064838	krCL051112
1425	3.5	-0.021457	krCL051112
1474	3.5	0.038832	krCL051112
1621	3.5	0.016308	krCL051112
1871	3.5	0.045512	krCL051112
1894	3.5	0.011964	krCL051112
1898	3.5	0.03147	krCL051112
1899	3.5	-0.010618	krCL051112
1911	3.5	0.005666	krCL051112
1924	3.5	0.028819	krCL051112
1980	3.5	0.056546	krCL051112
1985	3.5	0.008703	krCL051112
2004	3.5	0.00137	krCL051112
2014	3.5	0.010176	krCL051112
2061	3.5	0.059002	krCL051112
2088	3.5	0.013423	krCL051112
2104	3.5	-0.005443	krCL051112
2170	3.5	0.02168	krCL051112
2182	3.5	0.004142	krCL051112
2270	3.5	0.023414	krCL051112
2290	3.5	0.01739	krCL051112
2388	3.5	0.020641	krCL051112
2394	3.5	0.021971	krCL051112
2416	3.5	0.020949	krCL051112
2417	3.5	0.024187	krCL051112
2425	3.5	-0.050185	krCL051112
2445	3.5	0.05472	krCL051112
2504	3.5	0.031502	krCL051112
35	3.5	0.027607	krCL150513
43	3.5	0.046856	krCL150513
86	3.5	-0.019643	krCL150513
95	3.5	0.018747	krCL150513
99	3.5	-0.007024	krCL150513
107	3.5	-0.003064	krCL150513
132	3.5	-0.002193	krCL150513
159	3.5	-0.011589	krCL150513
163	3.5	0.005857	krCL150513
178	3.5	0.022772	krCL150513
200	3.5	-0.007557	krCL150513
205	3.5	0.014061	krCL150513
206	3.5	0.032905	krCL150513
217	3.5	-0.005017	krCL150513
255	3.5	0.015101	krCL150513
256	3.5	0.009196	krCL150513
262	3.5	0.015914	krCL150513
274	3.5	0.056419	krCL150513
286	3.5	0.011454	krCL150513
287	3.5	0.015244	krCL150513
294	3.5	-0.001108	krCL150513
305	3.5	0.004116	krCL150513
315	3.5	0.031857	krCL150513
338	3.5	-0.007985	krCL150513
353	3.5	-0.01172	krCL150513
391	3.5	0.009349	krCL150513
563	3.5	-0.003926	krCL150513
574	3.5	0.018065	krCL150513
641	3.5	-0.008393	krCL150513
644	3.5	0.03172	krCL150513
651	3.5	-0.026469	krCL150513
664	3.5	0.009267	krCL150513
730	3.5	0.000988	krCL150513
951	3.5	-0.036229	krCL150513
1004	3.5	0.020478	krCL150513
1028	3.5	0.01712	krCL150513
1034	3.5	0.029786	krCL150513
1093	3.5	0.053854	krCL150513
1127	3.5	0.028251	krCL150513
1237	3.5	0.000288	krCL150513
1434	3.5	0.025407	krCL150513
1458	3.5	-0.017276	krCL150513
1775	3.5	0.038523	krCL150513
2073	3.5	0.003065	krCL150513
2158	3.5	0.014078	krCL150513
2290	3.5	0.030299	krCL150513
2340	3.5	0.036796	krCL150513
2357	3.5	-0.012568	krCL150513
2360	3.5	0.011546	krCL150513
2445	3.5	0.026574	krCL150513
2478	3.5	0.024314	krCL150513
2586	3.5	-0.038382	krCL150513
2590	3.5	0.027787	krCL150513
2640	3.5	0.010704	krCL150513
2641	3.5	0.020624	krCL150513
2642	3.5	0.00976	krCL150513
2643	3.5	0.018408	krCL150513
2644	3.5	0.023407	krCL150513
2668	3.5	0.001625	krCL150513
2684	3.5	0.029324	krCL150513
2685	3.5	-0.006849	krCL150513
2687	3.5	0.026472	krCL150513
2692	3.5	0.005171	krCL150513
2697	3.5	0.007098	krCL150513
2735	3.5	0.01936	krCL150513
2809	3.5	0.007496	krCL150513
2830	3.5	0.005023	krCL150513
2898	3.5	0.006133	krCL150513
2918	3.5	0.015834	krCL150513
2963	3.5	0.006842	krCL150513
3182	3.5	-0.011375	krCL150513
39	3.5	-0.000753	krCL070613
44	3.5	-0.010304	krCL070613
48	3.5	-0.00129	krCL070613
86	3.5	-0.021964	krCL070613
102	3.5	-0.0215	krCL070613
149	3.5	-0.013646	krCL070613
162	3.5	0.00044	krCL070613
242	3.5	-0.013968	krCL070613
247	3.5	-7.5e-05	krCL070613
285	3.5	-0.012346	krCL070613
385	3.5	-0.000606	krCL070613
459	3.5	-0.000248	krCL070613
469	3.5	-0.020164	krCL070613
657	3.5	-0.020162	krCL070613
731	3.5	-0.007	krCL070613
736	3.5	0.000859	krCL070613
53	4	0.005781	krCL051112
56	4	0.025285	krCL051112
68	4	0.018111	krCL051112
70	4	0.024607	krCL051112
73	4	0.002334	krCL051112
79	4	0.020615	krCL051112
85	4	0.023054	krCL051112
86	4	0.039945	krCL051112
95	4	0.018603	krCL051112
101	4	0.016585	krCL051112
105	4	0.041704	krCL051112
106	4	0.031979	krCL051112
108	4	0.004383	krCL051112
123	4	0.033964	krCL051112
124	4	-0.009642	krCL051112
130	4	0.015855	krCL051112
138	4	0.017177	krCL051112
141	4	0.016462	krCL051112
150	4	0.006207	krCL051112
152	4	0.066972	krCL051112
155	4	0.018148	krCL051112
163	4	0.05049	krCL051112
167	4	0.048926	krCL051112
168	4	-0.004383	krCL051112
169	4	0.030265	krCL051112
177	4	0.060034	krCL051112
182	4	0.03648	krCL051112
185	4	0.002564	krCL051112
193	4	-0.003748	krCL051112
195	4	0.00493	krCL051112
196	4	0.057438	krCL051112
201	4	0.010843	krCL051112
214	4	0.012625	krCL051112
217	4	0.035134	krCL051112
218	4	0.001178	krCL051112
219	4	0.04014	krCL051112
232	4	-0.004396	krCL051112
234	4	0.012077	krCL051112
240	4	0.094506	krCL051112
265	4	0.017235	krCL051112
268	4	0.014143	krCL051112
269	4	0.041331	krCL051112
290	4	-0.003848	krCL051112
305	4	0.004163	krCL051112
307	4	0.005368	krCL051112
330	4	0.017588	krCL051112
339	4	0.047767	krCL051112
351	4	0.010883	krCL051112
353	4	0.017624	krCL051112
357	4	0.030527	krCL051112
362	4	0.007949	krCL051112
398	4	-0.005077	krCL051112
403	4	0.01957	krCL051112
413	4	0.047454	krCL051112
414	4	-0.007442	krCL051112
425	4	0.082054	krCL051112
434	4	0.005082	krCL051112
435	4	-0.004495	krCL051112
438	4	-0.005894	krCL051112
449	4	0.001802	krCL051112
452	4	-0.014595	krCL051112
466	4	0.015437	krCL051112
492	4	0.011736	krCL051112
497	4	0.025237	krCL051112
514	4	0.005945	krCL051112
526	4	0.019523	krCL051112
850	4	-0.000239	krCL051112
1425	4	0.004102	krCL051112
1474	4	0.030596	krCL051112
1621	4	0.030836	krCL051112
1871	4	0.033703	krCL051112
1894	4	0.018206	krCL051112
1898	4	0.014643	krCL051112
1899	4	0.001767	krCL051112
1911	4	-0.003336	krCL051112
1924	4	0.031887	krCL051112
1980	4	0.052781	krCL051112
1985	4	0.007708	krCL051112
2004	4	0.019711	krCL051112
2014	4	0.022843	krCL051112
2061	4	0.03414	krCL051112
2088	4	0.002192	krCL051112
2104	4	0.005634	krCL051112
2170	4	0.016649	krCL051112
2182	4	0.031447	krCL051112
2270	4	0.026926	krCL051112
2290	4	0.029122	krCL051112
2388	4	0.010546	krCL051112
2394	4	0.020059	krCL051112
2416	4	0.016807	krCL051112
2417	4	0.011488	krCL051112
2425	4	-0.025255	krCL051112
2445	4	0.041666	krCL051112
2504	4	0.032534	krCL051112
35	4	0.024517	krCL150513
43	4	0.043965	krCL150513
86	4	-0.018436	krCL150513
95	4	0.032965	krCL150513
99	4	0.001053	krCL150513
107	4	0.004837	krCL150513
132	4	0.004449	krCL150513
159	4	-0.004161	krCL150513
163	4	0.003639	krCL150513
178	4	0.012598	krCL150513
200	4	-0.000171	krCL150513
205	4	0.0157	krCL150513
206	4	0.039099	krCL150513
217	4	-0.001044	krCL150513
255	4	0.011187	krCL150513
256	4	0.008336	krCL150513
262	4	0.013363	krCL150513
274	4	0.03958	krCL150513
286	4	0.023082	krCL150513
287	4	0.022863	krCL150513
294	4	0.003542	krCL150513
305	4	0.004484	krCL150513
315	4	0.019979	krCL150513
338	4	-0.021025	krCL150513
353	4	-0.007067	krCL150513
391	4	0.015421	krCL150513
563	4	0.013397	krCL150513
574	4	0.019303	krCL150513
641	4	0.015707	krCL150513
651	4	-0.03685	krCL150513
664	4	-0.006645	krCL150513
951	4	-0.035151	krCL150513
1004	4	0.025467	krCL150513
1028	4	0.012557	krCL150513
1034	4	0.007345	krCL150513
1093	4	0.040051	krCL150513
1127	4	0.032341	krCL150513
1237	4	0.004754	krCL150513
1434	4	0.030459	krCL150513
1458	4	-0.038866	krCL150513
1775	4	0.021921	krCL150513
2073	4	0.015497	krCL150513
2158	4	0.020522	krCL150513
2290	4	0.029189	krCL150513
2340	4	0.035158	krCL150513
2357	4	-0.020598	krCL150513
2360	4	0.019823	krCL150513
2406	4	0.006873	krCL150513
2445	4	0.038568	krCL150513
2456	4	-0.011482	krCL150513
2478	4	0.009777	krCL150513
2586	4	-0.031043	krCL150513
2590	4	0.013587	krCL150513
2640	4	0.019485	krCL150513
2641	4	0.029621	krCL150513
2642	4	0.016565	krCL150513
2643	4	0.026044	krCL150513
2644	4	0.031253	krCL150513
2668	4	0.003938	krCL150513
2684	4	0.020157	krCL150513
2685	4	-0.003641	krCL150513
2687	4	0.024636	krCL150513
2692	4	0.00442	krCL150513
2697	4	0.0068	krCL150513
2735	4	0.026498	krCL150513
2792	4	0.034382	krCL150513
2809	4	0.019987	krCL150513
2830	4	-0.002599	krCL150513
2898	4	0.022143	krCL150513
2918	4	0.037654	krCL150513
2963	4	0.00303	krCL150513
3029	4	-0.034496	krCL150513
3182	4	-0.018114	krCL150513
3187	4	0.026678	krCL150513
3292	4	-0.041404	krCL150513
25	4	-0.033814	krCL070613
36	4	-0.001395	krCL070613
39	4	-0.023047	krCL070613
44	4	-0.001897	krCL070613
48	4	-0.022648	krCL070613
86	4	-0.039826	krCL070613
102	4	-0.00221	krCL070613
149	4	-0.010527	krCL070613
162	4	-0.029074	krCL070613
242	4	-0.016959	krCL070613
247	4	-0.017653	krCL070613
285	4	-0.027195	krCL070613
385	4	-0.03733	krCL070613
459	4	-0.021782	krCL070613
469	4	-0.027228	krCL070613
657	4	-0.037691	krCL070613
731	4	-0.017848	krCL070613
734	4	-0.00716	krCL070613
736	4	-0.017284	krCL070613
772	4	-0.028945	krCL070613
774	4	-0.029322	krCL070613
53	4.5	-0.000986	krCL051112
56	4.5	0.020218	krCL051112
68	4.5	0.013708	krCL051112
70	4.5	0.011237	krCL051112
73	4.5	0.000151	krCL051112
79	4.5	0.025165	krCL051112
85	4.5	0.020758	krCL051112
86	4.5	0.033941	krCL051112
95	4.5	0.022315	krCL051112
101	4.5	-0.002859	krCL051112
105	4.5	0.02413	krCL051112
106	4.5	0.039801	krCL051112
108	4.5	0.006264	krCL051112
123	4.5	0.024435	krCL051112
124	4.5	-0.025646	krCL051112
130	4.5	0.004702	krCL051112
138	4.5	0.015266	krCL051112
141	4.5	0.007337	krCL051112
150	4.5	-0.000205	krCL051112
152	4.5	0.076609	krCL051112
154	4.5	0.042712	krCL051112
155	4.5	0.021085	krCL051112
163	4.5	0.075613	krCL051112
167	4.5	0.054831	krCL051112
168	4.5	0.00404	krCL051112
169	4.5	0.01483	krCL051112
177	4.5	0.067689	krCL051112
182	4.5	0.031158	krCL051112
185	4.5	0.002235	krCL051112
193	4.5	-0.005183	krCL051112
195	4.5	0.000713	krCL051112
196	4.5	0.043306	krCL051112
201	4.5	0.011672	krCL051112
214	4.5	0.013165	krCL051112
217	4.5	0.028348	krCL051112
218	4.5	-0.006179	krCL051112
219	4.5	0.021525	krCL051112
232	4.5	-0.007153	krCL051112
234	4.5	0.016227	krCL051112
240	4.5	0.002085	krCL051112
265	4.5	0.014468	krCL051112
268	4.5	0.008885	krCL051112
269	4.5	0.04232	krCL051112
290	4.5	-0.004338	krCL051112
305	4.5	-0.002805	krCL051112
307	4.5	-0.000636	krCL051112
330	4.5	0.004858	krCL051112
339	4.5	0.083429	krCL051112
351	4.5	-0.000736	krCL051112
353	4.5	0.027214	krCL051112
357	4.5	0.01529	krCL051112
362	4.5	0.001258	krCL051112
398	4.5	-0.014754	krCL051112
403	4.5	0.013231	krCL051112
413	4.5	0.018342	krCL051112
414	4.5	-0.005888	krCL051112
425	4.5	0.030983	krCL051112
430	4.5	0.039223	krCL051112
434	4.5	-0.009916	krCL051112
435	4.5	-0.000779	krCL051112
438	4.5	-0.024628	krCL051112
452	4.5	-0.025505	krCL051112
466	4.5	0.011081	krCL051112
492	4.5	0.008316	krCL051112
497	4.5	0.017108	krCL051112
514	4.5	-0.009552	krCL051112
526	4.5	0.010872	krCL051112
1425	4.5	-0.009062	krCL051112
1474	4.5	0.038814	krCL051112
1621	4.5	0.029474	krCL051112
1871	4.5	0.018887	krCL051112
1894	4.5	0.012627	krCL051112
1898	4.5	0.004183	krCL051112
1899	4.5	-0.00464	krCL051112
1911	4.5	0.010666	krCL051112
1924	4.5	0.032102	krCL051112
1980	4.5	0.013746	krCL051112
1985	4.5	0.00387	krCL051112
2004	4.5	0.010706	krCL051112
2014	4.5	0.012579	krCL051112
2061	4.5	0.028381	krCL051112
2088	4.5	0.028843	krCL051112
2104	4.5	-0.00474	krCL051112
2170	4.5	0.014874	krCL051112
2182	4.5	0.022404	krCL051112
2193	4.5	0.030759	krCL051112
2270	4.5	0.013791	krCL051112
2290	4.5	0.008369	krCL051112
2388	4.5	0.016843	krCL051112
2394	4.5	0.012863	krCL051112
2416	4.5	0.014973	krCL051112
2417	4.5	0.012673	krCL051112
2425	4.5	0.009092	krCL051112
2433	4.5	0.004261	krCL051112
2445	4.5	0.044198	krCL051112
2476	4.5	0.048349	krCL051112
2504	4.5	0.029656	krCL051112
2531	4.5	0.007997	krCL051112
35	4.5	0.048757	krCL150513
86	4.5	-0.005613	krCL150513
95	4.5	0.041706	krCL150513
99	4.5	0.001354	krCL150513
107	4.5	-0.002849	krCL150513
132	4.5	0.020096	krCL150513
159	4.5	-0.006936	krCL150513
163	4.5	0.016945	krCL150513
178	4.5	0.043139	krCL150513
200	4.5	0.005117	krCL150513
205	4.5	0.000623	krCL150513
206	4.5	0.04384	krCL150513
217	4.5	-0.000128	krCL150513
255	4.5	0.009556	krCL150513
256	4.5	0.020608	krCL150513
262	4.5	0.040499	krCL150513
286	4.5	0.031786	krCL150513
287	4.5	0.03497	krCL150513
294	4.5	0.017554	krCL150513
305	4.5	0.020179	krCL150513
315	4.5	0.024684	krCL150513
338	4.5	0.003974	krCL150513
353	4.5	-0.003605	krCL150513
391	4.5	0.023884	krCL150513
563	4.5	0.027798	krCL150513
574	4.5	0.02549	krCL150513
641	4.5	0.020526	krCL150513
651	4.5	-0.012174	krCL150513
664	4.5	-0.008169	krCL150513
951	4.5	-0.018869	krCL150513
1004	4.5	0.037985	krCL150513
1028	4.5	0.023897	krCL150513
1034	4.5	0.020616	krCL150513
1093	4.5	0.016048	krCL150513
1127	4.5	0.042774	krCL150513
1237	4.5	-0.005133	krCL150513
1434	4.5	0.018223	krCL150513
1458	4.5	-0.042303	krCL150513
1775	4.5	0.026743	krCL150513
1781	4.5	-0.020294	krCL150513
2073	4.5	0.019281	krCL150513
2158	4.5	0.033139	krCL150513
2290	4.5	0.033028	krCL150513
2340	4.5	0.030635	krCL150513
2357	4.5	0.000104	krCL150513
2360	4.5	0.024601	krCL150513
2406	4.5	-0.00583	krCL150513
2445	4.5	0.02263	krCL150513
2456	4.5	0.026686	krCL150513
2478	4.5	0.017043	krCL150513
2586	4.5	-0.004587	krCL150513
2590	4.5	0.030737	krCL150513
2640	4.5	0.027902	krCL150513
2641	4.5	0.055071	krCL150513
2642	4.5	0.035723	krCL150513
2643	4.5	0.027013	krCL150513
2644	4.5	0.047446	krCL150513
2668	4.5	0.010207	krCL150513
2684	4.5	0.01636	krCL150513
2685	4.5	-0.008488	krCL150513
2687	4.5	0.017787	krCL150513
2692	4.5	0.014938	krCL150513
2697	4.5	0.013522	krCL150513
2735	4.5	0.028638	krCL150513
2792	4.5	0.036333	krCL150513
2809	4.5	0.020007	krCL150513
2830	4.5	-0.00196	krCL150513
2898	4.5	0.029123	krCL150513
2918	4.5	0.033398	krCL150513
2920	4.5	0.030823	krCL150513
2963	4.5	0.003562	krCL150513
3029	4.5	-0.003684	krCL150513
3182	4.5	-0.017666	krCL150513
3187	4.5	0.023398	krCL150513
3190	4.5	0.010329	krCL150513
3292	4.5	-0.038699	krCL150513
25	4.5	-0.018074	krCL070613
36	4.5	0.013239	krCL070613
39	4.5	0.002191	krCL070613
48	4.5	-0.027491	krCL070613
86	4.5	-0.034682	krCL070613
102	4.5	-0.014506	krCL070613
149	4.5	-0.022354	krCL070613
162	4.5	-0.041534	krCL070613
242	4.5	-0.014032	krCL070613
247	4.5	-0.016686	krCL070613
285	4.5	-0.025624	krCL070613
385	4.5	-0.029677	krCL070613
459	4.5	0.01032	krCL070613
469	4.5	0.001607	krCL070613
635	4.5	-0.008041	krCL070613
636	4.5	-0.000787	krCL070613
657	4.5	-0.002036	krCL070613
731	4.5	-0.007152	krCL070613
734	4.5	0.00997	krCL070613
736	4.5	-0.040749	krCL070613
772	4.5	-0.018666	krCL070613
773	4.5	0.006061	krCL070613
774	4.5	-0.019063	krCL070613
817	4.5	-0.001355	krCL070613
819	4.5	0.008479	krCL070613
53	5	0.020274	krCL051112
56	5	0.03128	krCL051112
68	5	0.008135	krCL051112
70	5	0.016986	krCL051112
73	5	0.018136	krCL051112
79	5	0.025044	krCL051112
85	5	0.043482	krCL051112
86	5	0.042339	krCL051112
95	5	0.020856	krCL051112
101	5	0.013819	krCL051112
105	5	0.03765	krCL051112
106	5	0.037642	krCL051112
108	5	0.003453	krCL051112
123	5	0.01991	krCL051112
124	5	-0.0272	krCL051112
130	5	0.028485	krCL051112
138	5	0.021725	krCL051112
141	5	0.008624	krCL051112
146	5	0.023782	krCL051112
150	5	0.016635	krCL051112
152	5	0.065543	krCL051112
154	5	0.025262	krCL051112
155	5	0.017439	krCL051112
167	5	0.07005	krCL051112
168	5	0.004326	krCL051112
169	5	0.037915	krCL051112
177	5	0.072714	krCL051112
182	5	0.018411	krCL051112
185	5	-0.005684	krCL051112
193	5	0.010002	krCL051112
195	5	0.01532	krCL051112
196	5	0.060755	krCL051112
201	5	0.016377	krCL051112
214	5	0.023459	krCL051112
217	5	0.022553	krCL051112
218	5	0.008056	krCL051112
219	5	0.025778	krCL051112
232	5	0.005606	krCL051112
234	5	0.027022	krCL051112
240	5	0.013892	krCL051112
265	5	0.018761	krCL051112
268	5	0.004653	krCL051112
269	5	0.033945	krCL051112
290	5	-0.004394	krCL051112
305	5	0.00064	krCL051112
307	5	0.013045	krCL051112
330	5	0.018372	krCL051112
339	5	0.07074	krCL051112
351	5	-0.004616	krCL051112
353	5	0.020888	krCL051112
357	5	0.023441	krCL051112
362	5	0.004575	krCL051112
398	5	-0.010888	krCL051112
403	5	0.022323	krCL051112
413	5	0.035712	krCL051112
414	5	0.018818	krCL051112
425	5	0.037682	krCL051112
430	5	0.023316	krCL051112
434	5	0.013572	krCL051112
435	5	-0.005938	krCL051112
438	5	-0.009913	krCL051112
452	5	-0.019584	krCL051112
466	5	0.018121	krCL051112
492	5	0.027396	krCL051112
497	5	0.01773	krCL051112
514	5	-0.012318	krCL051112
526	5	0.01655	krCL051112
850	5	-0.013182	krCL051112
1425	5	0.011413	krCL051112
1474	5	0.043254	krCL051112
1621	5	0.023099	krCL051112
1871	5	0.009612	krCL051112
1894	5	0.033656	krCL051112
1898	5	0.022444	krCL051112
1899	5	0.022646	krCL051112
1911	5	-0.002248	krCL051112
1924	5	0.048836	krCL051112
1980	5	0.003224	krCL051112
1985	5	0.020866	krCL051112
2004	5	0.04063	krCL051112
2014	5	0.027861	krCL051112
2088	5	-0.011642	krCL051112
2104	5	0.003597	krCL051112
2170	5	0.009287	krCL051112
2270	5	0.020302	krCL051112
2290	5	0.024053	krCL051112
2388	5	0.00655	krCL051112
2394	5	0.017435	krCL051112
2416	5	0.0232	krCL051112
2417	5	0.022903	krCL051112
2425	5	-0.001651	krCL051112
2433	5	0.007855	krCL051112
2504	5	0.020552	krCL051112
2506	5	0.007964	krCL051112
2511	5	0.027343	krCL051112
2519	5	-0.029781	krCL051112
2531	5	0.005966	krCL051112
2548	5	-0.029009	krCL051112
35	5	0.02261	krCL150513
86	5	0.00087	krCL150513
95	5	0.05626	krCL150513
99	5	0.010555	krCL150513
107	5	0.001532	krCL150513
132	5	0.00642	krCL150513
159	5	0.007312	krCL150513
163	5	0.010938	krCL150513
178	5	0.021603	krCL150513
200	5	0.015203	krCL150513
205	5	0.013174	krCL150513
206	5	0.052817	krCL150513
217	5	0.00055	krCL150513
255	5	0.015965	krCL150513
256	5	0.020291	krCL150513
262	5	0.014906	krCL150513
286	5	0.044664	krCL150513
287	5	0.03801	krCL150513
294	5	0.010298	krCL150513
305	5	0.024284	krCL150513
315	5	0.026718	krCL150513
338	5	0.016416	krCL150513
353	5	0.006338	krCL150513
391	5	0.012606	krCL150513
563	5	0.029485	krCL150513
574	5	0.011262	krCL150513
641	5	0.028778	krCL150513
651	5	0.001078	krCL150513
664	5	0.00322	krCL150513
951	5	0.00176	krCL150513
1004	5	0.03164	krCL150513
1028	5	0.027548	krCL150513
1034	5	0.014074	krCL150513
1093	5	0.023459	krCL150513
1127	5	0.030069	krCL150513
1237	5	0.003398	krCL150513
1434	5	0.021604	krCL150513
1458	5	-0.016549	krCL150513
1775	5	0.025427	krCL150513
1781	5	-0.002315	krCL150513
2073	5	0.02011	krCL150513
2158	5	0.022482	krCL150513
2290	5	0.023298	krCL150513
2340	5	0.014806	krCL150513
2357	5	0.004211	krCL150513
2360	5	0.028971	krCL150513
2406	5	0.037118	krCL150513
2445	5	0.010931	krCL150513
2456	5	0.029465	krCL150513
2478	5	0.028111	krCL150513
2586	5	0.014855	krCL150513
2590	5	0.02761	krCL150513
2640	5	0.025938	krCL150513
2641	5	0.060008	krCL150513
2642	5	0.016615	krCL150513
2643	5	0.031694	krCL150513
2644	5	0.065511	krCL150513
2668	5	0.008765	krCL150513
2684	5	0.01979	krCL150513
2685	5	0.004307	krCL150513
2687	5	0.01211	krCL150513
2692	5	0.017954	krCL150513
2697	5	0.024308	krCL150513
2735	5	0.020038	krCL150513
2792	5	0.037308	krCL150513
2809	5	0.019228	krCL150513
2830	5	0.016612	krCL150513
2858	5	0.049942	krCL150513
2898	5	0.022705	krCL150513
2918	5	0.024726	krCL150513
2920	5	0.027075	krCL150513
2963	5	-0.000289	krCL150513
3005	5	0.033543	krCL150513
3023	5	0.030776	krCL150513
3029	5	-0.012922	krCL150513
3182	5	-0.018941	krCL150513
3187	5	0.045594	krCL150513
3190	5	0.004657	krCL150513
3292	5	-0.031227	krCL150513
25	5	-0.023606	krCL070613
39	5	0.016437	krCL070613
48	5	0.011835	krCL070613
67	5	-0.02339	krCL070613
86	5	-0.025431	krCL070613
102	5	0.021799	krCL070613
149	5	-0.0054	krCL070613
162	5	-0.000439	krCL070613
242	5	0.034261	krCL070613
247	5	0.012801	krCL070613
285	5	0.007132	krCL070613
385	5	-0.023584	krCL070613
459	5	0.029734	krCL070613
469	5	-0.007518	krCL070613
577	5	-0.000249	krCL070613
600	5	-0.001468	krCL070613
635	5	0.007155	krCL070613
636	5	0.006762	krCL070613
657	5	-0.013796	krCL070613
731	5	0.00197	krCL070613
736	5	-0.000218	krCL070613
772	5	-0.018605	krCL070613
773	5	0.027772	krCL070613
774	5	-0.023607	krCL070613
817	5	0.024568	krCL070613
839	5	-0.003511	krCL070613
856	5	-0.02085	krCL070613
56	5.5	0.036784	krCL051112
68	5.5	0.009663	krCL051112
70	5.5	0.030132	krCL051112
73	5.5	0.036487	krCL051112
79	5.5	0.019151	krCL051112
85	5.5	0.039766	krCL051112
86	5.5	0.041196	krCL051112
95	5.5	0.017636	krCL051112
101	5.5	0.010129	krCL051112
105	5.5	0.040911	krCL051112
106	5.5	0.036334	krCL051112
108	5.5	-0.001561	krCL051112
123	5.5	0.030935	krCL051112
124	5.5	-0.023657	krCL051112
130	5.5	0.027609	krCL051112
138	5.5	0.025038	krCL051112
141	5.5	0.017244	krCL051112
146	5.5	0.027972	krCL051112
150	5.5	0.016973	krCL051112
152	5.5	0.064816	krCL051112
154	5.5	0.043838	krCL051112
155	5.5	0.017436	krCL051112
167	5.5	0.071162	krCL051112
168	5.5	0.004621	krCL051112
169	5.5	0.044818	krCL051112
177	5.5	0.074237	krCL051112
182	5.5	0.021495	krCL051112
185	5.5	0.008517	krCL051112
193	5.5	0.011941	krCL051112
195	5.5	-0.000967	krCL051112
196	5.5	0.05197	krCL051112
214	5.5	0.036673	krCL051112
217	5.5	0.014728	krCL051112
218	5.5	0.014706	krCL051112
219	5.5	0.033169	krCL051112
232	5.5	0.005709	krCL051112
234	5.5	0.034938	krCL051112
240	5.5	0.032474	krCL051112
265	5.5	0.019041	krCL051112
268	5.5	0.008575	krCL051112
269	5.5	0.028106	krCL051112
290	5.5	0.003536	krCL051112
305	5.5	0.013156	krCL051112
307	5.5	0.03022	krCL051112
330	5.5	0.017231	krCL051112
339	5.5	0.072533	krCL051112
351	5.5	0.021501	krCL051112
353	5.5	0.025209	krCL051112
357	5.5	0.027489	krCL051112
362	5.5	0.011418	krCL051112
398	5.5	-0.009768	krCL051112
403	5.5	0.028909	krCL051112
413	5.5	0.030734	krCL051112
414	5.5	0.013741	krCL051112
425	5.5	0.056171	krCL051112
430	5.5	0.02615	krCL051112
435	5.5	-0.000433	krCL051112
438	5.5	-0.017519	krCL051112
452	5.5	-0.028738	krCL051112
466	5.5	0.021822	krCL051112
492	5.5	0.024189	krCL051112
497	5.5	0.024824	krCL051112
514	5.5	-0.007019	krCL051112
526	5.5	0.023329	krCL051112
850	5.5	0.028457	krCL051112
1425	5.5	0.018589	krCL051112
1474	5.5	0.053102	krCL051112
1621	5.5	0.006111	krCL051112
1871	5.5	0.01837	krCL051112
1894	5.5	0.03585	krCL051112
1898	5.5	0.036736	krCL051112
1899	5.5	0.036511	krCL051112
1911	5.5	0.017725	krCL051112
1924	5.5	0.043688	krCL051112
1980	5.5	0.000811	krCL051112
1985	5.5	0.029707	krCL051112
2004	5.5	0.028737	krCL051112
2014	5.5	0.018729	krCL051112
2088	5.5	0.024025	krCL051112
2104	5.5	0.009403	krCL051112
2170	5.5	0.013675	krCL051112
2182	5.5	0.036429	krCL051112
2270	5.5	0.036231	krCL051112
2290	5.5	0.024269	krCL051112
2388	5.5	0.000933	krCL051112
2394	5.5	0.011872	krCL051112
2416	5.5	0.015679	krCL051112
2417	5.5	0.020332	krCL051112
2425	5.5	0.015962	krCL051112
2433	5.5	0.031226	krCL051112
2466	5.5	0.001114	krCL051112
2504	5.5	0.020578	krCL051112
2506	5.5	0.017097	krCL051112
2511	5.5	0.021953	krCL051112
2517	5.5	0.012638	krCL051112
2519	5.5	0.012385	krCL051112
2531	5.5	0.0204	krCL051112
2548	5.5	0.009816	krCL051112
35	5.5	0.026043	krCL150513
86	5.5	0.020486	krCL150513
95	5.5	0.042215	krCL150513
99	5.5	0.019853	krCL150513
107	5.5	-0.00063	krCL150513
132	5.5	0.014453	krCL150513
159	5.5	0.00992	krCL150513
163	5.5	0.021156	krCL150513
178	5.5	0.017091	krCL150513
200	5.5	0.026357	krCL150513
205	5.5	0.031397	krCL150513
206	5.5	0.047144	krCL150513
217	5.5	0.013451	krCL150513
255	5.5	0.010415	krCL150513
256	5.5	0.030225	krCL150513
262	5.5	-0.002451	krCL150513
286	5.5	0.042054	krCL150513
287	5.5	0.035854	krCL150513
294	5.5	0.020935	krCL150513
305	5.5	0.004793	krCL150513
315	5.5	0.012649	krCL150513
338	5.5	0.009104	krCL150513
353	5.5	2.4e-05	krCL150513
391	5.5	0.02431	krCL150513
563	5.5	0.043428	krCL150513
574	5.5	0.016552	krCL150513
641	5.5	0.050405	krCL150513
651	5.5	-0.000289	krCL150513
664	5.5	0.004774	krCL150513
951	5.5	0.030264	krCL150513
1004	5.5	0.030066	krCL150513
1028	5.5	0.014263	krCL150513
1034	5.5	0.01134	krCL150513
1093	5.5	0.03561	krCL150513
1127	5.5	0.040228	krCL150513
1237	5.5	0.015777	krCL150513
1434	5.5	0.039151	krCL150513
1458	5.5	0.001905	krCL150513
1775	5.5	0.015202	krCL150513
1781	5.5	-0.001685	krCL150513
2073	5.5	0.042631	krCL150513
2158	5.5	0.026545	krCL150513
2290	5.5	0.024663	krCL150513
2340	5.5	0.015799	krCL150513
2357	5.5	0.010508	krCL150513
2360	5.5	0.024826	krCL150513
2406	5.5	0.019805	krCL150513
2445	5.5	0.010958	krCL150513
2456	5.5	0.021525	krCL150513
2478	5.5	0.031416	krCL150513
2586	5.5	0.027876	krCL150513
2590	5.5	0.024595	krCL150513
2640	5.5	0.03459	krCL150513
2641	5.5	0.057757	krCL150513
2642	5.5	0.03676	krCL150513
2643	5.5	0.034244	krCL150513
2644	5.5	0.068191	krCL150513
2668	5.5	0.00842	krCL150513
2684	5.5	0.013228	krCL150513
2685	5.5	0.012729	krCL150513
2687	5.5	0.009997	krCL150513
2692	5.5	0.024568	krCL150513
2697	5.5	0.027797	krCL150513
2735	5.5	0.019919	krCL150513
2792	5.5	0.036695	krCL150513
2809	5.5	0.005744	krCL150513
2830	5.5	-0.001302	krCL150513
2858	5.5	0.065562	krCL150513
2898	5.5	0.018155	krCL150513
2918	5.5	0.012096	krCL150513
2920	5.5	0.025041	krCL150513
2963	5.5	0.003561	krCL150513
3005	5.5	0.022336	krCL150513
3023	5.5	0.028678	krCL150513
3029	5.5	-0.008429	krCL150513
3182	5.5	-0.017016	krCL150513
3185	5.5	-0.028039	krCL150513
3187	5.5	0.043311	krCL150513
3190	5.5	-0.004663	krCL150513
3274	5.5	-0.011804	krCL150513
3292	5.5	-0.019686	krCL150513
3401	5.5	-0.025432	krCL150513
3402	5.5	-0.019997	krCL150513
3403	5.5	-0.019432	krCL150513
39	5.5	0.031759	krCL070613
48	5.5	0.032531	krCL070613
67	5.5	0.018434	krCL070613
86	5.5	0.016608	krCL070613
102	5.5	0.06405	krCL070613
149	5.5	0.033934	krCL070613
162	5.5	0.005206	krCL070613
242	5.5	0.06731	krCL070613
247	5.5	0.028111	krCL070613
285	5.5	0.04108	krCL070613
385	5.5	0.017583	krCL070613
459	5.5	0.041301	krCL070613
518	5.5	0.015253	krCL070613
623	5.5	0.052357	krCL070613
[truncated: 23,662 more rows]

## Sheet: Figure 5D Kruppel torsolike
cell identifier	Time after GBE onset (min)	AP cell length change (pp/min)	Embryo Name
39	0	-0.016265	krtslCL040713
45	0	-0.013025	krtslCL040713
50	0	-0.003385	krtslCL040713
62	0	-0.014973	krtslCL040713
85	0	0.005369	krtslCL040713
96	0	-0.013642	krtslCL040713
97	0	0.024335	krtslCL040713
138	0	0.032871	krtslCL040713
306	0	-0.01593	krtslCL040713
399	0	0.016737	krtslCL040713
929	0	0.014587	krtslCL040713
975	0	0.000748	krtslCL040713
978	0	0.004754	krtslCL040713
1202	0	-0.01394	krtslCL040713
1237	0	0.001899	krtslCL040713
1238	0	0.010897	krtslCL040713
1511	0	-0.021314	krtslCL040713
1768	0	-0.003441	krtslCL040713
1778	0	0.015963	krtslCL040713
1795	0	0.011544	krtslCL040713
2224	0	-0.00317	krtslCL040713
2437	0	-0.017861	krtslCL040713
2575	0	0.002832	krtslCL040713
2627	0	-0.022077	krtslCL040713
2669	0	-0.013684	krtslCL040713
2682	0	0.027994	krtslCL040713
2713	0	-0.030843	krtslCL040713
2726	0	0.026366	krtslCL040713
67	0	-0.002122	krtslCL090713
996	0	-0.035307	krtslCL090713
951	0	0.056596	krtslCL100713
39	0.5	-0.008297	krtslCL040713
45	0.5	-0.017296	krtslCL040713
50	0.5	-0.00256	krtslCL040713
62	0.5	-0.023109	krtslCL040713
85	0.5	-0.014335	krtslCL040713
96	0.5	-0.007033	krtslCL040713
97	0.5	0.030364	krtslCL040713
138	0.5	0.001815	krtslCL040713
306	0.5	-0.011239	krtslCL040713
399	0.5	0.032639	krtslCL040713
929	0.5	0.004775	krtslCL040713
975	0.5	-0.007015	krtslCL040713
978	0.5	-0.000684	krtslCL040713
1202	0.5	0.002353	krtslCL040713
1237	0.5	-0.004641	krtslCL040713
1238	0.5	0.005488	krtslCL040713
1511	0.5	-0.013764	krtslCL040713
1596	0.5	-0.027881	krtslCL040713
1767	0.5	-0.036271	krtslCL040713
1768	0.5	0.026953	krtslCL040713
1778	0.5	0.027463	krtslCL040713
1795	0.5	0.020159	krtslCL040713
2224	0.5	0.036093	krtslCL040713
2437	0.5	0.018863	krtslCL040713
2575	0.5	0.029106	krtslCL040713
2627	0.5	0.00297	krtslCL040713
2669	0.5	0.024006	krtslCL040713
2713	0.5	-0.011378	krtslCL040713
38	0.5	-0.000743	krtslCL090713
67	0.5	0.017798	krtslCL090713
806	0.5	0.016534	krtslCL090713
964	0.5	-0.007707	krtslCL090713
987	0.5	0.006316	krtslCL090713
990	0.5	-0.000771	krtslCL090713
991	0.5	-0.036007	krtslCL090713
994	0.5	0.002805	krtslCL090713
996	0.5	0.025756	krtslCL090713
1097	0.5	0.014253	krtslCL090713
61	0.5	0.00867	krtslCL100713
951	0.5	0.01668	krtslCL100713
1027	0.5	0.02896	krtslCL100713
1147	0.5	0.011894	krtslCL100713
1215	0.5	0.024383	krtslCL100713
39	1	0.023389	krtslCL040713
45	1	-0.020587	krtslCL040713
50	1	0.022246	krtslCL040713
62	1	0.005502	krtslCL040713
85	1	-0.008858	krtslCL040713
96	1	-0.001781	krtslCL040713
97	1	0.032944	krtslCL040713
138	1	0.003386	krtslCL040713
306	1	-0.004866	krtslCL040713
399	1	0.042641	krtslCL040713
929	1	-0.017114	krtslCL040713
975	1	-0.012077	krtslCL040713
978	1	-0.010167	krtslCL040713
1202	1	0.00125	krtslCL040713
1237	1	0.012897	krtslCL040713
1238	1	0.031581	krtslCL040713
1511	1	0.018041	krtslCL040713
1596	1	-0.034704	krtslCL040713
1767	1	-0.03144	krtslCL040713
1768	1	0.029319	krtslCL040713
1778	1	0.004786	krtslCL040713
1795	1	0.027224	krtslCL040713
2135	1	0.016527	krtslCL040713
2224	1	0.022216	krtslCL040713
2317	1	0.02429	krtslCL040713
2437	1	0.030088	krtslCL040713
2575	1	0.017973	krtslCL040713
2606	1	0.026736	krtslCL040713
2627	1	0.03228	krtslCL040713
2657	1	0.018534	krtslCL040713
2669	1	0.044365	krtslCL040713
2682	1	0.007115	krtslCL040713
2713	1	-0.021711	krtslCL040713
2715	1	0.047504	krtslCL040713
2716	1	0.033993	krtslCL040713
2726	1	-0.009065	krtslCL040713
2801	1	0.032138	krtslCL040713
2805	1	0.026258	krtslCL040713
235	1	0.029139	krtslCL090713
780	1	0.027103	krtslCL090713
806	1	0.021908	krtslCL090713
828	1	-0.025978	krtslCL090713
962	1	0.019921	krtslCL090713
964	1	0.0043	krtslCL090713
987	1	0.018614	krtslCL090713
988	1	0.020824	krtslCL090713
991	1	0.014091	krtslCL090713
996	1	0.016373	krtslCL090713
1041	1	-0.032179	krtslCL090713
61	1	0.000388	krtslCL100713
951	1	0.031021	krtslCL100713
1027	1	0.039559	krtslCL100713
1147	1	-0.008123	krtslCL100713
1215	1	-0.007725	krtslCL100713
39	1.5	0.034088	krtslCL040713
45	1.5	-0.014331	krtslCL040713
50	1.5	0.00498	krtslCL040713
62	1.5	0.009628	krtslCL040713
85	1.5	-0.008102	krtslCL040713
93	1.5	-0.013409	krtslCL040713
96	1.5	-0.003548	krtslCL040713
97	1.5	0.033526	krtslCL040713
138	1.5	-0.005579	krtslCL040713
306	1.5	-0.004219	krtslCL040713
399	1.5	0.03566	krtslCL040713
929	1.5	-0.014145	krtslCL040713
975	1.5	-0.006526	krtslCL040713
978	1.5	-0.017617	krtslCL040713
1202	1.5	-0.010953	krtslCL040713
1237	1.5	0.013471	krtslCL040713
1238	1.5	0.021145	krtslCL040713
1511	1.5	-0.003011	krtslCL040713
1596	1.5	-0.011402	krtslCL040713
1767	1.5	-0.024976	krtslCL040713
1768	1.5	0.031592	krtslCL040713
1769	1.5	-0.01555	krtslCL040713
1778	1.5	0.028544	krtslCL040713
1795	1.5	0.03351	krtslCL040713
2135	1.5	0.013214	krtslCL040713
2224	1.5	0.077012	krtslCL040713
2317	1.5	0.009817	krtslCL040713
2437	1.5	0.064385	krtslCL040713
2575	1.5	0.054993	krtslCL040713
2606	1.5	0.025431	krtslCL040713
2627	1.5	0.036379	krtslCL040713
2652	1.5	-0.007447	krtslCL040713
2657	1.5	0.018878	krtslCL040713
2669	1.5	0.043645	krtslCL040713
2713	1.5	-0.000212	krtslCL040713
2716	1.5	0.026011	krtslCL040713
2766	1.5	0.016479	krtslCL040713
2771	1.5	0.006343	krtslCL040713
2801	1.5	0.027668	krtslCL040713
2805	1.5	0.018535	krtslCL040713
2901	1.5	0.001766	krtslCL040713
235	1.5	0.031693	krtslCL090713
780	1.5	0.032396	krtslCL090713
806	1.5	0.003072	krtslCL090713
815	1.5	-0.027277	krtslCL090713
819	1.5	0.007693	krtslCL090713
828	1.5	-0.015842	krtslCL090713
858	1.5	0.005009	krtslCL090713
933	1.5	0.039465	krtslCL090713
962	1.5	0.019985	krtslCL090713
964	1.5	0.014048	krtslCL090713
987	1.5	0.004462	krtslCL090713
988	1.5	0.029265	krtslCL090713
991	1.5	0.024964	krtslCL090713
994	1.5	0.006109	krtslCL090713
996	1.5	0.043815	krtslCL090713
1012	1.5	0.01381	krtslCL090713
1035	1.5	-0.022619	krtslCL090713
1041	1.5	-0.025088	krtslCL090713
1097	1.5	0.004601	krtslCL090713
1113	1.5	0.015908	krtslCL090713
1137	1.5	-0.00948	krtslCL090713
61	1.5	0.003835	krtslCL100713
628	1.5	0.008991	krtslCL100713
681	1.5	0.000233	krtslCL100713
951	1.5	0.012157	krtslCL100713
1011	1.5	-0.003622	krtslCL100713
1027	1.5	0.005487	krtslCL100713
1147	1.5	-0.019423	krtslCL100713
1215	1.5	-0.01865	krtslCL100713
39	2	0.027249	krtslCL040713
45	2	-0.000342	krtslCL040713
50	2	-0.005747	krtslCL040713
62	2	0.004791	krtslCL040713
85	2	-0.008841	krtslCL040713
93	2	8.5e-05	krtslCL040713
96	2	-0.000448	krtslCL040713
97	2	0.006072	krtslCL040713
138	2	-0.019116	krtslCL040713
168	2	-0.024109	krtslCL040713
306	2	0.012655	krtslCL040713
399	2	0.013284	krtslCL040713
929	2	-0.027412	krtslCL040713
975	2	-0.005078	krtslCL040713
978	2	-0.009224	krtslCL040713
1202	2	0.012272	krtslCL040713
1237	2	-0.004709	krtslCL040713
1238	2	0.006283	krtslCL040713
1511	2	0.015337	krtslCL040713
1596	2	-0.012282	krtslCL040713
1724	2	0.004347	krtslCL040713
1767	2	-0.023406	krtslCL040713
1768	2	0.00396	krtslCL040713
1769	2	-0.025089	krtslCL040713
1778	2	-0.006804	krtslCL040713
1795	2	0.003262	krtslCL040713
2135	2	0.003474	krtslCL040713
2265	2	0.009967	krtslCL040713
2317	2	-0.00212	krtslCL040713
2548	2	0.012548	krtslCL040713
2575	2	0.00325	krtslCL040713
2606	2	0.008425	krtslCL040713
2627	2	0.007072	krtslCL040713
2652	2	-0.009289	krtslCL040713
2657	2	0.011293	krtslCL040713
2670	2	0.024354	krtslCL040713
2713	2	0.0114	krtslCL040713
2715	2	0.021395	krtslCL040713
2716	2	0.004049	krtslCL040713
2717	2	0.001989	krtslCL040713
2726	2	0.02594	krtslCL040713
2745	2	-0.004519	krtslCL040713
2754	2	0.027741	krtslCL040713
2766	2	0.015543	krtslCL040713
2771	2	-0.000526	krtslCL040713
2773	2	0.022374	krtslCL040713
2801	2	0.002732	krtslCL040713
2805	2	0.0179	krtslCL040713
2901	2	0.014048	krtslCL040713
2970	2	0.020769	krtslCL040713
2984	2	0.008423	krtslCL040713
2985	2	-0.011358	krtslCL040713
2986	2	-0.00904	krtslCL040713
2992	2	0.015764	krtslCL040713
67	2	-0.014576	krtslCL090713
235	2	0.027393	krtslCL090713
806	2	-0.012057	krtslCL090713
815	2	0.027906	krtslCL090713
819	2	0.007629	krtslCL090713
828	2	0.010826	krtslCL090713
858	2	0.006487	krtslCL090713
871	2	0.002626	krtslCL090713
873	2	-0.00546	krtslCL090713
892	2	0.01318	krtslCL090713
909	2	0.021137	krtslCL090713
933	2	-0.043389	krtslCL090713
962	2	0.014866	krtslCL090713
964	2	-0.006173	krtslCL090713
987	2	0.007847	krtslCL090713
988	2	0.033857	krtslCL090713
994	2	0.012201	krtslCL090713
996	2	0.033336	krtslCL090713
1012	2	0.0216	krtslCL090713
1033	2	0.009872	krtslCL090713
1035	2	-0.004138	krtslCL090713
1041	2	0.008762	krtslCL090713
1047	2	-0.009336	krtslCL090713
1058	2	0.005973	krtslCL090713
1097	2	-0.011001	krtslCL090713
1113	2	0.028845	krtslCL090713
1125	2	0.027666	krtslCL090713
1137	2	-0.006459	krtslCL090713
1155	2	-0.009173	krtslCL090713
61	2	-0.010497	krtslCL100713
628	2	-0.032712	krtslCL100713
681	2	-0.063469	krtslCL100713
951	2	-0.051383	krtslCL100713
1011	2	-0.066156	krtslCL100713
1027	2	-0.022873	krtslCL100713
1147	2	-0.025287	krtslCL100713
1215	2	-0.025011	krtslCL100713
1371	2	-0.058058	krtslCL100713
39	2.5	0.0004	krtslCL040713
45	2.5	-0.010129	krtslCL040713
50	2.5	0.015018	krtslCL040713
62	2.5	-0.002878	krtslCL040713
85	2.5	0.024989	krtslCL040713
93	2.5	0.001302	krtslCL040713
96	2.5	-0.019597	krtslCL040713
97	2.5	-0.001453	krtslCL040713
138	2.5	0.014354	krtslCL040713
168	2.5	-0.00546	krtslCL040713
306	2.5	-0.007011	krtslCL040713
399	2.5	0.00311	krtslCL040713
929	2.5	-0.025391	krtslCL040713
975	2.5	-0.014416	krtslCL040713
978	2.5	-0.015576	krtslCL040713
1202	2.5	-0.002578	krtslCL040713
1237	2.5	-0.008412	krtslCL040713
1238	2.5	0.004399	krtslCL040713
1511	2.5	-9.6e-05	krtslCL040713
1596	2.5	0.018366	krtslCL040713
1767	2.5	-0.002352	krtslCL040713
1768	2.5	0.016103	krtslCL040713
1769	2.5	0.009182	krtslCL040713
1778	2.5	0.020385	krtslCL040713
1795	2.5	-0.0096	krtslCL040713
1968	2.5	0.007001	krtslCL040713
2135	2.5	0.015517	krtslCL040713
2265	2.5	-0.002711	krtslCL040713
2317	2.5	0.016438	krtslCL040713
2548	2.5	-0.010869	krtslCL040713
2575	2.5	0.036974	krtslCL040713
2627	2.5	0.004227	krtslCL040713
2652	2.5	0.014708	krtslCL040713
2657	2.5	0.013624	krtslCL040713
2670	2.5	0.019967	krtslCL040713
2682	2.5	0.014493	krtslCL040713
2713	2.5	0.008018	krtslCL040713
2716	2.5	-0.008706	krtslCL040713
2720	2.5	1.7e-05	krtslCL040713
2726	2.5	0.013594	krtslCL040713
2745	2.5	-0.029622	krtslCL040713
2754	2.5	0.020489	krtslCL040713
2766	2.5	0.015519	krtslCL040713
2771	2.5	0.001201	krtslCL040713
2773	2.5	-0.005801	krtslCL040713
2801	2.5	-0.019084	krtslCL040713
2805	2.5	-0.023855	krtslCL040713
2901	2.5	0.010312	krtslCL040713
2970	2.5	-0.003015	krtslCL040713
2973	2.5	-0.012285	krtslCL040713
2985	2.5	-0.010731	krtslCL040713
2986	2.5	-0.022464	krtslCL040713
2992	2.5	-0.003379	krtslCL040713
67	2.5	-0.007691	krtslCL090713
235	2.5	0.00657	krtslCL090713
806	2.5	-0.004308	krtslCL090713
815	2.5	-0.019188	krtslCL090713
819	2.5	0.017757	krtslCL090713
828	2.5	0.006727	krtslCL090713
858	2.5	0.005059	krtslCL090713
862	2.5	0.005126	krtslCL090713
865	2.5	-0.012631	krtslCL090713
871	2.5	0.015799	krtslCL090713
873	2.5	-0.005052	krtslCL090713
878	2.5	-0.005176	krtslCL090713
889	2.5	-0.00053	krtslCL090713
892	2.5	0.001261	krtslCL090713
907	2.5	-0.007334	krtslCL090713
911	2.5	-0.031812	krtslCL090713
933	2.5	-0.065403	krtslCL090713
962	2.5	0.001753	krtslCL090713
964	2.5	-0.0387	krtslCL090713
987	2.5	0.014496	krtslCL090713
988	2.5	0.008635	krtslCL090713
994	2.5	0.009413	krtslCL090713
996	2.5	0.021061	krtslCL090713
1012	2.5	0.021937	krtslCL090713
1033	2.5	-0.009282	krtslCL090713
1035	2.5	-0.006951	krtslCL090713
1041	2.5	-0.005062	krtslCL090713
1047	2.5	-0.042468	krtslCL090713
1058	2.5	0.002777	krtslCL090713
1097	2.5	0.012105	krtslCL090713
1113	2.5	0.024582	krtslCL090713
1125	2.5	0.017512	krtslCL090713
1137	2.5	0.010728	krtslCL090713
1138	2.5	-0.061571	krtslCL090713
1145	2.5	-0.010145	krtslCL090713
1152	2.5	0.027929	krtslCL090713
1155	2.5	-0.005711	krtslCL090713
1161	2.5	0.00252	krtslCL090713
1175	2.5	0.001299	krtslCL090713
1176	2.5	-0.024428	krtslCL090713
1177	2.5	-0.016886	krtslCL090713
1179	2.5	-0.024939	krtslCL090713
61	2.5	0.016464	krtslCL100713
628	2.5	-0.002182	krtslCL100713
951	2.5	-0.012893	krtslCL100713
1011	2.5	-0.019452	krtslCL100713
1027	2.5	0.011019	krtslCL100713
1081	2.5	0.016029	krtslCL100713
1147	2.5	-0.015721	krtslCL100713
1216	2.5	0.012224	krtslCL100713
1377	2.5	0.014206	krtslCL100713
39	3	-0.02247	krtslCL040713
45	3	0.021564	krtslCL040713
50	3	0.009305	krtslCL040713
62	3	-0.008762	krtslCL040713
85	3	0.032309	krtslCL040713
93	3	0.025168	krtslCL040713
97	3	-0.011294	krtslCL040713
138	3	0.022566	krtslCL040713
168	3	0.014519	krtslCL040713
306	3	0.011634	krtslCL040713
399	3	0.005548	krtslCL040713
929	3	0.060068	krtslCL040713
975	3	0.006134	krtslCL040713
978	3	0.019755	krtslCL040713
1202	3	0.022832	krtslCL040713
1237	3	0.014519	krtslCL040713
1238	3	-0.002511	krtslCL040713
1511	3	0.004565	krtslCL040713
1596	3	0.023918	krtslCL040713
1767	3	0.012911	krtslCL040713
1768	3	0.010873	krtslCL040713
1769	3	0.021953	krtslCL040713
1778	3	0.015026	krtslCL040713
1795	3	0.008995	krtslCL040713
1968	3	0.01513	krtslCL040713
2059	3	-0.003054	krtslCL040713
2135	3	0.019313	krtslCL040713
2265	3	-0.001141	krtslCL040713
2317	3	-0.001675	krtslCL040713
2479	3	0.025653	krtslCL040713
2548	3	0.000674	krtslCL040713
2575	3	-0.000568	krtslCL040713
2627	3	-0.006224	krtslCL040713
2652	3	0.017998	krtslCL040713
2657	3	-0.016677	krtslCL040713
2670	3	0.019165	krtslCL040713
2682	3	0.002753	krtslCL040713
2713	3	-0.011782	krtslCL040713
2716	3	-0.00059	krtslCL040713
2726	3	-0.021578	krtslCL040713
2753	3	0.005435	krtslCL040713
2754	3	-0.01031	krtslCL040713
2761	3	0.035314	krtslCL040713
2766	3	-0.01041	krtslCL040713
2771	3	-0.007443	krtslCL040713
2773	3	0.01352	krtslCL040713
2801	3	-0.011943	krtslCL040713
2805	3	-0.001489	krtslCL040713
2812	3	-0.006527	krtslCL040713
2901	3	-0.003611	krtslCL040713
2902	3	0.004123	krtslCL040713
2905	3	0.002669	krtslCL040713
2919	3	0.020898	krtslCL040713
2948	3	0.019022	krtslCL040713
2951	3	-0.017591	krtslCL040713
2957	3	0.033349	krtslCL040713
2970	3	-0.016521	krtslCL040713
2985	3	0.004855	krtslCL040713
2986	3	0.019401	krtslCL040713
2988	3	-0.008758	krtslCL040713
2991	3	0.018314	krtslCL040713
2992	3	0.013984	krtslCL040713
2998	3	0.025435	krtslCL040713
3046	3	-0.001212	krtslCL040713
3052	3	-0.013013	krtslCL040713
3060	3	0.007393	krtslCL040713
67	3	0.007296	krtslCL090713
235	3	0.022334	krtslCL090713
806	3	0.000203	krtslCL090713
815	3	0.028042	krtslCL090713
819	3	0.007153	krtslCL090713
828	3	0.009776	krtslCL090713
858	3	0.025794	krtslCL090713
862	3	-0.010508	krtslCL090713
865	3	0.016149	krtslCL090713
866	3	0.043442	krtslCL090713
871	3	0.008619	krtslCL090713
873	3	-0.006387	krtslCL090713
878	3	-0.02519	krtslCL090713
889	3	0.014612	krtslCL090713
892	3	-0.015887	krtslCL090713
898	3	0.019432	krtslCL090713
907	3	0.01139	krtslCL090713
911	3	0.015421	krtslCL090713
919	3	0.006143	krtslCL090713
933	3	0.010154	krtslCL090713
946	3	0.024736	krtslCL090713
962	3	0.023501	krtslCL090713
964	3	0.024781	krtslCL090713
967	3	-0.015348	krtslCL090713
987	3	0.032203	krtslCL090713
988	3	0.01728	krtslCL090713
989	3	0.024763	krtslCL090713
994	3	0.024207	krtslCL090713
996	3	0.028642	krtslCL090713
1012	3	0.002214	krtslCL090713
1033	3	0.015056	krtslCL090713
1035	3	0.008746	krtslCL090713
1041	3	0.025769	krtslCL090713
1047	3	0.020255	krtslCL090713
1058	3	-0.009371	krtslCL090713
1094	3	0.031279	krtslCL090713
1097	3	0.015135	krtslCL090713
1113	3	0.006594	krtslCL090713
1125	3	0.01246	krtslCL090713
1137	3	0.002745	krtslCL090713
1138	3	0.002611	krtslCL090713
1145	3	0.01147	krtslCL090713
1146	3	0.026051	krtslCL090713
1152	3	0.000516	krtslCL090713
1154	3	0.014122	krtslCL090713
1155	3	0.011091	krtslCL090713
1161	3	0.025002	krtslCL090713
1175	3	0.021667	krtslCL090713
1176	3	0.020806	krtslCL090713
1177	3	-0.001338	krtslCL090713
1179	3	-0.000612	krtslCL090713
61	3	0.00855	krtslCL100713
628	3	-0.007918	krtslCL100713
798	3	0.012685	krtslCL100713
951	3	-0.023592	krtslCL100713
1011	3	-0.008081	krtslCL100713
1027	3	-0.011406	krtslCL100713
1081	3	-0.000458	krtslCL100713
1147	3	-0.000598	krtslCL100713
1148	3	0.028354	krtslCL100713
1216	3	0.011531	krtslCL100713
1377	3	0.008589	krtslCL100713
1413	3	0.03687	krtslCL100713
1422	3	-0.000466	krtslCL100713
1448	3	0.018376	krtslCL100713
1453	3	-0.006809	krtslCL100713
1474	3	0.017662	krtslCL100713
1483	3	0.035325	krtslCL100713
39	3.5	0.00816	krtslCL040713
45	3.5	0.006464	krtslCL040713
50	3.5	0.021708	krtslCL040713
62	3.5	-0.002366	krtslCL040713
85	3.5	0.024746	krtslCL040713
93	3.5	0.016596	krtslCL040713
138	3.5	0.020101	krtslCL040713
168	3.5	0.01276	krtslCL040713
306	3.5	0.001528	krtslCL040713
929	3.5	-0.053279	krtslCL040713
975	3.5	-0.013681	krtslCL040713
978	3.5	0.011312	krtslCL040713
1202	3.5	0.022601	krtslCL040713
1237	3.5	0.004253	krtslCL040713
1238	3.5	0.015755	krtslCL040713
1511	3.5	0.006583	krtslCL040713
1596	3.5	0.029779	krtslCL040713
1767	3.5	0.016013	krtslCL040713
1768	3.5	0.015711	krtslCL040713
1769	3.5	0.023569	krtslCL040713
1778	3.5	0.029824	krtslCL040713
1795	3.5	0.013267	krtslCL040713
1968	3.5	0.019621	krtslCL040713
2059	3.5	0.027049	krtslCL040713
2135	3.5	0.012194	krtslCL040713
2317	3.5	-0.004261	krtslCL040713
2475	3.5	0.000769	krtslCL040713
2479	3.5	0.016031	krtslCL040713
2548	3.5	-0.009183	krtslCL040713
2564	3.5	0.021929	krtslCL040713
2575	3.5	0.010665	krtslCL040713
2627	3.5	0.00454	krtslCL040713
2652	3.5	0.016315	krtslCL040713
2657	3.5	-0.030302	krtslCL040713
2670	3.5	0.00312	krtslCL040713
2682	3.5	0.001627	krtslCL040713
2713	3.5	0.001364	krtslCL040713
2716	3.5	-0.023742	krtslCL040713
2753	3.5	0.010052	krtslCL040713
2754	3.5	-0.018038	krtslCL040713
2761	3.5	0.003386	krtslCL040713
2766	3.5	-0.007239	krtslCL040713
2771	3.5	-0.030907	krtslCL040713
2773	3.5	0.006647	krtslCL040713
2799	3.5	0.020075	krtslCL040713
2801	3.5	-0.046591	krtslCL040713
2805	3.5	0.002819	krtslCL040713
2812	3.5	-0.011266	krtslCL040713
2901	3.5	-0.006274	krtslCL040713
2902	3.5	0.008225	krtslCL040713
2905	3.5	-0.003084	krtslCL040713
2919	3.5	0.007672	krtslCL040713
2948	3.5	0.019958	krtslCL040713
2951	3.5	-0.017969	krtslCL040713
2957	3.5	0.025985	krtslCL040713
2970	3.5	0.000557	krtslCL040713
2985	3.5	-0.017954	krtslCL040713
2986	3.5	-0.000198	krtslCL040713
2988	3.5	0.002259	krtslCL040713
2989	3.5	-0.015038	krtslCL040713
2991	3.5	-0.023028	krtslCL040713
2992	3.5	-0.015601	krtslCL040713
2998	3.5	0.01928	krtslCL040713
3027	3.5	-0.02578	krtslCL040713
3030	3.5	-0.033087	krtslCL040713
3031	3.5	0.009447	krtslCL040713
3041	3.5	-0.01691	krtslCL040713
3046	3.5	-0.000146	krtslCL040713
3052	3.5	-0.015578	krtslCL040713
3060	3.5	0.034952	krtslCL040713
3061	3.5	0.0203	krtslCL040713
3069	3.5	-0.010306	krtslCL040713
3087	3.5	-0.038704	krtslCL040713
3102	3.5	0.014296	krtslCL040713
235	3.5	0.028616	krtslCL090713
815	3.5	0.039786	krtslCL090713
819	3.5	0.021282	krtslCL090713
828	3.5	0.011445	krtslCL090713
858	3.5	0.031878	krtslCL090713
862	3.5	-0.015967	krtslCL090713
865	3.5	0.046319	krtslCL090713
866	3.5	0.020981	krtslCL090713
871	3.5	-0.005203	krtslCL090713
873	3.5	-0.00668	krtslCL090713
878	3.5	-0.022038	krtslCL090713
889	3.5	0.019357	krtslCL090713
892	3.5	-0.019682	krtslCL090713
898	3.5	-0.018513	krtslCL090713
907	3.5	0.026217	krtslCL090713
909	3.5	-0.014583	krtslCL090713
911	3.5	-0.003997	krtslCL090713
919	3.5	0.01764	krtslCL090713
933	3.5	-0.003183	krtslCL090713
946	3.5	0.053515	krtslCL090713
962	3.5	0.022976	krtslCL090713
964	3.5	-0.00173	krtslCL090713
967	3.5	-0.002548	krtslCL090713
987	3.5	0.04297	krtslCL090713
988	3.5	0.007754	krtslCL090713
989	3.5	0.043348	krtslCL090713
990	3.5	0.023713	krtslCL090713
994	3.5	0.032472	krtslCL090713
996	3.5	0.02256	krtslCL090713
1012	3.5	0.027079	krtslCL090713
1033	3.5	0.026204	krtslCL090713
1035	3.5	0.026015	krtslCL090713
1041	3.5	0.017167	krtslCL090713
1047	3.5	0.003151	krtslCL090713
1058	3.5	-0.002971	krtslCL090713
1094	3.5	0.019687	krtslCL090713
1097	3.5	0.001892	krtslCL090713
1113	3.5	0.011296	krtslCL090713
1125	3.5	-0.006793	krtslCL090713
1137	3.5	0.017515	krtslCL090713
1138	3.5	0.004398	krtslCL090713
1145	3.5	0.024499	krtslCL090713
1146	3.5	0.039105	krtslCL090713
1152	3.5	0.010708	krtslCL090713
1154	3.5	-0.018777	krtslCL090713
1155	3.5	0.005347	krtslCL090713
1160	3.5	0.004519	krtslCL090713
1161	3.5	0.02663	krtslCL090713
1163	3.5	-0.007611	krtslCL090713
1166	3.5	0.00231	krtslCL090713
1167	3.5	-0.009661	krtslCL090713
1175	3.5	0.033126	krtslCL090713
1176	3.5	-0.003304	krtslCL090713
1177	3.5	-0.003972	krtslCL090713
1179	3.5	-0.009011	krtslCL090713
1226	3.5	0.011707	krtslCL090713
1245	3.5	-0.008245	krtslCL090713
1247	3.5	-0.002147	krtslCL090713
61	3.5	0.044238	krtslCL100713
798	3.5	-0.002242	krtslCL100713
1081	3.5	0.015327	krtslCL100713
1147	3.5	0.014144	krtslCL100713
1216	3.5	0.025652	krtslCL100713
1266	3.5	0.026791	krtslCL100713
1279	3.5	0.028617	krtslCL100713
1377	3.5	0.031989	krtslCL100713
1422	3.5	-0.000559	krtslCL100713
1448	3.5	0.022538	krtslCL100713
1474	3.5	-0.019577	krtslCL100713
1480	3.5	0.025715	krtslCL100713
1484	3.5	0.034233	krtslCL100713
39	4	0.026131	krtslCL040713
45	4	0.006214	krtslCL040713
50	4	0.018884	krtslCL040713
62	4	-0.008539	krtslCL040713
85	4	0.019898	krtslCL040713
93	4	0.013104	krtslCL040713
138	4	0.016754	krtslCL040713
168	4	0.012805	krtslCL040713
306	4	0.000248	krtslCL040713
1202	4	0.017203	krtslCL040713
1237	4	0.017807	krtslCL040713
1238	4	0.020302	krtslCL040713
1511	4	0.004318	krtslCL040713
1596	4	0.013073	krtslCL040713
1767	4	0.02392	krtslCL040713
1768	4	0.030538	krtslCL040713
1769	4	0.012271	krtslCL040713
1778	4	0.025019	krtslCL040713
1795	4	0.036443	krtslCL040713
1968	4	0.004398	krtslCL040713
2059	4	0.014716	krtslCL040713
2135	4	0.031093	krtslCL040713
2317	4	0.020035	krtslCL040713
2437	4	0.046002	krtslCL040713
2479	4	0.009941	krtslCL040713
2548	4	-0.002678	krtslCL040713
2575	4	0.046838	krtslCL040713
2627	4	0.028297	krtslCL040713
2648	4	-0.011379	krtslCL040713
2652	4	-0.011232	krtslCL040713
2657	4	-0.028496	krtslCL040713
2669	4	0.035299	krtslCL040713
2670	4	-0.00479	krtslCL040713
2682	4	0.00875	krtslCL040713
2713	4	-0.008835	krtslCL040713
2716	4	-0.021378	krtslCL040713
2746	4	0.029529	krtslCL040713
2753	4	0.048071	krtslCL040713
2754	4	-0.019307	krtslCL040713
2759	4	0.016993	krtslCL040713
2761	4	0.026161	krtslCL040713
2766	4	-0.013696	krtslCL040713
2771	4	-0.019249	krtslCL040713
2773	4	0.008584	krtslCL040713
2799	4	-0.013655	krtslCL040713
2801	4	-0.02487	krtslCL040713
2805	4	-0.005423	krtslCL040713
2812	4	-0.004814	krtslCL040713
2901	4	-0.017403	krtslCL040713
2902	4	0.02282	krtslCL040713
2905	4	0.01968	krtslCL040713
2919	4	0.033373	krtslCL040713
2924	4	0.023397	krtslCL040713
2948	4	0.021534	krtslCL040713
2951	4	-0.02064	krtslCL040713
2957	4	0.017769	krtslCL040713
2970	4	-0.006477	krtslCL040713
2971	4	0.011489	krtslCL040713
2985	4	0.006711	krtslCL040713
2986	4	0.014725	krtslCL040713
2987	4	0.032977	krtslCL040713
2988	4	0.006503	krtslCL040713
2989	4	0.005881	krtslCL040713
2991	4	0.002758	krtslCL040713
2992	4	0.00231	krtslCL040713
2998	4	-0.00157	krtslCL040713
3014	4	0.011862	krtslCL040713
3026	4	0.014761	krtslCL040713
3027	4	-0.002964	krtslCL040713
3030	4	-0.023932	krtslCL040713
3031	4	-0.014419	krtslCL040713
3041	4	-0.015943	krtslCL040713
3046	4	-0.009235	krtslCL040713
3052	4	-0.009031	krtslCL040713
3060	4	0.033377	krtslCL040713
3061	4	0.046324	krtslCL040713
3069	4	-0.000125	krtslCL040713
3077	4	0.026094	krtslCL040713
3087	4	-0.014393	krtslCL040713
3102	4	-0.003434	krtslCL040713
3111	4	0.024142	krtslCL040713
235	4	0.025589	krtslCL090713
815	4	0.020204	krtslCL090713
819	4	0.022035	krtslCL090713
828	4	-0.001475	krtslCL090713
858	4	0.020491	krtslCL090713
862	4	-0.013416	krtslCL090713
865	4	0.02175	krtslCL090713
866	4	0.016103	krtslCL090713
871	4	0.009731	krtslCL090713
873	4	0.007381	krtslCL090713
878	4	-0.002898	krtslCL090713
889	4	0.014229	krtslCL090713
892	4	-0.007714	krtslCL090713
898	4	-0.020114	krtslCL090713
907	4	0.029488	krtslCL090713
909	4	-0.005749	krtslCL090713
911	4	0.023978	krtslCL090713
919	4	0.022557	krtslCL090713
962	4	0.007228	krtslCL090713
987	4	0.022284	krtslCL090713
988	4	0.023188	krtslCL090713
990	4	0.035695	krtslCL090713
994	4	0.019605	krtslCL090713
996	4	0.011109	krtslCL090713
1012	4	0.02303	krtslCL090713
1033	4	0.013923	krtslCL090713
1035	4	0.018624	krtslCL090713
1041	4	0.008864	krtslCL090713
1047	4	-0.001442	krtslCL090713
1058	4	0.014631	krtslCL090713
1094	4	0.010226	krtslCL090713
1097	4	0.020481	krtslCL090713
1113	4	0.021377	krtslCL090713
1125	4	-0.0172	krtslCL090713
1137	4	0.012371	krtslCL090713
1145	4	0.038028	krtslCL090713
1146	4	0.007819	krtslCL090713
1152	4	0.008836	krtslCL090713
1154	4	-0.019788	krtslCL090713
1155	4	0.005867	krtslCL090713
1160	4	0.014995	krtslCL090713
1161	4	0.020096	krtslCL090713
1163	4	0.014944	krtslCL090713
1166	4	0.00435	krtslCL090713
1167	4	-0.004063	krtslCL090713
1175	4	0.020342	krtslCL090713
1176	4	0.013224	krtslCL090713
1177	4	0.026748	krtslCL090713
1179	4	0.018504	krtslCL090713
1187	4	0.000502	krtslCL090713
1220	4	0.003842	krtslCL090713
1226	4	0.027739	krtslCL090713
1244	4	0.011025	krtslCL090713
1247	4	0.009456	krtslCL090713
1291	4	0.026629	krtslCL090713
1297	4	0.009572	krtslCL090713
61	4	0.027183	krtslCL100713
798	4	-0.009334	krtslCL100713
1081	4	0.032916	krtslCL100713
1147	4	0.003969	krtslCL100713
1148	4	0.008053	krtslCL100713
1216	4	0.020966	krtslCL100713
1266	4	0.024695	krtslCL100713
1279	4	0.009319	krtslCL100713
1377	4	0.022212	krtslCL100713
1422	4	-0.006829	krtslCL100713
1432	4	0.013543	krtslCL100713
1448	4	0.023322	krtslCL100713
1474	4	-0.026854	krtslCL100713
1480	4	0.019245	krtslCL100713
1483	4	0.023822	krtslCL100713
1484	4	0.011705	krtslCL100713
1488	4	0.016502	krtslCL100713
1496	4	0.017746	krtslCL100713
1517	4	0.010765	krtslCL100713
39	4.5	0.02236	krtslCL040713
45	4.5	0.014542	krtslCL040713
50	4.5	0.012843	krtslCL040713
62	4.5	0.016311	krtslCL040713
85	4.5	0.016521	krtslCL040713
93	4.5	0.029966	krtslCL040713
138	4.5	0.003876	krtslCL040713
168	4.5	0.016992	krtslCL040713
306	4.5	0.02996	krtslCL040713
1202	4.5	0.034825	krtslCL040713
1237	4.5	0.009666	krtslCL040713
1238	4.5	0.014521	krtslCL040713
1511	4.5	0.031765	krtslCL040713
1596	4.5	0.002639	krtslCL040713
1767	4.5	0.016828	krtslCL040713
1768	4.5	0.001042	krtslCL040713
1769	4.5	-0.008315	krtslCL040713
1778	4.5	0.002177	krtslCL040713
1795	4.5	0.016646	krtslCL040713
1968	4.5	-0.001923	krtslCL040713
2059	4.5	0.005554	krtslCL040713
2104	4.5	0.002222	krtslCL040713
2135	4.5	0.000849	krtslCL040713
2317	4.5	0.019358	krtslCL040713
2479	4.5	0.006528	krtslCL040713
2548	4.5	0.010009	krtslCL040713
2564	4.5	-0.002139	krtslCL040713
2575	4.5	0.004665	krtslCL040713
2627	4.5	0.013951	krtslCL040713
2648	4.5	-0.023721	krtslCL040713
2652	4.5	-0.015341	krtslCL040713
2657	4.5	-0.026242	krtslCL040713
2669	4.5	0.004477	krtslCL040713
2670	4.5	0.010289	krtslCL040713
2682	4.5	-0.003172	krtslCL040713
2716	4.5	-0.015397	krtslCL040713
2746	4.5	0.007409	krtslCL040713
2753	4.5	0.026039	krtslCL040713
2754	4.5	-0.014071	krtslCL040713
2759	4.5	-0.013087	krtslCL040713
2761	4.5	0.025015	krtslCL040713
2766	4.5	-0.006603	krtslCL040713
2771	4.5	-0.008297	krtslCL040713
2773	4.5	0.028572	krtslCL040713
2799	4.5	-0.005076	krtslCL040713
2801	4.5	-0.016867	krtslCL040713
2805	4.5	-0.004303	krtslCL040713
2812	4.5	-0.01004	krtslCL040713
2901	4.5	-0.019347	krtslCL040713
2902	4.5	0.015573	krtslCL040713
2905	4.5	0.005289	krtslCL040713
2919	4.5	0.00663	krtslCL040713
2924	4.5	-0.006657	krtslCL040713
2947	4.5	0.003212	krtslCL040713
2948	4.5	0.013686	krtslCL040713
2951	4.5	0.007187	krtslCL040713
2953	4.5	0.006668	krtslCL040713
2957	4.5	-0.00668	krtslCL040713
2970	4.5	-0.009624	krtslCL040713
2971	4.5	0.006071	krtslCL040713
2985	4.5	0.018304	krtslCL040713
2986	4.5	0.028938	krtslCL040713
2987	4.5	-0.001214	krtslCL040713
2988	4.5	-0.006439	krtslCL040713
2989	4.5	0.004337	krtslCL040713
2991	4.5	0.018975	krtslCL040713
2992	4.5	0.023058	krtslCL040713
2998	4.5	-0.00631	krtslCL040713
3011	4.5	0.011398	krtslCL040713
3014	4.5	0.005379	krtslCL040713
3026	4.5	0.005285	krtslCL040713
3027	4.5	0.007723	krtslCL040713
3030	4.5	-0.022489	krtslCL040713
3031	4.5	-0.008112	krtslCL040713
3041	4.5	0.00425	krtslCL040713
3042	4.5	0.00209	krtslCL040713
3046	4.5	-0.015348	krtslCL040713
3052	4.5	0.01081	krtslCL040713
3060	4.5	0.028564	krtslCL040713
3061	4.5	0.011042	krtslCL040713
3066	4.5	-0.017981	krtslCL040713
3068	4.5	0.017612	krtslCL040713
3069	4.5	0.008543	krtslCL040713
3077	4.5	0.016953	krtslCL040713
3082	4.5	0.007511	krtslCL040713
3087	4.5	-0.001318	krtslCL040713
3089	4.5	-0.017157	krtslCL040713
3102	4.5	-0.010257	krtslCL040713
3111	4.5	0.036101	krtslCL040713
3140	4.5	0.013444	krtslCL040713
235	4.5	0.029167	krtslCL090713
815	4.5	0.042217	krtslCL090713
819	4.5	0.039832	krtslCL090713
828	4.5	0.00104	krtslCL090713
858	4.5	0.023435	krtslCL090713
862	4.5	-0.030915	krtslCL090713
865	4.5	0.028259	krtslCL090713
866	4.5	0.042816	krtslCL090713
871	4.5	0.003508	krtslCL090713
873	4.5	0.014389	krtslCL090713
878	4.5	-0.010307	krtslCL090713
889	4.5	0.000525	krtslCL090713
892	4.5	-0.012559	krtslCL090713
898	4.5	-0.021545	krtslCL090713
907	4.5	0.023363	krtslCL090713
909	4.5	-0.020683	krtslCL090713
911	4.5	0.004337	krtslCL090713
919	4.5	0.02692	krtslCL090713
962	4.5	0.005503	krtslCL090713
987	4.5	0.022263	krtslCL090713
988	4.5	0.02176	krtslCL090713
990	4.5	0.015159	krtslCL090713
994	4.5	0.01365	krtslCL090713
996	4.5	0.02681	krtslCL090713
1012	4.5	0.015216	krtslCL090713
1033	4.5	0.023719	krtslCL090713
1035	4.5	0.032157	krtslCL090713
1041	4.5	0.016112	krtslCL090713
1047	4.5	0.009749	krtslCL090713
1058	4.5	0.010233	krtslCL090713
1094	4.5	0.027263	krtslCL090713
1097	4.5	0.017942	krtslCL090713
1113	4.5	0.012876	krtslCL090713
1125	4.5	-0.006058	krtslCL090713
1137	4.5	0.014027	krtslCL090713
1145	4.5	0.038974	krtslCL090713
1146	4.5	0.025097	krtslCL090713
1152	4.5	0.005918	krtslCL090713
1154	4.5	-0.000436	krtslCL090713
1155	4.5	0.008308	krtslCL090713
1160	4.5	0.008081	krtslCL090713
1161	4.5	0.009811	krtslCL090713
1163	4.5	0.006262	krtslCL090713
1166	4.5	0.002203	krtslCL090713
1167	4.5	-0.010872	krtslCL090713
1175	4.5	0.024289	krtslCL090713
1176	4.5	0.011554	krtslCL090713
1177	4.5	0.02395	krtslCL090713
1179	4.5	0.019348	krtslCL090713
1187	4.5	-0.011925	krtslCL090713
1219	4.5	0.008057	krtslCL090713
1220	4.5	0.043726	krtslCL090713
1226	4.5	0.02281	krtslCL090713
1244	4.5	0.016645	krtslCL090713
1247	4.5	-0.004721	krtslCL090713
1248	4.5	0.00464	krtslCL090713
1291	4.5	0.018499	krtslCL090713
1297	4.5	0.009699	krtslCL090713
61	4.5	-0.006148	krtslCL100713
798	4.5	-0.025472	krtslCL100713
1081	4.5	0.022535	krtslCL100713
1147	4.5	-0.017604	krtslCL100713
1148	4.5	0.010286	krtslCL100713
1216	4.5	-0.008486	krtslCL100713
1266	4.5	0.030293	krtslCL100713
1279	4.5	0.037054	krtslCL100713
1377	4.5	0.008356	krtslCL100713
1422	4.5	-0.024047	krtslCL100713
1432	4.5	0.016779	krtslCL100713
1444	4.5	0.009724	krtslCL100713
1446	4.5	-0.007335	krtslCL100713
1448	4.5	0.01702	krtslCL100713
1460	4.5	0.021093	krtslCL100713
1474	4.5	-0.006954	krtslCL100713
1480	4.5	0.016121	krtslCL100713
1483	4.5	-0.004287	krtslCL100713
1484	4.5	0.014723	krtslCL100713
1488	4.5	0.020948	krtslCL100713
1489	4.5	0.008287	krtslCL100713
1491	4.5	-0.023299	krtslCL100713
1496	4.5	0.014996	krtslCL100713
1499	4.5	0.030523	krtslCL100713
1517	4.5	0.008637	krtslCL100713
1532	4.5	-0.001043	krtslCL100713
1562	4.5	0.009193	krtslCL100713
1578	4.5	-0.0076	krtslCL100713
1582	4.5	0.023128	krtslCL100713
1583	4.5	0.019892	krtslCL100713
39	5	0.036141	krtslCL040713
45	5	0.011761	krtslCL040713
50	5	0.011609	krtslCL040713
62	5	0.016144	krtslCL040713
85	5	0.00885	krtslCL040713
93	5	0.020531	krtslCL040713
138	5	-0.001137	krtslCL040713
168	5	0.008291	krtslCL040713
306	5	0.014393	krtslCL040713
1202	5	0.025475	krtslCL040713
1237	5	-0.00029	krtslCL040713
1238	5	0.011955	krtslCL040713
1511	5	0.022306	krtslCL040713
1596	5	0.006118	krtslCL040713
1767	5	0.019806	krtslCL040713
1768	5	0.006262	krtslCL040713
1769	5	0.006865	krtslCL040713
1778	5	-0.001567	krtslCL040713
1795	5	0.020453	krtslCL040713
1968	5	-0.012265	krtslCL040713
2059	5	-0.001586	krtslCL040713
2104	5	0.019631	krtslCL040713
2135	5	0.001078	krtslCL040713
2317	5	0.017833	krtslCL040713
2479	5	0.025049	krtslCL040713
2548	5	0.028236	krtslCL040713
2564	5	0.004028	krtslCL040713
2627	5	0.017854	krtslCL040713
2648	5	-0.011723	krtslCL040713
2652	5	-0.000701	krtslCL040713
2657	5	0.00101	krtslCL040713
2670	5	0.024035	krtslCL040713
2682	5	0.004367	krtslCL040713
2716	5	-0.018532	krtslCL040713
2746	5	0.03107	krtslCL040713
2753	5	0.017342	krtslCL040713
2754	5	0.006414	krtslCL040713
2759	5	-0.007739	krtslCL040713
2761	5	0.00141	krtslCL040713
2766	5	0.001932	krtslCL040713
2771	5	0.003684	krtslCL040713
2773	5	0.019182	krtslCL040713
2799	5	-0.007734	krtslCL040713
2801	5	-0.01039	krtslCL040713
2805	5	0.00022	krtslCL040713
2812	5	-0.0037	krtslCL040713
2901	5	-0.015585	krtslCL040713
2902	5	0.017726	krtslCL040713
2905	5	0.007386	krtslCL040713
2919	5	0.010361	krtslCL040713
2924	5	-0.001932	krtslCL040713
2947	5	0.005722	krtslCL040713
2948	5	0.019747	krtslCL040713
2951	5	0.023254	krtslCL040713
2953	5	-0.015003	krtslCL040713
2957	5	-0.001863	krtslCL040713
2964	5	0.02085	krtslCL040713
2970	5	0.00499	krtslCL040713
2971	5	0.009561	krtslCL040713
2985	5	0.004429	krtslCL040713
2986	5	0.005192	krtslCL040713
2987	5	0.019087	krtslCL040713
2988	5	0.007714	krtslCL040713
2989	5	0.006728	krtslCL040713
2991	5	0.016154	krtslCL040713
2992	5	0.015614	krtslCL040713
2998	5	0.018496	krtslCL040713
3011	5	0.030801	krtslCL040713
3014	5	0.008301	krtslCL040713
3026	5	0.000375	krtslCL040713
3027	5	0.005485	krtslCL040713
3030	5	0.003798	krtslCL040713
3031	5	0.018468	krtslCL040713
3040	5	0.037451	krtslCL040713
3041	5	0.025839	krtslCL040713
3042	5	0.005367	krtslCL040713
3044	5	0.013766	krtslCL040713
3046	5	0.001186	krtslCL040713
3052	5	0.028719	krtslCL040713
3061	5	0.019566	krtslCL040713
3066	5	0.007925	krtslCL040713
3068	5	0.009041	krtslCL040713
3069	5	-0.017807	krtslCL040713
3077	5	-0.002889	krtslCL040713
3082	5	0.003971	krtslCL040713
3087	5	-0.000833	krtslCL040713
3088	5	0.001504	krtslCL040713
3089	5	-0.003473	krtslCL040713
3102	5	-0.008547	krtslCL040713
3106	5	0.013801	krtslCL040713
3111	5	0.000292	krtslCL040713
3140	5	0.010098	krtslCL040713
3192	5	0.038785	krtslCL040713
235	5	0.035126	krtslCL090713
815	5	0.036941	krtslCL090713
828	5	0.019728	krtslCL090713
858	5	0.018963	krtslCL090713
862	5	-0.017352	krtslCL090713
865	5	0.019974	krtslCL090713
866	5	0.01372	krtslCL090713
871	5	-0.002666	krtslCL090713
873	5	0.030269	krtslCL090713
878	5	-0.00388	krtslCL090713
889	5	0.015239	krtslCL090713
892	5	-0.011158	krtslCL090713
898	5	-0.019739	krtslCL090713
907	5	0.027644	krtslCL090713
909	5	-0.010826	krtslCL090713
911	5	0.002652	krtslCL090713
919	5	0.019466	krtslCL090713
962	5	0.00928	krtslCL090713
987	5	0.012742	krtslCL090713
988	5	0.024624	krtslCL090713
990	5	0.013973	krtslCL090713
994	5	-0.001704	krtslCL090713
996	5	0.007527	krtslCL090713
1012	5	0.018051	krtslCL090713
1033	5	0.010008	krtslCL090713
1035	5	0.036055	krtslCL090713
1041	5	0.026532	krtslCL090713
1047	5	-0.008227	krtslCL090713
1058	5	0.020151	krtslCL090713
1094	5	0.011583	krtslCL090713
1097	5	0.000689	krtslCL090713
1113	5	0.009463	krtslCL090713
1125	5	-0.01073	krtslCL090713
1137	5	0.017978	krtslCL090713
1138	5	0.009264	krtslCL090713
1145	5	0.038118	krtslCL090713
1146	5	0.019372	krtslCL090713
1152	5	0.014166	krtslCL090713
1154	5	-0.003306	krtslCL090713
1155	5	0.030755	krtslCL090713
1157	5	0.017279	krtslCL090713
1160	5	0.013144	krtslCL090713
1161	5	0.003089	krtslCL090713
1163	5	-0.007313	krtslCL090713
1166	5	0.010012	krtslCL090713
1167	5	0.00661	krtslCL090713
1175	5	0.015322	krtslCL090713
1176	5	0.001904	krtslCL090713
1177	5	0.02068	krtslCL090713
1179	5	0.028641	krtslCL090713
1187	5	-0.011476	krtslCL090713
1219	5	0.000632	krtslCL090713
1220	5	0.026297	krtslCL090713
1224	5	0.001068	krtslCL090713
1226	5	0.017611	krtslCL090713
1244	5	0.02323	krtslCL090713
1247	5	0.017046	krtslCL090713
1248	5	-0.012674	krtslCL090713
1277	5	-0.002661	krtslCL090713
1297	5	-0.004477	krtslCL090713
1346	5	0.035536	krtslCL090713
61	5	-0.018192	krtslCL100713
798	5	-0.028061	krtslCL100713
1081	5	0.0235	krtslCL100713
1147	5	-0.020405	krtslCL100713
1148	5	0.008793	krtslCL100713
1216	5	-0.004314	krtslCL100713
1279	5	0.030361	krtslCL100713
1377	5	0.010464	krtslCL100713
1422	5	-0.0147	krtslCL100713
1432	5	0.017307	krtslCL100713
1444	5	-0.015421	krtslCL100713
1446	5	0.017258	krtslCL100713
1448	5	0.007964	krtslCL100713
1460	5	0.026201	krtslCL100713
1474	5	0.002011	krtslCL100713
1480	5	0.014766	krtslCL100713
1483	5	0.011013	krtslCL100713
1484	5	0.011825	krtslCL100713
1487	5	0.008843	krtslCL100713
1488	5	0.002419	krtslCL100713
1489	5	0.00425	krtslCL100713
1491	5	-0.007462	krtslCL100713
1496	5	0.017246	krtslCL100713
1499	5	0.039869	krtslCL100713
1517	5	-0.012692	krtslCL100713
1532	5	-0.000412	krtslCL100713
1562	5	0.016096	krtslCL100713
1578	5	0.006384	krtslCL100713
1582	5	0.045725	krtslCL100713
1583	5	0.013707	krtslCL100713
39	5.5	0.020907	krtslCL040713
45	5.5	0.049913	krtslCL040713
50	5.5	-0.038283	krtslCL040713
62	5.5	0.025882	krtslCL040713
85	5.5	-0.021333	krtslCL040713
93	5.5	0.040345	krtslCL040713
97	5.5	0.028614	krtslCL040713
138	5.5	-0.010799	krtslCL040713
168	5.5	0.007621	krtslCL040713
306	5.5	0.054835	krtslCL040713
399	5.5	0.022997	krtslCL040713
1202	5.5	0.038735	krtslCL040713
1237	5.5	-0.0041	krtslCL040713
1238	5.5	-0.022381	krtslCL040713
1511	5.5	0.041018	krtslCL040713
1596	5.5	-0.011473	krtslCL040713
1767	5.5	-0.010088	krtslCL040713
1768	5.5	-0.002354	krtslCL040713
1769	5.5	-0.009228	krtslCL040713
1778	5.5	-0.027312	krtslCL040713
1795	5.5	0.014908	krtslCL040713
2104	5.5	0.022849	krtslCL040713
2135	5.5	0.006192	krtslCL040713
2317	5.5	0.021527	krtslCL040713
2548	5.5	0.039275	krtslCL040713
2564	5.5	0.007622	krtslCL040713
2627	5.5	0.019216	krtslCL040713
2648	5.5	0.0019	krtslCL040713
2652	5.5	0.001176	krtslCL040713
2657	5.5	0.020418	krtslCL040713
2670	5.5	0.029834	krtslCL040713
2682	5.5	0.018007	krtslCL040713
2716	5.5	-0.011482	krtslCL040713
2726	5.5	0.01778	krtslCL040713
2746	5.5	0.021918	krtslCL040713
2753	5.5	-0.000674	krtslCL040713
2754	5.5	0.017226	krtslCL040713
2759	5.5	0.004583	krtslCL040713
2761	5.5	-0.016028	krtslCL040713
2766	5.5	0.014325	krtslCL040713
2771	5.5	0.011354	krtslCL040713
2773	5.5	0.029768	krtslCL040713
2801	5.5	-0.008525	krtslCL040713
2805	5.5	-0.012277	krtslCL040713
2812	5.5	0.006199	krtslCL040713
2901	5.5	-0.005114	krtslCL040713
2902	5.5	0.016577	krtslCL040713
2905	5.5	0.011221	krtslCL040713
2919	5.5	0.006232	krtslCL040713
2924	5.5	0.014466	krtslCL040713
2947	5.5	-0.01014	krtslCL040713
2948	5.5	-0.013544	krtslCL040713
2950	5.5	0.029053	krtslCL040713
2951	5.5	0.015263	krtslCL040713
2957	5.5	-0.010218	krtslCL040713
2964	5.5	0.030894	krtslCL040713
2970	5.5	-0.000892	krtslCL040713
2971	5.5	0.013137	krtslCL040713
2973	5.5	-0.020727	krtslCL040713
2985	5.5	0.032926	krtslCL040713
2986	5.5	0.047432	krtslCL040713
2987	5.5	0.011801	krtslCL040713
2988	5.5	0.006818	krtslCL040713
2989	5.5	0.020561	krtslCL040713
2991	5.5	0.032424	krtslCL040713
2992	5.5	0.0205	krtslCL040713
2998	5.5	0.010441	krtslCL040713
3011	5.5	0.00837	krtslCL040713
3014	5.5	0.020631	krtslCL040713
3026	5.5	-0.000185	krtslCL040713
3027	5.5	-0.005388	krtslCL040713
3030	5.5	0.01806	krtslCL040713
3031	5.5	0.011217	krtslCL040713
3034	5.5	-0.031625	krtslCL040713
3040	5.5	0.006586	krtslCL040713
3041	5.5	0.015324	krtslCL040713
3042	5.5	0.006158	krtslCL040713
3044	5.5	0.028966	krtslCL040713
3046	5.5	0.014494	krtslCL040713
3052	5.5	0.025967	krtslCL040713
3061	5.5	0.011344	krtslCL040713
3066	5.5	0.032546	krtslCL040713
3068	5.5	0.011089	krtslCL040713
3069	5.5	-0.003309	krtslCL040713
3074	5.5	-0.009611	krtslCL040713
3076	5.5	-0.012956	krtslCL040713
3077	5.5	-0.010202	krtslCL040713
3082	5.5	-0.001957	krtslCL040713
3086	5.5	0.01821	krtslCL040713
3087	5.5	-0.000483	krtslCL040713
3088	5.5	0.007854	krtslCL040713
3089	5.5	0.009935	krtslCL040713
3102	5.5	0.00121	krtslCL040713
3106	5.5	0.012443	krtslCL040713
3111	5.5	-0.000966	krtslCL040713
3115	5.5	-0.031516	krtslCL040713
3139	5.5	-0.022012	krtslCL040713
3140	5.5	-0.003346	krtslCL040713
3192	5.5	0.042333	krtslCL040713
3221	5.5	0.004783	krtslCL040713
3222	5.5	-0.021299	krtslCL040713
3224	5.5	-0.030655	krtslCL040713
3228	5.5	0.041751	krtslCL040713
235	5.5	0.005887	krtslCL090713
815	5.5	0.028997	krtslCL090713
828	5.5	0.005841	krtslCL090713
858	5.5	0.012792	krtslCL090713
862	5.5	-0.012726	krtslCL090713
865	5.5	0.010887	krtslCL090713
866	5.5	0.033364	krtslCL090713
871	5.5	-0.005437	krtslCL090713
873	5.5	0.020556	krtslCL090713
878	5.5	-0.006141	krtslCL090713
889	5.5	0.030569	krtslCL090713
892	5.5	-0.011306	krtslCL090713
898	5.5	0.010565	krtslCL090713
907	5.5	0.016925	krtslCL090713
909	5.5	-0.001174	krtslCL090713
911	5.5	0.016225	krtslCL090713
919	5.5	0.026576	krtslCL090713
962	5.5	0.02145	krtslCL090713
967	5.5	-0.002186	krtslCL090713
987	5.5	-0.010565	krtslCL090713
988	5.5	0.028577	krtslCL090713
990	5.5	0.027978	krtslCL090713
994	5.5	0.006712	krtslCL090713
996	5.5	0.017417	krtslCL090713
1012	5.5	-0.00313	krtslCL090713
1033	5.5	0.009811	krtslCL090713
1035	5.5	0.032837	krtslCL090713
1041	5.5	0.025376	krtslCL090713
1047	5.5	-4e-06	krtslCL090713
1058	5.5	0.006512	krtslCL090713
1094	5.5	0.00817	krtslCL090713
1097	5.5	0.029191	krtslCL090713
1113	5.5	-0.001216	krtslCL090713
1125	5.5	0.018554	krtslCL090713
1134	5.5	-0.005162	krtslCL090713
1137	5.5	0.015247	krtslCL090713
1138	5.5	-0.003803	krtslCL090713
1145	5.5	0.020537	krtslCL090713
1146	5.5	0.033694	krtslCL090713
1152	5.5	0.005031	krtslCL090713
1154	5.5	0.025653	krtslCL090713
1155	5.5	0.038519	krtslCL090713
1157	5.5	0.020905	krtslCL090713
1160	5.5	0.013301	krtslCL090713
1161	5.5	0.008648	krtslCL090713
1163	5.5	-0.013919	krtslCL090713
1164	5.5	-0.019862	krtslCL090713
1166	5.5	0.030377	krtslCL090713
1167	5.5	-0.001173	krtslCL090713
1175	5.5	-0.004465	krtslCL090713
1176	5.5	0.023939	krtslCL090713
1177	5.5	0.025699	krtslCL090713
1179	5.5	0.026295	krtslCL090713
1187	5.5	-0.013808	krtslCL090713
1215	5.5	-0.003984	krtslCL090713
1219	5.5	0.002032	krtslCL090713
1220	5.5	0.030739	krtslCL090713
1224	5.5	0.015045	krtslCL090713
1226	5.5	0.008315	krtslCL090713
1244	5.5	0.017484	krtslCL090713
1247	5.5	0.028387	krtslCL090713
1248	5.5	-0.000898	krtslCL090713
1277	5.5	0.019873	krtslCL090713
1297	5.5	0.025858	krtslCL090713
1346	5.5	0.027466	krtslCL090713
1382	5.5	-0.010412	krtslCL090713
1384	5.5	0.003761	krtslCL090713
61	5.5	-0.013458	krtslCL100713
798	5.5	-0.021254	krtslCL100713
1081	5.5	0.016015	krtslCL100713
1147	5.5	-0.013016	krtslCL100713
1148	5.5	0.018398	krtslCL100713
1216	5.5	-0.00262	krtslCL100713
1279	5.5	0.024812	krtslCL100713
1377	5.5	0.010866	krtslCL100713
1413	5.5	0.016775	krtslCL100713
1422	5.5	-0.007272	krtslCL100713
1432	5.5	0.01676	krtslCL100713
1444	5.5	-0.010564	krtslCL100713
1446	5.5	0.030958	krtslCL100713
1448	5.5	0.010822	krtslCL100713
1460	5.5	-0.000371	krtslCL100713
1464	5.5	0.030366	krtslCL100713
1474	5.5	0.015233	krtslCL100713
1480	5.5	0.020793	krtslCL100713
1483	5.5	0.022663	krtslCL100713
1484	5.5	0.015841	krtslCL100713
1487	5.5	0.028271	krtslCL100713
1488	5.5	0.015344	krtslCL100713
1489	5.5	0.002099	krtslCL100713
1491	5.5	0.001402	krtslCL100713
1496	5.5	0.028131	krtslCL100713
1499	5.5	0.027714	krtslCL100713
1504	5.5	-0.005741	krtslCL100713
1517	5.5	0.007476	krtslCL100713
1532	5.5	0.009032	krtslCL100713
1560	5.5	0.002094	krtslCL100713
1562	5.5	0.03992	krtslCL100713
1565	5.5	0.005254	krtslCL100713
1578	5.5	0.012873	krtslCL100713
1579	5.5	0.019769	krtslCL100713
1582	5.5	0.046501	krtslCL100713
1583	5.5	-0.001518	krtslCL100713
1595	5.5	0.017371	krtslCL100713
1648	5.5	0.044454	krtslCL100713
1651	5.5	0.037372	krtslCL100713
39	6	0.012983	krtslCL040713
45	6	0.015639	krtslCL040713
50	6	0.009941	krtslCL040713
62	6	0.018215	krtslCL040713
85	6	0.003173	krtslCL040713
93	6	0.022822	krtslCL040713
97	6	0.020308	krtslCL040713
138	6	-0.008867	krtslCL040713
168	6	0.019396	krtslCL040713
306	6	0.016396	krtslCL040713
399	6	0.014097	krtslCL040713
1202	6	0.0169	krtslCL040713
1237	6	0.002432	krtslCL040713
1238	6	-0.007448	krtslCL040713
1511	6	0.018062	krtslCL040713
1596	6	-0.016168	krtslCL040713
1767	6	-0.004968	krtslCL040713
1768	6	-0.016174	krtslCL040713
1769	6	0.000127	krtslCL040713
1778	6	-0.013756	krtslCL040713
1795	6	0.014282	krtslCL040713
2104	6	0.024326	krtslCL040713
2135	6	-0.002471	krtslCL040713
2317	6	0.013308	krtslCL040713
2548	6	0.02893	krtslCL040713
2564	6	0.007652	krtslCL040713
2627	6	0.023101	krtslCL040713
2648	6	0.018771	krtslCL040713
2652	6	0.014427	krtslCL040713
2657	6	0.013077	krtslCL040713
2670	6	0.030763	krtslCL040713
2682	6	-0.016675	krtslCL040713
2716	6	-0.009446	krtslCL040713
2726	6	0.000783	krtslCL040713
2746	6	-0.002361	krtslCL040713
2753	6	-0.006794	krtslCL040713
2754	6	0.024317	krtslCL040713
2759	6	0.005548	krtslCL040713
2761	6	-0.011753	krtslCL040713
2766	6	0.003851	krtslCL040713
2771	6	-0.001133	krtslCL040713
2773	6	0.02261	krtslCL040713
2801	6	-0.020209	krtslCL040713
2805	6	-0.011135	krtslCL040713
2812	6	0.016135	krtslCL040713
2817	6	-0.014344	krtslCL040713
2901	6	0.008135	krtslCL040713
2902	6	0.013217	krtslCL040713
2905	6	0.015555	krtslCL040713
2919	6	-0.005016	krtslCL040713
2924	6	0.011191	krtslCL040713
2947	6	-0.003444	krtslCL040713
2948	6	-0.012026	krtslCL040713
2950	6	0.018451	krtslCL040713
2951	6	0.019843	krtslCL040713
2957	6	0.003887	krtslCL040713
2964	6	0.017004	krtslCL040713
2970	6	-0.002066	krtslCL040713
2971	6	0.003609	krtslCL040713
2973	6	-0.007356	krtslCL040713
2985	6	0.006782	krtslCL040713
2987	6	-0.001086	krtslCL040713
2988	6	-0.022853	krtslCL040713
2989	6	0.006276	krtslCL040713
2991	6	0.012607	krtslCL040713
2992	6	0.009074	krtslCL040713
2998	6	0.011173	krtslCL040713
3011	6	-0.001388	krtslCL040713
3014	6	0.005174	krtslCL040713
3026	6	0.008033	krtslCL040713
3027	6	-0.011883	krtslCL040713
3030	6	0.00636	krtslCL040713
3031	6	0.00955	krtslCL040713
3034	6	-0.01877	krtslCL040713
3040	6	0.007694	krtslCL040713
3041	6	0.017782	krtslCL040713
3042	6	0.001838	krtslCL040713
3044	6	0.003325	krtslCL040713
3046	6	-0.003186	krtslCL040713
3052	6	0.001407	krtslCL040713
3061	6	-0.004072	krtslCL040713
3066	6	0.020907	krtslCL040713
3068	6	-0.002788	krtslCL040713
3069	6	0.011953	krtslCL040713
3074	6	-0.006525	krtslCL040713
3076	6	0.021579	krtslCL040713
3077	6	-0.006132	krtslCL040713
3082	6	-0.015252	krtslCL040713
3086	6	0.014144	krtslCL040713
3087	6	-0.027532	krtslCL040713
3088	6	0.00313	krtslCL040713
3089	6	0.001277	krtslCL040713
3101	6	0.010523	krtslCL040713
3102	6	0.006075	krtslCL040713
3106	6	0.001389	krtslCL040713
3110	6	0.022473	krtslCL040713
3111	6	0.001758	krtslCL040713
3115	6	-0.016785	krtslCL040713
3122	6	0.010544	krtslCL040713
3139	6	-0.006984	krtslCL040713
3140	6	-0.028802	krtslCL040713
3152	6	-0.002789	krtslCL040713
3155	6	-0.025107	krtslCL040713
3156	6	-0.000825	krtslCL040713
3176	6	0.012424	krtslCL040713
3190	6	0.014641	krtslCL040713
3192	6	0.017557	krtslCL040713
3196	6	0.0089	krtslCL040713
3205	6	0.015344	krtslCL040713
3221	6	0.025444	krtslCL040713
3222	6	-0.016994	krtslCL040713
3224	6	-0.027065	krtslCL040713
3228	6	0.01173	krtslCL040713
3235	6	0.005852	krtslCL040713
3323	6	0.046139	krtslCL040713
3325	6	-0.026443	krtslCL040713
67	6	0.006148	krtslCL090713
235	6	0.022707	krtslCL090713
806	6	0.030159	krtslCL090713
815	6	0.042488	krtslCL090713
819	6	-0.000943	krtslCL090713
828	6	0.021664	krtslCL090713
858	6	0.029563	krtslCL090713
862	6	0.001479	krtslCL090713
865	6	0.036161	krtslCL090713
866	6	0.023294	krtslCL090713
871	6	-0.023431	krtslCL090713
873	6	0.00552	krtslCL090713
878	6	-0.01032	krtslCL090713
889	6	0.027507	krtslCL090713
892	6	9.2e-05	krtslCL090713
898	6	0.005225	krtslCL090713
907	6	0.035028	krtslCL090713
909	6	0.001802	krtslCL090713
911	6	-0.004672	krtslCL090713
913	6	0.011639	krtslCL090713
919	6	0.026879	krtslCL090713
933	6	0.008607	krtslCL090713
962	6	0.02314	krtslCL090713
964	6	0.01128	krtslCL090713
967	6	0.00332	krtslCL090713
987	6	0.018816	krtslCL090713
988	6	0.017192	krtslCL090713
990	6	0.0277	krtslCL090713
994	6	0.019157	krtslCL090713
996	6	0.02157	krtslCL090713
1012	6	0.001648	krtslCL090713
1033	6	0.016158	krtslCL090713
1035	6	0.027001	krtslCL090713
1041	6	0.042134	krtslCL090713
1047	6	0.004785	krtslCL090713
1058	6	-0.002727	krtslCL090713
1094	6	0.020725	krtslCL090713
1097	6	0.018339	krtslCL090713
1113	6	-0.003853	krtslCL090713
1125	6	0.011735	krtslCL090713
1134	6	0.01333	krtslCL090713
1137	6	0.028934	krtslCL090713
1138	6	-0.001231	krtslCL090713
1145	6	0.02731	krtslCL090713
1146	6	0.031114	krtslCL090713
1152	6	0.009607	krtslCL090713
1154	6	0.023231	krtslCL090713
1155	6	0.030808	krtslCL090713
1157	6	0.010713	krtslCL090713
1160	6	-0.007742	krtslCL090713
1161	6	0.017832	krtslCL090713
1163	6	-0.013464	krtslCL090713
1164	6	0.003935	krtslCL090713
1166	6	0.013892	krtslCL090713
1167	6	-0.002752	krtslCL090713
1175	6	0.024012	krtslCL090713
1176	6	0.01764	krtslCL090713
1177	6	0.027234	krtslCL090713
1179	6	0.014409	krtslCL090713
1187	6	0.008238	krtslCL090713
1215	6	-0.001642	krtslCL090713
1219	6	0.014539	krtslCL090713
1220	6	0.026301	krtslCL090713
1224	6	0.016731	krtslCL090713
1226	6	0.008854	krtslCL090713
1244	6	0.041562	krtslCL090713
1246	6	0.011376	krtslCL090713
1247	6	0.018813	krtslCL090713
1248	6	0.009972	krtslCL090713
1254	6	-0.004362	krtslCL090713
1255	6	-4.9e-05	krtslCL090713
1263	6	0.020309	krtslCL090713
1266	6	0.001265	krtslCL090713
1269	6	-0.000793	krtslCL090713
1277	6	-0.001915	krtslCL090713
1294	6	0.001942	krtslCL090713
1297	6	0.011478	krtslCL090713
1346	6	0.026463	krtslCL090713
1365	6	-0.005788	krtslCL090713
1382	6	0.009767	krtslCL090713
1384	6	-0.010092	krtslCL090713
61	6	-0.004822	krtslCL100713
798	6	-0.017087	krtslCL100713
1081	6	0.00535	krtslCL100713
1147	6	-0.010655	krtslCL100713
1148	6	-0.008383	krtslCL100713
1216	6	0.004757	krtslCL100713
1279	6	0.004507	krtslCL100713
1377	6	0.009924	krtslCL100713
1413	6	0.026721	krtslCL100713
1422	6	-0.003831	krtslCL100713
1432	6	0.001232	krtslCL100713
1444	6	-0.004414	krtslCL100713
1446	6	0.024794	krtslCL100713
1448	6	0.012065	krtslCL100713
1460	6	-0.000481	krtslCL100713
1464	6	0.017418	krtslCL100713
1474	6	0.009229	krtslCL100713
1480	6	0.031119	krtslCL100713
1481	6	0.026287	krtslCL100713
1484	6	0.014612	krtslCL100713
1487	6	0.023653	krtslCL100713
1488	6	0.016493	krtslCL100713
1489	6	-0.000569	krtslCL100713
1491	6	0.00673	krtslCL100713
1496	6	-0.00894	krtslCL100713
1499	6	0.015199	krtslCL100713
1504	6	0.025866	krtslCL100713
1517	6	0.015113	krtslCL100713
1522	6	0.002439	krtslCL100713
1532	6	0.026008	krtslCL100713
1550	6	0.022396	krtslCL100713
1551	6	-0.025891	krtslCL100713
1554	6	0.010586	krtslCL100713
1560	6	0.014373	krtslCL100713
1562	6	0.014116	krtslCL100713
1565	6	0.025408	krtslCL100713
1578	6	0.017476	krtslCL100713
1583	6	-0.009156	krtslCL100713
1584	6	0.000505	krtslCL100713
1587	6	0.008356	krtslCL100713
1590	6	0.036985	krtslCL100713
1592	6	0.011962	krtslCL100713
1595	6	0.005821	krtslCL100713
1596	6	0.029964	krtslCL100713
1598	6	0.017929	krtslCL100713
39	6.5	0.024162	krtslCL040713
45	6.5	0.040324	krtslCL040713
50	6.5	0.008563	krtslCL040713
62	6.5	0.010176	krtslCL040713
85	6.5	0.014834	krtslCL040713
93	6.5	0.043346	krtslCL040713
97	6.5	0.032469	krtslCL040713
138	6.5	0.004663	krtslCL040713
168	6.5	0.006984	krtslCL040713
306	6.5	0.032286	krtslCL040713
399	6.5	0.036226	krtslCL040713
929	6.5	0.009159	krtslCL040713
1202	6.5	0.036768	krtslCL040713
1237	6.5	0.012927	krtslCL040713
1238	6.5	0.002086	krtslCL040713
1511	6.5	0.029213	krtslCL040713
1596	6.5	-0.008495	krtslCL040713
1724	6.5	0.060747	krtslCL040713
1767	6.5	0.000938	krtslCL040713
1768	6.5	0.011103	krtslCL040713
1769	6.5	5.1e-05	krtslCL040713
1778	6.5	-0.005897	krtslCL040713
1795	6.5	0.036631	krtslCL040713
2104	6.5	-0.005552	krtslCL040713
2135	6.5	0.004434	krtslCL040713
2317	6.5	0.00018	krtslCL040713
2479	6.5	-0.005754	krtslCL040713
2548	6.5	0.013791	krtslCL040713
2564	6.5	-0.011111	krtslCL040713
2585	6.5	-0.011423	krtslCL040713
2606	6.5	-0.005394	krtslCL040713
2627	6.5	0.008031	krtslCL040713
2648	6.5	0.003735	krtslCL040713
2652	6.5	-0.002888	krtslCL040713
2670	6.5	-0.010319	krtslCL040713
2682	6.5	-0.00559	krtslCL040713
2715	6.5	0.002816	krtslCL040713
2716	6.5	-0.025059	krtslCL040713
2726	6.5	0.006121	krtslCL040713
2746	6.5	0.034164	krtslCL040713
2747	6.5	0.022116	krtslCL040713
2753	6.5	0.016071	krtslCL040713
2754	6.5	0.029527	krtslCL040713
2759	6.5	0.008791	krtslCL040713
2761	6.5	0.009539	krtslCL040713
2766	6.5	0.015952	krtslCL040713
2771	6.5	-0.007349	krtslCL040713
2773	6.5	-0.017236	krtslCL040713
2801	6.5	-0.017136	krtslCL040713
2805	6.5	0.008905	krtslCL040713
2812	6.5	0.017709	krtslCL040713
2817	6.5	-0.007958	krtslCL040713
2901	6.5	0.01884	krtslCL040713
2902	6.5	-0.001812	krtslCL040713
2905	6.5	0.008055	krtslCL040713
2919	6.5	0.009453	krtslCL040713
2924	6.5	0.011565	krtslCL040713
2947	6.5	-0.004308	krtslCL040713
2948	6.5	-0.000646	krtslCL040713
2950	6.5	0.023929	krtslCL040713
2951	6.5	0.016764	krtslCL040713
2957	6.5	-0.004104	krtslCL040713
2961	6.5	-0.021112	krtslCL040713
2964	6.5	0.015248	krtslCL040713
2970	6.5	-0.00428	krtslCL040713
2971	6.5	0.002982	krtslCL040713
2973	6.5	-0.00952	krtslCL040713
2985	6.5	0.038147	krtslCL040713
2987	6.5	0.031093	krtslCL040713
2988	6.5	-0.016314	krtslCL040713
2989	6.5	0.012642	krtslCL040713
2991	6.5	0.006041	krtslCL040713
2992	6.5	0.017934	krtslCL040713
2998	6.5	0.007279	krtslCL040713
3011	6.5	-0.007701	krtslCL040713
3014	6.5	0.028607	krtslCL040713
3026	6.5	-0.003611	krtslCL040713
3027	6.5	-0.013364	krtslCL040713
3030	6.5	0.020815	krtslCL040713
3031	6.5	-0.005403	krtslCL040713
3034	6.5	-0.00628	krtslCL040713
3040	6.5	0.015376	krtslCL040713
3041	6.5	0.0212	krtslCL040713
3042	6.5	0.004065	krtslCL040713
3044	6.5	0.006517	krtslCL040713
3046	6.5	0.005806	krtslCL040713
3052	6.5	-0.006293	krtslCL040713
3061	6.5	0.029044	krtslCL040713
3066	6.5	0.010905	krtslCL040713
3068	6.5	0.00151	krtslCL040713
3069	6.5	0.015861	krtslCL040713
3074	6.5	-0.001835	krtslCL040713
3076	6.5	0.024466	krtslCL040713
3077	6.5	0.020555	krtslCL040713
3082	6.5	-0.020602	krtslCL040713
3086	6.5	-0.003857	krtslCL040713
3087	6.5	-0.018275	krtslCL040713
3088	6.5	0.010934	krtslCL040713
3089	6.5	0.038337	krtslCL040713
3101	6.5	0.005653	krtslCL040713
3102	6.5	0.019256	krtslCL040713
3106	6.5	-0.008901	krtslCL040713
3110	6.5	0.011185	krtslCL040713
3111	6.5	0.009222	krtslCL040713
3115	6.5	-0.027657	krtslCL040713
3122	6.5	0.023103	krtslCL040713
3135	6.5	-0.012049	krtslCL040713
3139	6.5	0.008588	krtslCL040713
3140	6.5	-0.014316	krtslCL040713
3152	6.5	0.019065	krtslCL040713
3155	6.5	-0.027375	krtslCL040713
3156	6.5	0.00188	krtslCL040713
3174	6.5	0.043552	krtslCL040713
3176	6.5	0.014983	krtslCL040713
3190	6.5	-0.002728	krtslCL040713
3192	6.5	0.046732	krtslCL040713
3201	6.5	-0.022977	krtslCL040713
3205	6.5	0.033883	krtslCL040713
3221	6.5	0.032257	krtslCL040713
3222	6.5	-0.032292	krtslCL040713
3224	6.5	-0.031638	krtslCL040713
3228	6.5	0.049904	krtslCL040713
3234	6.5	0.019755	krtslCL040713
3235	6.5	0.01755	krtslCL040713
3325	6.5	-0.036909	krtslCL040713
3344	6.5	0.010483	krtslCL040713
3348	6.5	0.001366	krtslCL040713
3360	6.5	0.028322	krtslCL040713
3361	6.5	0.048603	krtslCL040713
3362	6.5	0.002411	krtslCL040713
67	6.5	0.008292	krtslCL090713
235	6.5	-0.002574	krtslCL090713
806	6.5	0.030906	krtslCL090713
815	6.5	0.024052	krtslCL090713
819	6.5	-0.021649	krtslCL090713
828	6.5	0.0148	krtslCL090713
858	6.5	0.015777	krtslCL090713
862	6.5	0.013171	krtslCL090713
865	6.5	0.028078	krtslCL090713
866	6.5	0.026166	krtslCL090713
871	6.5	-0.021065	krtslCL090713
873	6.5	0.008872	krtslCL090713
878	6.5	0.002917	krtslCL090713
889	6.5	0.017523	krtslCL090713
892	6.5	0.009856	krtslCL090713
898	6.5	0.010129	krtslCL090713
907	6.5	0.017127	krtslCL090713
909	6.5	0.014048	krtslCL090713
911	6.5	-0.008228	krtslCL090713
913	6.5	0.003156	krtslCL090713
919	6.5	0.025091	krtslCL090713
933	6.5	0.007786	krtslCL090713
946	6.5	-0.031166	krtslCL090713
962	6.5	0.026007	krtslCL090713
964	6.5	0.015712	krtslCL090713
967	6.5	0.02743	krtslCL090713
987	6.5	0.00167	krtslCL090713
988	6.5	0.009809	krtslCL090713
989	6.5	-0.001742	krtslCL090713
990	6.5	0.048322	krtslCL090713
994	6.5	0.006838	krtslCL090713
996	6.5	0.011685	krtslCL090713
1012	6.5	0.002511	krtslCL090713
1033	6.5	0.027459	krtslCL090713
1035	6.5	0.022233	krtslCL090713
1041	6.5	0.037646	krtslCL090713
1047	6.5	0.01937	krtslCL090713
1058	6.5	-0.001796	krtslCL090713
1094	6.5	0.012506	krtslCL090713
1097	6.5	0.021183	krtslCL090713
1113	6.5	0.009102	krtslCL090713
1125	6.5	0.020914	krtslCL090713
1134	6.5	0.008499	krtslCL090713
1137	6.5	0.024606	krtslCL090713
1138	6.5	0.012491	krtslCL090713
1145	6.5	0.005759	krtslCL090713
1146	6.5	-0.008	krtslCL090713
1152	6.5	0.028699	krtslCL090713
1154	6.5	0.024597	krtslCL090713
1155	6.5	0.015684	krtslCL090713
1157	6.5	-0.034264	krtslCL090713
1160	6.5	-0.00241	krtslCL090713
1161	6.5	0.022981	krtslCL090713
1163	6.5	0.008472	krtslCL090713
1164	6.5	0.006899	krtslCL090713
1166	6.5	0.010588	krtslCL090713
1167	6.5	0.021088	krtslCL090713
1175	6.5	0.005403	krtslCL090713
1176	6.5	0.016787	krtslCL090713
1177	6.5	0.005624	krtslCL090713
1179	6.5	0.014313	krtslCL090713
1187	6.5	0.021536	krtslCL090713
1215	6.5	0.015062	krtslCL090713
1219	6.5	0.022004	krtslCL090713
1220	6.5	0.013329	krtslCL090713
1221	6.5	0.019336	krtslCL090713
1224	6.5	0.007731	krtslCL090713
1226	6.5	0.027313	krtslCL090713
1244	6.5	0.028753	krtslCL090713
1247	6.5	0.040767	krtslCL090713
1248	6.5	0.014925	krtslCL090713
1254	6.5	0.025992	krtslCL090713
1255	6.5	0.007651	krtslCL090713
1263	6.5	0.013809	krtslCL090713
1266	6.5	0.020533	krtslCL090713
1269	6.5	0.01472	krtslCL090713
1276	6.5	-0.002983	krtslCL090713
1277	6.5	-0.00056	krtslCL090713
1294	6.5	-0.004388	krtslCL090713
1297	6.5	0.015174	krtslCL090713
1335	6.5	0.015024	krtslCL090713
1346	6.5	0.04383	krtslCL090713
1365	6.5	-0.005831	krtslCL090713
1382	6.5	0.012661	krtslCL090713
1384	6.5	0.024073	krtslCL090713
1498	6.5	0.032942	krtslCL090713
61	6.5	0.00143	krtslCL100713
798	6.5	-0.023924	krtslCL100713
1081	6.5	0.011828	krtslCL100713
1147	6.5	-0.016288	krtslCL100713
1148	6.5	-0.011959	krtslCL100713
1216	6.5	0.004614	krtslCL100713
1279	6.5	-0.005928	krtslCL100713
1377	6.5	0.015229	krtslCL100713
1413	6.5	0.005915	krtslCL100713
1422	6.5	-0.009117	krtslCL100713
1432	6.5	-0.008367	krtslCL100713
1444	6.5	-0.007532	krtslCL100713
1446	6.5	0.00982	krtslCL100713
1448	6.5	0.017199	krtslCL100713
1460	6.5	-0.028331	krtslCL100713
1464	6.5	-0.002089	krtslCL100713
1474	6.5	-0.011686	krtslCL100713
1480	6.5	0.012901	krtslCL100713
1481	6.5	0.024441	krtslCL100713
1484	6.5	0.011823	krtslCL100713
1487	6.5	0.009365	krtslCL100713
1488	6.5	-0.004375	krtslCL100713
1489	6.5	0.01101	krtslCL100713
1491	6.5	3.2e-05	krtslCL100713
1496	6.5	-0.016285	krtslCL100713
1504	6.5	0.006276	krtslCL100713
1517	6.5	-0.008863	krtslCL100713
1522	6.5	0.004119	krtslCL100713
1532	6.5	0.009386	krtslCL100713
1550	6.5	0.011878	krtslCL100713
1560	6.5	0.001583	krtslCL100713
1562	6.5	-0.003064	krtslCL100713
1565	6.5	0.008653	krtslCL100713
1578	6.5	0.005587	krtslCL100713
1583	6.5	-0.007662	krtslCL100713
1584	6.5	-0.012404	krtslCL100713
1587	6.5	0.008678	krtslCL100713
1590	6.5	0.027978	krtslCL100713
1591	6.5	0.008309	krtslCL100713
1592	6.5	-0.009482	krtslCL100713
1598	6.5	0.010376	krtslCL100713
1611	6.5	0.019004	krtslCL100713
1612	6.5	-0.00057	krtslCL100713
1621	6.5	0.00589	krtslCL100713
1648	6.5	0.004992	krtslCL100713
1665	6.5	0.030745	krtslCL100713
1689	6.5	0.015365	krtslCL100713
39	7	-0.001484	krtslCL040713
45	7	0.022144	krtslCL040713
50	7	0.019848	krtslCL040713
62	7	0.003937	krtslCL040713
85	7	0.013626	krtslCL040713
93	7	0.034421	krtslCL040713
97	7	0.033193	krtslCL040713
138	7	0.007937	krtslCL040713
168	7	0.006407	krtslCL040713
306	7	0.018607	krtslCL040713
399	7	0.041867	krtslCL040713
929	7	0.005566	krtslCL040713
1202	7	0.023136	krtslCL040713
1237	7	0.03741	krtslCL040713
1238	7	0.014936	krtslCL040713
1511	7	0.005367	krtslCL040713
1596	7	-0.019969	krtslCL040713
1724	7	0.051566	krtslCL040713
1767	7	-0.012016	krtslCL040713
1768	7	-0.004474	krtslCL040713
1769	7	-0.009884	krtslCL040713
1778	7	-0.000906	krtslCL040713
1795	7	0.030653	krtslCL040713
2104	7	-0.030427	krtslCL040713
2135	7	0.013511	krtslCL040713
2317	7	0.00457	krtslCL040713
2479	7	-0.024805	krtslCL040713
2548	7	0.000208	krtslCL040713
2564	7	-0.02421	krtslCL040713
2585	7	-0.004811	krtslCL040713
2606	7	-0.001012	krtslCL040713
2627	7	0.019479	krtslCL040713
2648	7	0.005758	krtslCL040713
2652	7	-0.011426	krtslCL040713
2670	7	-0.029584	krtslCL040713
2682	7	0.001142	krtslCL040713
2713	7	0.005593	krtslCL040713
2715	7	0.010196	krtslCL040713
2716	7	-0.026472	krtslCL040713
2720	7	0.000385	krtslCL040713
2726	7	0.000731	krtslCL040713
2746	7	-0.007582	krtslCL040713
2747	7	0.002434	krtslCL040713
2754	7	0.014825	krtslCL040713
2759	7	0.017569	krtslCL040713
2761	7	0.008573	krtslCL040713
2766	7	0.009255	krtslCL040713
2771	7	-0.00287	krtslCL040713
2773	7	-0.0112	krtslCL040713
2801	7	-0.014557	krtslCL040713
2805	7	0.008391	krtslCL040713
2812	7	0.017751	krtslCL040713
2817	7	0.01251	krtslCL040713
2901	7	0.002882	krtslCL040713
2902	7	0.020057	krtslCL040713
2905	7	0.015596	krtslCL040713
2919	7	-0.002947	krtslCL040713
2924	7	0.020739	krtslCL040713
2948	7	-0.016125	krtslCL040713
2950	7	0.010002	krtslCL040713
2951	7	0.017813	krtslCL040713
2957	7	-0.002249	krtslCL040713
2964	7	0.010058	krtslCL040713
2970	7	0.004241	krtslCL040713
2971	7	0.000702	krtslCL040713
2973	7	-0.015168	krtslCL040713
2985	7	0.011554	krtslCL040713
2987	7	-0.021344	krtslCL040713
2988	7	-0.01097	krtslCL040713
2989	7	0.000475	krtslCL040713
2991	7	0.017025	krtslCL040713
2992	7	-0.000281	krtslCL040713
2996	7	0.007679	krtslCL040713
2998	7	-0.00113	krtslCL040713
3011	7	-0.005103	krtslCL040713
3014	7	0.030542	krtslCL040713
3026	7	0.017545	krtslCL040713
3027	7	0.003264	krtslCL040713
3030	7	0.009804	krtslCL040713
3031	7	0.000651	krtslCL040713
3034	7	-0.008515	krtslCL040713
3040	7	0.021325	krtslCL040713
3041	7	0.016019	krtslCL040713
3042	7	0.002349	krtslCL040713
3044	7	-0.00502	krtslCL040713
3046	7	-0.002076	krtslCL040713
3052	7	-0.006138	krtslCL040713
3061	7	-0.00898	krtslCL040713
3066	7	0.005576	krtslCL040713
3068	7	0.009328	krtslCL040713
3072	7	-0.003357	krtslCL040713
3074	7	-0.004181	krtslCL040713
3076	7	0.026855	krtslCL040713
3077	7	0.023663	krtslCL040713
[truncated: 19,186 more rows]

## Sheet: Figure 5G Kruppel
cell identifier	Distance from posterior end of embryo (µm)	AP cell length change (pp/min)	Embryo Name
3366	-170.13	0.033126	krCL150513
830	-169.9	0.023616	krCL150513
830	-169.21	0.021875	krCL150513
3366	-168.86	0.042425	krCL150513
830	-168.43	0.017936	krCL150513
798	-167.94	0.022887	krCL150513
3366	-167.94	0.053954	krCL150513
830	-167.71	0.01783	krCL150513
3366	-167.43	0.03018	krCL150513
830	-167.39	0.017969	krCL150513
798	-167.07	0.008943	krCL150513
3366	-166.58	0.022919	krCL150513
2963	-165.98	0.003887	krCL051112
3402	-165.83	0.045039	krCL150513
798	-165.74	0.03484	krCL150513
3366	-165.65	0.01199	krCL150513
1178	-165.28	0.027439	krCL150513
2920	-165.09	-0.007749	krCL051112
3402	-164.98	0.021862	krCL150513
3366	-164.69	0.008346	krCL150513
776	-164.52	0.032173	krCL150513
798	-164.41	0.042045	krCL150513
3366	-164.39	0.009257	krCL150513
2920	-164.38	-3e-05	krCL051112
1178	-164.36	0.028731	krCL150513
717	-164.3	0.000951	krCL051112
2935	-164.29	0.008375	krCL051112
3402	-164.03	0.008472	krCL150513
776	-163.79	0.015634	krCL150513
2920	-163.53	0.001752	krCL051112
2935	-163.45	0.026409	krCL051112
1178	-163.44	0.025376	krCL150513
717	-163.38	0.019519	krCL051112
798	-163.36	0.036956	krCL150513
3402	-162.81	0.022991	krCL150513
2920	-162.7	0.01672	krCL051112
776	-162.7	0.002544	krCL150513
798	-162.48	0.015155	krCL150513
1363	-162.43	0.015579	krCL150513
1178	-162.39	0.026896	krCL150513
2935	-162.36	0.003488	krCL051112
1178	-161.94	0.0225	krCL150513
2920	-161.88	0.01092	krCL051112
798	-161.46	0.013149	krCL150513
776	-161.43	0.019304	krCL150513
3402	-161.41	0.026027	krCL150513
3473	-161.27	0.052053	krCL150513
2935	-161.06	0.034772	krCL051112
1158	-161.05	0.002711	krCL150513
3403	-161.01	0.027927	krCL150513
2920	-160.9	0.023099	krCL051112
2922	-160.76	0.004985	krCL051112
798	-160.7	0.005429	krCL150513
2845	-160.55	0.018754	krCL051112
3417	-160.4	0.031848	krCL150513
2935	-160.28	0.020777	krCL051112
3403	-160.28	0.019776	krCL150513
3402	-160.24	0.039289	krCL150513
1158	-160.23	0.012173	krCL150513
2920	-160.22	0.036742	krCL051112
2922	-160.16	0.00753	krCL051112
2845	-160.1	0.009547	krCL051112
2940	-160.07	0.003793	krCL051112
776	-160.04	0.014257	krCL150513
810	-159.96	0.024773	krCL150513
2932	-159.87	0.018143	krCL051112
810	-159.82	0.012994	krCL150513
798	-159.73	0.018012	krCL150513
3473	-159.66	0.051951	krCL150513
2922	-159.63	-0.005056	krCL051112
2920	-159.61	0.040308	krCL051112
3402	-159.53	0.032276	krCL150513
2935	-159.52	0.024282	krCL051112
2845	-159.45	0.0109	krCL051112
3417	-159.45	0.037763	krCL150513
2940	-159.41	0.019352	krCL051112
792	-159.4	0.03277	krCL150513
3403	-159.3	0.003727	krCL150513
1158	-159.28	0.007243	krCL150513
798	-159.25	0.023842	krCL150513
3185	-159.24	0.037674	krCL150513
2932	-159.19	0.024357	krCL051112
776	-159.09	0.016324	krCL150513
2922	-159.08	0.003494	krCL051112
3292	-158.91	0.028569	krCL150513
2845	-158.88	0.016096	krCL051112
3402	-158.8	0.026345	krCL150513
3473	-158.79	0.01862	krCL150513
810	-158.75	-0.00101	krCL150513
2940	-158.57	0.027796	krCL051112
3008	-158.53	0.005763	krCL051112
3402	-158.42	0.009823	krCL150513
3336	-158.4	-0.000581	krCL150513
792	-158.35	0.015692	krCL150513
3417	-158.34	0.004145	krCL150513
1158	-158.34	0.007685	krCL150513
740	-158.25	0.036256	krCL150513
776	-158.12	0.013281	krCL150513
1362	-158.09	0.002242	krCL150513
2922	-158.02	0.019907	krCL051112
3185	-157.93	0.027889	krCL150513
3292	-157.92	0.01688	krCL150513
3403	-157.89	0.005555	krCL150513
2940	-157.86	0.050464	krCL051112
1179	-157.86	0.009431	krCL150513
2932	-157.85	0.012887	krCL051112
2845	-157.74	0.019024	krCL051112
3307	-157.69	-0.002315	krCL150513
3008	-157.64	0.016543	krCL051112
3473	-157.58	0.023184	krCL150513
3402	-157.53	-0.006639	krCL150513
2548	-157.52	0.001875	krCL051112
792	-157.5	0.001953	krCL150513
3440	-157.48	0.020728	krCL150513
1158	-157.47	0.027069	krCL150513
2955	-157.39	0.037074	krCL051112
3336	-157.37	-0.010297	krCL150513
3417	-157.24	0.013927	krCL150513
3252	-157.16	-0.002713	krCL150513
3402	-157.12	-0.001588	krCL150513
776	-157.07	0.009987	krCL150513
2940	-157.06	0.041841	krCL051112
1179	-157.04	0.021855	krCL150513
2922	-157	0.016727	krCL051112
884	-156.93	0.02255	krCL150513
3292	-156.87	-0.002413	krCL150513
2845	-156.82	0.026244	krCL051112
2932	-156.8	0.022475	krCL051112
1158	-156.78	0.016382	krCL150513
2548	-156.72	0.007683	krCL051112
884	-156.72	0.000214	krCL150513
3307	-156.68	0.006522	krCL150513
3403	-156.63	0.005683	krCL150513
792	-156.61	-0.001351	krCL150513
2955	-156.53	0.033443	krCL051112
2806	-156.51	0.013994	krCL150513
3401	-156.51	0.045211	krCL150513
3185	-156.41	0.002407	krCL150513
2028	-156.39	0.036514	krCL051112
3440	-156.38	0.009382	krCL150513
3417	-156.27	0.004593	krCL150513
3473	-156.27	0.008135	krCL150513
2028	-156.2	0.033198	krCL051112
800	-156.2	0.023144	krCL150513
3252	-156.19	0.011631	krCL150513
2548	-156.1	-0.00205	krCL051112
776	-156.09	0.01799	krCL150513
2922	-156.08	0.008854	krCL051112
3440	-156.05	-0.000181	krCL150513
792	-156.05	-0.006265	krCL150513
2932	-155.99	0.007833	krCL051112
3401	-155.97	0.02637	krCL150513
3468	-155.94	0.024844	krCL150513
3336	-155.93	0.035845	krCL150513
2548	-155.74	0.004691	krCL051112
3442	-155.74	0.02239	krCL150513
2616	-155.71	0.002582	krCL051112
710	-155.69	0.021963	krCL051112
2845	-155.61	0.001486	krCL051112
1179	-155.59	0.022336	krCL150513
2859	-155.55	0.026891	krCL051112
2806	-155.52	0.013932	krCL150513
3304	-155.47	-0.009603	krCL150513
3292	-155.47	-0.003841	krCL150513
3403	-155.31	0.012487	krCL150513
3185	-155.27	-0.00521	krCL150513
3440	-155.24	-0.00277	krCL150513
2908	-155.23	0.028571	krCL051112
2867	-155.22	0.01698	krCL051112
1198	-155.22	0.044049	krCL150513
2922	-155.19	0.024779	krCL051112
3295	-155.19	0.015523	krCL150513
776	-155.15	0.029227	krCL150513
3473	-155.12	-0.009801	krCL150513
3336	-155.11	0.023122	krCL150513
3252	-155.09	0.029081	krCL150513
3417	-155.07	-0.001139	krCL150513
2548	-155.05	0.010077	krCL051112
710	-155.02	0.014082	krCL051112
3307	-154.99	0.031195	krCL150513
2859	-154.96	0.024511	krCL051112
2028	-154.96	0.003672	krCL051112
2616	-154.9	0.022931	krCL051112
2922	-154.85	0.040681	krCL051112
3468	-154.83	0.043979	krCL150513
3401	-154.82	-0.002489	krCL150513
800	-154.8	0.001201	krCL150513
1198	-154.75	0.030768	krCL150513
792	-154.72	-0.000778	krCL150513
2932	-154.71	0.027527	krCL051112
1179	-154.68	0.03746	krCL150513
776	-154.55	0.018159	krCL150513
2616	-154.53	0.007977	krCL051112
2845	-154.49	0.014741	krCL051112
3029	-154.47	0.030348	krCL150513
2831	-154.4	0.017626	krCL051112
3295	-154.4	0.010285	krCL150513
1179	-154.35	0.026572	krCL150513
3473	-154.33	0.00275	krCL150513
3292	-154.31	-0.00591	krCL150513
3442	-154.28	0.038463	krCL150513
3252	-154.27	0.04167	krCL150513
2028	-154.26	0.022533	krCL051112
3417	-154.17	0.023612	krCL150513
2953	-154.16	0.020679	krCL051112
2616	-154.15	0.015045	krCL051112
2548	-154.15	0.029864	krCL051112
746	-154.1	0.014432	krCL051112
3307	-154.08	0.014846	krCL150513
3403	-154.05	0.024259	krCL150513
3304	-154.03	0.021274	krCL150513
3185	-154.03	0.008759	krCL150513
3336	-154	0.02833	krCL150513
2028	-153.99	0.020401	krCL051112
2908	-153.97	0.022739	krCL051112
3440	-153.97	0.004563	krCL150513
2806	-153.93	0.006335	krCL150513
3468	-153.92	0.032037	krCL150513
3144	-153.84	0.022431	krCL150513
1184	-153.84	0.017633	krCL150513
2922	-153.76	0.035816	krCL051112
3430	-153.69	0.043564	krCL150513
800	-153.68	0.001615	krCL150513
2425	-153.66	0.044884	krCL051112
3029	-153.57	0.012915	krCL150513
3473	-153.56	-0.009351	krCL150513
2845	-153.54	0.023161	krCL051112
3401	-153.53	0.010074	krCL150513
3442	-153.45	0.004601	krCL150513
2548	-153.41	0.016086	krCL051112
2831	-153.36	0.037014	krCL051112
3182	-153.33	0.02514	krCL150513
3292	-153.32	0.003822	krCL150513
2028	-153.31	0.041867	krCL051112
3473	-153.3	-0.009029	krCL150513
2616	-153.26	0.009325	krCL051112
3185	-153.24	3.9e-05	krCL150513
2953	-153.22	-0.00443	krCL051112
2908	-153.17	0.025242	krCL051112
3417	-153.14	0.012245	krCL150513
2425	-153.1	0.023937	krCL051112
3403	-153.1	0.025992	krCL150513
3468	-152.99	0.007365	krCL150513
3275	-152.95	0.029665	krCL150513
3336	-152.94	0.007569	krCL150513
2862	-152.92	0.02915	krCL051112
2806	-152.92	0.003984	krCL150513
800	-152.88	0.015432	krCL150513
3442	-152.82	-0.010027	krCL150513
1184	-152.79	0.017721	krCL150513
3295	-152.76	0.023431	krCL150513
2425	-152.71	0.006577	krCL051112
2831	-152.69	0.041974	krCL051112
2827	-152.67	0.024693	krCL051112
3252	-152.67	0.021951	krCL150513
3307	-152.65	0.030048	krCL150513
3430	-152.63	0.016762	krCL150513
3144	-152.58	0.029319	krCL150513
2548	-152.55	0.027105	krCL051112
2845	-152.53	0.034647	krCL051112
3403	-152.53	0.023859	krCL150513
2849	-152.47	0.028265	krCL051112
2028	-152.46	0.052249	krCL051112
3029	-152.38	-0.002004	krCL150513
2425	-152.32	0.007286	krCL051112
3304	-152.31	0.027989	krCL150513
3473	-152.3	-0.004496	krCL150513
2896	-152.29	0.038036	krCL051112
3275	-152.28	0.024663	krCL150513
3185	-152.24	0.018405	krCL150513
3468	-152.24	-0.00361	krCL150513
3182	-152.13	0.012476	krCL150513
3401	-152.12	-0.008813	krCL150513
3442	-152.12	-0.014926	krCL150513
2953	-152.11	0.010829	krCL051112
1184	-152.09	0.047602	krCL150513
2827	-152.07	0.024175	krCL051112
2616	-152.06	0.013294	krCL051112
3292	-152	0.024815	krCL150513
2862	-151.97	0.020826	krCL051112
3417	-151.96	0.006729	krCL150513
2849	-151.94	0.018803	krCL051112
729	-151.9	0.019269	krCL051112
1781	-151.81	-0.0076	krCL150513
800	-151.76	0.010176	krCL150513
3295	-151.68	0.014381	krCL150513
3336	-151.66	-0.005245	krCL150513
725	-151.61	0.0254	krCL150513
3470	-151.59	0.003171	krCL150513
2908	-151.58	-0.009613	krCL051112
2977	-151.57	0.001908	krCL051112
3252	-151.57	0.003961	krCL150513
3403	-151.57	0.021034	krCL150513
2831	-151.56	0.037434	krCL051112
2028	-151.55	0.044434	krCL051112
2425	-151.53	-0.002185	krCL051112
1458	-151.52	0.006774	krCL150513
3144	-151.5	0.028765	krCL150513
2548	-151.46	0.021469	krCL051112
2806	-151.45	0.004087	krCL150513
3307	-151.34	0.018544	krCL150513
2896	-151.33	0.048346	krCL051112
619	-151.3	0.00535	krCL051112
3185	-151.26	0.020897	krCL150513
3430	-151.25	0.007824	krCL150513
793	-151.19	0.006595	krCL150513
2849	-151.11	0.01681	krCL051112
3185	-151.1	-0.009059	krCL150513
3048	-151.09	0.034035	krCL051112
2616	-151.06	0.018675	krCL051112
3417	-151.06	0.010234	krCL150513
3304	-151.03	0.002486	krCL150513
2425	-151.01	0.017338	krCL051112
3275	-151.01	0.040222	krCL150513
3295	-151.01	0.01486	krCL150513
2827	-150.97	0.039829	krCL051112
3029	-150.94	0.011363	krCL150513
2028	-150.92	0.037623	krCL051112
3401	-150.92	-0.011269	krCL150513
2895	-150.9	0.036842	krCL051112
3292	-150.9	0.020478	krCL150513
2896	-150.89	0.042548	krCL051112
3468	-150.89	0.00708	krCL150513
2606	-150.87	0.01083	krCL051112
2548	-150.86	0.019691	krCL051112
2406	-150.86	0.004986	krCL150513
3292	-150.81	0.005551	krCL150513
2977	-150.8	0.009574	krCL051112
3182	-150.78	-0.002043	krCL150513
2862	-150.75	0.045447	krCL051112
3403	-150.71	0.008514	krCL150513
2831	-150.66	0.02987	krCL051112
3442	-150.61	-0.006495	krCL150513
951	-150.57	0.015715	krCL150513
1781	-150.57	0.00603	krCL150513
619	-150.56	0.012175	krCL051112
2849	-150.55	0.015407	krCL051112
3336	-150.52	0.000567	krCL150513
2908	-150.5	0.007736	krCL051112
725	-150.49	0.048737	krCL150513
800	-150.48	0.00864	krCL150513
1458	-150.44	0.016852	krCL150513
872	-150.44	-0.016934	krCL150513
2519	-150.41	0.022556	krCL051112
850	-150.4	0.045891	krCL051112
3307	-150.37	-0.001614	krCL150513
3144	-150.31	0.023015	krCL150513
3185	-150.3	0.000873	krCL150513
438	-150.26	0.023519	krCL051112
2895	-150.25	0.025681	krCL051112
793	-150.23	0.009392	krCL150513
3048	-150.2	0.016331	krCL051112
3417	-150.2	-0.004832	krCL150513
2806	-150.16	-0.002033	krCL150513
3252	-150.15	0.00144	krCL150513
3430	-150.14	0.017811	krCL150513
3275	-150.13	0.01491	krCL150513
3292	-150.12	0.000631	krCL150513
2977	-150.04	0.018903	krCL051112
2028	-150.04	0.03093	krCL051112
2896	-150.03	0.008326	krCL051112
3185	-149.97	0.001543	krCL150513
2862	-149.96	0.021809	krCL051112
3470	-149.96	0.020709	krCL150513
2606	-149.95	0.039511	krCL051112
2616	-149.93	0.00457	krCL051112
725	-149.92	0.043031	krCL150513
619	-149.89	0.037271	krCL051112
2987	-149.87	0.01946	krCL051112
3401	-149.86	0.013412	krCL150513
850	-149.85	0.035529	krCL051112
2638	-149.84	0.018922	krCL051112
2827	-149.84	0.032962	krCL051112
449	-149.83	0.042372	krCL051112
3336	-149.82	-0.00927	krCL150513
2425	-149.8	0.022116	krCL051112
3304	-149.79	0.015566	krCL150513
2831	-149.76	0.020432	krCL051112
2519	-149.72	0.031048	krCL051112
850	-149.68	0.019855	krCL051112
3190	-149.68	0.039182	krCL150513
2548	-149.64	0.023798	krCL051112
3144	-149.63	0.022461	krCL150513
3182	-149.6	0.003709	krCL150513
2908	-149.59	0.024285	krCL051112
800	-149.59	0.015211	krCL150513
3292	-149.59	-0.002114	krCL150513
3295	-149.58	0.027624	krCL150513
2406	-149.57	-0.00078	krCL150513
951	-149.56	0.017605	krCL150513
3489	-149.53	0.031668	krCL150513
3029	-149.47	-0.015353	krCL150513
438	-149.42	0.026508	krCL051112
872	-149.32	0.00873	krCL150513
2638	-149.27	0.036306	krCL051112
3336	-149.27	-0.007409	krCL150513
2987	-149.25	0.034899	krCL051112
3307	-149.24	-0.002635	krCL150513
2519	-149.23	0.012885	krCL051112
2849	-149.23	0.018004	krCL051112
3190	-149.22	0.019994	krCL150513
2151	-149.21	0.013118	krCL051112
1781	-149.17	0.025763	krCL150513
2827	-149.16	0.035338	krCL051112
800	-149.14	0.020117	krCL150513
2963	-149.08	0.04433	krCL150513
1458	-149.07	0.02146	krCL150513
3430	-149.02	0.014286	krCL150513
2519	-149.01	0.009231	krCL051112
2895	-149.01	0.034466	krCL051112
793	-148.99	0.009498	krCL150513
2947	-148.97	0.026856	krCL051112
449	-148.96	0.037704	krCL051112
2616	-148.95	0.017873	krCL051112
740	-148.92	0.040396	krCL051112
2606	-148.9	0.034187	krCL051112
2862	-148.87	0.05619	krCL051112
3401	-148.85	-0.004752	krCL150513
3275	-148.78	0.013869	krCL150513
3252	-148.78	0.006033	krCL150513
619	-148.76	0.036082	krCL051112
2425	-148.76	0.030517	krCL051112
2638	-148.74	0.026379	krCL051112
2806	-148.73	0.015671	krCL150513
2831	-148.72	0.024547	krCL051112
2896	-148.7	-0.000409	krCL051112
743	-148.68	0.041126	krCL051112
3470	-148.67	0.016259	krCL150513
3304	-148.66	0.008835	krCL150513
2977	-148.65	0.026476	krCL051112
3291	-148.63	0.036531	krCL150513
3454	-148.62	0.001411	krCL150513
3307	-148.61	-0.013053	krCL150513
2927	-148.6	0.040092	krCL051112
3182	-148.53	-0.01516	krCL150513
850	-148.52	0.028818	krCL051112
438	-148.46	0.041578	krCL051112
2908	-148.44	0.039396	krCL051112
3029	-148.43	-0.028014	krCL150513
2616	-148.33	0.025934	krCL051112
3344	-148.32	0.022466	krCL150513
3295	-148.31	0.032793	krCL150513
449	-148.28	0.056779	krCL051112
2638	-148.28	0.031789	krCL051112
3336	-148.25	0.003962	krCL150513
1781	-148.22	0.005491	krCL150513
2987	-148.2	0.012923	krCL051112
3144	-148.2	0.030439	krCL150513
2862	-148.19	0.046235	krCL051112
3489	-148.18	0.029921	krCL150513
2151	-148.16	0.016118	krCL051112
2519	-148.16	-0.000692	krCL051112
2827	-148.16	0.011479	krCL051112
740	-148.15	0.039522	krCL051112
3252	-148.13	-0.00145	krCL150513
1458	-148.11	0.027892	krCL150513
3307	-148.11	0.001665	krCL150513
2606	-148.05	0.051709	krCL051112
2963	-148.04	0.030097	krCL150513
2586	-148.02	0.03105	krCL150513
951	-148.02	0.005682	krCL150513
2895	-148.01	0.024229	krCL051112
3190	-147.95	0.017956	krCL150513
743	-147.92	0.033982	krCL051112
2831	-147.92	0.015564	krCL051112
3291	-147.87	0.038928	krCL150513
2849	-147.86	0.027072	krCL051112
2425	-147.85	0.019879	krCL051112
850	-147.79	0.041135	krCL051112
619	-147.76	0.03305	krCL051112
2406	-147.76	0.023734	krCL150513
3401	-147.74	0.006569	krCL150513
2806	-147.73	0.019453	krCL150513
3182	-147.7	-0.027605	krCL150513
3252	-147.7	0.006441	krCL150513
3304	-147.68	-0.006504	krCL150513
2927	-147.67	0.021209	krCL051112
2947	-147.58	0.026332	krCL051112
3430	-147.58	0.011516	krCL150513
3470	-147.57	0.017827	krCL150513
793	-147.48	0.037206	krCL150513
3344	-147.43	0.008341	krCL150513
3029	-147.43	0.003637	krCL150513
2606	-147.41	0.032905	krCL051112
2638	-147.37	0.007201	krCL051112
3275	-147.34	0.026577	krCL150513
3307	-147.33	0.018733	krCL150513
850	-147.3	0.033188	krCL051112
2927	-147.3	0.037992	krCL051112
2827	-147.27	0.007897	krCL051112
2519	-147.26	-0.000563	krCL051112
2895	-147.26	0.026303	krCL051112
438	-147.25	0.038303	krCL051112
3295	-147.25	0.022868	krCL150513
2862	-147.23	0.035427	krCL051112
449	-147.2	0.040478	krCL051112
2151	-147.19	0.033238	krCL051112
872	-147.18	0.010092	krCL150513
2616	-147.17	0.030067	krCL051112
619	-147.04	0.035525	krCL051112
2425	-147	0.017179	krCL051112
2586	-147	0.023278	krCL150513
3291	-146.92	0.041502	krCL150513
3454	-146.89	0.026483	krCL150513
2806	-146.88	0.009925	krCL150513
1425	-146.87	0.032444	krCL051112
951	-146.86	0.012343	krCL150513
3489	-146.86	0.022038	krCL150513
2406	-146.85	0.001006	krCL150513
3401	-146.84	0.006333	krCL150513
2894	-146.83	0.038439	krCL051112
793	-146.82	0.052411	krCL150513
2947	-146.81	0.028936	krCL051112
3430	-146.8	0.024843	krCL150513
2987	-146.73	0.00986	krCL051112
3304	-146.71	-0.000835	krCL150513
1781	-146.63	0.007768	krCL150513
3190	-146.62	0.027169	krCL150513
2849	-146.59	-0.002783	krCL051112
2963	-146.54	0.012491	krCL150513
1458	-146.53	0.025175	krCL150513
2151	-146.52	0.059831	krCL051112
2606	-146.52	0.023573	krCL051112
664	-146.49	0.02172	krCL150513
3304	-146.47	0.009766	krCL150513
3470	-146.41	0.02133	krCL150513
3252	-146.41	0.007972	krCL150513
850	-146.39	0.033583	krCL051112
2895	-146.38	0.005593	krCL051112
449	-146.35	0.047531	krCL051112
2806	-146.33	0.003761	krCL150513
3029	-146.31	-0.011597	krCL150513
2519	-146.29	0.00942	krCL051112
3182	-146.29	0.001716	krCL150513
3304	-146.28	0.026365	krCL150513
2862	-146.26	0.03683	krCL051112
3401	-146.23	-0.005821	krCL150513
880	-146.22	-0.000708	krCL150513
3295	-146.21	0.012301	krCL150513
3454	-146.18	0.015987	krCL150513
2609	-146.16	0.003779	krCL051112
1163	-146.15	0.005143	krCL150513
452	-146.1	0.025199	krCL051112
2927	-146.08	0.021697	krCL051112
438	-146.03	0.039913	krCL051112
2425	-145.96	0.01192	krCL051112
2638	-145.95	0.005683	krCL051112
3489	-145.93	0.031422	krCL150513
3344	-145.92	0.009666	krCL150513
2832	-145.87	0.027663	krCL051112
619	-145.86	0.035259	krCL051112
86	-145.81	0.017653	krCL150513
2894	-145.79	0.030608	krCL051112
3275	-145.79	0.017133	krCL150513
1425	-145.76	0.041149	krCL051112
3444	-145.74	0.001601	krCL150513
3291	-145.72	0.002678	krCL150513
951	-145.72	0.00895	krCL150513
449	-145.71	0.048336	krCL051112
3430	-145.7	0.013002	krCL150513
3470	-145.68	0.02451	krCL150513
3295	-145.65	0.007618	krCL150513
2406	-145.63	0.004425	krCL150513
3029	-145.63	-0.000314	krCL150513
3304	-145.58	0.040926	krCL150513
2586	-145.57	0.014654	krCL150513
3190	-145.57	0.001458	krCL150513
1781	-145.47	-0.00821	krCL150513
1458	-145.39	0.004346	krCL150513
850	-145.37	0.028341	krCL051112
2849	-145.33	0.011786	krCL051112
2151	-145.32	0.031667	krCL051112
2947	-145.26	0.011122	krCL051112
2088	-145.23	0.07198	krCL051112
438	-145.23	0.043897	krCL051112
452	-145.21	0.037719	krCL051112
2609	-145.21	0.028974	krCL051112
664	-145.19	0.035096	krCL150513
3182	-145.19	-0.013176	krCL150513
2606	-145.18	0.026242	krCL051112
2685	-145.18	-0.002673	krCL150513
2519	-145.17	0.021509	krCL051112
2862	-145.16	0.025508	krCL051112
2963	-145.16	0.024144	krCL150513
2832	-145.08	0.007473	krCL051112
2895	-145.07	0.001039	krCL051112
3489	-144.98	0.024261	krCL150513
2894	-144.94	0.027438	krCL051112
2806	-144.93	0.005892	krCL150513
3454	-144.9	0.021784	krCL150513
2638	-144.87	0.02342	krCL051112
1163	-144.86	-0.002607	krCL150513
3029	-144.83	0.004886	krCL150513
3344	-144.82	0.029762	krCL150513
880	-144.8	0.010997	krCL150513
2467	-144.79	0.007047	krCL051112
2927	-144.77	0.010176	krCL051112
3182	-144.75	-0.014758	krCL150513
449	-144.66	0.040412	krCL051112
86	-144.66	0.032906	krCL150513
2849	-144.65	0.02276	krCL051112
2088	-144.63	0.045692	krCL051112
3275	-144.63	0.031417	krCL150513
3017	-144.62	0.038966	krCL051112
1425	-144.61	0.046957	krCL051112
2151	-144.57	0.028515	krCL051112
850	-144.54	0.022571	krCL051112
307	-144.53	0.036777	krCL051112
619	-144.52	0.024141	krCL051112
3295	-144.5	0.010774	krCL150513
3470	-144.48	0.028595	krCL150513
2586	-144.46	0.00142	krCL150513
2832	-144.45	0.00562	krCL051112
3430	-144.44	0.011069	krCL150513
2517	-144.43	0.030701	krCL051112
452	-144.42	0.032596	krCL051112
351	-144.41	0.059678	krCL051112
3029	-144.31	-0.014333	krCL150513
2821	-144.28	0.027611	krCL051112
2406	-144.28	-0.008294	krCL150513
1781	-144.26	-0.008188	krCL150513
2609	-144.25	0.029874	krCL051112
3444	-144.25	0.012745	krCL150513
2894	-144.24	0.007236	krCL051112
2606	-144.19	0.0197	krCL051112
3190	-144.19	-0.004423	krCL150513
2088	-144.18	0.024497	krCL051112
951	-144.18	0.006625	krCL150513
2862	-144.16	0.034508	krCL051112
438	-144.12	0.032306	krCL051112
3291	-144.11	-0.007742	krCL150513
2467	-144.1	0.034411	krCL051112
3454	-144.07	0.025493	krCL150513
2947	-144.03	0.009788	krCL051112
2519	-143.99	0.025608	krCL051112
1458	-143.96	0.012529	krCL150513
2088	-143.94	0.010373	krCL051112
2685	-143.94	0.011758	krCL150513
3182	-143.93	-0.008481	krCL150513
2830	-143.87	0.036963	krCL150513
2963	-143.87	-0.013431	krCL150513
3489	-143.86	0.0057	krCL150513
449	-143.85	0.033794	krCL051112
290	-143.82	0.027811	krCL051112
351	-143.79	0.050647	krCL051112
3430	-143.79	0.01204	krCL150513
850	-143.77	0.029647	krCL051112
2517	-143.74	0.044467	krCL051112
307	-143.71	0.034427	krCL051112
664	-143.71	0.029019	krCL150513
1425	-143.67	0.039718	krCL051112
1252	-143.62	0.011918	krCL070613
2942	-143.59	-0.000611	krCL051112
3344	-143.59	0.036264	krCL150513
3182	-143.58	-0.01991	krCL150513
2590	-143.56	0.025006	krCL150513
1163	-143.55	0.029617	krCL150513
2821	-143.54	0.04087	krCL051112
619	-143.52	0.023175	krCL051112
351	-143.48	0.04641	krCL051112
2519	-143.45	0.023469	krCL051112
3275	-143.42	0.029301	krCL150513
2638	-143.37	0.014085	krCL051112
3017	-143.35	0.023333	krCL051112
2606	-143.33	0.017427	krCL051112
86	-143.31	0.009072	krCL150513
2586	-143.3	0.004902	krCL150513
2862	-143.29	0.029002	krCL051112
307	-143.28	0.047157	krCL051112
2088	-143.28	-0.006088	krCL051112
2947	-143.28	0.028886	krCL051112
218	-143.22	0.044418	krCL051112
3444	-143.21	0.025014	krCL150513
452	-143.2	0.045358	krCL051112
3438	-143.2	0.007001	krCL150513
3190	-143.17	0.009493	krCL150513
2151	-143.12	0.038527	krCL051112
2832	-143.11	0.023419	krCL051112
3430	-143.09	0.011581	krCL150513
1781	-143.07	0.002616	krCL150513
2609	-143.02	0.03039	krCL051112
438	-143.02	0.01589	krCL051112
2963	-143.02	-0.02588	krCL150513
2406	-142.97	-0.029036	krCL150513
2517	-142.94	0.034881	krCL051112
951	-142.92	0.015277	krCL150513
124	-142.9	0.014497	krCL051112
2830	-142.89	0.029572	krCL150513
2894	-142.88	0.008322	krCL051112
290	-142.87	0.049265	krCL051112
3454	-142.81	0.036021	krCL150513
2687	-142.79	0.039018	krCL150513
2942	-142.77	0.035542	krCL051112
2590	-142.75	0.008365	krCL150513
2467	-142.74	0.028992	krCL051112
1458	-142.72	0.020185	krCL150513
2821	-142.71	0.044431	krCL051112
2088	-142.71	2.8e-05	krCL051112
351	-142.64	0.038657	krCL051112
2357	-142.64	0.034512	krCL150513
3291	-142.59	0.019815	krCL150513
619	-142.56	0.01315	krCL051112
850	-142.56	0.036078	krCL051112
3023	-142.56	0.022964	krCL150513
3275	-142.56	0.025369	krCL150513
2606	-142.53	0.00196	krCL051112
1781	-142.52	-0.002145	krCL150513
449	-142.51	0.032855	krCL051112
2685	-142.51	0.020602	krCL150513
2517	-142.49	0.028042	krCL051112
664	-142.49	0.013739	krCL150513
1163	-142.46	0.059427	krCL150513
3190	-142.36	0.013882	krCL150513
3489	-142.35	0.012755	krCL150513
218	-142.31	0.052333	krCL051112
2609	-142.28	0.019204	krCL051112
2638	-142.25	0.016713	krCL051112
1425	-142.24	0.044891	krCL051112
1006	-142.24	-0.024888	krCL070613
2519	-142.23	0.01341	krCL051112
351	-142.22	0.028186	krCL051112
2947	-142.22	0.033949	krCL051112
3241	-142.21	0.054346	krCL150513
86	-142.16	0.000992	krCL150513
1241	-142.13	0.008725	krCL070613
3344	-142.12	0.029429	krCL150513
307	-142.1	0.044718	krCL051112
124	-142.09	0.033247	krCL051112
2942	-142.08	0.007763	krCL051112
452	-142.01	0.030409	krCL051112
2406	-142.01	-0.015961	krCL150513
1781	-142.01	0.009678	krCL150513
1006	-142.01	-0.009278	krCL070613
438	-141.96	0.020311	krCL051112
290	-141.95	0.035195	krCL051112
2821	-141.95	0.035437	krCL051112
3489	-141.94	0.022836	krCL150513
2832	-141.9	0.005681	krCL051112
2963	-141.89	-0.004134	krCL150513
951	-141.88	0.029651	krCL150513
3444	-141.86	0.031549	krCL150513
2517	-141.85	0.012745	krCL051112
3023	-141.84	0.013753	krCL150513
351	-141.82	0.038936	krCL051112
2638	-141.82	0.020124	krCL051112
2974	-141.81	0.030266	krCL051112
2151	-141.81	0.021755	krCL051112
1458	-141.81	0.008046	krCL150513
2687	-141.76	0.015108	krCL150513
2586	-141.75	0.016193	krCL150513
1006	-141.73	-0.010314	krCL070613
3413	-141.72	0.004572	krCL150513
2406	-141.72	0.003103	krCL150513
3438	-141.65	0.027854	krCL150513
619	-141.59	0.003072	krCL051112
2830	-141.59	0.015243	krCL150513
449	-141.56	0.030754	krCL051112
2685	-141.55	0.00735	krCL150513
1425	-141.54	0.049015	krCL051112
2467	-141.51	0.050381	krCL051112
3275	-141.45	0.030622	krCL150513
2088	-141.42	0.012412	krCL051112
2894	-141.42	0.024651	krCL051112
3291	-141.42	0.013053	krCL150513
2357	-141.41	0.029633	krCL150513
2692	-141.4	0.008367	krCL150513
2406	-141.37	0.022416	krCL150513
218	-141.36	0.043356	krCL051112
2670	-141.29	0.01478	krCL051112
307	-141.26	0.04915	krCL051112
2821	-141.23	0.015487	krCL051112
2832	-141.19	0.046438	krCL051112
2606	-141.19	0.011197	krCL051112
1781	-141.17	0.013833	krCL150513
2609	-141.16	0.014807	krCL051112
438	-141.11	0.009638	krCL051112
3241	-141.05	0.040275	krCL150513
3190	-141.05	0.025421	krCL150513
951	-141	0.02926	krCL150513
1458	-141	0.025649	krCL150513
124	-140.97	0.033208	krCL051112
3344	-140.96	0.03496	krCL150513
2151	-140.95	0.018053	krCL051112
3413	-140.94	0.007379	krCL150513
452	-140.93	0.024776	krCL051112
664	-140.93	-0.003119	krCL150513
2590	-140.89	0.003398	krCL150513
2963	-140.88	-0.023691	krCL150513
2893	-140.86	0.026214	krCL051112
351	-140.85	0.034709	krCL051112
2517	-140.84	0.003797	krCL051112
2887	-140.8	0.02235	krCL051112
2638	-140.78	0.032032	krCL051112
307	-140.74	0.059059	krCL051112
2942	-140.71	0.027843	krCL051112
232	-140.68	0.041452	krCL051112
2586	-140.68	0.013555	krCL150513
3444	-140.65	0.028048	krCL150513
449	-140.63	0.023238	krCL051112
1029	-140.62	0.019616	krCL070613
2974	-140.58	0.030871	krCL051112
290	-140.57	0.023208	krCL051112
2905	-140.56	0.007864	krCL051112
868	-140.55	0.033678	krCL150513
3023	-140.54	0.017247	krCL150513
86	-140.54	0.003144	krCL150513
398	-140.49	0.032613	krCL051112
2670	-140.46	0.028838	krCL051112
1425	-140.43	0.036819	krCL051112
218	-140.4	0.035335	krCL051112
951	-140.4	0.025868	krCL150513
2830	-140.39	0.005586	krCL150513
2467	-140.38	0.025792	krCL051112
2406	-140.35	0.039511	krCL150513
3291	-140.3	0.027801	krCL150513
2088	-140.28	0.016608	krCL051112
2692	-140.26	0.034049	krCL150513
2893	-140.25	0.013564	krCL051112
2832	-140.25	0.018534	krCL051112
3190	-140.24	0.023761	krCL150513
438	-140.23	0.00381	krCL051112
732	-140.2	0.00829	krCL070613
2894	-140.12	0.009914	krCL051112
3438	-140.08	0.030324	krCL150513
2151	-140.07	0.01998	krCL051112
3344	-140.05	0.027394	krCL150513
2357	-140.02	0.017001	krCL150513
2687	-140.01	0.026074	krCL150513
2887	-139.98	0.03488	krCL051112
2963	-139.97	0.003902	krCL150513
2668	-139.96	0.034519	krCL150513
2685	-139.95	3.2e-05	krCL150513
2609	-139.91	0.024924	krCL051112
1458	-139.91	0.006735	krCL150513
2821	-139.9	-0.004884	krCL051112
124	-139.87	0.027578	krCL051112
2517	-139.87	0.014197	krCL051112
868	-139.87	0.018171	krCL150513
351	-139.86	0.027181	krCL051112
3241	-139.86	0.021486	krCL150513
664	-139.86	-0.026693	krCL150513
452	-139.79	0.033218	krCL051112
2484	-139.78	0.00885	krCL051112
3190	-139.76	0.0089	krCL150513
307	-139.67	0.04806	krCL051112
2905	-139.66	0.007511	krCL051112
294	-139.62	0.015931	krCL150513
2467	-139.61	0.009988	krCL051112
2590	-139.57	0.019701	krCL150513
232	-139.52	0.057967	krCL051112
2670	-139.5	0.031266	krCL051112
732	-139.47	0.03071	krCL070613
2586	-139.45	0.032754	krCL150513
398	-139.39	0.043587	krCL051112
928	-139.33	0.038871	krCL070613
857	-139.31	0.030664	krCL150513
1425	-139.3	0.034816	krCL051112
2963	-139.29	0.009564	krCL150513
2088	-139.28	0.012984	krCL051112
3413	-139.24	0.032373	krCL150513
3023	-139.23	0.023933	krCL150513
951	-139.22	0.015101	krCL150513
3444	-139.2	0.033874	krCL150513
3291	-139.18	0.050952	krCL150513
2893	-139.15	0.008091	krCL051112
218	-139.13	0.030462	krCL051112
290	-139.13	0.026442	krCL051112
86	-139.13	-0.020198	krCL150513
732	-139.1	0.045749	krCL070613
195	-138.99	0.04961	krCL051112
2886	-138.99	0.03443	krCL051112
2974	-138.98	0.044264	krCL051112
664	-138.98	-0.013336	krCL150513
2830	-138.96	-0.006944	krCL150513
928	-138.96	0.018914	krCL070613
2151	-138.93	0.000964	krCL051112
3438	-138.93	0.028236	krCL150513
2388	-138.92	0.048088	krCL051112
2609	-138.91	0.027852	krCL051112
2821	-138.9	0.009466	krCL051112
2357	-138.9	0.01963	krCL150513
2894	-138.89	0.035274	krCL051112
3241	-138.82	-0.010865	krCL150513
651	-138.8	0.000694	krCL150513
2484	-138.79	0.018648	krCL051112
732	-138.78	0.041937	krCL070613
124	-138.75	0.020628	krCL051112
2887	-138.74	0.04883	krCL051112
351	-138.72	0.027936	krCL051112
2685	-138.7	-0.009602	krCL150513
2974	-138.68	0.036568	krCL051112
307	-138.66	0.043564	krCL051112
2692	-138.66	0.028659	krCL150513
2832	-138.65	0.018342	krCL051112
2668	-138.63	0.034589	krCL150513
2963	-138.62	0.001067	krCL150513
3344	-138.6	0.029441	krCL150513
398	-138.58	0.034249	krCL051112
2467	-138.57	0.039891	krCL051112
2905	-138.56	0.021855	krCL051112
2517	-138.56	0.016341	krCL051112
2687	-138.47	0.03747	krCL150513
1131	-138.46	-0.044428	krCL070613
294	-138.42	0.032758	krCL150513
2590	-138.41	0.009285	krCL150513
868	-138.41	0.036045	krCL150513
1255	-138.35	0.008648	krCL070613
218	-138.34	0.043139	krCL051112
2894	-138.3	0.03681	krCL051112
2965	-138.28	0.04848	krCL051112
290	-138.26	0.032228	krCL051112
2088	-138.25	0.020387	krCL051112
452	-138.21	0.015823	krCL051112
2388	-138.2	0.05269	krCL051112
232	-138.2	0.040386	krCL051112
2586	-138.16	0.045845	krCL150513
928	-138.16	0.007611	krCL070613
2886	-138.14	0.049708	krCL051112
435	-138.12	0.038015	krCL051112
2893	-138.12	0.013987	krCL051112
857	-138.11	0.009534	krCL150513
351	-138.1	0.011138	krCL051112
2887	-138.08	0.024483	krCL051112
1425	-138.07	0.038118	krCL051112
3444	-138.07	0.025074	krCL150513
3023	-138.02	0.024764	krCL150513
2670	-137.98	0.027655	krCL051112
2609	-137.96	0.037474	krCL051112
3413	-137.94	0.03559	krCL150513
664	-137.93	0.019323	krCL150513
3291	-137.91	0.043416	krCL150513
3344	-137.86	0.023702	krCL150513
1034	-137.76	-0.000203	krCL070613
195	-137.73	0.056606	krCL051112
3438	-137.72	0.041078	krCL150513
651	-137.7	0.030167	krCL150513
928	-137.66	0.016591	krCL070613
86	-137.65	0.007415	krCL150513
330	-137.63	0.065969	krCL051112
2357	-137.63	0.015522	krCL150513
3062	-137.62	0.031989	krCL051112
2692	-137.59	0.01042	krCL150513
1255	-137.59	0.035378	krCL070613
124	-137.54	0.01027	krCL051112
2685	-137.52	-0.00345	krCL150513
2484	-137.49	0.023925	krCL051112
868	-137.49	0.00531	krCL150513
2517	-137.48	0.019328	krCL051112
1911	-137.46	0.082712	krCL051112
2467	-137.46	0.033317	krCL051112
514	-137.44	0.017702	krCL051112
2887	-137.41	0.017951	krCL051112
307	-137.39	0.037252	krCL051112
2687	-137.37	-0.001303	krCL150513
2974	-137.32	0.033924	krCL051112
1425	-137.31	0.025717	krCL051112
2586	-137.31	0.02844	krCL150513
2388	-137.28	0.044847	krCL051112
2886	-137.28	0.042318	krCL051112
2965	-137.23	0.034467	krCL051112
452	-137.21	0.015985	krCL051112
2905	-137.19	0.030775	krCL051112
2821	-137.19	0.016618	krCL051112
3241	-137.19	-0.017788	krCL150513
3344	-137.19	0.026048	krCL150513
398	-137.17	0.029038	krCL051112
2830	-137.12	0.017309	krCL150513
2088	-137.11	0.038738	krCL051112
294	-137.07	0.026971	krCL150513
2894	-137.05	0.025463	krCL051112
2668	-137.05	0.025013	krCL150513
2590	-137.05	0.016232	krCL150513
2893	-137.01	0.015218	krCL051112
218	-137	0.04763	krCL051112
290	-137	0.0369	krCL051112
232	-136.98	0.041559	krCL051112
2670	-136.98	0.021108	krCL051112
2609	-136.97	0.042654	krCL051112
195	-136.95	0.062497	krCL051112
2478	-136.95	0.011224	krCL150513
3444	-136.95	0.013614	krCL150513
857	-136.95	0.021169	krCL150513
928	-136.95	0.00629	krCL070613
1034	-136.93	-0.008287	krCL070613
330	-136.92	0.048004	krCL051112
351	-136.89	0.007446	krCL051112
664	-136.86	0.025053	krCL150513
1255	-136.84	0.039215	krCL070613
435	-136.83	0.047494	krCL051112
86	-136.78	0.033228	krCL150513
3438	-136.77	0.018958	krCL150513
2388	-136.72	0.03429	krCL051112
2517	-136.71	0.027377	krCL051112
514	-136.6	0.017313	krCL051112
1911	-136.6	0.058194	krCL051112
3023	-136.57	0.028387	krCL150513
3413	-136.55	0.04735	krCL150513
3291	-136.5	0.040776	krCL150513
124	-136.45	0.033785	krCL051112
2809	-136.45	0.033343	krCL150513
2685	-136.44	0.014657	krCL150513
1425	-136.43	0.029511	krCL051112
2886	-136.39	0.028491	krCL051112
307	-136.37	0.033061	krCL051112
452	-136.37	-0.000267	krCL051112
193	-136.36	0.029615	krCL051112
1255	-136.36	0.032268	krCL070613
2687	-136.32	-0.009377	krCL150513
330	-136.3	0.049651	krCL051112
928	-136.26	0.018339	krCL070613
2158	-136.25	0.033211	krCL150513
2692	-136.24	-0.001823	krCL150513
1030	-136.23	-0.014106	krCL070613
868	-136.22	0.023927	krCL150513
2484	-136.19	0.018928	krCL051112
2893	-136.18	0.048202	krCL051112
2887	-136.13	0.022434	krCL051112
2668	-136.12	0.014852	krCL150513
2388	-136.08	0.04922	krCL051112
2697	-136.05	0.014297	krCL150513
928	-136.05	0.00417	krCL070613
1911	-136.02	0.017986	krCL051112
195	-136.01	0.055553	krCL051112
2830	-136.01	0.024675	krCL150513
1911	-136	0.042607	krCL051112
2685	-135.99	0.023388	krCL150513
651	-135.97	0.023614	krCL150513
2586	-135.96	0.01994	krCL150513
2821	-135.95	0.024268	krCL051112
398	-135.94	0.015588	krCL051112
2670	-135.93	0.012358	krCL051112
2590	-135.92	0.018163	krCL150513
3435	-135.91	-0.010373	krCL150513
2357	-135.91	0.010512	krCL150513
218	-135.9	0.047377	krCL051112
290	-135.9	0.041113	krCL051112
2965	-135.87	0.05935	krCL051112
3241	-135.87	-0.000499	krCL150513
1911	-135.83	0.018996	krCL051112
2478	-135.83	-0.004148	krCL150513
232	-135.8	0.03086	krCL051112
857	-135.77	0.029668	krCL150513
86	-135.75	0.03864	krCL150513
2467	-135.72	0.040155	krCL051112
3444	-135.71	0.018506	krCL150513
435	-135.7	0.018828	krCL051112
1911	-135.7	0.01157	krCL051112
664	-135.68	0.030771	krCL150513
1030	-135.68	0.005649	krCL070613
452	-135.67	6e-05	krCL051112
3005	-135.67	0.010262	krCL150513
2905	-135.64	0.038883	krCL051112
928	-135.64	-0.022938	krCL070613
294	-135.6	0.028105	krCL150513
2517	-135.59	0.031444	krCL051112
3438	-135.58	0.025989	krCL150513
2886	-135.47	0.026313	krCL051112
2609	-135.47	0.027381	krCL051112
2838	-135.46	0.031108	krCL051112
2687	-135.45	0.001494	krCL150513
2685	-135.45	0.022476	krCL150513
2388	-135.44	0.027722	krCL051112
3023	-135.38	0.014079	krCL150513
330	-135.37	0.041811	krCL051112
2697	-135.33	0.007512	krCL150513
514	-135.3	0.011201	krCL051112
2484	-135.28	0.016271	krCL051112
193	-135.23	0.048296	krCL051112
132	-135.22	0.026552	krCL150513
2821	-135.2	0.041508	krCL051112
3413	-135.19	0.0449	krCL150513
3297	-135.18	0.030021	krCL150513
856	-135.17	0.01735	krCL070613
195	-135.1	0.037843	krCL051112
2692	-135.09	-0.013365	krCL150513
2670	-135.07	0.027116	krCL051112
2632	-135.06	0.022845	krCL051112
185	-135.04	0.015493	krCL051112
928	-135.03	-0.002371	krCL070613
168	-135.01	0.026458	krCL051112
856	-135.01	0.051617	krCL070613
2158	-135	0.048964	krCL150513
2687	-135	-0.010232	krCL150513
2893	-134.98	0.046426	krCL051112
398	-134.96	0.022293	krCL051112
574	-134.95	0.030689	krCL150513
232	-134.94	0.035477	krCL051112
2590	-134.93	0.01705	krCL150513
664	-134.93	0.023303	krCL150513
2809	-134.91	0.04166	krCL150513
290	-134.89	0.043708	krCL051112
3444	-134.86	0.022561	krCL150513
3005	-134.85	0.019568	krCL150513
307	-134.84	0.032848	krCL051112
856	-134.8	0.00579	krCL070613
330	-134.79	0.033706	krCL051112
124	-134.79	0.057796	krCL051112
2357	-134.71	0.023501	krCL150513
2668	-134.7	0.005977	krCL150513
856	-134.68	0.024418	krCL070613
2830	-134.67	0.036086	krCL150513
1030	-134.67	0.017133	krCL070613
86	-134.66	0.039272	krCL150513
2887	-134.64	0.024352	krCL051112
856	-134.64	0.013382	krCL070613
651	-134.62	0.010949	krCL150513
3435	-134.6	0.001438	krCL150513
3241	-134.59	0.016219	krCL150513
2838	-134.54	0.040722	krCL051112
1911	-134.53	0.021856	krCL051112
2685	-134.52	0.014653	krCL150513
3023	-134.5	0.018323	krCL150513
2996	-134.46	0.038016	krCL051112
2886	-134.4	0.01516	krCL051112
218	-134.4	0.051715	krCL051112
435	-134.37	0.013993	krCL051112
2909	-134.35	0.016766	krCL051112
2388	-134.35	0.034944	krCL051112
2632	-134.32	0.004654	krCL051112
2484	-134.32	0.012309	krCL051112
856	-134.27	0.023696	krCL070613
2478	-134.25	0.005321	krCL150513
2905	-134.22	0.036138	krCL051112
195	-134.17	0.049338	krCL051112
2821	-134.17	0.029202	krCL051112
330	-134.09	0.043164	krCL051112
2687	-134.08	0.009774	krCL150513
928	-134.07	-0.013904	krCL070613
1030	-134.05	0.001786	krCL070613
124	-134.04	0.03297	krCL051112
514	-134.03	0.013157	krCL051112
911	-134.01	0.04736	krCL070613
290	-133.99	0.024753	krCL051112
132	-133.99	0.051256	krCL150513
2692	-133.98	0.009788	krCL150513
294	-133.91	0.026298	krCL150513
193	-133.88	0.044394	krCL051112
185	-133.79	0.025612	krCL051112
232	-133.79	0.041805	krCL051112
25	-133.75	0.039532	krCL070613
1030	-133.75	0.00041	krCL070613
2670	-133.71	0.031775	krCL051112
2357	-133.7	0.035528	krCL150513
2590	-133.7	0.023965	krCL150513
574	-133.64	0.044271	krCL150513
3297	-133.63	0.044394	krCL150513
911	-133.62	0.021423	krCL070613
398	-133.61	0.039777	krCL051112
168	-133.59	0.036025	krCL051112
856	-133.55	0.047116	krCL070613
2697	-133.5	0.018892	krCL150513
2809	-133.5	0.027138	krCL150513
2893	-133.49	0.056648	krCL051112
1911	-133.44	0.023091	krCL051112
2889	-133.43	0.022947	krCL051112
2905	-133.42	0.031924	krCL051112
3413	-133.42	0.033223	krCL150513
2158	-133.39	0.044126	krCL150513
2909	-133.38	0.017226	krCL051112
3005	-133.37	0.018378	krCL150513
25	-133.37	0.02049	krCL070613
2886	-133.36	0.0227	krCL051112
2830	-133.36	0.050502	krCL150513
25	-133.36	0.038039	krCL070613
1030	-133.35	-0.024108	krCL070613
2687	-133.34	0.021102	krCL150513
928	-133.33	-0.001362	krCL070613
86	-133.3	0.017252	krCL150513
218	-133.24	0.03188	krCL051112
2180	-133.22	0.019341	krCL051112
2887	-133.2	0.035582	krCL051112
2838	-133.16	0.047013	krCL051112
2484	-133.16	0.02432	krCL051112
3023	-133.16	0.029505	krCL150513
2692	-133.1	0.032369	krCL150513
2590	-133.1	0.023977	krCL150513
651	-133.08	0.00112	krCL150513
2388	-133.06	0.034784	krCL051112
514	-133.04	0.023983	krCL051112
2996	-133.01	0.032426	krCL051112
2394	-132.98	0.036613	krCL051112
2632	-132.98	0.020798	krCL051112
435	-132.98	0.019424	krCL051112
3435	-132.98	0.020632	krCL150513
330	-132.93	0.038723	krCL051112
3241	-132.93	0.02392	krCL150513
185	-132.87	0.012652	krCL051112
2668	-132.86	0.012767	krCL150513
2687	-132.86	0.005209	krCL150513
2478	-132.83	0.018556	krCL150513
294	-132.83	0.011577	krCL150513
25	-132.83	0.031475	krCL070613
2670	-132.8	0.034787	krCL051112
193	-132.79	0.051413	krCL051112
911	-132.79	0.007156	krCL070613
290	-132.77	0.021502	krCL051112
784	-132.74	0.063542	krCL150513
856	-132.74	0.067614	krCL070613
2589	-132.73	0.029152	krCL051112
195	-132.73	0.041203	krCL051112
1030	-132.73	-0.027027	krCL070613
25	-132.62	0.025229	krCL070613
2809	-132.6	0.022537	krCL150513
911	-132.49	0.005394	krCL070613
132	-132.4	0.045852	krCL150513
1911	-132.39	0.021671	krCL051112
2889	-132.38	0.022035	krCL051112
2692	-132.37	0.057238	krCL150513
232	-132.36	0.043012	krCL051112
2590	-132.36	0.018722	krCL150513
2996	-132.33	0.026387	krCL051112
2158	-132.3	0.052435	krCL150513
974	-132.26	0.039	krCL070613
2838	-132.21	0.044871	krCL051112
2909	-132.21	0.022793	krCL051112
25	-132.19	0.021957	krCL070613
1030	-132.18	-0.022501	krCL070613
168	-132.16	0.019032	krCL051112
2180	-132.15	0.007143	krCL051112
2357	-132.13	0.042215	krCL150513
3023	-132.11	0.023506	krCL150513
2905	-132.09	0.021124	krCL051112
218	-132.07	0.029301	krCL051112
398	-132.05	0.043499	krCL051112
2394	-132.04	0.054468	krCL051112
3413	-132.03	0.035184	krCL150513
856	-132.02	0.047018	krCL070613
574	-132.01	0.032242	krCL150513
108	-132	0.019682	krCL051112
3297	-131.96	0.029668	krCL150513
2697	-131.96	0.033685	krCL150513
651	-131.93	0.004514	krCL150513
3005	-131.92	0.034677	krCL150513
2886	-131.9	0.034006	krCL051112
2830	-131.9	0.035656	krCL150513
435	-131.89	0.015592	krCL051112
911	-131.89	0.00756	krCL070613
2388	-131.86	0.023548	krCL051112
2589	-131.85	0.046097	krCL051112
514	-131.85	0.017655	krCL051112
974	-131.83	0.031253	krCL070613
2484	-131.78	0.0328	krCL051112
330	-131.76	0.033815	krCL051112
2668	-131.74	0.0214	krCL150513
1128	-131.74	0.007334	krCL070613
2887	-131.72	0.029429	krCL051112
784	-131.64	0.033498	krCL150513
2478	-131.62	0.034716	krCL150513
3435	-131.61	0.026963	krCL150513
2632	-131.58	0.010586	krCL051112
3241	-131.54	0.046772	krCL150513
294	-131.53	0.023706	krCL150513
2670	-131.52	0.034577	krCL051112
195	-131.49	0.046865	krCL051112
2917	-131.48	0.044352	krCL051112
193	-131.47	0.039784	krCL051112
2838	-131.45	0.052091	krCL051112
2889	-131.43	0.015949	krCL051112
1775	-131.43	0.027506	krCL150513
3381	-131.4	0.045727	krCL150513
856	-131.39	0.045974	krCL070613
2992	-131.34	0.056478	krCL051112
185	-131.31	3.7e-05	krCL051112
1911	-131.3	-0.028692	krCL051112
2357	-131.3	0.045261	krCL150513
1621	-131.29	0.045085	krCL051112
1030	-131.26	-0.025987	krCL070613
2394	-131.21	0.052781	krCL051112
2692	-131.19	0.040045	krCL150513
25	-131.16	0.028901	krCL070613
132	-131.14	0.036731	krCL150513
974	-131.09	0.003371	krCL070613
305	-131.08	0.015592	krCL051112
2388	-131.07	0.035433	krCL051112
3297	-131.06	0.029655	krCL150513
3023	-131.02	0.036397	krCL150513
911	-131.02	0.013617	krCL070613
1205	-131.01	0.010777	krCL070613
2996	-130.99	0.030232	krCL051112
2589	-130.97	0.055435	krCL051112
2809	-130.94	0.008705	krCL150513
435	-130.93	0.04204	krCL051112
651	-130.93	0.004785	krCL150513
398	-130.92	0.054116	krCL051112
2180	-130.91	0.011998	krCL051112
232	-130.87	0.063878	krCL051112
2158	-130.83	0.039284	krCL150513
3455	-130.82	0.047501	krCL150513
330	-130.8	0.031113	krCL051112
2887	-130.8	0.037858	krCL051112
514	-130.77	0.048609	krCL051112
574	-130.74	0.045478	krCL150513
168	-130.73	0.02202	krCL051112
193	-130.73	0.037325	krCL051112
2909	-130.72	0.029586	krCL051112
911	-130.7	0.005674	krCL070613
2697	-130.68	0.04505	krCL150513
3413	-130.65	0.026625	krCL150513
2886	-130.62	0.033338	krCL051112
2830	-130.59	0.024264	krCL150513
2484	-130.55	0.042413	krCL051112
3005	-130.54	0.031918	krCL150513
1034	-130.53	0.0328	krCL150513
2632	-130.52	0.029003	krCL051112
2478	-130.51	0.053185	krCL150513
2642	-130.5	0.025626	krCL150513
108	-130.49	0.018113	krCL051112
185	-130.46	0.012075	krCL051112
2838	-130.45	0.044027	krCL051112
2917	-130.4	0.059152	krCL051112
2889	-130.37	0.037004	krCL051112
2668	-130.36	0.034799	krCL150513
294	-130.35	0.03912	krCL150513
2394	-130.3	0.050831	krCL051112
3435	-130.3	0.051777	krCL150513
911	-130.3	-0.029818	krCL070613
2692	-130.25	0.02976	krCL150513
3241	-130.24	0.039253	krCL150513
3381	-130.22	0.025784	krCL150513
784	-130.21	0.019135	krCL150513
974	-130.2	0.015264	krCL070613
1775	-130.16	0.043571	krCL150513
195	-130.15	0.044461	krCL051112
25	-130.14	0.051621	krCL070613
2670	-130.1	0.037785	krCL051112
651	-130.08	0.007213	krCL150513
1621	-130.01	0.06881	krCL051112
305	-129.98	0.011219	krCL051112
911	-129.95	-0.024334	krCL070613
398	-129.91	0.060278	krCL051112
2357	-129.9	0.033947	krCL150513
168	-129.88	0.030965	krCL051112
330	-129.88	0.023371	krCL051112
2589	-129.87	0.052593	krCL051112
132	-129.85	0.019569	krCL150513
1911	-129.82	0.018821	krCL051112
232	-129.79	0.037018	krCL051112
3413	-129.79	0.025874	krCL150513
2388	-129.76	0.025314	krCL051112
2632	-129.74	0.046446	krCL051112
2886	-129.74	0.042502	krCL051112
3297	-129.73	0.046631	krCL150513
2180	-129.72	0.015145	krCL051112
651	-129.72	0.031302	krCL150513
67	-129.71	0.047852	krCL070613
2992	-129.69	0.052318	krCL051112
2158	-129.65	0.02381	krCL150513
2887	-129.59	0.028218	krCL051112
974	-129.58	0.024925	krCL070613
414	-129.57	0.021577	krCL051112
574	-129.53	0.04729	krCL150513
2898	-129.49	0.023303	krCL150513
2478	-129.47	0.043879	krCL150513
67	-129.46	0.021277	krCL070613
435	-129.44	0.064179	krCL051112
2394	-129.41	0.08245	krCL051112
2484	-129.37	0.045611	krCL051112
193	-129.36	0.047844	krCL051112
881	-129.34	0.01638	krCL150513
25	-129.33	0.052489	krCL070613
67	-129.3	0.017515	krCL070613
3435	-129.29	0.037381	krCL150513
2809	-129.28	0.00613	krCL150513
651	-129.25	0.009837	krCL150513
2627	-129.23	0.023521	krCL051112
185	-129.23	0.013619	krCL051112
2889	-129.22	0.039673	krCL051112
1621	-129.21	0.046263	krCL051112
3455	-129.21	0.028956	krCL150513
2661	-129.17	0.040455	krCL051112
2697	-129.14	0.050608	krCL150513
2917	-129.12	0.049367	krCL051112
3039	-129.12	0.042139	krCL051112
150	-129.11	0.009399	krCL051112
784	-129.11	0.016841	krCL150513
2838	-129.08	0.024264	krCL051112
2642	-129.05	0.044484	krCL150513
108	-129.04	0.01595	krCL051112
2909	-128.98	0.031078	krCL051112
3005	-128.98	0.038195	krCL150513
305	-128.95	0.014477	krCL051112
195	-128.95	0.028563	krCL051112
911	-128.94	-0.015777	krCL070613
168	-128.93	0.032595	krCL051112
514	-128.92	0.062853	krCL051112
398	-128.91	0.052075	krCL051112
67	-128.89	0.018695	krCL070613
1034	-128.88	0.041449	krCL150513
294	-128.88	0.038879	krCL150513
232	-128.84	0.041324	krCL051112
974	-128.79	0.010197	krCL070613
2928	-128.75	0.069444	krCL051112
1621	-128.74	0.042292	krCL051112
2898	-128.72	0.013296	krCL150513
2632	-128.71	0.045793	krCL051112
774	-128.7	0.042604	krCL070613
3241	-128.66	0.031887	krCL150513
67	-128.66	0.023439	krCL070613
67	-128.61	0.027782	krCL070613
2589	-128.58	0.076342	krCL051112
132	-128.55	0.022162	krCL150513
2478	-128.54	0.040863	krCL150513
1221	-128.54	-0.001938	krCL150513
330	-128.53	0.020016	krCL051112
2886	-128.52	0.034846	krCL051112
2180	-128.45	0.031889	krCL051112
2394	-128.44	0.06552	krCL051112
3381	-128.44	0.024345	krCL150513
68	-128.41	0.013085	krCL051112
414	-128.41	0.030512	krCL051112
1621	-128.41	0.070891	krCL051112
2661	-128.4	0.021945	krCL051112
974	-128.4	0.000663	krCL070613
2360	-128.38	0.009109	krCL150513
3297	-128.38	0.030693	krCL150513
2668	-128.38	0.034767	krCL150513
2158	-128.35	0.032277	krCL150513
3413	-128.35	0.034846	krCL150513
2627	-128.34	0.04783	krCL051112
651	-128.33	0.009763	krCL150513
1775	-128.32	0.043052	krCL150513
911	-128.31	0.011513	krCL070613
67	-128.3	0.032674	krCL070613
2917	-128.27	0.054825	krCL051112
2889	-128.24	0.051641	krCL051112
25	-128.21	0.041911	krCL070613
2484	-128.19	0.039794	krCL051112
914	-128.19	0.062225	krCL070613
435	-128.18	0.057714	krCL051112
1039	-128.18	0.000854	krCL070613
974	-128.12	-0.010743	krCL070613
784	-128.1	0.012603	krCL150513
774	-128.07	0.019758	krCL070613
2992	-128.03	0.050768	krCL051112
2809	-127.99	0.024906	krCL150513
1128	-127.97	-0.028768	krCL070613
574	-127.94	0.034231	krCL150513
2589	-127.92	0.072288	krCL051112
1621	-127.87	0.061442	krCL051112
2697	-127.87	0.03737	krCL150513
3435	-127.86	0.038447	krCL150513
185	-127.83	0.037741	krCL051112
514	-127.82	0.050292	krCL051112
881	-127.78	0.033709	krCL150513
67	-127.77	0.046969	krCL070613
2014	-127.76	0.036346	krCL051112
108	-127.72	0.023057	krCL051112
150	-127.69	0.015639	krCL051112
193	-127.69	0.055033	krCL051112
974	-127.68	-0.020872	krCL070613
2928	-127.67	0.061241	krCL051112
3455	-127.67	0.027972	krCL150513
965	-127.67	0.021036	krCL070613
914	-127.61	0.037586	krCL070613
774	-127.61	0.025042	krCL070613
2838	-127.56	0.022365	krCL051112
132	-127.55	0.024588	krCL150513
168	-127.54	0.037121	krCL051112
195	-127.53	0.015237	krCL051112
2360	-127.53	-0.002676	krCL150513
3005	-127.51	0.021458	krCL150513
305	-127.5	0.02575	krCL051112
2909	-127.5	0.03886	krCL051112
294	-127.5	0.037478	krCL150513
1039	-127.44	0.02093	krCL070613
2456	-127.42	0.039638	krCL150513
774	-127.41	0.012365	krCL070613
2478	-127.33	0.025957	krCL150513
2978	-127.31	0.02178	krCL051112
2180	-127.3	0.044479	krCL051112
2917	-127.3	0.055571	krCL051112
2632	-127.24	0.056004	krCL051112
1004	-127.23	0.04029	krCL150513
1034	-127.21	0.035671	krCL150513
2668	-127.18	0.045942	krCL150513
2642	-127.13	0.041559	krCL150513
2661	-127.12	0.025289	krCL051112
1205	-127.11	-0.006914	krCL070613
68	-127.09	0.004217	krCL051112
435	-127.07	0.054582	krCL051112
2394	-127.05	0.058045	krCL051112
2173	-127.02	0.033794	krCL051112
2158	-127.02	0.03138	krCL150513
3297	-126.97	0.040491	krCL150513
414	-126.91	0.033079	krCL051112
1775	-126.89	0.058765	krCL150513
2627	-126.85	0.062184	krCL051112
2909	-126.79	0.042249	krCL051112
2898	-126.78	0.029662	krCL150513
914	-126.74	0.016086	krCL070613
774	-126.73	0.027315	krCL070613
2889	-126.71	0.046343	krCL051112
67	-126.71	0.056519	krCL070613
974	-126.69	-0.018012	krCL070613
305	-126.62	0.021114	krCL051112
514	-126.62	0.07486	krCL051112
772	-126.62	0.053457	krCL070613
315	-126.6	0.039029	krCL150513
3381	-126.58	0.01952	krCL150513
1039	-126.57	0.024685	krCL070613
2511	-126.52	0.039904	krCL051112
574	-126.5	0.029203	krCL150513
2697	-126.47	0.036314	krCL150513
2809	-126.47	0.023312	krCL150513
108	-126.46	0.039503	krCL051112
132	-126.43	0.022395	krCL150513
774	-126.42	0.044313	krCL070613
2589	-126.35	0.050526	krCL051112
2014	-126.33	0.047915	krCL051112
2478	-126.3	0.014224	krCL150513
3005	-126.28	0.020626	krCL150513
2928	-126.26	0.056098	krCL051112
2632	-126.22	0.048465	krCL051112
150	-126.21	0.012669	krCL051112
1621	-126.21	0.056429	krCL051112
294	-126.19	0.022499	krCL150513
193	-126.14	0.062168	krCL051112
1004	-126.14	0.048434	krCL150513
914	-126.13	0.007453	krCL070613
185	-126.11	0.066801	krCL051112
2661	-126.08	0.030113	krCL051112
2918	-126.01	0.043552	krCL051112
781	-126	0.046551	krCL150513
2978	-125.97	0.040527	krCL051112
2173	-125.95	0.028545	krCL051112
774	-125.93	0.020877	krCL070613
2180	-125.92	0.050336	krCL051112
2360	-125.91	0.011897	krCL150513
68	-125.9	0.00675	krCL051112
435	-125.9	0.056177	krCL051112
3455	-125.9	0.04058	krCL150513
168	-125.89	0.059742	krCL051112
1034	-125.88	0.053793	krCL150513
2917	-125.85	0.044323	krCL051112
2838	-125.85	0.028988	krCL051112
132	-125.82	0.039273	krCL150513
67	-125.79	0.043012	krCL070613
2478	-125.77	0.003688	krCL150513
1039	-125.73	0.010001	krCL070613
2158	-125.64	0.033759	krCL150513
974	-125.58	0.003754	krCL070613
2627	-125.56	0.056793	krCL051112
2668	-125.52	0.041043	krCL150513
414	-125.51	0.046032	krCL051112
108	-125.51	0.038953	krCL051112
2394	-125.5	0.039417	krCL051112
514	-125.48	0.054379	krCL051112
2642	-125.48	0.055855	krCL150513
574	-125.48	0.027721	krCL150513
2456	-125.47	0.050245	krCL150513
2014	-125.46	0.059669	krCL051112
2892	-125.45	0.06463	krCL051112
2909	-125.41	0.038322	krCL051112
914	-125.41	0.016059	krCL070613
2697	-125.38	0.019675	krCL150513
1775	-125.33	0.061113	krCL150513
315	-125.3	0.045159	krCL150513
2511	-125.27	0.040818	krCL051112
861	-125.27	0.074213	krCL070613
2898	-125.25	0.036401	krCL150513
201	-125.24	0.054014	krCL051112
305	-125.2	0.024987	krCL051112
3297	-125.17	0.005402	krCL150513
1039	-125.1	0.009667	krCL070613
3381	-125.08	0.017349	krCL150513
2809	-125.06	0.025667	krCL150513
466	-125.03	0.003688	krCL051112
67	-125.03	0.026416	krCL070613
2978	-125.01	0.049924	krCL051112
774	-125	0.032368	krCL070613
3005	-124.99	0.008169	krCL150513
2838	-124.93	0.048924	krCL051112
132	-124.92	0.021536	krCL150513
2589	-124.9	0.052363	krCL051112
1149	-124.89	0.021606	krCL070613
2928	-124.88	0.03651	krCL051112
1621	-124.88	0.027034	krCL051112
2889	-124.85	0.02779	krCL051112
193	-124.79	0.057718	krCL051112
861	-124.78	0.053628	krCL070613
943	-124.77	0.021009	krCL070613
2661	-124.76	0.054564	krCL051112
1039	-124.74	-0.012441	krCL070613
185	-124.73	0.060851	krCL051112
781	-124.71	0.037054	krCL150513
2917	-124.63	0.051728	krCL051112
2632	-124.63	0.044204	krCL051112
1034	-124.63	0.067546	krCL150513
150	-124.62	0.032904	krCL051112
2892	-124.62	0.072216	krCL051112
914	-124.61	-0.00512	krCL070613
68	-124.58	0.027214	krCL051112
2918	-124.56	0.063268	krCL051112
201	-124.55	0.091615	krCL051112
2173	-124.55	0.028222	krCL051112
2511	-124.42	0.047138	krCL051112
2180	-124.37	0.062759	krCL051112
3455	-124.35	0.031286	krCL150513
2360	-124.34	0.027798	krCL150513
168	-124.31	0.057979	krCL051112
2627	-124.28	0.069358	krCL051112
2158	-124.25	0.029982	krCL150513
2014	-124.24	0.065011	krCL051112
2697	-124.24	0.013576	krCL150513
414	-124.21	0.049286	krCL051112
1039	-124.21	0.000705	krCL070613
1775	-124.17	0.049971	krCL150513
108	-124.15	0.03362	krCL051112
1004	-124.11	0.046829	krCL150513
2642	-124.1	0.047675	krCL150513
914	-124.09	-0.003355	krCL070613
1149	-124.07	0.025463	krCL070613
2394	-124.05	0.028914	krCL051112
978	-124.01	0.035783	krCL070613
2898	-124	0.027169	krCL150513
635	-124	0.043945	krCL070613
861	-124	0.016878	krCL070613
2290	-123.94	0.060716	krCL051112
132	-123.88	0.016471	krCL150513
3005	-123.85	0.010592	krCL150513
990	-123.84	0.002839	krCL070613
305	-123.8	0.028742	krCL051112
2456	-123.78	0.034208	krCL150513
2918	-123.77	0.04747	krCL150513
914	-123.75	-0.017198	krCL070613
2636	-123.69	0.043123	krCL051112
3381	-123.69	0.01277	krCL150513
2661	-123.67	0.059252	krCL051112
861	-123.67	0.006331	krCL070613
1621	-123.66	0.012782	krCL051112
574	-123.66	0.032824	krCL150513
234	-123.65	0.001367	krCL051112
150	-123.64	0.058281	krCL051112
362	-123.61	0.034303	krCL051112
466	-123.61	0.004587	krCL051112
774	-123.61	0.028349	krCL070613
2838	-123.6	0.046866	krCL051112
68	-123.58	0.025171	krCL051112
185	-123.55	0.067707	krCL051112
2809	-123.55	0.050062	krCL150513
1149	-123.55	0.000902	krCL070613
3297	-123.52	0.024901	krCL150513
2173	-123.47	0.033411	krCL051112
2978	-123.47	0.055087	krCL051112
315	-123.47	0.049601	krCL150513
201	-123.46	0.05797	krCL051112
2445	-123.41	0.039506	krCL150513
2589	-123.4	0.047013	krCL051112
635	-123.4	0.012705	krCL070613
2014	-123.39	0.085131	krCL051112
914	-123.37	-0.030227	krCL070613
193	-123.33	0.055089	krCL051112
1039	-123.3	-0.002034	krCL070613
635	-123.29	0.00576	krCL070613
2598	-123.26	0.024654	krCL051112
3274	-123.23	0.026238	krCL150513
3437	-123.22	0.047226	krCL150513
2918	-123.21	0.069244	krCL051112
2892	-123.2	0.072654	krCL051112
2627	-123.18	0.06682	krCL051112
2928	-123.15	0.03974	krCL051112
2632	-123.15	0.031513	krCL051112
781	-123.14	0.007574	krCL150513
414	-123.13	0.054472	krCL051112
2511	-123.11	0.054575	krCL051112
861	-123.11	0.007718	krCL070613
2158	-123.09	0.03173	krCL150513
2917	-123.06	0.036651	krCL051112
2394	-123.03	0.034172	krCL051112
2360	-123.03	0.044642	krCL150513
73	-123.01	0.022167	krCL051112
2180	-123.01	0.054313	krCL051112
2697	-123	0.016666	krCL150513
978	-122.99	0.002195	krCL070613
3455	-122.94	0.019256	krCL150513
2684	-122.92	0.029477	krCL150513
861	-122.9	-0.002609	krCL070613
2642	-122.83	0.045033	krCL150513
3000	-122.82	0.047876	krCL051112
168	-122.8	0.054731	krCL051112
1028	-122.79	0.03429	krCL150513
635	-122.78	0.003856	krCL070613
1621	-122.75	-0.009812	krCL051112
2918	-122.73	0.044322	krCL150513
3381	-122.71	0.01171	krCL150513
2840	-122.68	0.065101	krCL051112
774	-122.68	0.034937	krCL070613
2456	-122.67	0.05107	krCL150513
1034	-122.67	0.047328	krCL150513
1149	-122.63	0.00137	krCL070613
919	-122.57	0.020961	krCL070613
35	-122.54	0.045172	krCL150513
150	-122.53	0.05259	krCL051112
2445	-122.53	0.029319	krCL150513
914	-122.53	-0.005842	krCL070613
185	-122.52	0.057982	krCL051112
635	-122.51	0.017323	krCL070613
1775	-122.5	0.049361	krCL150513
234	-122.44	0.009095	krCL051112
362	-122.44	0.022205	krCL051112
2290	-122.43	0.085711	krCL051112
2636	-122.43	0.050201	krCL051112
861	-122.43	0.017543	krCL070613
3005	-122.42	0.024373	krCL150513
108	-122.38	0.052783	krCL051112
1004	-122.37	0.069407	krCL150513
3455	-122.29	0.021451	krCL150513
635	-122.29	0.017965	krCL070613
68	-122.27	0.023645	krCL051112
2898	-122.27	0.038193	krCL150513
466	-122.25	0.009107	krCL051112
2014	-122.25	0.082165	krCL051112
923	-122.23	0.064736	krCL070613
978	-122.23	0.007154	krCL070613
201	-122.21	0.06523	krCL051112
861	-122.2	0.021167	krCL070613
2589	-122.18	0.041097	krCL051112
574	-122.18	0.03014	krCL150513
2918	-122.14	0.068392	krCL051112
1138	-122.13	-0.019713	krCL070613
2598	-122.12	0.022238	krCL051112
1039	-122.08	-0.014472	krCL070613
3297	-122.07	0.028685	krCL150513
2661	-122.04	0.065893	krCL051112
2173	-121.99	0.029276	krCL051112
2511	-121.95	0.06901	krCL051112
2951	-121.93	0.054797	krCL051112
919	-121.88	0.015981	krCL070613
2627	-121.85	0.049043	krCL051112
2917	-121.84	0.04233	krCL051112
305	-121.74	0.031905	krCL051112
2892	-121.74	0.065644	krCL051112
2290	-121.73	0.057104	krCL051112
2928	-121.73	0.059191	krCL051112
2684	-121.72	0.042638	krCL150513
2394	-121.69	0.032383	krCL051112
914	-121.69	-0.00202	krCL070613
2809	-121.67	0.042713	krCL150513
414	-121.63	0.041403	krCL051112
315	-121.62	0.075389	krCL150513
3274	-121.62	0.023118	krCL150513
73	-121.59	0.029747	krCL051112
781	-121.58	0.030126	krCL150513
2642	-121.56	0.062554	krCL150513
978	-121.56	0.021011	krCL070613
878	-121.53	0.020252	krCL150513
861	-121.51	0.00185	krCL070613
3437	-121.5	0.021573	krCL150513
635	-121.5	0.015951	krCL070613
1985	-121.49	0.04972	krCL051112
2840	-121.48	0.067251	krCL051112
919	-121.48	0.020962	krCL070613
2180	-121.46	0.055001	krCL051112
774	-121.45	0.043412	krCL070613
923	-121.42	0.046186	krCL070613
201	-121.41	0.071189	krCL051112
2918	-121.36	0.066821	krCL051112
168	-121.35	0.068059	krCL051112
725	-121.3	0.045965	krCL051112
1149	-121.3	0.004105	krCL070613
3381	-121.27	0.016127	krCL150513
2360	-121.26	0.053807	krCL150513
1775	-121.24	0.042514	krCL150513
1034	-121.22	0.04198	krCL150513
2636	-121.21	0.056359	krCL051112
919	-121.18	0.006916	krCL070613
1028	-121.17	0.051597	krCL150513
362	-121.12	0.026363	krCL051112
2456	-121.12	0.073407	krCL150513
3000	-121.1	0.05017	krCL051112
1621	-121.08	0.031754	krCL051112
3455	-120.95	0.014834	krCL150513
108	-120.93	0.052542	krCL051112
2904	-120.9	0.046735	krCL051112
1138	-120.9	-6.4e-05	krCL070613
1173	-120.87	-0.006493	krCL070613
101	-120.86	0.073981	krCL051112
35	-120.84	0.042342	krCL150513
1020	-120.8	0.025405	krCL070613
861	-120.8	0.040132	krCL070613
268	-120.79	0.022788	krCL051112
234	-120.78	0.01563	krCL051112
466	-120.75	0.023816	krCL051112
2290	-120.75	0.073123	krCL051112
2898	-120.74	0.023659	krCL150513
150	-120.72	0.047953	krCL051112
2928	-120.7	0.046759	krCL051112
2589	-120.7	0.043787	krCL051112
2511	-120.64	0.072126	krCL051112
1004	-120.64	0.069585	krCL150513
574	-120.64	0.033112	krCL150513
2892	-120.56	0.045168	krCL051112
2598	-120.55	0.053774	krCL051112
923	-120.52	0.024592	krCL070613
635	-120.49	0.023879	krCL070613
2173	-120.47	0.039182	krCL051112
978	-120.45	0.01332	krCL070613
2951	-120.39	0.041414	krCL051112
68	-120.38	0.031241	krCL051112
305	-120.36	0.059628	krCL051112
1020	-120.36	0.02047	krCL070613
919	-120.36	0.006707	krCL070613
2445	-120.35	0.044716	krCL150513
2661	-120.31	0.058316	krCL051112
2180	-120.31	0.045941	krCL051112
965	-120.31	0.028917	krCL070613
2642	-120.3	0.04866	krCL150513
2917	-120.27	0.057541	krCL051112
878	-120.26	0.018802	krCL150513
2433	-120.25	0.021905	krCL051112
2918	-120.24	0.058427	krCL150513
781	-120.23	0.021464	krCL150513
315	-120.21	0.080261	krCL150513
2014	-120.2	0.069918	krCL051112
2840	-120.19	0.070916	krCL051112
1985	-120.15	0.051544	krCL051112
1149	-120.12	-0.022568	krCL070613
861	-120.09	0.018565	krCL070613
923	-119.99	0.011951	krCL070613
2636	-119.96	0.040373	krCL051112
3297	-119.95	0.022619	krCL150513
3437	-119.91	0.021522	krCL150513
362	-119.84	0.030468	krCL051112
2684	-119.81	0.054477	krCL150513
2290	-119.8	0.086208	krCL051112
2627	-119.77	0.043008	krCL051112
3274	-119.77	0.013352	krCL150513
1765	-119.76	0.056468	krCL051112
73	-119.76	0.036176	krCL051112
919	-119.76	0.007034	krCL070613
978	-119.76	-0.003802	krCL070613
201	-119.71	0.058086	krCL051112
1034	-119.71	0.016973	krCL150513
414	-119.7	0.039052	krCL051112
1775	-119.68	0.045726	krCL150513
1173	-119.68	0.006592	krCL070613
978	-119.67	0.017891	krCL070613
635	-119.67	0.02501	krCL070613
1020	-119.56	-0.023046	krCL070613
2360	-119.55	0.044506	krCL150513
1028	-119.53	0.056294	krCL150513
108	-119.5	0.060687	krCL051112
268	-119.48	0.010608	krCL051112
2898	-119.47	0.016412	krCL150513
95	-119.46	0.00947	krCL051112
2642	-119.46	0.048218	krCL150513
923	-119.46	0.032393	krCL070613
466	-119.45	0.037649	krCL051112
101	-119.44	0.050098	krCL051112
2904	-119.42	0.062069	krCL051112
2918	-119.39	0.055801	krCL051112
234	-119.34	0.038613	krCL051112
978	-119.34	-0.010757	krCL070613
2661	-119.23	0.041236	krCL051112
3000	-119.19	0.029197	krCL051112
1004	-119.19	0.068307	krCL150513
338	-119.17	0.04363	krCL150513
150	-119.12	0.046393	krCL051112
2456	-119.1	0.051868	krCL150513
2892	-119.05	0.040635	krCL051112
2173	-119.03	0.042305	krCL051112
2290	-119.01	0.078491	krCL051112
2928	-119.01	0.050293	krCL051112
1070	-118.99	0.041462	krCL070613
2598	-118.96	0.065243	krCL051112
1985	-118.95	0.051011	krCL051112
919	-118.93	0.003831	krCL070613
1020	-118.9	-0.005021	krCL070613
305	-118.87	0.064334	krCL051112
2951	-118.85	0.040304	krCL051112
255	-118.85	0.040289	krCL150513
2511	-118.82	0.055203	krCL051112
2445	-118.7	0.040243	krCL150513
635	-118.7	0.045624	krCL070613
362	-118.63	0.025332	krCL051112
35	-118.63	0.034428	krCL150513
2918	-118.63	0.040063	krCL150513
2433	-118.6	0.02496	krCL051112
1765	-118.58	0.055952	krCL051112
68	-118.56	0.039639	krCL051112
201	-118.52	0.068181	krCL051112
2636	-118.48	0.046941	krCL051112
2898	-118.48	-0.00734	krCL150513
466	-118.47	0.048535	krCL051112
978	-118.47	0.009569	krCL070613
2840	-118.46	0.062177	krCL051112
2014	-118.44	0.054173	krCL051112
2642	-118.43	0.027828	krCL150513
923	-118.43	0.018999	krCL070613
73	-118.36	0.045988	krCL051112
2999	-118.36	0.066772	krCL051112
2627	-118.34	0.064025	krCL051112
781	-118.33	0.01882	krCL150513
268	-118.31	0.02405	krCL051112
2904	-118.31	0.066662	krCL051112
1004	-118.29	0.070564	krCL150513
108	-118.28	0.076777	krCL051112
787	-118.27	0.064058	krCL070613
414	-118.26	0.051299	krCL051112
101	-118.25	0.062673	krCL051112
3274	-118.25	0.012885	krCL150513
3437	-118.24	0.019932	krCL150513
1070	-118.23	0.02055	krCL070613
773	-118.21	0.03421	krCL070613
1173	-118.18	0.030175	krCL070613
178	-118.11	0.025115	krCL150513
919	-118.11	0.027807	krCL070613
2918	-118.06	0.055424	krCL051112
315	-118.04	0.069568	krCL150513
998	-118.03	0.032987	krCL070613
1138	-118.03	0.035453	krCL070613
214	-118.01	0.018975	krCL051112
1020	-118	-0.018996	krCL070613
234	-117.99	0.057439	krCL051112
2360	-117.95	0.032207	krCL150513
1775	-117.95	0.040904	krCL150513
95	-117.94	0.010696	krCL051112
2661	-117.81	0.041148	krCL051112
978	-117.81	0.009739	krCL070613
1028	-117.8	0.084041	krCL150513
1034	-117.74	0.020683	krCL150513
1985	-117.72	0.061763	krCL051112
2684	-117.7	0.084253	krCL150513
923	-117.56	0.013728	krCL070613
635	-117.53	0.048765	krCL070613
1173	-117.51	0.027176	krCL070613
777	-117.5	0.070964	krCL150513
255	-117.47	0.048963	krCL150513
2445	-117.47	0.034846	krCL150513
923	-117.46	0.025765	krCL070613
773	-117.44	0.029321	krCL070613
2456	-117.43	0.055838	krCL150513
150	-117.42	0.046322	krCL051112
338	-117.37	0.053008	krCL150513
1070	-117.36	0.014824	krCL070613
2173	-117.33	0.039382	krCL051112
2433	-117.3	0.040633	krCL051112
1130	-117.3	0.024829	krCL070613
2563	-117.27	0.024929	krCL051112
2598	-117.25	0.071277	krCL051112
2892	-117.25	0.022862	krCL051112
787	-117.25	0.057919	krCL070613
305	-117.21	0.063996	krCL051112
201	-117.2	0.052185	krCL051112
2511	-117.19	0.048049	krCL051112
2833	-117.17	0.018182	krCL051112
2636	-117.17	0.055162	krCL051112
68	-117.15	0.049121	krCL051112
2014	-117.15	0.04658	krCL051112
3274	-117.15	0.003923	krCL150513
773	-117.12	0.012328	krCL070613
2642	-117.08	0.029687	krCL150513
2898	-117.07	-0.008512	krCL150513
73	-117.06	0.058321	krCL051112
362	-117.06	0.034215	krCL051112
2999	-117.06	0.056663	krCL051112
2627	-117.05	0.048445	krCL051112
787	-117.05	0.031825	krCL070613
1765	-117.02	0.055056	krCL051112
773	-117.01	0.015695	krCL070613
3265	-116.95	0.052867	krCL150513
998	-116.95	0.034492	krCL070613
2918	-116.94	0.025864	krCL150513
901	-116.92	0.049328	krCL070613
2360	-116.88	-0.006904	krCL150513
1173	-116.88	0.024581	krCL070613
101	-116.87	0.073285	krCL051112
2290	-116.87	0.059527	krCL051112
35	-116.81	0.059953	krCL150513
2951	-116.8	0.048875	krCL051112
932	-116.8	0.043301	krCL070613
2340	-116.75	0.058908	krCL150513
923	-116.74	0.018162	krCL070613
1004	-116.73	0.056377	krCL150513
178	-116.71	0.036037	krCL150513
2840	-116.68	0.047382	krCL051112
95	-116.67	0.024659	krCL051112
1070	-116.67	0.01382	krCL070613
1130	-116.63	-0.003394	krCL070613
268	-116.61	0.033907	krCL051112
787	-116.61	0.046112	krCL070613
919	-116.59	0.013255	krCL070613
214	-116.56	0.020334	krCL051112
1985	-116.56	0.065995	krCL051112
234	-116.55	0.063566	krCL051112
1775	-116.54	0.049717	krCL150513
414	-116.52	0.052692	krCL051112
466	-116.5	0.038886	krCL051112
70	-116.47	0.070289	krCL051112
3437	-116.44	0.022957	krCL150513
2904	-116.42	0.080351	krCL051112
1034	-116.35	0.025874	krCL150513
773	-116.33	0.0216	krCL070613
2918	-116.26	0.05695	krCL051112
2735	-116.25	0.05881	krCL150513
1020	-116.24	-0.008876	krCL070613
777	-116.23	0.050823	krCL150513
315	-116.21	0.058801	krCL150513
2661	-116.17	0.024326	krCL051112
[truncated: 2,147 more rows]

## Sheet: Figure 5G Kruppel torsolike
cell identifier	Distance from posterior end of embryo (µm)	AP cell length change (pp/min)	Embryo Name
1846	-149.36	-0.007726	krtslCL100713
1846	-149.21	0.032016	krtslCL100713
1846	-148.77	0.038036	krtslCL100713
1855	-148.52	-0.011398	krtslCL100713
1846	-148.43	0.034988	krtslCL100713
1848	-148.39	-0.022471	krtslCL100713
1846	-148.39	0.026398	krtslCL100713
1855	-148.32	0.0139	krtslCL100713
3165	-148.25	0.047651	krtslCL040713
1855	-148.19	0.01331	krtslCL100713
1848	-148.15	0.003652	krtslCL100713
3165	-147.94	0.006914	krtslCL040713
3165	-147.93	0.010842	krtslCL040713
3165	-147.92	-0.003941	krtslCL040713
1848	-147.87	0.019188	krtslCL100713
3406	-147.82	0.02483	krtslCL040713
3165	-147.77	0.038755	krtslCL040713
1846	-147.73	0.021737	krtslCL100713
3406	-147.7	0.027585	krtslCL040713
3165	-147.65	0.011482	krtslCL040713
3165	-147.57	0.005969	krtslCL040713
3165	-147.53	0.02069	krtslCL040713
3165	-147.5	-0.040275	krtslCL040713
1848	-147.42	0.020019	krtslCL100713
3165	-147.31	-0.024728	krtslCL040713
1624	-147.28	-0.022689	krtslCL100713
1848	-147.26	0.009644	krtslCL100713
1624	-147.16	0.010299	krtslCL100713
1699	-147.06	-0.007078	krtslCL100713
1846	-146.98	0.021886	krtslCL100713
1699	-146.88	0.002912	krtslCL100713
3031	-146.79	0.038193	krtslCL040713
1699	-146.73	-0.001246	krtslCL100713
1985	-146.71	0.048758	krtslCL100713
1846	-146.7	0.041943	krtslCL100713
3031	-146.69	6.8e-05	krtslCL040713
1624	-146.67	0.002124	krtslCL100713
2059	-146.57	0.002343	krtslCL040713
1848	-146.55	0.012611	krtslCL100713
1985	-146.53	0.020861	krtslCL100713
1846	-146.45	0.037209	krtslCL100713
3031	-146.31	0.013764	krtslCL040713
3031	-146.19	-0.044076	krtslCL040713
3031	-146.15	0.022252	krtslCL040713
1848	-146.07	0.03218	krtslCL100713
1846	-146.07	0.014234	krtslCL100713
3031	-146.04	0.021969	krtslCL040713
3031	-146.04	0.007275	krtslCL040713
3031	-145.96	0.01699	krtslCL040713
1848	-145.96	0.048524	krtslCL100713
3031	-145.89	0.030631	krtslCL040713
3031	-145.8	0.007699	krtslCL040713
3031	-145.75	-0.006551	krtslCL040713
1848	-145.59	0.035421	krtslCL100713
1846	-145.28	0.030701	krtslCL100713
1848	-145.03	0.007001	krtslCL100713
1624	-144.99	-0.011627	krtslCL100713
1624	-144.98	0.004821	krtslCL100713
2652	-144.85	0.008711	krtslCL040713
1596	-144.64	-0.013259	krtslCL040713
1624	-144.62	0.006373	krtslCL100713
2652	-144.6	0.018231	krtslCL040713
1596	-144.59	0.013423	krtslCL040713
1848	-144.53	-0.001149	krtslCL100713
2652	-144.5	0.015289	krtslCL040713
1596	-144.31	0.014347	krtslCL040713
1268	-144.27	0.031785	krtslCL100713
1268	-144.13	0.010269	krtslCL100713
1851	-143.98	-0.014443	krtslCL100713
1851	-143.97	0.017721	krtslCL100713
1268	-143.94	0.021292	krtslCL100713
1853	-143.91	-0.002932	krtslCL100713
1700	-143.78	-0.000713	krtslCL100713
1700	-143.74	0.006588	krtslCL100713
1850	-143.72	-0.001655	krtslCL100713
1853	-143.67	0.02504	krtslCL100713
1850	-143.64	0.038111	krtslCL100713
1851	-143.64	0.019755	krtslCL100713
1268	-143.47	0.005769	krtslCL100713
1853	-143.3	0.030668	krtslCL100713
1700	-143.3	0.000332	krtslCL100713
1700	-143.25	-0.005592	krtslCL100713
1850	-143.16	0.040501	krtslCL100713
1851	-143.14	0.018124	krtslCL100713
1853	-142.99	0.026593	krtslCL100713
1622	-142.95	0.007053	krtslCL100713
3656	-142.84	0.008033	krtslCL040713
3656	-142.78	0.017061	krtslCL040713
1622	-142.77	-0.009339	krtslCL100713
1832	-142.77	0.004822	krtslCL100713
1622	-142.77	0.014057	krtslCL100713
1851	-142.76	0.009794	krtslCL100713
1622	-142.72	0.009719	krtslCL100713
1853	-142.67	0.012275	krtslCL100713
1832	-142.63	-0.005413	krtslCL100713
1832	-142.62	0.007845	krtslCL100713
3086	-142.58	0.022316	krtslCL040713
1093	-142.52	-0.022213	krtslCL090713
1850	-142.49	0.033184	krtslCL100713
3086	-142.45	-0.000722	krtslCL040713
1622	-142.45	0.018847	krtslCL100713
3086	-142.43	-0.001441	krtslCL040713
1850	-142.43	0.018422	krtslCL100713
1851	-142.38	0.014502	krtslCL100713
3345	-142.29	-0.010079	krtslCL040713
1832	-142.27	0.011784	krtslCL100713
1832	-142.23	0.01342	krtslCL100713
1622	-142.2	0.005856	krtslCL100713
3345	-142.16	0.009782	krtslCL040713
3345	-142.14	0.010235	krtslCL040713
1433	-142.13	0.005912	krtslCL090713
3345	-142.09	0.024826	krtslCL040713
2948	-142.06	-0.015535	krtslCL040713
1268	-141.98	-0.00568	krtslCL100713
3086	-141.97	0.017986	krtslCL040713
3086	-141.97	0.009132	krtslCL040713
3345	-141.96	0.014981	krtslCL040713
3086	-141.91	-0.032643	krtslCL040713
1853	-141.91	0.007249	krtslCL100713
3345	-141.9	-0.00432	krtslCL040713
2948	-141.88	0.019105	krtslCL040713
1832	-141.85	0.006344	krtslCL100713
1268	-141.8	0.009617	krtslCL100713
3086	-141.79	0.007318	krtslCL040713
3345	-141.75	-0.001163	krtslCL040713
1268	-141.75	0.005687	krtslCL100713
3086	-141.73	0.013337	krtslCL040713
3086	-141.7	0.005142	krtslCL040713
2998	-141.64	0.010439	krtslCL040713
3345	-141.62	6.2e-05	krtslCL040713
1850	-141.62	0.017732	krtslCL100713
1433	-141.58	-0.000867	krtslCL090713
3345	-141.55	-0.027397	krtslCL040713
1433	-141.55	0.031694	krtslCL090713
3086	-141.54	0.003515	krtslCL040713
2948	-141.5	0.004704	krtslCL040713
3086	-141.5	-0.012051	krtslCL040713
1433	-141.44	0.031352	krtslCL090713
2998	-141.42	-0.022448	krtslCL040713
1433	-141.42	0.006642	krtslCL090713
1622	-141.42	0.010732	krtslCL100713
2998	-141.29	-0.024599	krtslCL040713
3345	-141.23	-0.022109	krtslCL040713
1853	-141.12	0.019629	krtslCL100713
1622	-141.04	0.01031	krtslCL100713
1853	-140.99	0.041245	krtslCL100713
2998	-140.96	-0.028146	krtslCL040713
1832	-140.91	-0.003593	krtslCL100713
1832	-140.88	0.005384	krtslCL100713
1850	-140.82	0.016084	krtslCL100713
1782	-140.68	-0.008694	krtslCL100713
2998	-140.67	0.013033	krtslCL040713
2998	-140.66	0.017329	krtslCL040713
1850	-140.65	0.030958	krtslCL100713
1853	-140.64	0.040729	krtslCL100713
1622	-140.58	0.001331	krtslCL100713
1782	-140.49	-0.018019	krtslCL100713
2998	-140.48	0.006363	krtslCL040713
2998	-140.47	0.009881	krtslCL040713
2998	-140.46	-0.016421	krtslCL040713
2998	-140.44	0.010174	krtslCL040713
1501	-140.44	0.004881	krtslCL090713
1622	-140.41	0.01583	krtslCL100713
2998	-140.4	0.00444	krtslCL040713
1676	-140.32	0.013027	krtslCL090713
1850	-140.32	0.029185	krtslCL100713
1622	-140.3	0.003094	krtslCL100713
1832	-140.29	-0.015003	krtslCL100713
1832	-140.19	0.007981	krtslCL100713
2479	-140.18	-0.003049	krtslCL040713
1782	-140.17	-0.003395	krtslCL100713
2479	-140.16	0.025534	krtslCL040713
1853	-140.09	0.01726	krtslCL100713
1832	-139.99	-0.000962	krtslCL100713
1769	-139.94	0.004532	krtslCL040713
1134	-139.92	-0.004071	krtslCL090713
1676	-139.91	-0.006418	krtslCL090713
2479	-139.9	0.010376	krtslCL040713
1676	-139.84	0.014301	krtslCL090713
1769	-139.79	0.02098	krtslCL040713
1850	-139.76	0.009313	krtslCL100713
1782	-139.66	-0.004427	krtslCL100713
1134	-139.63	-0.036206	krtslCL090713
1676	-139.51	0.005499	krtslCL090713
1769	-139.48	0.020148	krtslCL040713
1676	-139.47	-0.002103	krtslCL090713
1853	-139.43	0.034958	krtslCL100713
1847	-139.17	-0.006381	krtslCL100713
1957	-139.1	0.001178	krtslCL100713
1850	-139.02	0.01849	krtslCL100713
1847	-138.96	0.012018	krtslCL100713
1957	-138.96	0.01286	krtslCL100713
1789	-138.91	0.06788	krtslCL100713
1787	-138.89	-0.001676	krtslCL100713
1528	-138.88	-0.001471	krtslCL090713
1695	-138.71	0.030403	krtslCL090713
1847	-138.6	0.008053	krtslCL100713
1957	-138.58	0.000107	krtslCL100713
1849	-138.52	0.01369	krtslCL100713
1787	-138.52	0.011756	krtslCL100713
1957	-138.47	0.001564	krtslCL100713
3474	-138.44	-0.026902	krtslCL040713
1528	-138.33	-0.014964	krtslCL090713
1787	-138.29	0.007383	krtslCL100713
3232	-138.21	-0.008577	krtslCL040713
3232	-138.17	0.004511	krtslCL040713
1847	-138.17	0.001825	krtslCL100713
3232	-138.12	0.013164	krtslCL040713
1481	-138.04	0.011768	krtslCL100713
1767	-138.02	0.030514	krtslCL040713
1849	-137.98	0.046901	krtslCL100713
1481	-137.88	0.0122	krtslCL100713
1481	-137.86	0.020926	krtslCL100713
1849	-137.84	0.04573	krtslCL100713
3461	-137.82	0.005594	krtslCL040713
1767	-137.79	0.010891	krtslCL040713
1393	-137.79	-0.017561	krtslCL090713
1847	-137.78	0.000675	krtslCL100713
1787	-137.75	0.012343	krtslCL100713
3461	-137.7	0.016521	krtslCL040713
1767	-137.67	0.024142	krtslCL040713
909	-137.67	0.004725	krtslCL090713
3074	-137.64	-0.003046	krtslCL040713
1481	-137.63	0.018149	krtslCL100713
1787	-137.58	0.010887	krtslCL100713
1522	-137.52	0.002304	krtslCL100713
3461	-137.49	0.018918	krtslCL040713
3232	-137.44	-0.021657	krtslCL040713
3232	-137.43	-0.001007	krtslCL040713
1522	-137.41	0.003637	krtslCL100713
3074	-137.35	-0.019218	krtslCL040713
1849	-137.31	0.039293	krtslCL100713
3232	-137.3	-0.011593	krtslCL040713
1847	-137.3	0.009673	krtslCL100713
1522	-137.29	0.00763	krtslCL100713
3232	-137.27	-0.002812	krtslCL040713
3232	-137.26	-0.010932	krtslCL040713
909	-137.26	0.02175	krtslCL090713
909	-137.21	0.032938	krtslCL090713
1522	-137.18	0.011277	krtslCL100713
3232	-137.17	-0.014247	krtslCL040713
1164	-137.15	0.00851	krtslCL090713
909	-137.14	-0.00617	krtslCL090713
1849	-137.09	0.016627	krtslCL100713
3362	-137.02	-0.01021	krtslCL040713
3232	-137.01	-0.004912	krtslCL040713
3074	-136.95	-0.002961	krtslCL040713
1789	-136.93	0.011524	krtslCL100713
1164	-136.92	-0.009986	krtslCL090713
1393	-136.88	0.010885	krtslCL090713
1522	-136.86	0.015029	krtslCL100713
1393	-136.82	0.005449	krtslCL090713
3362	-136.8	0.000179	krtslCL040713
3362	-136.65	0.00913	krtslCL040713
909	-136.61	-0.014272	krtslCL090713
3362	-136.55	0.007376	krtslCL040713
1393	-136.49	0.002097	krtslCL090713
1522	-136.47	-0.003944	krtslCL100713
3074	-136.4	-0.009965	krtslCL040713
3362	-136.36	0.005548	krtslCL040713
3362	-136.35	0.003193	krtslCL040713
909	-136.34	-0.002848	krtslCL090713
3074	-136.32	-0.005233	krtslCL040713
3362	-136.31	0.012358	krtslCL040713
3074	-136.29	-0.006039	krtslCL040713
1735	-136.29	0.004395	krtslCL090713
3074	-136.28	-0.004558	krtslCL040713
3074	-136.26	-0.015944	krtslCL040713
3556	-136.21	-0.026881	krtslCL040713
1849	-136.19	0.006784	krtslCL100713
3074	-136.15	-0.011112	krtslCL040713
909	-136.13	-0.006675	krtslCL090713
909	-136.12	-0.011343	krtslCL090713
909	-136.1	0.017884	krtslCL090713
3556	-136.07	-0.018144	krtslCL040713
909	-136.04	0.002674	krtslCL090713
3074	-136	0.000704	krtslCL040713
909	-136	-0.02314	krtslCL090713
3074	-135.96	-0.010753	krtslCL040713
1393	-135.95	-0.014769	krtslCL090713
1393	-135.81	0.002302	krtslCL090713
2012	-135.78	0.012205	krtslCL100713
1393	-135.73	0.003099	krtslCL090713
3556	-135.62	-0.008283	krtslCL040713
1393	-135.54	-0.001154	krtslCL090713
1600	-135.51	-0.001478	krtslCL100713
2996	-135.46	-0.05827	krtslCL040713
1522	-135.43	0.011871	krtslCL100713
1522	-135.43	0.006172	krtslCL100713
1164	-135.42	-1.6e-05	krtslCL090713
1600	-135.38	-0.018273	krtslCL100713
2996	-135.37	-0.035403	krtslCL040713
3556	-135.36	0.00031	krtslCL040713
2012	-135.25	0.008592	krtslCL100713
3556	-135.24	0.011057	krtslCL040713
1528	-135.22	0.003384	krtslCL090713
2996	-135.2	-0.023603	krtslCL040713
929	-135.17	-0.016608	krtslCL040713
2097	-135.17	0.012353	krtslCL100713
1164	-135.08	0.003657	krtslCL090713
3556	-135.04	0.008465	krtslCL040713
1600	-135.04	-0.004058	krtslCL100713
1522	-134.99	-0.008076	krtslCL100713
168	-134.93	-0.01916	krtslCL040713
2097	-134.92	0.003199	krtslCL100713
681	-134.91	0.047292	krtslCL100713
929	-134.87	-0.007453	krtslCL040713
168	-134.83	-0.028174	krtslCL040713
1800	-134.83	0.016835	krtslCL100713
929	-134.82	0.000787	krtslCL040713
1800	-134.81	0.020718	krtslCL100713
1800	-134.71	0.022098	krtslCL100713
1600	-134.56	0.001386	krtslCL100713
1522	-134.56	0.025334	krtslCL100713
1560	-134.53	0.014215	krtslCL090713
1522	-134.43	0.003913	krtslCL100713
862	-134.4	0.026872	krtslCL090713
681	-134.28	0.048196	krtslCL100713
1560	-134.22	0.015834	krtslCL090713
1560	-134.14	-0.006629	krtslCL090713
168	-134.1	-0.007883	krtslCL040713
1560	-134.1	-0.006767	krtslCL090713
1560	-134.09	-0.020133	krtslCL090713
862	-134.06	0.003637	krtslCL090713
1797	-134.05	-0.007001	krtslCL090713
1800	-134.04	0.011592	krtslCL100713
862	-133.98	0.019017	krtslCL090713
3338	-133.9	-0.001807	krtslCL040713
3338	-133.9	-0.001228	krtslCL040713
681	-133.89	0.025594	krtslCL100713
1600	-133.88	0.01119	krtslCL100713
862	-133.86	0.027395	krtslCL090713
1797	-133.71	0.018439	krtslCL090713
3222	-133.66	0.011786	krtslCL040713
3338	-133.61	0.013389	krtslCL040713
3222	-133.6	-0.034406	krtslCL040713
168	-133.57	0.024445	krtslCL040713
3222	-133.57	-0.019441	krtslCL040713
1905	-133.56	0.008163	krtslCL100713
3222	-133.55	-0.021791	krtslCL040713
168	-133.5	0.007734	krtslCL040713
1800	-133.46	0.016689	krtslCL100713
1717	-133.44	0.002113	krtslCL090713
168	-133.43	0.010023	krtslCL040713
1905	-133.39	0.011432	krtslCL100713
3222	-133.36	-0.050054	krtslCL040713
862	-133.19	0.007338	krtslCL090713
3338	-133.17	0.005109	krtslCL040713
862	-133.17	-0.007531	krtslCL090713
1600	-133.14	-0.004574	krtslCL100713
3338	-133.11	0.019008	krtslCL040713
3338	-133.09	-0.007014	krtslCL040713
2985	-133.09	-0.001865	krtslCL040713
1800	-133.08	0.013981	krtslCL100713
1717	-133.06	-0.002755	krtslCL090713
862	-132.98	0.013679	krtslCL090713
2985	-132.95	-0.023595	krtslCL040713
862	-132.93	0.019356	krtslCL090713
3338	-132.89	0.022689	krtslCL040713
862	-132.89	0.020341	krtslCL090713
1905	-132.87	0.014805	krtslCL100713
3338	-132.86	0.007457	krtslCL040713
3338	-132.83	0.007966	krtslCL040713
862	-132.81	0.019889	krtslCL090713
862	-132.79	-0.010952	krtslCL090713
681	-132.79	0.000405	krtslCL100713
1397	-132.71	-0.013714	krtslCL090713
1944	-132.68	0.009911	krtslCL100713
1905	-132.66	0.017824	krtslCL100713
3372	-132.65	0.004251	krtslCL040713
3338	-132.64	0.000109	krtslCL040713
892	-132.63	0.032786	krtslCL090713
3372	-132.61	0.011558	krtslCL040713
1600	-132.59	0.005508	krtslCL100713
1682	-132.56	0.017014	krtslCL100713
1800	-132.56	0.003121	krtslCL100713
1612	-132.43	0.005167	krtslCL100713
1612	-132.41	-0.009493	krtslCL100713
2985	-132.39	0.003381	krtslCL040713
3076	-132.38	-0.00924	krtslCL040713
2985	-132.33	-0.004426	krtslCL040713
1713	-132.33	0.030437	krtslCL090713
1397	-132.32	0.018481	krtslCL090713
2985	-132.31	0.008629	krtslCL040713
1397	-132.31	-0.0156	krtslCL090713
3372	-132.28	0.011037	krtslCL040713
2985	-132.25	0.009924	krtslCL040713
892	-132.21	0.025092	krtslCL090713
1600	-132.2	0.0028	krtslCL100713
1800	-132.2	0.009267	krtslCL100713
3591	-132.19	0.000843	krtslCL040713
892	-132.17	0.024051	krtslCL090713
1612	-132.15	0.014658	krtslCL100713
1612	-132.14	0.01123	krtslCL100713
1713	-132.13	0.022044	krtslCL090713
3076	-132.09	-0.006521	krtslCL040713
1800	-132.09	-0.003243	krtslCL100713
2985	-132.07	0.004378	krtslCL040713
2985	-132.04	0.004331	krtslCL040713
3591	-132.04	0.012669	krtslCL040713
2985	-132.01	-0.001046	krtslCL040713
892	-131.99	0.025172	krtslCL090713
1944	-131.99	-0.00254	krtslCL100713
3372	-131.93	0.022293	krtslCL040713
3372	-131.92	0.024631	krtslCL040713
1397	-131.92	0.027261	krtslCL090713
3348	-131.9	0.008737	krtslCL040713
2985	-131.85	-0.002258	krtslCL040713
1612	-131.84	0.016046	krtslCL100713
2985	-131.8	0.016933	krtslCL040713
2973	-131.77	0.014987	krtslCL040713
3076	-131.73	0.012825	krtslCL040713
1944	-131.7	0.016339	krtslCL100713
1600	-131.67	0.007404	krtslCL100713
2973	-131.63	0.013111	krtslCL040713
1615	-131.57	0.008762	krtslCL090713
1615	-131.56	0.005578	krtslCL090713
1699	-131.51	0.002669	krtslCL090713
3348	-131.5	-0.013575	krtslCL040713
3076	-131.47	0.044693	krtslCL040713
892	-131.43	-0.00591	krtslCL090713
3076	-131.37	0.01516	krtslCL040713
1699	-131.37	0.025034	krtslCL090713
3348	-131.32	0.008708	krtslCL040713
2973	-131.31	-0.000794	krtslCL040713
3348	-131.3	0.007567	krtslCL040713
3076	-131.25	0.01497	krtslCL040713
3348	-131.24	0.006627	krtslCL040713
2973	-131.23	-0.018432	krtslCL040713
2973	-131.22	-0.028928	krtslCL040713
2973	-131.2	-0.045194	krtslCL040713
1397	-131.18	-0.003975	krtslCL090713
3592	-131.16	-0.000163	krtslCL040713
1619	-131.16	-0.041314	krtslCL090713
3076	-131.14	0.01612	krtslCL040713
3592	-131.14	0.007685	krtslCL040713
3076	-131.13	0.014717	krtslCL040713
3076	-131.13	0.018699	krtslCL040713
3076	-131.11	0.025517	krtslCL040713
3076	-131.1	0.0225	krtslCL040713
2720	-131.1	0.014744	krtslCL040713
1612	-131.09	0.002451	krtslCL100713
3325	-131.08	-0.0256	krtslCL040713
3348	-131.06	0.015328	krtslCL040713
1011	-131.04	0.015757	krtslCL100713
1619	-131.02	-0.013378	krtslCL090713
1550	-130.99	0.002364	krtslCL100713
2973	-130.96	-0.046057	krtslCL040713
1944	-130.94	0.017008	krtslCL100713
892	-130.88	0.006045	krtslCL090713
1397	-130.87	0.002986	krtslCL090713
1187	-130.85	0.017338	krtslCL090713
2720	-130.83	0.013777	krtslCL040713
1550	-130.82	-0.000417	krtslCL100713
1786	-130.76	0.009159	krtslCL100713
892	-130.75	0.017339	krtslCL090713
892	-130.75	0.014396	krtslCL090713
1397	-130.74	0.005571	krtslCL090713
3348	-130.7	0.026061	krtslCL040713
1550	-130.7	-0.003257	krtslCL100713
3348	-130.67	-0.022011	krtslCL040713
892	-130.67	0.015783	krtslCL090713
892	-130.63	0.012052	krtslCL090713
1703	-130.63	-0.015012	krtslCL090713
1619	-130.63	-0.024124	krtslCL090713
1187	-130.56	-0.003511	krtslCL090713
1011	-130.52	0.011363	krtslCL100713
1550	-130.51	0.012319	krtslCL100713
2720	-130.48	-0.021703	krtslCL040713
892	-130.47	-0.006279	krtslCL090713
3348	-130.46	-0.002052	krtslCL040713
2720	-130.46	-0.02722	krtslCL040713
3348	-130.45	0.02444	krtslCL040713
1397	-130.41	-0.008268	krtslCL090713
1786	-130.37	0.028344	krtslCL100713
3348	-130.36	0.005009	krtslCL040713
3558	-130.3	-0.019391	krtslCL040713
1550	-130.28	0.024104	krtslCL100713
2720	-130.23	-0.03652	krtslCL040713
96	-130.22	0.003453	krtslCL040713
1612	-130.22	0.018862	krtslCL100713
1612	-130.22	0.011683	krtslCL100713
1187	-130.21	0.003862	krtslCL090713
1397	-130.19	-0.006251	krtslCL090713
1397	-130.16	0.008588	krtslCL090713
1786	-130.14	0.004448	krtslCL100713
96	-130.13	-0.012675	krtslCL040713
2720	-130.13	-0.046904	krtslCL040713
1011	-130.08	0.028622	krtslCL100713
1187	-130.04	0.012039	krtslCL090713
2102	-130.03	-0.000311	krtslCL100713
3558	-129.99	-0.011597	krtslCL040713
1397	-129.95	-0.017295	krtslCL090713
2720	-129.92	-0.026581	krtslCL040713
1908	-129.9	0.012103	krtslCL100713
3681	-129.86	-0.003734	krtslCL040713
1341	-129.79	-0.001841	krtslCL090713
1797	-129.78	-0.005266	krtslCL100713
1797	-129.77	-0.002358	krtslCL100713
1550	-129.74	0.011037	krtslCL100713
1786	-129.69	0.008787	krtslCL100713
3115	-129.66	0.009374	krtslCL040713
3558	-129.65	0.011451	krtslCL040713
2102	-129.64	0.005417	krtslCL100713
1797	-129.58	0.038285	krtslCL100713
1908	-129.56	0.006614	krtslCL100713
3558	-129.5	0.00686	krtslCL040713
1703	-129.49	0.00112	krtslCL090713
1612	-129.49	-0.005586	krtslCL100713
1011	-129.48	0.012237	krtslCL100713
3115	-129.46	0.018501	krtslCL040713
1341	-129.44	-0.003074	krtslCL090713
3681	-129.42	-0.015138	krtslCL040713
1703	-129.39	-0.020825	krtslCL090713
1797	-129.38	0.012794	krtslCL100713
3558	-129.33	0.016316	krtslCL040713
1187	-129.32	-0.00035	krtslCL090713
3558	-129.3	0.006631	krtslCL040713
1187	-129.28	-0.011924	krtslCL090713
1187	-129.22	0.013343	krtslCL090713
1797	-129.2	0.015057	krtslCL100713
1612	-129.16	0.01407	krtslCL100713
1618	-129.12	-0.014869	krtslCL100713
878	-129.08	0.022071	krtslCL090713
1612	-129.05	-0.00987	krtslCL100713
3115	-129.03	0.000288	krtslCL040713
1341	-129.01	-0.001687	krtslCL090713
3115	-128.96	-0.009878	krtslCL040713
1011	-128.96	0.014419	krtslCL100713
3115	-128.94	-0.012502	krtslCL040713
1550	-128.93	0.017017	krtslCL100713
1341	-128.92	0.002575	krtslCL090713
3115	-128.85	-0.028401	krtslCL040713
3363	-128.85	0.005287	krtslCL040713
1908	-128.81	0.006098	krtslCL100713
3363	-128.8	0.0028	krtslCL040713
1187	-128.76	0.010202	krtslCL090713
1949	-128.76	0.004899	krtslCL100713
3681	-128.75	0.013096	krtslCL040713
3115	-128.68	-0.041844	krtslCL040713
3363	-128.66	0.016074	krtslCL040713
878	-128.65	0.018316	krtslCL090713
1187	-128.58	0.030015	krtslCL090713
1797	-128.52	0.018443	krtslCL100713
1187	-128.49	-0.000904	krtslCL090713
1550	-128.48	0.001957	krtslCL100713
1661	-128.47	0.009645	krtslCL090713
878	-128.46	0.011194	krtslCL090713
1187	-128.46	0.010325	krtslCL090713
878	-128.43	0.003526	krtslCL090713
1786	-128.39	0.03948	krtslCL100713
1908	-128.38	0.015928	krtslCL100713
2986	-128.34	-0.016443	krtslCL040713
1661	-128.33	0.015931	krtslCL090713
1618	-128.33	0.002357	krtslCL100713
3363	-128.3	0.006699	krtslCL040713
3224	-128.29	0.009936	krtslCL040713
1011	-128.29	0.008297	krtslCL100713
1550	-128.25	-0.012136	krtslCL100713
3363	-128.22	0.030364	krtslCL040713
3363	-128.21	0.035654	krtslCL040713
3363	-128.19	0.024281	krtslCL040713
990	-128.14	0.029408	krtslCL090713
1661	-128.1	0.032014	krtslCL090713
3363	-128.08	0.0165	krtslCL040713
990	-128.07	0.017926	krtslCL090713
3363	-128.06	0.03159	krtslCL040713
3589	-128.06	-0.037554	krtslCL040713
1341	-128.03	-0.012496	krtslCL090713
1908	-128.03	0.004236	krtslCL100713
3363	-127.96	0.027883	krtslCL040713
1341	-127.92	-0.005269	krtslCL090713
1797	-127.89	0.004465	krtslCL100713
3224	-127.85	-0.018983	krtslCL040713
1539	-127.83	-0.000798	krtslCL090713
3224	-127.81	0.022367	krtslCL040713
878	-127.8	-0.017981	krtslCL090713
1341	-127.79	0.006455	krtslCL090713
1661	-127.77	0.0173	krtslCL090713
1949	-127.77	0.004047	krtslCL100713
1908	-127.76	0.016815	krtslCL100713
306	-127.73	0.008593	krtslCL040713
3224	-127.7	-0.008981	krtslCL040713
1011	-127.69	0.011075	krtslCL100713
1341	-127.68	0.012709	krtslCL090713
1539	-127.68	-0.008147	krtslCL090713
1618	-127.66	0.004032	krtslCL100713
1078	-127.6	-0.000393	krtslCL090713
1078	-127.56	0.008361	krtslCL090713
1539	-127.53	-0.012357	krtslCL090713
878	-127.51	-0.010212	krtslCL090713
1550	-127.51	0.00563	krtslCL100713
1908	-127.51	0.013687	krtslCL100713
3224	-127.5	0.00728	krtslCL040713
3224	-127.45	-0.015344	krtslCL040713
1539	-127.44	-0.017147	krtslCL090713
1539	-127.43	0.005864	krtslCL090713
1550	-127.43	-0.004689	krtslCL100713
1058	-127.35	0.019895	krtslCL090713
878	-127.34	0.012761	krtslCL090713
1797	-127.34	0.024168	krtslCL100713
306	-127.33	-0.022944	krtslCL040713
3224	-127.32	0.007195	krtslCL040713
1949	-127.31	0.00927	krtslCL100713
1078	-127.27	0.012953	krtslCL090713
1591	-127.26	0.007887	krtslCL100713
3224	-127.23	-0.031221	krtslCL040713
1341	-127.22	-0.001111	krtslCL090713
1341	-127.19	0.011214	krtslCL090713
306	-127.18	-0.029858	krtslCL040713
306	-127.17	0.038971	krtslCL040713
1341	-127.16	0.030969	krtslCL090713
306	-127.15	0.026838	krtslCL040713
306	-127.15	0.01597	krtslCL040713
878	-127.15	0.017056	krtslCL090713
1591	-127.15	0.003704	krtslCL100713
1078	-127.13	-0.001995	krtslCL090713
1618	-127.13	0.016932	krtslCL100713
1011	-127.13	0.026191	krtslCL100713
306	-127.06	-0.020174	krtslCL040713
1963	-127.05	0.023182	krtslCL100713
306	-127.01	0.012705	krtslCL040713
306	-126.96	0.006801	krtslCL040713
1591	-126.96	0.025125	krtslCL100713
3581	-126.95	0.014028	krtslCL040713
306	-126.94	0.01552	krtslCL040713
878	-126.9	0.012274	krtslCL090713
1591	-126.89	0.026234	krtslCL100713
56	-126.88	-0.000861	krtslCL040713
878	-126.86	0.029567	krtslCL090713
306	-126.82	0.013321	krtslCL040713
3449	-126.79	0.010668	krtslCL040713
990	-126.76	0.003806	krtslCL090713
3449	-126.73	0.000645	krtslCL040713
1618	-126.72	0.015003	krtslCL100713
3101	-126.71	-0.004383	krtslCL040713
1949	-126.71	0.018957	krtslCL100713
1797	-126.71	0.000192	krtslCL100713
878	-126.7	-0.003658	krtslCL090713
1058	-126.68	0.025941	krtslCL090713
1242	-126.67	0.006751	krtslCL090713
1591	-126.62	0.013661	krtslCL100713
3581	-126.61	-0.001978	krtslCL040713
1011	-126.59	0.001541	krtslCL100713
3101	-126.58	-0.002864	krtslCL040713
2901	-126.53	0.016613	krtslCL040713
1797	-126.52	0.010738	krtslCL100713
1058	-126.51	0.002048	krtslCL090713
3581	-126.5	0.007878	krtslCL040713
1242	-126.47	0.006227	krtslCL090713
1058	-126.42	0.013953	krtslCL090713
1609	-126.41	0.000691	krtslCL090713
1609	-126.4	0.008652	krtslCL090713
2901	-126.39	0.01348	krtslCL040713
2100	-126.38	-0.006043	krtslCL100713
1609	-126.37	0.02033	krtslCL090713
1242	-126.37	0.016898	krtslCL090713
3101	-126.36	0.016711	krtslCL040713
3449	-126.36	0.013545	krtslCL040713
3101	-126.35	0.023763	krtslCL040713
62	-126.33	0.002491	krtslCL040713
1797	-126.33	0.006911	krtslCL100713
56	-126.29	0.00572	krtslCL040713
990	-126.26	-0.002855	krtslCL090713
3101	-126.25	0.012567	krtslCL040713
3101	-126.24	0.0053	krtslCL040713
3155	-126.23	-0.006655	krtslCL040713
3449	-126.22	0.031203	krtslCL040713
1242	-126.22	0.027231	krtslCL090713
3590	-126.21	-0.007057	krtslCL040713
1242	-126.2	0.017075	krtslCL090713
1609	-126.18	0.019593	krtslCL090713
62	-126.14	-0.013745	krtslCL040713
1609	-126.13	0.025164	krtslCL090713
3449	-126.12	0.047212	krtslCL040713
2100	-126.11	0.002873	krtslCL100713
3101	-126.09	0.020065	krtslCL040713
2713	-126.09	0.002559	krtslCL040713
3101	-126.08	0.023244	krtslCL040713
990	-126.08	-0.007038	krtslCL090713
3101	-126.02	0.024455	krtslCL040713
2901	-126	-0.005681	krtslCL040713
3101	-125.96	0.023185	krtslCL040713
1923	-125.95	0.032524	krtslCL100713
1923	-125.95	0.009885	krtslCL100713
951	-125.92	0.050561	krtslCL100713
3101	-125.89	0.026216	krtslCL040713
1591	-125.89	0.009481	krtslCL100713
1058	-125.87	-0.008237	krtslCL090713
1011	-125.86	0.011955	krtslCL100713
2713	-125.77	0.024785	krtslCL040713
1616	-125.75	-0.00536	krtslCL090713
990	-125.72	0.021531	krtslCL090713
2901	-125.7	0.008979	krtslCL040713
990	-125.7	0.013267	krtslCL090713
62	-125.69	-0.009106	krtslCL040713
1817	-125.69	0.050273	krtslCL100713
62	-125.64	0.035329	krtslCL040713
1616	-125.61	-0.020373	krtslCL090713
62	-125.59	0.010015	krtslCL040713
1616	-125.56	-0.008117	krtslCL090713
62	-125.55	0.016806	krtslCL040713
1616	-125.55	-0.005823	krtslCL090713
1817	-125.51	0.025363	krtslCL100713
2901	-125.45	-0.021152	krtslCL040713
2713	-125.44	-0.006268	krtslCL040713
1058	-125.39	0.001969	krtslCL090713
1616	-125.39	0.011073	krtslCL090713
2901	-125.38	-0.026118	krtslCL040713
1058	-125.38	0.015614	krtslCL090713
1616	-125.36	-0.034426	krtslCL090713
1817	-125.36	0.006736	krtslCL100713
1616	-125.32	-0.000396	krtslCL090713
951	-125.31	0.008363	krtslCL100713
2901	-125.28	-0.023009	krtslCL040713
2713	-125.27	-0.006242	krtslCL040713
1011	-125.27	0.008484	krtslCL100713
62	-125.21	0.039129	krtslCL040713
3034	-125.2	0.03455	krtslCL040713
1058	-125.19	0.012583	krtslCL090713
2950	-125.1	-0.004542	krtslCL040713
1923	-124.97	0.00485	krtslCL100713
3034	-124.94	-0.010488	krtslCL040713
62	-124.93	0.026624	krtslCL040713
2950	-124.93	0.001505	krtslCL040713
1591	-124.92	-0.006853	krtslCL100713
1817	-124.91	0.006612	krtslCL100713
62	-124.9	-0.001049	krtslCL040713
1778	-124.88	0.01148	krtslCL100713
951	-124.83	0.019257	krtslCL100713
3034	-124.81	-0.017589	krtslCL040713
2713	-124.81	-0.035575	krtslCL040713
2950	-124.78	0.02022	krtslCL040713
2950	-124.75	0.02641	krtslCL040713
1058	-124.73	0.0294	krtslCL090713
62	-124.72	-0.00419	krtslCL040713
62	-124.7	-0.014431	krtslCL040713
1591	-124.69	-0.000511	krtslCL100713
2950	-124.66	0.016555	krtslCL040713
2713	-124.62	-0.025492	krtslCL040713
1058	-124.6	0.005173	krtslCL090713
3034	-124.59	-0.015801	krtslCL040713
1426	-124.58	-0.031273	krtslCL090713
2950	-124.57	0.006589	krtslCL040713
2950	-124.55	0.02285	krtslCL040713
2950	-124.53	0.0066	krtslCL040713
2950	-124.5	0.024501	krtslCL040713
2713	-124.49	-0.01389	krtslCL040713
2950	-124.46	0.004736	krtslCL040713
1254	-124.44	0.00418	krtslCL090713
1778	-124.44	0.015104	krtslCL100713
2950	-124.43	0.010764	krtslCL040713
1058	-124.4	-0.002903	krtslCL090713
1591	-124.24	-0.012295	krtslCL100713
951	-124.14	0.014495	krtslCL100713
1923	-124.12	-0.007441	krtslCL100713
1967	-124.1	0.003376	krtslCL100713
3228	-124.08	-0.005011	krtslCL040713
1167	-124.08	0.018289	krtslCL090713
1817	-124.08	-0.014193	krtslCL100713
1254	-124.05	-0.000959	krtslCL090713
1426	-124.01	-0.008929	krtslCL090713
1923	-124	-0.006277	krtslCL100713
45	-123.99	0.000159	krtslCL040713
3228	-123.96	-0.00683	krtslCL040713
3228	-123.96	0.01239	krtslCL040713
1967	-123.96	0.011152	krtslCL100713
45	-123.95	-0.014043	krtslCL040713
1499	-123.95	0.003897	krtslCL100713
994	-123.91	0.00575	krtslCL090713
3228	-123.89	0.035001	krtslCL040713
1624	-123.87	-0.019914	krtslCL090713
3228	-123.76	-0.008987	krtslCL040713
1254	-123.7	-0.015059	krtslCL090713
1591	-123.69	0.002158	krtslCL100713
3228	-123.68	-0.011853	krtslCL040713
994	-123.67	-0.015048	krtslCL090713
1778	-123.66	0.012879	krtslCL100713
1426	-123.63	0.003067	krtslCL090713
1247	-123.62	0.046136	krtslCL090713
1254	-123.62	-0.010259	krtslCL090713
1798	-123.59	0.00605	krtslCL100713
873	-123.58	0.003139	krtslCL090713
1798	-123.58	-0.002825	krtslCL100713
1923	-123.58	-0.011032	krtslCL100713
1591	-123.57	-0.003645	krtslCL100713
1167	-123.56	0.025541	krtslCL090713
3228	-123.55	0.014361	krtslCL040713
3228	-123.55	-0.004092	krtslCL040713
45	-123.55	-0.007607	krtslCL040713
1923	-123.5	-0.01032	krtslCL100713
1817	-123.48	0.018233	krtslCL100713
3228	-123.4	0.024501	krtslCL040713
45	-123.3	0.030593	krtslCL040713
1499	-123.3	0.006336	krtslCL100713
45	-123.29	0.014352	krtslCL040713
45	-123.26	0.00331	krtslCL040713
1798	-123.25	0.02206	krtslCL100713
45	-123.23	-0.001164	krtslCL040713
3228	-123.2	-0.001358	krtslCL040713
1167	-123.2	-0.006291	krtslCL090713
3139	-123.18	0.002752	krtslCL040713
1247	-123.15	0.048161	krtslCL090713
45	-123.14	0.025602	krtslCL040713
1247	-123.14	0.03377	krtslCL090713
1778	-123.14	0.011667	krtslCL100713
45	-123.12	-0.006757	krtslCL040713
3379	-123.09	0.0201	krtslCL040713
1798	-123.09	0.015647	krtslCL100713
3228	-123.06	0.005476	krtslCL040713
3542	-123.02	-0.011004	krtslCL040713
45	-123.01	0.000211	krtslCL040713
3139	-122.97	0.014356	krtslCL040713
1933	-122.97	0.020704	krtslCL100713
1426	-122.96	0.012728	krtslCL090713
45	-122.95	0.015822	krtslCL040713
1426	-122.95	-0.007871	krtslCL090713
1167	-122.94	-0.00351	krtslCL090713
1817	-122.93	0.005899	krtslCL100713
3379	-122.91	0.024645	krtslCL040713
1247	-122.9	0.025329	krtslCL090713
1817	-122.86	-6.2e-05	krtslCL100713
1923	-122.86	-0.002468	krtslCL100713
3379	-122.83	0.020748	krtslCL040713
1247	-122.78	0.033851	krtslCL090713
1247	-122.77	-0.008793	krtslCL090713
873	-122.73	0.016235	krtslCL090713
1254	-122.72	0.005122	krtslCL090713
1254	-122.71	-0.007049	krtslCL090713
1426	-122.7	0.002913	krtslCL090713
3139	-122.69	0.005609	krtslCL040713
1499	-122.69	0.015958	krtslCL100713
1817	-122.69	0.017977	krtslCL100713
1254	-122.68	-0.005554	krtslCL090713
1933	-122.65	0.007841	krtslCL100713
3379	-122.63	0.008943	krtslCL040713
1798	-122.62	0.000498	krtslCL100713
1778	-122.6	0.029483	krtslCL100713
3379	-122.59	-0.000763	krtslCL040713
3139	-122.56	0.001909	krtslCL040713
1426	-122.56	0.012892	krtslCL090713
3139	-122.54	0.006831	krtslCL040713
1254	-122.53	0.017888	krtslCL090713
1167	-122.5	-0.001825	krtslCL090713
1595	-122.5	0.003752	krtslCL090713
3379	-122.48	0.023513	krtslCL040713
3379	-122.46	0.01911	krtslCL040713
1879	-122.45	0.033561	krtslCL100713
1621	-122.44	0.009477	krtslCL100713
3593	-122.43	-0.007046	krtslCL040713
1247	-122.43	0.003146	krtslCL090713
1081	-122.41	0.003183	krtslCL100713
3139	-122.4	0.002242	krtslCL040713
1778	-122.39	-0.006009	krtslCL100713
1621	-122.38	-0.012443	krtslCL100713
3139	-122.37	-0.028852	krtslCL040713
3593	-122.36	0.000998	krtslCL040713
1595	-122.36	0.023222	krtslCL090713
1798	-122.36	0.007612	krtslCL100713
1595	-122.34	-0.001594	krtslCL090713
873	-122.32	0.00748	krtslCL090713
1617	-122.32	0.011073	krtslCL090713
994	-122.32	-0.001664	krtslCL090713
1617	-122.29	0.029805	krtslCL090713
873	-122.28	-0.000794	krtslCL090713
1167	-122.28	-0.004842	krtslCL090713
1879	-122.25	0.007172	krtslCL100713
3139	-122.24	0.013928	krtslCL040713
1426	-122.23	0.005458	krtslCL090713
628	-122.23	0.050064	krtslCL100713
3139	-122.22	0.034238	krtslCL040713
1617	-122.22	0.036128	krtslCL090713
3379	-122.21	0.004857	krtslCL040713
1426	-122.15	0.000325	krtslCL090713
1499	-122.14	0.003619	krtslCL100713
3379	-122.13	0.02714	krtslCL040713
1167	-122.13	0.023072	krtslCL090713
3379	-122.09	0.027402	krtslCL040713
1426	-122.09	0.030844	krtslCL090713
1621	-122.09	0.004125	krtslCL100713
1247	-122.07	0.00141	krtslCL090713
3593	-122.06	-0.01297	krtslCL040713
1254	-122.06	0.02084	krtslCL090713
1081	-122.06	-0.00605	krtslCL100713
3139	-122.03	-0.022496	krtslCL040713
1617	-122.03	0.016013	krtslCL090713
3593	-122	-0.011955	krtslCL040713
1621	-122	0.014136	krtslCL100713
3593	-121.98	0.007274	krtslCL040713
3139	-121.96	0.009192	krtslCL040713
1617	-121.93	0.021972	krtslCL090713
1933	-121.92	-3.7e-05	krtslCL100713
873	-121.85	0.000839	krtslCL090713
1167	-121.84	0.020168	krtslCL090713
1247	-121.81	0.009677	krtslCL090713
1254	-121.77	0.011221	krtslCL090713
1621	-121.72	0.001849	krtslCL100713
1247	-121.7	0.03308	krtslCL090713
1798	-121.7	-0.010727	krtslCL100713
1778	-121.64	0.003341	krtslCL100713
1511	-121.63	0.000694	krtslCL040713
1081	-121.63	0.010535	krtslCL100713
994	-121.62	0.007443	krtslCL090713
628	-121.61	0.006943	krtslCL100713
1617	-121.52	0.02637	krtslCL090713
1247	-121.52	0.02402	krtslCL090713
994	-121.51	0.00308	krtslCL090713
1254	-121.51	0.009772	krtslCL090713
1617	-121.47	0.025989	krtslCL090713
1617	-121.46	0.024575	krtslCL090713
1167	-121.44	0.027801	krtslCL090713
1879	-121.44	-0.002051	krtslCL100713
994	-121.41	0.020255	krtslCL090713
873	-121.39	0.011621	krtslCL090713
1499	-121.39	0.004668	krtslCL100713
873	-121.35	-0.005237	krtslCL090713
1167	-121.32	0.017471	krtslCL090713
1933	-121.32	0.020729	krtslCL100713
3110	-121.31	0.000354	krtslCL040713
3110	-121.29	-0.008696	krtslCL040713
3110	-121.27	0.011444	krtslCL040713
1511	-121.27	-0.004866	krtslCL040713
1167	-121.23	0.020823	krtslCL090713
179	-121.22	-0.003826	krtslCL040713
3110	-121.21	0.010145	krtslCL040713
1035	-121.13	-0.012462	krtslCL090713
1933	-121.11	0.001073	krtslCL100713
1798	-121.08	0.009609	krtslCL100713
3110	-121.06	0.012593	krtslCL040713
2766	-121.04	-0.021063	krtslCL040713
873	-121.02	0.011472	krtslCL090713
3110	-120.98	0.010595	krtslCL040713
1511	-120.97	0.006105	krtslCL040713
1081	-120.97	0.021665	krtslCL100713
1630	-120.97	0.013409	krtslCL100713
3110	-120.95	0.009966	krtslCL040713
2766	-120.95	-0.006261	krtslCL040713
994	-120.95	0.004719	krtslCL090713
1511	-120.94	0.030739	krtslCL040713
1778	-120.94	-0.003226	krtslCL100713
1621	-120.93	0.012235	krtslCL100713
3102	-120.92	0.022443	krtslCL040713
3102	-120.85	-0.009344	krtslCL040713
628	-120.84	0.015709	krtslCL100713
3102	-120.83	-0.001117	krtslCL040713
1511	-120.77	-0.031112	krtslCL040713
1933	-120.77	0.022826	krtslCL100713
3110	-120.73	0.008892	krtslCL040713
3110	-120.73	0.011156	krtslCL040713
1511	-120.7	-0.002385	krtslCL040713
1643	-120.65	0.010829	krtslCL090713
858	-120.64	0.012978	krtslCL090713
1933	-120.64	0.03018	krtslCL100713
1511	-120.62	-0.010872	krtslCL040713
1511	-120.61	0.04052	krtslCL040713
1511	-120.6	0.048543	krtslCL040713
873	-120.6	0.027613	krtslCL090713
3110	-120.58	0.017469	krtslCL040713
873	-120.56	0.02974	krtslCL090713
1798	-120.56	0.002193	krtslCL100713
1511	-120.55	0.01356	krtslCL040713
3102	-120.54	-0.004675	krtslCL040713
2766	-120.54	-0.007936	krtslCL040713
1643	-120.52	0.03358	krtslCL090713
1511	-120.5	0.012949	krtslCL040713
179	-120.5	0.002253	krtslCL040713
1879	-120.5	-0.011538	krtslCL100713
628	-120.4	0.005373	krtslCL100713
1643	-120.39	-0.000982	krtslCL090713
1643	-120.38	0.037273	krtslCL090713
3110	-120.35	0.013731	krtslCL040713
1643	-120.35	0.021557	krtslCL090713
2766	-120.32	0.006817	krtslCL040713
1081	-120.3	0.015907	krtslCL100713
873	-120.28	0.017685	krtslCL090713
2766	-120.26	-0.009487	krtslCL040713
1643	-120.26	0.022954	krtslCL090713
1630	-120.25	0.006081	krtslCL100713
1035	-120.18	-0.011102	krtslCL090713
1798	-120.15	0.003767	krtslCL100713
2657	-120.14	-0.007256	krtslCL040713
858	-120.13	0.000913	krtslCL090713
1879	-120.13	0.008002	krtslCL100713
1643	-120.11	0.015611	krtslCL090713
1621	-120.09	-0.00912	krtslCL100713
1035	-120.02	-0.008502	krtslCL090713
1035	-120.01	-0.007986	krtslCL090713
1643	-119.99	0.017901	krtslCL090713
38	-119.97	0.000923	krtslCL090713
1820	-119.93	0.022186	krtslCL100713
3524	-119.92	0.027503	krtslCL040713
3524	-119.9	-0.034195	krtslCL040713
1798	-119.9	0.015494	krtslCL100713
38	-119.87	0.003612	krtslCL090713
2766	-119.84	-0.010092	krtslCL040713
858	-119.84	0.015696	krtslCL090713
2657	-119.82	0.005023	krtslCL040713
1820	-119.81	0.006598	krtslCL100713
1879	-119.67	0.006945	krtslCL100713
2766	-119.66	-0.018178	krtslCL040713
3524	-119.66	-0.037977	krtslCL040713
3524	-119.64	0.004566	krtslCL040713
1621	-119.64	0.003246	krtslCL100713
815	-119.62	-0.008014	krtslCL090713
1081	-119.6	0.018389	krtslCL100713
38	-119.55	0.022126	krtslCL090713
1496	-119.55	-0.005739	krtslCL100713
1921	-119.55	0.012654	krtslCL100713
1820	-119.52	0.005883	krtslCL100713
1035	-119.5	-0.002483	krtslCL090713
1496	-119.39	0.013079	krtslCL100713
39	-119.34	-0.003746	krtslCL040713
858	-119.34	0.018982	krtslCL090713
3408	-119.28	0.002524	krtslCL040713
3408	-119.27	-0.02449	krtslCL040713
1879	-119.24	-0.015021	krtslCL100713
858	-119.23	0.032961	krtslCL090713
38	-119.23	0.004542	krtslCL090713
1630	-119.22	0.019144	krtslCL100713
1820	-119.18	0.007663	krtslCL100713
1346	-119.17	0.039989	krtslCL090713
1879	-119.17	-0.014202	krtslCL100713
39	-119.16	-0.008456	krtslCL040713
1621	-119.15	0.000595	krtslCL100713
858	-119.13	0.03127	krtslCL090713
39	-119.1	0.03392	krtslCL040713
3524	-119.1	-0.013522	krtslCL040713
3408	-119.1	-0.024235	krtslCL040713
39	-119.02	-0.012846	krtslCL040713
1346	-119.01	0.054529	krtslCL090713
3408	-119	0.001099	krtslCL040713
815	-118.99	-0.028156	krtslCL090713
1035	-118.97	0.002103	krtslCL090713
39	-118.96	-0.007013	krtslCL040713
39	-118.94	0.013434	krtslCL040713
39	-118.94	0.024227	krtslCL040713
2964	-118.94	-0.003958	krtslCL040713
1921	-118.93	0.002482	krtslCL100713
39	-118.92	0.008464	krtslCL040713
1035	-118.9	-0.006364	krtslCL090713
1496	-118.87	0.031252	krtslCL100713
858	-118.85	0.001097	krtslCL090713
3408	-118.82	-0.004706	krtslCL040713
39	-118.79	-0.004881	krtslCL040713
1630	-118.78	0.004842	krtslCL100713
39	-118.75	0.01029	krtslCL040713
3174	-118.74	0.008277	krtslCL040713
3174	-118.72	0.006451	krtslCL040713
1621	-118.69	-0.001751	krtslCL100713
39	-118.67	-0.028287	krtslCL040713
2964	-118.66	0.005241	krtslCL040713
1081	-118.66	0.013096	krtslCL100713
2964	-118.64	0.018712	krtslCL040713
3683	-118.63	0.031851	krtslCL040713
1496	-118.57	0.03533	krtslCL100713
1621	-118.57	0.004476	krtslCL100713
3408	-118.56	-0.030421	krtslCL040713
1820	-118.53	-0.001968	krtslCL100713
2964	-118.52	0.019781	krtslCL040713
1346	-118.5	0.037192	krtslCL090713
1035	-118.48	0.008196	krtslCL090713
1346	-118.46	0.029148	krtslCL090713
1558	-118.45	0.023719	krtslCL090713
1738	-118.45	0.005194	krtslCL090713
2964	-118.44	5.2e-05	krtslCL040713
1148	-118.42	-0.010696	krtslCL100713
1346	-118.41	0.037403	krtslCL090713
858	-118.4	0.008193	krtslCL090713
3174	-118.38	-0.013289	krtslCL040713
1160	-118.37	-0.002075	krtslCL090713
1496	-118.37	0.006643	krtslCL100713
2964	-118.36	0.019954	krtslCL040713
1346	-118.33	0.001743	krtslCL090713
2964	-118.3	0.012093	krtslCL040713
815	-118.3	0.010775	krtslCL090713
1921	-118.25	0.019082	krtslCL100713
1081	-118.24	0.035311	krtslCL100713
1558	-118.23	0.025581	krtslCL090713
3174	-118.21	-0.012356	krtslCL040713
2964	-118.2	-0.006897	krtslCL040713
3174	-118.2	-0.019728	krtslCL040713
2964	-118.2	0.012386	krtslCL040713
1432	-118.18	-0.005899	krtslCL090713
3207	-118.17	-0.007252	krtslCL040713
3683	-118.17	0.001302	krtslCL040713
987	-118.14	-0.004452	krtslCL090713
3683	-118.13	-0.008478	krtslCL040713
2964	-118.07	0.003903	krtslCL040713
858	-118.05	0.011689	krtslCL090713
1148	-118.04	0.011913	krtslCL100713
1377	-118.03	0.002592	krtslCL100713
815	-118	-0.015418	krtslCL090713
2964	-117.99	-0.00655	krtslCL040713
1035	-117.95	0.00867	krtslCL090713
93	-117.92	0.036949	krtslCL040713
1346	-117.92	0.013085	krtslCL090713
3207	-117.89	0.005974	krtslCL040713
1558	-117.89	0.008257	krtslCL090713
1035	-117.89	-0.004654	krtslCL090713
1432	-117.88	-0.005485	krtslCL090713
93	-117.87	0.007882	krtslCL040713
1266	-117.86	-0.008446	krtslCL090713
987	-117.85	-0.023639	krtslCL090713
1820	-117.85	0.017052	krtslCL100713
3089	-117.81	0.021297	krtslCL040713
1160	-117.81	0.010182	krtslCL090713
3174	-117.8	-0.019878	krtslCL040713
815	-117.8	0.010624	krtslCL090713
1377	-117.8	0.000121	krtslCL100713
1027	-117.79	0.039327	krtslCL100713
1346	-117.77	0.000884	krtslCL090713
3089	-117.76	0.011087	krtslCL040713
93	-117.75	0.010823	krtslCL040713
1081	-117.75	0.007535	krtslCL100713
3174	-117.67	0.012102	krtslCL040713
987	-117.67	0.003949	krtslCL090713
858	-117.67	0.016518	krtslCL090713
93	-117.66	0.00808	krtslCL040713
93	-117.65	0.017573	krtslCL040713
3174	-117.63	-0.019991	krtslCL040713
1496	-117.63	0.00074	krtslCL100713
3174	-117.6	0.014129	krtslCL040713
1432	-117.6	-0.022393	krtslCL090713
1266	-117.57	0.003436	krtslCL090713
815	-117.57	0.018085	krtslCL090713
3207	-117.56	-0.000625	krtslCL040713
1558	-117.56	0.002014	krtslCL090713
858	-117.54	0.036807	krtslCL090713
1035	-117.54	0.017002	krtslCL090713
1921	-117.54	0.002964	krtslCL100713
93	-117.5	0.015172	krtslCL040713
1641	-117.48	0.019295	krtslCL090713
3174	-117.45	-0.006728	krtslCL040713
3207	-117.44	0.009113	krtslCL040713
3089	-117.44	-0.010478	krtslCL040713
1160	-117.39	0.004666	krtslCL090713
1558	-117.38	0.015055	krtslCL090713
3174	-117.35	0.00947	krtslCL040713
1266	-117.34	-0.008576	krtslCL090713
1641	-117.34	-0.001427	krtslCL090713
3207	-117.33	0.001569	krtslCL040713
987	-117.33	0.026921	krtslCL090713
3089	-117.32	-0.027025	krtslCL040713
93	-117.32	0.010791	krtslCL040713
1346	-117.32	0.006539	krtslCL090713
93	-117.27	-0.001912	krtslCL040713
1148	-117.27	0.024277	krtslCL100713
1432	-117.25	-0.014194	krtslCL090713
3207	-117.24	0.012128	krtslCL040713
93	-117.22	-0.006936	krtslCL040713
93	-117.22	0.013805	krtslCL040713
3207	-117.22	0.017321	krtslCL040713
1155	-117.22	-0.01469	krtslCL090713
1641	-117.21	0.036593	krtslCL090713
3207	-117.17	0.001119	krtslCL040713
1160	-117.14	0.009449	krtslCL090713
815	-117.14	-0.000686	krtslCL090713
1820	-117.14	0.007346	krtslCL100713
1377	-117.13	0.002553	krtslCL100713
93	-117.1	0.002547	krtslCL040713
1820	-117.1	0.01699	krtslCL100713
1266	-117.08	0.006756	krtslCL090713
1587	-117.08	0.014231	krtslCL100713
1346	-117.05	0.03418	krtslCL090713
1595	-117.03	0.019606	krtslCL100713
3207	-117.01	-2.4e-05	krtslCL040713
1641	-117.01	0.020336	krtslCL090713
3207	-116.99	0.033048	krtslCL040713
1346	-116.96	0.020409	krtslCL090713
1921	-116.96	0.017114	krtslCL100713
1202	-116.95	0.018615	krtslCL040713
1587	-116.95	0.00792	krtslCL100713
1202	-116.94	-0.027914	krtslCL040713
3089	-116.94	-0.028674	krtslCL040713
1202	-116.93	-0.001295	krtslCL040713
1027	-116.93	0.011555	krtslCL100713
1689	-116.9	0.015086	krtslCL100713
1081	-116.89	0.006538	krtslCL100713
1595	-116.87	0.015847	krtslCL100713
1689	-116.86	0.026957	krtslCL100713
1641	-116.85	0.017965	krtslCL090713
815	-116.83	0.010162	krtslCL090713
1202	-116.81	0.019534	krtslCL040713
1027	-116.8	0.003709	krtslCL100713
3207	-116.78	0.019737	krtslCL040713
1921	-116.78	0.022875	krtslCL100713
1820	-116.77	0.025861	krtslCL100713
1496	-116.72	-0.013853	krtslCL100713
3089	-116.71	0.010926	krtslCL040713
1148	-116.71	0.022129	krtslCL100713
3089	-116.67	-0.009502	krtslCL040713
1160	-116.67	-0.003133	krtslCL090713
1202	-116.66	-0.009594	krtslCL040713
1641	-116.64	0.011606	krtslCL090713
1587	-116.64	0.01717	krtslCL100713
1202	-116.61	0.005789	krtslCL040713
815	-116.61	0.015676	krtslCL090713
1432	-116.58	0.020264	krtslCL090713
3089	-116.57	-0.029885	krtslCL040713
1202	-116.57	-0.004258	krtslCL040713
1202	-116.55	-0.009565	krtslCL040713
1689	-116.55	0.027148	krtslCL100713
3089	-116.52	0.014481	krtslCL040713
3089	-116.49	-6.5e-05	krtslCL040713
1202	-116.48	0.014551	krtslCL040713
1160	-116.47	-0.015236	krtslCL090713
1448	-116.45	0.000296	krtslCL100713
1595	-116.45	0.019061	krtslCL100713
1377	-116.45	0.016664	krtslCL100713
1081	-116.44	0.002703	krtslCL100713
1148	-116.43	0.000367	krtslCL100713
1496	-116.43	-0.000542	krtslCL100713
1266	-116.42	0.015647	krtslCL090713
1266	-116.42	-0.002815	krtslCL090713
987	-116.41	0.033627	krtslCL090713
1829	-116.41	0.019048	krtslCL100713
1202	-116.4	0.029296	krtslCL040713
1160	-116.38	-0.013327	krtslCL090713
1587	-116.37	0.003928	krtslCL100713
1432	-116.34	0.00067	krtslCL090713
2437	-116.33	-0.011387	krtslCL040713
1432	-116.32	0.018567	krtslCL090713
987	-116.26	0.040684	krtslCL090713
1202	-116.25	-0.00629	krtslCL040713
1689	-116.25	0.015899	krtslCL100713
2437	-116.24	0.002904	krtslCL040713
2437	-116.23	-0.013248	krtslCL040713
1160	-116.23	-0.008704	krtslCL090713
1689	-116.22	0.007516	krtslCL100713
1266	-116.21	0.00454	krtslCL090713
3089	-116.2	-0.00384	krtslCL040713
987	-116.19	0.016876	krtslCL090713
1921	-116.18	-0.00433	krtslCL100713
815	-116.17	-0.001949	krtslCL090713
1448	-116.16	0.002812	krtslCL100713
1595	-116.14	0.017058	krtslCL100713
1496	-116.13	0.00899	krtslCL100713
2437	-116.12	0.040244	krtslCL040713
3030	-116.12	-0.028692	krtslCL040713
1155	-116.11	-0.025379	krtslCL090713
3030	-116.06	-0.003472	krtslCL040713
865	-116.06	0.025519	krtslCL090713
1641	-116.06	0.024645	krtslCL090713
1641	-116.05	0.025451	krtslCL090713
1432	-115.99	0.023456	krtslCL090713
2437	-115.98	0.010048	krtslCL040713
3566	-115.97	0.013827	krtslCL040713
1266	-115.97	0.004131	krtslCL090713
2437	-115.96	-0.038899	krtslCL040713
2437	-115.94	-0.015177	krtslCL040713
2437	-115.94	0.011703	krtslCL040713
1587	-115.93	-0.008756	krtslCL100713
1885	-115.91	0.007954	krtslCL100713
3030	-115.87	0.004756	krtslCL040713
1160	-115.84	0.001965	krtslCL090713
3030	-115.83	0.00091	krtslCL040713
3030	-115.82	-0.026004	krtslCL040713
1027	-115.81	-0.005772	krtslCL100713
3566	-115.79	0.009362	krtslCL040713
1829	-115.78	0.02741	krtslCL100713
2437	-115.74	0.041168	krtslCL040713
1155	-115.74	-0.013846	krtslCL090713
1148	-115.73	-0.003246	krtslCL100713
1496	-115.7	0.012316	krtslCL100713
1689	-115.67	0.007589	krtslCL100713
815	-115.66	0.034566	krtslCL090713
1885	-115.65	-0.012415	krtslCL100713
3030	-115.64	-0.002933	krtslCL040713
987	-115.61	0.024568	krtslCL090713
2437	-115.59	0.030815	krtslCL040713
865	-115.57	0.025303	krtslCL090713
1448	-115.56	0.006359	krtslCL100713
987	-115.54	0.024125	krtslCL090713
1266	-115.54	0.003469	krtslCL090713
1377	-115.54	-0.009022	krtslCL100713
1496	-115.54	-0.000975	krtslCL100713
3030	-115.5	-0.004298	krtslCL040713
1829	-115.48	0.023557	krtslCL100713
1432	-115.47	0.004917	krtslCL090713
1160	-115.46	0.005883	krtslCL090713
1432	-115.41	0.002695	krtslCL090713
1160	-115.4	0.020952	krtslCL090713
3106	-115.37	0.014243	krtslCL040713
3484	-115.36	-0.000637	krtslCL040713
1921	-115.36	-0.005735	krtslCL100713
865	-115.34	0.025389	krtslCL090713
1155	-115.34	-0.018652	krtslCL090713
3484	-115.33	0.002574	krtslCL040713
1432	-115.28	0.010933	krtslCL090713
3106	-115.23	0.016481	krtslCL040713
3484	-115.23	-0.039086	krtslCL040713
1595	-115.17	0.006207	krtslCL100713
1266	-115.12	0.008755	krtslCL090713
1155	-115.1	-0.008526	krtslCL090713
3484	-115.06	-0.013261	krtslCL040713
3106	-115.04	0.007662	krtslCL040713
3106	-115.03	-0.000953	krtslCL040713
1587	-115.03	-0.004058	krtslCL100713
1448	-115.01	0.021185	krtslCL100713
3377	-114.98	0.011574	krtslCL040713
1175	-114.98	0.01218	krtslCL090713
1148	-114.96	-0.018724	krtslCL100713
865	-114.95	0.028624	krtslCL090713
1266	-114.93	0.01772	krtslCL090713
3377	-114.89	0.01061	krtslCL040713
1885	-114.89	-0.014285	krtslCL100713
2771	-114.85	-0.028579	krtslCL040713
987	-114.84	0.032881	krtslCL090713
865	-114.83	0.034072	krtslCL090713
3106	-114.82	0.018781	krtslCL040713
1689	-114.82	-0.006578	krtslCL100713
2771	-114.8	-0.018006	krtslCL040713
3106	-114.79	0.019382	krtslCL040713
987	-114.78	0.017452	krtslCL090713
1686	-114.74	0.02265	krtslCL090713
3106	-114.73	0.00181	krtslCL040713
1819	-114.73	-0.003373	krtslCL100713
3484	-114.7	0.010166	krtslCL040713
1819	-114.65	0.013711	krtslCL100713
3106	-114.63	0.006683	krtslCL040713
865	-114.58	0.020855	krtslCL090713
1377	-114.58	0.014228	krtslCL100713
3106	-114.57	0.016384	krtslCL040713
1155	-114.55	-0.001908	krtslCL090713
1829	-114.55	0.011348	krtslCL100713
2771	-114.49	-0.017674	krtslCL040713
2771	-114.46	-0.004387	krtslCL040713
3377	-114.46	-0.024552	krtslCL040713
1175	-114.45	0.002334	krtslCL090713
3377	-114.41	-0.026939	krtslCL040713
1148	-114.4	0.011597	krtslCL100713
2627	-114.37	0.00214	krtslCL040713
61	-114.37	0.028072	krtslCL100713
1885	-114.37	0.010216	krtslCL100713
1155	-114.36	-0.01045	krtslCL090713
1819	-114.33	0.015887	krtslCL100713
2771	-114.32	-0.010504	krtslCL040713
3106	-114.32	0.006178	krtslCL040713
1175	-114.29	0.019869	krtslCL090713
1587	-114.26	-0.006421	krtslCL100713
3484	-114.23	0.012164	krtslCL040713
3377	-114.22	-0.008488	krtslCL040713
865	-114.19	0.011554	krtslCL090713
1448	-114.19	0.001336	krtslCL100713
1689	-114.17	0.013354	krtslCL100713
3106	-114.16	0.010605	krtslCL040713
1595	-114.16	0.009711	krtslCL100713
3377	-114.15	-0.002386	krtslCL040713
865	-114.11	0.008535	krtslCL090713
2627	-114.06	-0.009698	krtslCL040713
3205	-114.01	0.023372	krtslCL040713
1155	-114.01	0.001399	krtslCL090713
2627	-114	-0.00975	krtslCL040713
1175	-113.96	0.035905	krtslCL090713
1885	-113.95	-0.004851	krtslCL100713
2627	-113.93	0.006045	krtslCL040713
3205	-113.91	0.013495	krtslCL040713
2627	-113.86	0.000393	krtslCL040713
2771	-113.84	-0.012182	krtslCL040713
1819	-113.84	-0.005368	krtslCL100713
1148	-113.84	0.008417	krtslCL100713
2627	-113.83	0.026441	krtslCL040713
3377	-113.83	0.003203	krtslCL040713
1587	-113.83	-0.001224	krtslCL100713
1155	-113.8	0.018331	krtslCL090713
2627	-113.79	0.001888	krtslCL040713
61	-113.78	0.014548	krtslCL100713
3205	-113.74	-0.009295	krtslCL040713
3377	-113.73	0.00174	krtslCL040713
2627	-113.73	0.022673	krtslCL040713
2771	-113.66	-0.004445	krtslCL040713
1489	-113.65	0.012542	krtslCL100713
1448	-113.65	0.012814	krtslCL100713
1155	-113.64	0.004588	krtslCL090713
1885	-113.61	0.024577	krtslCL100713
2902	-113.6	0.011119	krtslCL040713
3205	-113.58	-0.012368	krtslCL040713
3377	-113.56	-0.027006	krtslCL040713
1277	-113.55	-0.005666	krtslCL090713
1432	-113.55	0.002416	krtslCL100713
1689	-113.55	0.013143	krtslCL100713
2627	-113.53	-0.009482	krtslCL040713
1377	-113.53	0.014655	krtslCL100713
865	-113.51	0.006927	krtslCL090713
1041	-113.49	-0.000967	krtslCL090713
2902	-113.47	0.020749	krtslCL040713
2627	-113.47	-0.011467	krtslCL040713
1595	-113.4	0.009727	krtslCL100713
1885	-113.4	0.015375	krtslCL100713
2902	-113.38	0.01543	krtslCL040713
865	-113.37	0.031463	krtslCL090713
1432	-113.35	0.009745	krtslCL100713
2902	-113.34	0.006795	krtslCL040713
1148	-113.33	0.001313	krtslCL100713
3205	-113.32	-0.014579	krtslCL040713
1489	-113.32	0.012355	krtslCL100713
2902	-113.3	-0.013878	krtslCL040713
2902	-113.3	0.014312	krtslCL040713
2627	-113.27	-0.029464	krtslCL040713
1175	-113.27	0.029999	krtslCL090713
1587	-113.26	0.004965	krtslCL100713
2902	-113.24	-0.004659	krtslCL040713
1155	-113.19	0.014651	krtslCL090713
1377	-113.15	0.03401	krtslCL100713
1148	-113.15	0.003736	krtslCL100713
1277	-113.14	0.002767	krtslCL090713
1865	-113.09	0.025152	krtslCL090713
1166	-113.08	-0.008367	krtslCL090713
1819	-113.07	0.000607	krtslCL100713
1689	-113.07	0.016193	krtslCL100713
2902	-113.03	-0.002943	krtslCL040713
865	-113.02	0.025833	krtslCL090713
1595	-113.02	0.021954	krtslCL100713
2902	-112.95	0.024705	krtslCL040713
2902	-112.94	0.003457	krtslCL040713
1175	-112.87	0.033604	krtslCL090713
1689	-112.87	0.020829	krtslCL100713
61	-112.86	-0.008144	krtslCL100713
3205	-112.83	-0.013114	krtslCL040713
1175	-112.76	0.015835	krtslCL090713
2902	-112.72	0.009559	krtslCL040713
1041	-112.72	-0.022182	krtslCL090713
1277	-112.72	0.013265	krtslCL090713
1432	-112.71	0.02095	krtslCL100713
3205	-112.7	-0.011875	krtslCL040713
1587	-112.69	0.014202	krtslCL100713
1244	-112.68	0.018729	krtslCL090713
1587	-112.67	0.006773	krtslCL100713
3205	-112.63	0.006992	krtslCL040713
3042	-112.61	0.023436	krtslCL040713
1448	-112.59	0.013339	krtslCL100713
3205	-112.57	0.011035	krtslCL040713
1489	-112.57	0.011037	krtslCL100713
3205	-112.54	0.001738	krtslCL040713
1377	-112.48	0.023294	krtslCL100713
3042	-112.46	-0.003737	krtslCL040713
3042	-112.45	0.014924	krtslCL040713
2224	-112.45	0.009197	krtslCL040713
1041	-112.45	-0.005699	krtslCL090713
1166	-112.44	-0.015349	krtslCL090713
2317	-112.43	-0.014965	krtslCL040713
1244	-112.42	0.02335	krtslCL090713
1175	-112.38	0.01458	krtslCL090713
1596	-112.34	0.031353	krtslCL090713
61	-112.34	-0.00604	krtslCL100713
1489	-112.33	0.026443	krtslCL100713
1277	-112.32	0.006643	krtslCL090713
1819	-112.32	0.009471	krtslCL100713
3205	-112.23	0.01722	krtslCL040713
1584	-112.22	0.012216	krtslCL100713
1041	-112.21	-0.01329	krtslCL090713
3405	-112.2	0.00877	krtslCL040713
3405	-112.19	0.011213	krtslCL040713
3405	-112.17	-0.003078	krtslCL040713
1244	-112.13	0.024341	krtslCL090713
3042	-112.1	-0.005601	krtslCL040713
3405	-112.09	0.025673	krtslCL040713
1279	-112.08	-0.003137	krtslCL100713
1448	-112.07	0.017009	krtslCL100713
3405	-112.04	0.013365	krtslCL040713
3405	-112.01	0.020358	krtslCL040713
235	-112	0.011115	krtslCL090713
2317	-111.97	-0.011119	krtslCL040713
1041	-111.96	-0.003355	krtslCL090713
2317	-111.95	0.018117	krtslCL040713
1596	-111.95	0.028544	krtslCL090713
2224	-111.94	0.013608	krtslCL040713
1503	-111.91	-0.005285	krtslCL090713
1584	-111.91	0.021701	krtslCL100713
3419	-111.9	-0.01349	krtslCL040713
1819	-111.9	-0.002554	krtslCL100713
2317	-111.89	-0.000887	krtslCL040713
3419	-111.87	0.030115	krtslCL040713
3405	-111.87	-0.002192	krtslCL040713
3042	-111.86	-0.023358	krtslCL040713
1448	-111.86	0.015751	krtslCL100713
1244	-111.85	0.022187	krtslCL090713
1596	-111.85	-0.004341	krtslCL090713
1503	-111.84	0.006912	krtslCL090713
1166	-111.84	0.003667	krtslCL090713
1277	-111.81	0.010562	krtslCL090713
3419	-111.8	0.003051	krtslCL040713
3419	-111.8	-0.004419	krtslCL040713
1277	-111.77	0.002319	krtslCL090713
1503	-111.76	0.001671	krtslCL090713
2317	-111.72	0.001616	krtslCL040713
2317	-111.71	0.024407	krtslCL040713
2317	-111.7	-0.006865	krtslCL040713
1244	-111.7	0.003715	krtslCL090713
1244	-111.69	0.039451	krtslCL090713
3042	-111.68	-0.009426	krtslCL040713
2317	-111.64	-0.002542	krtslCL040713
1175	-111.64	0.020917	krtslCL090713
2317	-111.63	-0.000314	krtslCL040713
1377	-111.63	0.009344	krtslCL100713
235	-111.62	0.014986	krtslCL090713
1166	-111.62	0.000994	krtslCL090713
1277	-111.62	-0.010383	krtslCL090713
1584	-111.61	0.038841	krtslCL100713
1612	-111.6	-0.000891	krtslCL090713
2317	-111.54	0.006024	krtslCL040713
1596	-111.53	0.002605	krtslCL090713
828	-111.52	0.007218	krtslCL090713
1041	-111.52	0.016499	krtslCL090713
1599	-111.52	0.020661	krtslCL100713
3042	-111.44	-0.011453	krtslCL040713
3419	-111.43	-0.012716	krtslCL040713
1216	-111.42	0.004786	krtslCL100713
2317	-111.41	-0.002383	krtslCL040713
3042	-111.4	-0.019462	krtslCL040713
3419	-111.39	-0.009722	krtslCL040713
3042	-111.38	-0.004038	krtslCL040713
1612	-111.38	0.016604	krtslCL090713
3419	-111.37	0.029684	krtslCL040713
3042	-111.36	-0.010245	krtslCL040713
235	-111.34	0.009019	krtslCL090713
1612	-111.33	-0.004033	krtslCL090713
1819	-111.32	0.01888	krtslCL100713
1279	-111.25	0.019603	krtslCL100713
1166	-111.23	0.00113	krtslCL090713
1599	-111.23	0.00451	krtslCL100713
1489	-111.23	0.007455	krtslCL100713
1612	-111.21	0.02457	krtslCL090713
1596	-111.21	0.025172	krtslCL090713
1584	-111.21	0.011608	krtslCL100713
3419	-111.2	0.004837	krtslCL040713
1244	-111.2	0.016511	krtslCL090713
1277	-111.19	-0.007842	krtslCL090713
1041	-111.18	-0.010403	krtslCL090713
1216	-111.18	0.000119	krtslCL100713
3419	-111.17	-0.004115	krtslCL040713
3490	-111.16	0.021687	krtslCL040713
828	-111.14	0.005361	krtslCL090713
3419	-111.12	-0.038117	krtslCL040713
1819	-111.12	0.015342	krtslCL100713
1448	-111.07	0.002843	krtslCL100713
1503	-111.05	0.011859	krtslCL090713
1244	-111.05	0.008611	krtslCL090713
1612	-111.04	-0.013282	krtslCL090713
3419	-111.02	0.013354	krtslCL040713
3490	-111	0.016706	krtslCL040713
1612	-110.96	0.016585	krtslCL090713
1175	-110.96	0.021298	krtslCL090713
235	-110.94	0.028586	krtslCL090713
3042	-110.93	0.010027	krtslCL040713
1175	-110.93	0.023513	krtslCL090713
1041	-110.91	0.001157	krtslCL090713
1377	-110.9	-0.003933	krtslCL100713
1612	-110.89	0.017318	krtslCL090713
1166	-110.88	0.007592	krtslCL090713
1244	-110.85	0.002004	krtslCL090713
3190	-110.83	0.002145	krtslCL040713
3490	-110.74	0.012868	krtslCL040713
3190	-110.73	0.00749	krtslCL040713
1166	-110.72	-0.007843	krtslCL090713
1277	-110.72	-0.018946	krtslCL090713
1279	-110.7	0.033095	krtslCL100713
1584	-110.7	0.022116	krtslCL100713
3087	-110.69	-0.029547	krtslCL040713
1448	-110.69	-0.011744	krtslCL100713
1166	-110.67	-0.012883	krtslCL090713
3490	-110.66	0.00354	krtslCL040713
1804	-110.63	0.004538	krtslCL100713
1277	-110.62	0.004734	krtslCL090713
828	-110.61	-0.01056	krtslCL090713
1694	-110.55	0.021321	krtslCL100713
889	-110.54	-0.014226	krtslCL090713
3087	-110.5	-0.032153	krtslCL040713
1503	-110.49	0.017239	krtslCL090713
1041	-110.47	0.0259	krtslCL090713
3087	-110.45	-0.007753	krtslCL040713
1599	-110.45	0.009772	krtslCL100713
3574	-110.44	0.01337	krtslCL040713
828	-110.44	0.006569	krtslCL090713
1694	-110.43	0.02299	krtslCL100713
3087	-110.4	-0.013982	krtslCL040713
1489	-110.37	0.010642	krtslCL100713
1166	-110.36	0.002702	krtslCL090713
1041	-110.35	0.003555	krtslCL090713
3087	-110.34	-0.02364	krtslCL040713
1612	-110.34	0.017081	krtslCL090713
1216	-110.34	-0.005807	krtslCL100713
1804	-110.34	0.027384	krtslCL100713
1277	-110.32	-0.010069	krtslCL090713
3190	-110.28	0.016979	krtslCL040713
3490	-110.27	0.007541	krtslCL040713
1612	-110.27	0.003981	krtslCL090713
3190	-110.26	-0.007369	krtslCL040713
1694	-110.24	0.023159	krtslCL100713
3190	-110.23	0.011034	krtslCL040713
1503	-110.21	-0.000775	krtslCL090713
3574	-110.2	0.028874	krtslCL040713
3400	-110.18	0.031016	krtslCL040713
235	-110.18	0.023721	krtslCL090713
1694	-110.16	0.00062	krtslCL100713
1584	-110.15	0.006779	krtslCL100713
3087	-110.14	-0.007515	krtslCL040713
1244	-110.13	0.017519	krtslCL090713
1244	-110.1	0.018759	krtslCL090713
3066	-110.06	0.010666	krtslCL040713
1694	-110.05	0.014122	krtslCL100713
3190	-110.02	0.021661	krtslCL040713
1503	-110.01	-0.002971	krtslCL090713
1599	-110.01	0.020863	krtslCL100713
3190	-109.99	0.007603	krtslCL040713
3190	-109.99	0.002882	krtslCL040713
3087	-109.96	-0.017598	krtslCL040713
1166	-109.96	0.000511	krtslCL090713
3490	-109.94	0.003208	krtslCL040713
3400	-109.92	0.022356	krtslCL040713
1503	-109.91	0.00163	krtslCL090713
1804	-109.91	-0.005833	krtslCL100713
1279	-109.9	0.020843	krtslCL100713
3190	-109.87	0.03146	krtslCL040713
828	-109.87	0.018612	krtslCL090713
1041	-109.84	0.017053	krtslCL090713
3400	-109.83	0.008716	krtslCL040713
3190	-109.81	0.020102	krtslCL040713
889	-109.78	-0.020474	krtslCL090713
3400	-109.76	-0.015773	krtslCL040713
1216	-109.75	0.005894	krtslCL100713
828	-109.74	0.023832	krtslCL090713
1279	-109.69	0.019466	krtslCL100713
3066	-109.65	0.026548	krtslCL040713
1145	-109.65	0.006394	krtslCL090713
3190	-109.59	0.015356	krtslCL040713
61	-109.55	-0.01676	krtslCL100713
3066	-109.51	-0.008438	krtslCL040713
3400	-109.51	0.003322	krtslCL040713
889	-109.48	0.007709	krtslCL090713
1489	-109.47	0.006218	krtslCL100713
2801	-109.45	-5e-05	krtslCL040713
235	-109.45	0.019874	krtslCL090713
3066	-109.43	0.019621	krtslCL040713
1166	-109.42	0.001044	krtslCL090713
3066	-109.41	-0.002812	krtslCL040713
2801	-109.4	-0.005153	krtslCL040713
3066	-109.38	-0.01714	krtslCL040713
3066	-109.34	0.005087	krtslCL040713
1694	-109.33	-0.005327	krtslCL100713
828	-109.32	-0.016647	krtslCL090713
3066	-109.29	0.010095	krtslCL040713
235	-109.28	0.017429	krtslCL090713
1503	-109.27	-0.029236	krtslCL090713
1584	-109.27	0.006139	krtslCL100713
3066	-109.21	-0.002019	krtslCL040713
889	-109.2	-0.001954	krtslCL090713
3066	-109.19	0.033659	krtslCL040713
1489	-109.14	0.006988	krtslCL100713
3400	-109.13	0.007618	krtslCL040713
1429	-109.11	-0.003577	krtslCL090713
1145	-109.08	-0.002359	krtslCL090713
3400	-109.06	0.003738	krtslCL040713
3235	-109.05	0.030999	krtslCL040713
1503	-109.04	-0.015404	krtslCL090713
1599	-109	0.003071	krtslCL100713
3066	-108.98	0.015268	krtslCL040713
3235	-108.96	0.028091	krtslCL040713
1279	-108.96	0.007012	krtslCL100713
1432	-108.96	0.008517	krtslCL100713
1768	-108.95	-0.020345	krtslCL040713
1432	-108.94	0.015292	krtslCL100713
1145	-108.92	0.007576	krtslCL090713
1804	-108.92	0.00315	krtslCL100713
61	-108.9	0.018491	krtslCL100713
1489	-108.88	0.033741	krtslCL100713
2801	-108.86	-0.005921	krtslCL040713
3400	-108.86	-0.015086	krtslCL040713
235	-108.86	-3e-05	krtslCL090713
1503	-108.86	-0.003237	krtslCL090713
889	-108.85	0.003959	krtslCL090713
828	-108.85	-0.019002	krtslCL090713
3235	-108.84	0.006477	krtslCL040713
1429	-108.81	0.000285	krtslCL090713
828	-108.71	-0.011472	krtslCL090713
3400	-108.7	0.031305	krtslCL040713
1947	-108.7	-0.03154	krtslCL100713
1584	-108.67	0.013639	krtslCL100713
235	-108.66	0.01272	krtslCL090713
2905	-108.65	0.012721	krtslCL040713
889	-108.64	0.006208	krtslCL090713
1768	-108.62	-0.010705	krtslCL040713
1768	-108.62	0.021213	krtslCL040713
1768	-108.61	0.002747	krtslCL040713
1429	-108.6	0.018149	krtslCL090713
1768	-108.5	0.004668	krtslCL040713
1807	-108.49	0.028136	krtslCL090713
2801	-108.45	-0.006474	krtslCL040713
1491	-108.44	0.019578	krtslCL100713
1768	-108.42	-0.000115	krtslCL040713
1768	-108.42	-0.004877	krtslCL040713
1804	-108.42	0.002492	krtslCL100713
1768	-108.4	-0.020249	krtslCL040713
1145	-108.4	0.014639	krtslCL090713
1694	-108.4	0.002309	krtslCL100713
3235	-108.39	-0.00208	krtslCL040713
1768	-108.34	0.005372	krtslCL040713
1562	-108.34	0.006841	krtslCL100713
889	-108.28	-0.017423	krtslCL090713
1947	-108.27	0.006438	krtslCL100713
1147	-108.26	-0.001892	krtslCL100713
2905	-108.24	-0.002078	krtslCL040713
1768	-108.24	-0.018318	krtslCL040713
1768	-108.24	-0.011375	krtslCL040713
828	-108.21	0.003623	krtslCL090713
1491	-108.19	0.008189	krtslCL100713
3235	-108.16	0.004534	krtslCL040713
2905	-108.15	0.029458	krtslCL040713
1215	-108.15	-0.013908	krtslCL100713
1804	-108.14	-0.015736	krtslCL100713
2905	-108.11	0.005456	krtslCL040713
2905	-108.11	0.001063	krtslCL040713
1584	-108.09	0.010085	krtslCL100713
1599	-108.08	-0.000911	krtslCL100713
2905	-108.05	0.035192	krtslCL040713
907	-108	-0.00522	krtslCL090713
889	-108	-0.014269	krtslCL090713
1562	-108	0.018287	krtslCL100713
2905	-107.99	0.004115	krtslCL040713
2905	-107.98	-0.002411	krtslCL040713
1429	-107.98	0.014821	krtslCL090713
61	-107.95	0.007445	krtslCL100713
2905	-107.93	0.007545	krtslCL040713
1489	-107.91	0.012915	krtslCL100713
889	-107.89	-0.008461	krtslCL090713
1947	-107.86	-0.029686	krtslCL100713
2905	-107.83	0.026788	krtslCL040713
2669	-107.83	0.013398	krtslCL040713
1562	-107.81	0.021049	krtslCL100713
1145	-107.75	0.034689	krtslCL090713
3235	-107.74	-0.007732	krtslCL040713
889	-107.74	-0.00999	krtslCL090713
235	-107.73	0.017078	krtslCL090713
1694	-107.67	0.00376	krtslCL100713
1584	-107.66	0.018782	krtslCL100713
235	-107.65	0.002747	krtslCL090713
2905	-107.63	0.01353	krtslCL040713
828	-107.63	0.01837	krtslCL090713
3082	-107.61	0.018055	krtslCL040713
1224	-107.6	0.011587	krtslCL090713
3235	-107.57	0.006292	krtslCL040713
1137	-107.57	0.009152	krtslCL090713
3235	-107.56	0.00463	krtslCL040713
3235	-107.55	0.006274	krtslCL040713
1804	-107.55	0.001795	krtslCL100713
1584	-107.55	0.009228	krtslCL100713
2669	-107.54	0.01162	krtslCL040713
1147	-107.53	-0.000925	krtslCL100713
61	-107.52	0.000694	krtslCL100713
907	-107.51	-0.012213	krtslCL090713
3235	-107.49	-0.002087	krtslCL040713
2669	-107.47	0.019909	krtslCL040713
2669	-107.45	0.030077	krtslCL040713
2669	-107.43	0.015971	krtslCL040713
1491	-107.43	-0.003352	krtslCL100713
1599	-107.42	0.001027	krtslCL100713
2669	-107.41	-0.019493	krtslCL040713
907	-107.41	0.008269	krtslCL090713
1279	-107.41	0.006316	krtslCL100713
3082	-107.38	0.031867	krtslCL040713
2135	-107.36	-0.008459	krtslCL040713
3082	-107.34	0.016375	krtslCL040713
1224	-107.3	-0.001733	krtslCL090713
1804	-107.28	-0.011292	krtslCL100713
2669	-107.27	-0.013412	krtslCL040713
2669	-107.25	0.019828	krtslCL040713
1489	-107.23	0.013415	krtslCL100713
1429	-107.22	0.014463	krtslCL090713
2135	-107.19	0.039857	krtslCL040713
3082	-107.14	0.027266	krtslCL040713
3235	-107.13	0.003943	krtslCL040713
2669	-107.13	0.012714	krtslCL040713
1145	-107.13	0.025108	krtslCL090713
2135	-107.1	0.040452	krtslCL040713
2135	-107.09	0.003398	krtslCL040713
1145	-107.09	0.03877	krtslCL090713
2669	-107.06	-0.017005	krtslCL040713
1137	-107.05	-0.006232	krtslCL090713
889	-107.02	-0.01128	krtslCL090713
2135	-107	0.00424	krtslCL040713
2669	-107	-0.004207	krtslCL040713
907	-107	0.016426	krtslCL090713
2135	-106.99	-0.011287	krtslCL040713
2135	-106.99	-0.011479	krtslCL040713
2135	-106.98	-0.014809	krtslCL040713
1429	-106.95	-0.007239	krtslCL090713
1694	-106.94	-0.001519	krtslCL100713
3082	-106.93	0.010093	krtslCL040713
1491	-106.93	-0.000691	krtslCL100713
1599	-106.92	0.001978	krtslCL100713
2135	-106.85	0.017984	krtslCL040713
1429	-106.81	-0.015208	krtslCL090713
2135	-106.79	-0.014367	krtslCL040713
2135	-106.78	0.004956	krtslCL040713
1590	-106.75	0.022343	krtslCL090713
1137	-106.73	-0.00783	krtslCL090713
1145	-106.73	0.020393	krtslCL090713
1429	-106.73	-0.022454	krtslCL090713
907	-106.72	0.034613	krtslCL090713
3082	-106.69	0.004011	krtslCL040713
1224	-106.68	0.012287	krtslCL090713
1484	-106.68	0.011158	krtslCL100713
1137	-106.67	0.003822	krtslCL090713
1550	-106.63	0.005789	krtslCL090713
1550	-106.62	-0.009864	krtslCL090713
3082	-106.61	0.004772	krtslCL040713
1550	-106.59	0.007008	krtslCL090713
1592	-106.59	0.003417	krtslCL100713
1694	-106.59	0.007302	krtslCL100713
1550	-106.55	-0.016423	krtslCL090713
1590	-106.55	0.017887	krtslCL090713
1550	-106.52	0.018859	krtslCL090713
1224	-106.49	0.010163	krtslCL090713
3082	-106.48	-0.002982	krtslCL040713
907	-106.48	0.034619	krtslCL090713
1279	-106.45	0.019776	krtslCL100713
1550	-106.43	-0.003772	krtslCL090713
3082	-106.32	-0.007757	krtslCL040713
1590	-106.31	0.005303	krtslCL090713
780	-106.3	0.007992	krtslCL090713
1429	-106.27	-0.032749	krtslCL090713
1694	-106.26	0.005168	krtslCL100713
3082	-106.25	-0.005173	krtslCL040713
1484	-106.25	0.017207	krtslCL100713
1279	-106.25	0.014123	krtslCL100713
1592	-106.2	0.013207	krtslCL100713
1429	-106.14	-0.016497	krtslCL090713
1145	-106.12	0.019222	krtslCL090713
1137	-106.1	0.005729	krtslCL090713
3717	-106.06	0.037624	krtslCL040713
1429	-105.96	-0.013983	krtslCL090713
1592	-105.94	0.025436	krtslCL100713
3508	-105.92	0.035131	krtslCL040713
1224	-105.92	-0.008362	krtslCL090713
780	-105.87	0.007766	krtslCL090713
3508	-105.86	0.025761	krtslCL040713
3082	-105.85	-0.005478	krtslCL040713
907	-105.85	0.018958	krtslCL090713
1550	-105.85	0.022437	krtslCL090713
3717	-105.82	0.031473	krtslCL040713
1137	-105.78	0.009781	krtslCL090713
3508	-105.75	0.021159	krtslCL040713
1625	-105.74	0.030129	krtslCL100713
3714	-105.63	0.03577	krtslCL040713
1224	-105.63	-0.00965	krtslCL090713
1550	-105.62	0.014738	krtslCL090713
907	-105.6	0.016149	krtslCL090713
1484	-105.6	0.021737	krtslCL100713
1827	-105.57	0.009516	krtslCL100713
3508	-105.54	-0.008947	krtslCL040713
1224	-105.51	-0.018455	krtslCL090713
1422	-105.5	0.004611	krtslCL100713
1625	-105.5	0.010168	krtslCL100713
1592	-105.47	0.026657	krtslCL100713
1137	-105.43	-0.002231	krtslCL090713
3661	-105.41	0.004767	krtslCL040713
1518	-105.38	0.0056	krtslCL090713
1224	-105.35	-0.034659	krtslCL090713
1550	-105.35	0.01199	krtslCL090713
1137	-105.31	0.003715	krtslCL090713
3714	-105.3	0.030209	krtslCL040713
3399	-105.29	0.014149	krtslCL040713
3399	-105.28	0.006059	krtslCL040713
988	-105.28	0.015362	krtslCL090713
3661	-105.27	0.015528	krtslCL040713
780	-105.24	0.024702	krtslCL090713
907	-105.24	0.011451	krtslCL090713
3508	-105.22	0.004524	krtslCL040713
3027	-105.2	0.00603	krtslCL040713
1224	-105.2	-0.028447	krtslCL090713
1422	-105.18	0.008289	krtslCL100713
1827	-105.13	0.038161	krtslCL100713
1827	-105.13	0.001721	krtslCL100713
1145	-105.08	-0.000277	krtslCL090713
3027	-105.06	-0.008561	krtslCL040713
3508	-105.05	0.006991	krtslCL040713
2098	-105.03	0.000715	krtslCL100713
1592	-105	0.019216	krtslCL100713
1145	-104.97	0.011442	krtslCL090713
1224	-104.96	-0.020129	krtslCL090713
2475	-104.95	0.030148	krtslCL040713
1484	-104.94	0.028054	krtslCL100713
1827	-104.94	0.021211	krtslCL100713
1137	-104.93	0.006151	krtslCL090713
2475	-104.89	0.031591	krtslCL040713
3328	-104.86	0.027446	krtslCL040713
3399	-104.78	0.030304	krtslCL040713
907	-104.78	0.004796	krtslCL090713
1137	-104.77	0.006498	krtslCL090713
3328	-104.76	0.031011	krtslCL040713
1550	-104.75	0.002802	krtslCL090713
3399	-104.74	0.027275	krtslCL040713
1518	-104.74	-0.001298	krtslCL090713
1625	-104.73	-0.00633	krtslCL100713
1550	-104.71	-0.001543	krtslCL090713
3399	-104.7	0.020587	krtslCL040713
3027	-104.69	0.003233	krtslCL040713
3328	-104.67	0.029492	krtslCL040713
3399	-104.65	0.030205	krtslCL040713
3557	-104.6	0.015939	krtslCL040713
2805	-104.53	-0.004866	krtslCL040713
1518	-104.53	-0.020039	krtslCL090713
2805	-104.5	0.010721	krtslCL040713
3399	-104.5	0.011363	krtslCL040713
3068	-104.49	0.013984	krtslCL040713
3557	-104.49	0.0265	krtslCL040713
3557	-104.49	0.038614	krtslCL040713
907	-104.45	0.00727	krtslCL090713
1224	-104.45	-0.022692	krtslCL090713
1012	-104.43	0.019908	krtslCL090713
1484	-104.42	0.020947	krtslCL100713
3557	-104.41	0.01354	krtslCL040713
3328	-104.4	0.01273	krtslCL040713
1625	-104.4	-0.006446	krtslCL100713
3027	-104.38	0.011705	krtslCL040713
1215	-104.36	0.004436	krtslCL100713
988	-104.33	0.008	krtslCL090713
3557	-104.3	0.012754	krtslCL040713
1137	-104.28	0.012836	krtslCL090713
3328	-104.25	0.014504	krtslCL040713
1012	-104.25	0.029269	krtslCL090713
1913	-104.23	-0.015708	krtslCL100713
798	-104.15	0.003808	krtslCL100713
1518	-104.13	-0.011561	krtslCL090713
1778	-104.1	0.003214	krtslCL040713
3478	-104.09	0.023626	krtslCL040713
1518	-104.07	-0.024351	krtslCL090713
2805	-104.06	0.016641	krtslCL040713
3068	-104.06	0.018398	krtslCL040713
3557	-104.05	0.020476	krtslCL040713
2715	-104.03	0.010266	krtslCL040713
3478	-104.03	0.027168	krtslCL040713
988	-104.02	0.010068	krtslCL090713
2715	-103.96	0.025716	krtslCL040713
919	-103.96	0.015415	krtslCL090713
1484	-103.93	0.020363	krtslCL100713
1012	-103.91	0.016106	krtslCL090713
1778	-103.9	0.006629	krtslCL040713
3478	-103.9	0.025554	krtslCL040713
3328	-103.89	-0.010747	krtslCL040713
3478	-103.89	0.025845	krtslCL040713
3328	-103.86	0.004312	krtslCL040713
3068	-103.83	0.011473	krtslCL040713
3068	-103.82	0.053343	krtslCL040713
1425	-103.82	-0.019553	krtslCL090713
3328	-103.81	0.013962	krtslCL040713
1656	-103.8	-0.020177	krtslCL090713
3068	-103.78	0.013713	krtslCL040713
3328	-103.76	0.001928	krtslCL040713
3068	-103.73	0.008728	krtslCL040713
1656	-103.72	-0.001245	krtslCL090713
2805	-103.71	0.015957	krtslCL040713
1778	-103.7	0.016618	krtslCL040713
1215	-103.68	-0.007689	krtslCL100713
1913	-103.68	-0.00014	krtslCL100713
1425	-103.66	-0.005876	krtslCL090713
3068	-103.65	-0.007802	krtslCL040713
1012	-103.64	0.011618	krtslCL090713
3068	-103.62	0.036231	krtslCL040713
1778	-103.61	-0.016415	krtslCL040713
1778	-103.6	-0.015844	krtslCL040713
988	-103.6	0.014437	krtslCL090713
1778	-103.58	0.011207	krtslCL040713
3068	-103.56	-0.002679	krtslCL040713
3068	-103.53	0.021142	krtslCL040713
919	-103.53	0.011742	krtslCL090713
1425	-103.53	-0.008329	krtslCL090713
1425	-103.52	-0.017364	krtslCL090713
1518	-103.52	-0.025548	krtslCL090713
1778	-103.51	0.006253	krtslCL040713
3068	-103.5	0.043053	krtslCL040713
1147	-103.46	-0.01365	krtslCL100713
3478	-103.44	0.018811	krtslCL040713
798	-103.4	0.008122	krtslCL100713
1427	-103.36	0.011995	krtslCL090713
1518	-103.34	-0.010575	krtslCL090713
1625	-103.29	0.009976	krtslCL100713
1913	-103.27	-0.008694	krtslCL100713
1487	-103.26	0.003339	krtslCL100713
919	-103.25	0.004678	krtslCL090713
1778	-103.24	-0.000135	krtslCL040713
1778	-103.15	0.02393	krtslCL040713
1518	-103.15	-0.00841	krtslCL090713
3478	-103.14	0.014441	krtslCL040713
3478	-103.13	0.010261	krtslCL040713
988	-103.12	0.011358	krtslCL090713
1778	-103.09	-0.004946	krtslCL040713
1012	-103.08	0.014404	krtslCL090713
3478	-103.02	-0.009016	krtslCL040713
1487	-103.02	-0.01137	krtslCL100713
1778	-103.01	-0.011814	krtslCL040713
1427	-102.98	0.001011	krtslCL090713
919	-102.98	0.008133	krtslCL090713
1425	-102.98	0.007069	krtslCL090713
1425	-102.98	0.020332	krtslCL090713
3478	-102.97	0.006904	krtslCL040713
2919	-102.94	0.002874	krtslCL040713
1177	-102.9	0.007851	krtslCL090713
1425	-102.9	0.011258	krtslCL090713
[truncated: 2,127 more rows]
