# Supplementary material for: Mechanical Coupling between Endoderm Invagination and Axis Extension in Drosophila
Source: PLoS Biol. 2015 Nov 6;13(11):e1002292. doi: 10.1371/journal.pbio.1002292 (PMC4636290; doi:10.1371/journal.pbio.1002292)
Supplement: S6 Data — Normalized relaxation speeds (μm/s) are given for each data point for each ablation class. (XLSX) [file pbio.1002292.s006.xlsx]

## Sheet: Figure 6E
Ablation Class	Normalised Relaxation Speed (µm/s)
antAP	0.10202
antAP	0.16733
antAP	0.068944
antAP	-0.0085084
antAP	0.065494
antAP	0.09375
antAP	0.12553
antAP	0.11668
antAP	0.017109
antAP	0.17015
antAP	0.11112
antAP	0.10906
antAP	0.070602
antDV	0.091751
antDV	0.20276
antDV	0.15894
antDV	0.26384
antDV	0.23262
antDV	0.084966
antDV	0.12347
antDV	0.0908
antDV	0.16388
antDV	0.026188
antDV	0.10871
postAP	0.11325
postAP	0.069035
postAP	0.18693
postAP	0.10947
postAP	0.10105
postAP	0.090094
postAP	0.24603
postAP	0.055855
postAP	0.17119
postAP	0.1706
postAP	0.080389
postAP	0.11469
postAP	0.20533
postAP	0.052485
postAP	0.14176
postAP	0.096505
postDV	0.37136
postDV	0.16539
postDV	0.12057
postDV	0.21496
postDV	0.13498
postDV	0.24389
postDV	0.3221
postDV	0.082178
postDV	0.3012
postDV	0.16973
postDV	0.36562
postDV	0.37506
